# Supplementary material for: Vlasouliolides A-D, four rare C17/C15 sesquiterpene lactone dimers with potential anti-inflammatory activity from Vladimiria souliei
Source: Sci Rep. 2017 Mar 3;7:43837. doi: 10.1038/srep43837 (PMC5335558; doi:10.1038/srep43837)
Supplement: Supplementary Dataset 1 [file srep43837-s2.zip]

Archive with 5 entries (4 files):
- cif/Compound 1.cif
- cif/Compound 2.cif
- cif/Compound 3.cif
- cif/Compound 4.cif
- cif/
