# Supplementary material for: Vlasouliolides A-D, four rare C17/C15 sesquiterpene lactone dimers with potential anti-inflammatory activity from Vladimiria souliei
Source: Sci Rep. 2017 Mar 3;7:43837. doi: 10.1038/srep43837 (PMC5335558; doi:10.1038/srep43837)
Supplement: Supplementary Dataset 1 [file srep43837-s2.zip › cif/Compound 1.cif]

data_dm15912
_audit_creation_date              2016-05-04
_audit_creation_method
;
Olex2 1.2
(compiled 2016.02.19 svn.r3266 for OlexSys, GUI svn.r5155)
;
_shelxl_version_number            2014-3
_publ_contact_author_address      ?
_publ_contact_author_email        ?
_publ_contact_author_name         ''
_publ_contact_author_phone        ?
_publ_section_references
;
Dolomanov, O.V., Bourhis, L.J., Gildea, R.J, Howard, J.A.K. & Puschmann, H.
 (2009), J. Appl. Cryst. 42, 339-341.

Sheldrick, G.M. (2008). Acta Cryst. A64, 112-122.
;
_chemical_name_common             ?
_chemical_name_systematic
;
 ?
;
_chemical_formula_moiety          'C32 H40 O5'
_chemical_formula_sum             'C32 H40 O5'
_chemical_formula_weight          504.64
_chemical_absolute_configuration  rmad
_chemical_melting_point           ?
loop_
  _atom_type_symbol
  _atom_type_description
  _atom_type_scat_dispersion_real
  _atom_type_scat_dispersion_imag
  _atom_type_scat_source
 'C' 'C' 0.0181 0.0091 'International Tables Vol C Tables 4.2.6.8 and 6.1.1.4'
 'H' 'H' 0.0000 0.0000 'International Tables Vol C Tables 4.2.6.8 and 6.1.1.4'
 'O' 'O' 0.0492 0.0322 'International Tables Vol C Tables 4.2.6.8 and 6.1.1.4'

_shelx_space_group_comment
;
The symmetry employed for this shelxl refinement is uniquely defined
by the following loop, which should always be used as a source of
symmetry information in preference to the above space-group names.
They are only intended as comments.
;
_space_group_crystal_system       'orthorhombic'
_space_group_IT_number            18
_space_group_name_H-M_alt         'P 21 21 2'
_space_group_name_Hall            'P 2 2ab'
loop_
  _space_group_symop_operation_xyz
 'x, y, z'
 'x+1/2, -y+1/2, -z'
 '-x+1/2, y+1/2, -z'
 '-x, -y, z'

_cell_length_a                    11.9227(2)
_cell_length_b                    31.4691(4)
_cell_length_c                    7.42200(10)
_cell_angle_alpha                 90
_cell_angle_beta                  90
_cell_angle_gamma                 90
_cell_volume                      2784.71(7)
_cell_formula_units_Z             4
_cell_measurement_reflns_used     6438
_cell_measurement_temperature     293
_cell_measurement_theta_max       67.897
_cell_measurement_theta_min       2.808
_shelx_estimated_absorpt_T_max    0.969
_shelx_estimated_absorpt_T_min    0.842
_exptl_absorpt_coefficient_mu     0.635
_exptl_absorpt_correction_T_max   0.7532
_exptl_absorpt_correction_T_min   0.4574
_exptl_absorpt_correction_type    multi-scan
_exptl_absorpt_process_details
;
SADABS-2008/1 (Bruker,2008) was used for absorption correction.
wR2(int) was 0.1348 before and 0.0663 after correction.
The Ratio of minimum to maximum transmission is 0.6073.
The \l/2 correction factor is 0.0015.
;
_exptl_crystal_colour             colourless
_exptl_crystal_colour_primary     colourless
_exptl_crystal_density_diffrn     1.204
_exptl_crystal_density_meas       .
_exptl_crystal_density_method     ?
_exptl_crystal_description        'block'
_exptl_crystal_F_000              1088
_exptl_crystal_size_max           0.28
_exptl_crystal_size_mid           0.12
_exptl_crystal_size_min           0.05
_exptl_special_details
;
 ?
;
_exptl_transmission_factor_max    ?
_exptl_transmission_factor_min    ?
_diffrn_reflns_av_R_equivalents   0.0473
_diffrn_reflns_av_unetI/netI      0.0391
_diffrn_reflns_Laue_measured_fraction_full 0.972
_diffrn_reflns_Laue_measured_fraction_max 0.958
_diffrn_reflns_limit_h_max        14
_diffrn_reflns_limit_h_min        -14
_diffrn_reflns_limit_k_max        37
_diffrn_reflns_limit_k_min        -38
_diffrn_reflns_limit_l_max        8
_diffrn_reflns_limit_l_min        -6
_diffrn_reflns_number             17344
_diffrn_reflns_point_group_measured_fraction_full 0.960
_diffrn_reflns_point_group_measured_fraction_max 0.943
_diffrn_reflns_theta_full         67.679
_diffrn_reflns_theta_max          69.635
_diffrn_reflns_theta_min          2.808
_diffrn_ambient_temperature       293.15
_diffrn_detector_area_resol_mean  ?
_diffrn_measured_fraction_theta_full 0.972
_diffrn_measured_fraction_theta_max 0.958
_diffrn_measurement_device_type   'Bruker APEX-II CCD'
_diffrn_measurement_method        '\f and \w scans'
_diffrn_radiation_monochromator   'graphite'
_diffrn_radiation_type            CuK\a
_diffrn_radiation_wavelength      1.54178
_diffrn_source                    ?
_diffrn_standards_number          0
_reflns_Friedel_coverage          0.713
_reflns_Friedel_fraction_full     0.944
_reflns_Friedel_fraction_max      0.923
_reflns_number_gt                 4511
_reflns_number_total              4929
_reflns_special_details
;
 Reflections were merged by SHELXL according to the crystal
 class for the calculation of statistics and refinement.
 
 _reflns_Friedel_fraction is defined as the number of unique
 Friedel pairs measured divided by the number that would be
 possible theoretically, ignoring centric projections and
 systematic absences.
;
_reflns_threshold_expression      'I > 2\s(I)'
_computing_cell_refinement        'SAINT v7.68A (Bruker, 2009)'
_computing_data_collection        ?
_computing_data_reduction         'SAINT v7.68A (Bruker, 2009)'
_computing_molecular_graphics     'Olex2 (Dolomanov et al., 2009)'
_computing_publication_material   'Olex2 (Dolomanov et al., 2009)'
_computing_structure_refinement   'XL (Sheldrick, 2008)'
_computing_structure_solution     'ShelXS (Sheldrick, 2008)'
_refine_diff_density_max          0.426
_refine_diff_density_min          -0.281
_refine_diff_density_rms          0.048
_refine_ls_abs_structure_details
;
 Flack x determined using 1802 quotients [(I+)-(I-)]/[(I+)+(I-)]
 (Parsons, Flack and Wagner, Acta Cryst. B69 (2013) 249-259).
;
_refine_ls_abs_structure_Flack    0.07(10)
_refine_ls_extinction_coef        .
_refine_ls_extinction_method      none
_refine_ls_goodness_of_fit_ref    1.042
_refine_ls_hydrogen_treatment     constr
_refine_ls_matrix_type            full
_refine_ls_number_parameters      335
_refine_ls_number_reflns          4929
_refine_ls_number_restraints      90
_refine_ls_R_factor_all           0.0594
_refine_ls_R_factor_gt            0.0554
_refine_ls_restrained_S_all       1.183
_refine_ls_shift/su_max           0.000
_refine_ls_shift/su_mean          0.000
_refine_ls_structure_factor_coef  Fsqd
_refine_ls_weighting_details
'w=1/[\s^2^(Fo^2^)+(0.1087P)^2^+0.4674P] where P=(Fo^2^+2Fc^2^)/3'
_refine_ls_weighting_scheme       calc
_refine_ls_wR_factor_gt           0.1576
_refine_ls_wR_factor_ref          0.1643
_refine_special_details
;
 ?
;
_olex2_refinement_description
;
1. Fixed Uiso
 At 1.2 times of:
  All C(H) groups, All C(H,H) groups
 At 1.5 times of:
  All C(H,H,H) groups
2. Uiso/Uaniso restraints and constraints
C1 \\sim C2 \\sim C3 \\sim C4 \\sim C5 \\sim C8 \\sim C9 \\sim C10 \\sim C14
\\sim C15: within 2A with sigma of 0.005 and sigma for terminal atoms of 0.01
Uanis(C14) \\sim Ueq, Uanis(C2) \\sim Ueq, Uanis(C3) \\sim Ueq, Uanis(C4) \\sim
Ueq, Uanis(C15) \\sim Ueq: with sigma of 0.005 and sigma for terminal atoms of
0.01
3.a Ternary CH refined with riding coordinates:
 C1(H1), C5(H5), C6(H6), C7(H7), C1'(H1'), C5'(H5'), C6'(H6'), C7'(H7'),
 C11'(H11')
3.b Secondary CH2 refined with riding coordinates:
 C2(H2A,H2B), C3(H3A,H3B), C8(H8A,H8B), C9(H9A,H9B), C13(H13A,H13B), C2'(H2'A,
 H2'B), C3'(H3'A,H3'B), C8'(H8'A,H8'B), C9'(H9'A,H9'B), C13'(H13C,H13D)
3.c X=CH2 refined with riding coordinates:
 C14(H14A,H14B), C15(H15A,H15B), C14'(H14C,H14D), C15'(H15C,H15D)
3.d Idealised Me refined as rotating group:
 C17(H17A,H17B,H17C)
;
_atom_sites_solution_hydrogens    geom
_atom_sites_solution_primary      direct
_atom_sites_solution_secondary    ?
loop_
  _atom_site_label
  _atom_site_type_symbol
  _atom_site_fract_x
  _atom_site_fract_y
  _atom_site_fract_z
  _atom_site_U_iso_or_equiv
  _atom_site_adp_type
  _atom_site_occupancy
  _atom_site_site_symmetry_order
  _atom_site_calc_flag
  _atom_site_refinement_flags_posn
  _atom_site_refinement_flags_adp
  _atom_site_refinement_flags_occupancy
  _atom_site_disorder_assembly
  _atom_site_disorder_group
 O1 O -0.8768(2) -0.37505(9) -0.4642(4) 0.0672(7) Uani 1 1 d . . . . .
 O2 O -1.01983(19) -0.41743(7) -0.3971(3) 0.0523(6) Uani 1 1 d . . . . .
 O3 O -0.6620(2) -0.40463(7) -0.2426(4) 0.0613(7) Uani 1 1 d . . . . .
 O4 O -0.6374(2) -0.33573(7) -0.2977(3) 0.0548(6) Uani 1 1 d . . . . .
 O5 O -0.5166(2) -0.37315(10) 0.0763(5) 0.0769(8) Uani 1 1 d . . . . .
 C1 C -0.5988(4) -0.21787(13) -0.1946(8) 0.0830(12) Uani 1 1 d . U . . .
 H1 H -0.5347 -0.2049 -0.1329 0.100 Uiso 1 1 calc R . . . .
 C2 C -0.6051(7) -0.1978(2) -0.3834(11) 0.1213(18) Uani 1 1 d . U . . .
 H2A H -0.6770 -0.2036 -0.4395 0.146 Uiso 1 1 calc R . . . .
 H2B H -0.5944 -0.1672 -0.3771 0.146 Uiso 1 1 calc R . . . .
 C3 C -0.5162(7) -0.2174(2) -0.4813(10) 0.1228(18) Uani 1 1 d . U . . .
 H3A H -0.4449 -0.2040 -0.4542 0.147 Uiso 1 1 calc R . . . .
 H3B H -0.5295 -0.2158 -0.6100 0.147 Uiso 1 1 calc R . . . .
 C4 C -0.5175(5) -0.26129(19) -0.4198(9) 0.1001(14) Uani 1 1 d . U . . .
 C5 C -0.5664(3) -0.26460(12) -0.2355(7) 0.0664(10) Uani 1 1 d . U . . .
 H5 H -0.5071 -0.2733 -0.1518 0.080 Uiso 1 1 calc R . . . .
 C6 C -0.6654(3) -0.29523(9) -0.2153(5) 0.0501(8) Uani 1 1 d . . . . .
 H6 H -0.7321 -0.2832 -0.2734 0.060 Uiso 1 1 calc R . . . .
 C7 C -0.6921(3) -0.30662(10) -0.0191(5) 0.0512(8) Uani 1 1 d . . . . .
 H7 H -0.6202 -0.3085 0.0444 0.061 Uiso 1 1 calc R . . . .
 C8 C -0.7631(4) -0.27475(13) 0.0825(8) 0.0833(14) Uani 1 1 d . U . . .
 H8A H -0.7768 -0.2854 0.2032 0.100 Uiso 1 1 calc R . . . .
 H8B H -0.8349 -0.2719 0.0226 0.100 Uiso 1 1 calc R . . . .
 C9 C -0.7073(5) -0.23072(15) 0.0953(9) 0.0946(14) Uani 1 1 d . U . . .
 H9A H -0.7498 -0.2131 0.1780 0.113 Uiso 1 1 calc R . . . .
 H9B H -0.6322 -0.2339 0.1439 0.113 Uiso 1 1 calc R . . . .
 C10 C -0.7005(4) -0.20925(12) -0.0809(9) 0.0869(13) Uani 1 1 d . U . . .
 C11 C -0.7381(2) -0.35225(10) -0.0338(5) 0.0462(7) Uani 1 1 d . . . . .
 C12 C -0.6759(2) -0.36850(9) -0.1979(5) 0.0456(7) Uani 1 1 d . . . . .
 C13 C -0.7126(3) -0.37976(13) 0.1305(5) 0.0601(9) Uani 1 1 d . . . . .
 H13A H -0.7443 -0.3660 0.2358 0.072 Uiso 1 1 calc R . . . .
 H13B H -0.7507 -0.4068 0.1157 0.072 Uiso 1 1 calc R . . . .
 C14 C -0.7799(5) -0.18225(15) -0.1307(13) 0.122(2) Uani 1 1 d . U . . .
 H14A H -0.8400 -0.1768 -0.0544 0.146 Uiso 1 1 calc R . . . .
 H14B H -0.7754 -0.1688 -0.2419 0.146 Uiso 1 1 calc R . . . .
 C15 C -0.4713(7) -0.2919(3) -0.5087(13) 0.156(3) Uani 1 1 d . U . . .
 H15A H -0.4351 -0.2863 -0.6171 0.187 Uiso 1 1 calc R . . . .
 H15B H -0.4741 -0.3195 -0.4643 0.187 Uiso 1 1 calc R . . . .
 C17 C -0.5632(5) -0.4174(2) 0.3191(8) 0.0966(16) Uani 1 1 d . . . . .
 H17A H -0.5814 -0.4461 0.2859 0.145 Uiso 1 1 calc GR . . . .
 H17B H -0.6065 -0.4093 0.4226 0.145 Uiso 1 1 calc GR . . . .
 H17C H -0.4847 -0.4156 0.3473 0.145 Uiso 1 1 calc GR . . . .
 C16 C -0.5892(3) -0.38853(12) 0.1672(6) 0.0611(9) Uani 1 1 d . . . . .
 C1' C -1.2789(3) -0.43286(11) -0.1107(6) 0.0583(9) Uani 1 1 d . . . . .
 H1' H -1.2874 -0.4028 -0.0792 0.070 Uiso 1 1 calc R . . . .
 C2' C -1.3910(3) -0.44957(15) -0.1877(8) 0.0780(13) Uani 1 1 d . . . . .
 H2'A H -1.4357 -0.4624 -0.0929 0.094 Uiso 1 1 calc R . . . .
 H2'B H -1.4335 -0.4265 -0.2410 0.094 Uiso 1 1 calc R . . . .
 C3' C -1.3614(3) -0.48255(13) -0.3301(6) 0.0666(10) Uani 1 1 d . . . . .
 H3'A H -1.3797 -0.5109 -0.2883 0.080 Uiso 1 1 calc R . . . .
 H3'B H -1.4020 -0.4771 -0.4410 0.080 Uiso 1 1 calc R . . . .
 C4' C -1.2365(3) -0.47805(10) -0.3594(5) 0.0478(8) Uani 1 1 d . . . . .
 C5' C -1.1999(2) -0.43677(10) -0.2756(5) 0.0462(7) Uani 1 1 d . . . . .
 H5' H -1.2191 -0.4139 -0.3597 0.055 Uiso 1 1 calc R . . . .
 C6' C -1.0749(2) -0.43337(9) -0.2349(4) 0.0422(7) Uani 1 1 d . . . . .
 H6' H -1.0462 -0.4620 -0.2099 0.051 Uiso 1 1 calc R . . . .
 C7' C -1.0356(2) -0.40387(10) -0.0854(5) 0.0447(7) Uani 1 1 d . . . . .
 H7' H -1.0812 -0.3780 -0.0863 0.054 Uiso 1 1 calc R . . . .
 C8' C -1.0396(3) -0.42375(12) 0.1002(5) 0.0576(9) Uani 1 1 d . . . . .
 H8'A H -0.9995 -0.4055 0.1835 0.069 Uiso 1 1 calc R . . . .
 H8'B H -1.0007 -0.4508 0.0962 0.069 Uiso 1 1 calc R . . . .
 C9' C -1.1588(4) -0.43113(13) 0.1734(5) 0.0656(10) Uani 1 1 d . . . . .
 H9'A H -1.1534 -0.4457 0.2882 0.079 Uiso 1 1 calc R . . . .
 H9'B H -1.1937 -0.4038 0.1951 0.079 Uiso 1 1 calc R . . . .
 C10' C -1.2337(3) -0.45667(12) 0.0499(5) 0.0578(9) Uani 1 1 d . . . . .
 C11' C -0.9160(2) -0.39335(9) -0.1495(5) 0.0440(7) Uani 1 1 d . . . . .
 H11' H -0.8666 -0.4170 -0.1170 0.053 Uiso 1 1 calc R . . . .
 C12' C -0.9307(3) -0.39320(10) -0.3510(5) 0.0478(7) Uani 1 1 d . . . . .
 C13' C -0.8659(3) -0.35235(10) -0.0740(6) 0.0534(8) Uani 1 1 d . . . . .
 H13C H -0.9051 -0.3455 0.0368 0.064 Uiso 1 1 calc R . . . .
 H13D H -0.8814 -0.3297 -0.1589 0.064 Uiso 1 1 calc R . . . .
 C14' C -1.2538(5) -0.49716(16) 0.0822(6) 0.0851(14) Uani 1 1 d . . . . .
 H14C H -1.2983 -0.5128 0.0034 0.102 Uiso 1 1 calc R . . . .
 H14D H -1.2235 -0.5101 0.1837 0.102 Uiso 1 1 calc R . . . .
 C15' C -1.1744(3) -0.50708(11) -0.4342(5) 0.0562(8) Uani 1 1 d . . . . .
 H15C H -1.0971 -0.5035 -0.4403 0.067 Uiso 1 1 calc R . . . .
 H15D H -1.2073 -0.5314 -0.4816 0.067 Uiso 1 1 calc R . . . .

loop_
  _atom_site_aniso_label
  _atom_site_aniso_U_11
  _atom_site_aniso_U_22
  _atom_site_aniso_U_33
  _atom_site_aniso_U_23
  _atom_site_aniso_U_13
  _atom_site_aniso_U_12
 O1 0.0628(14) 0.0703(15) 0.0684(17) 0.0136(13) 0.0166(13) -0.0128(13)
 O2 0.0483(12) 0.0628(14) 0.0457(13) 0.0023(10) 0.0016(10) -0.0102(10)
 O3 0.0556(13) 0.0489(12) 0.0796(18) -0.0193(13) 0.0086(13) 0.0017(10)
 O4 0.0565(12) 0.0548(12) 0.0530(14) -0.0102(10) 0.0157(11) -0.0128(10)
 O5 0.0523(14) 0.0896(19) 0.089(2) 0.0111(17) 0.0054(15) -0.0064(14)
 C1 0.076(2) 0.0530(18) 0.120(3) 0.005(2) -0.022(2) -0.0248(17)
 C2 0.125(3) 0.102(3) 0.137(4) 0.028(3) -0.017(3) -0.014(3)
 C3 0.137(3) 0.114(3) 0.117(3) 0.019(3) -0.003(3) -0.034(3)
 C4 0.101(3) 0.095(3) 0.104(3) 0.004(2) 0.021(3) -0.036(2)
 C5 0.0523(17) 0.0602(18) 0.087(3) 0.0075(19) -0.0062(19) -0.0188(15)
 C6 0.0456(16) 0.0413(14) 0.063(2) -0.0061(14) -0.0007(15) -0.0086(12)
 C7 0.0457(15) 0.0476(16) 0.060(2) -0.0168(15) 0.0049(15) -0.0072(13)
 C8 0.074(2) 0.065(2) 0.111(4) -0.042(2) 0.025(2) -0.0126(19)
 C9 0.082(2) 0.068(2) 0.133(4) -0.050(3) 0.008(3) -0.010(2)
 C10 0.068(2) 0.0460(17) 0.147(4) -0.023(2) -0.022(3) -0.0110(16)
 C11 0.0383(14) 0.0450(15) 0.055(2) -0.0107(14) 0.0090(13) -0.0086(12)
 C12 0.0361(13) 0.0443(15) 0.057(2) -0.0110(13) 0.0032(13) -0.0043(12)
 C13 0.0545(19) 0.067(2) 0.058(2) 0.0033(18) 0.0067(17) -0.0134(16)
 C14 0.093(3) 0.063(2) 0.210(7) -0.016(4) -0.032(4) 0.002(2)
 C15 0.148(6) 0.142(5) 0.178(6) 0.000(5) 0.091(5) -0.042(5)
 C17 0.096(3) 0.122(4) 0.072(3) 0.020(3) -0.018(3) -0.011(3)
 C16 0.060(2) 0.065(2) 0.059(2) -0.0056(17) -0.0046(17) -0.0100(17)
 C1' 0.0439(16) 0.0529(17) 0.078(3) -0.0082(18) 0.0107(17) 0.0013(14)
 C2' 0.0399(17) 0.086(3) 0.108(4) -0.006(3) 0.005(2) -0.0020(18)
 C3' 0.0426(17) 0.079(2) 0.079(3) 0.001(2) -0.0089(18) -0.0071(16)
 C4' 0.0407(15) 0.0544(17) 0.0483(19) 0.0101(14) -0.0130(14) -0.0069(13)
 C5' 0.0376(14) 0.0442(14) 0.0567(19) 0.0062(14) -0.0042(14) 0.0021(11)
 C6' 0.0381(14) 0.0425(14) 0.0460(17) 0.0019(13) -0.0007(13) -0.0013(11)
 C7' 0.0389(14) 0.0427(15) 0.0525(19) 0.0000(13) 0.0021(13) -0.0052(11)
 C8' 0.064(2) 0.064(2) 0.045(2) 0.0003(15) -0.0028(15) -0.0159(16)
 C9' 0.080(3) 0.070(2) 0.047(2) -0.0067(16) 0.0153(18) -0.024(2)
 C10' 0.0570(18) 0.065(2) 0.051(2) -0.0102(16) 0.0177(16) -0.0172(16)
 C11' 0.0355(14) 0.0405(14) 0.0562(19) -0.0023(13) 0.0020(13) -0.0030(11)
 C12' 0.0415(15) 0.0459(15) 0.056(2) 0.0018(14) 0.0072(15) -0.0007(12)
 C13' 0.0397(15) 0.0455(15) 0.075(2) -0.0130(16) 0.0069(16) -0.0036(12)
 C14' 0.117(4) 0.078(3) 0.061(3) 0.007(2) 0.000(3) -0.044(3)
 C15' 0.0520(17) 0.0571(18) 0.060(2) -0.0050(16) -0.0108(16) -0.0037(15)

_geom_special_details
;
 All esds (except the esd in the dihedral angle between two l.s. planes)
 are estimated using the full covariance matrix.  The cell esds are taken
 into account individually in the estimation of esds in distances, angles
 and torsion angles; correlations between esds in cell parameters are only
 used when they are defined by crystal symmetry.  An approximate (isotropic)
 treatment of cell esds is used for estimating esds involving l.s. planes.
;
loop_
  _geom_bond_atom_site_label_1
  _geom_bond_atom_site_label_2
  _geom_bond_distance
  _geom_bond_site_symmetry_2
  _geom_bond_publ_flag
 O1 C12' 1.203(4) . ?
 O2 C6' 1.460(4) . ?
 O2 C12' 1.352(4) . ?
 O3 C12 1.196(4) . ?
 O4 C6 1.453(4) . ?
 O4 C12 1.350(4) . ?
 O5 C16 1.199(5) . ?
 C1 H1 0.9800 . ?
 C1 C2 1.539(9) . ?
 C1 C5 1.551(6) . ?
 C1 C10 1.502(8) . ?
 C2 H2A 0.9700 . ?
 C2 H2B 0.9700 . ?
 C2 C3 1.426(10) . ?
 C3 H3A 0.9700 . ?
 C3 H3B 0.9700 . ?
 C3 C4 1.454(9) . ?
 C4 C5 1.490(8) . ?
 C4 C15 1.291(10) . ?
 C5 H5 0.9800 . ?
 C5 C6 1.532(4) . ?
 C6 H6 0.9800 . ?
 C6 C7 1.533(5) . ?
 C7 H7 0.9800 . ?
 C7 C8 1.513(5) . ?
 C7 C11 1.541(4) . ?
 C8 H8A 0.9700 . ?
 C8 H8B 0.9700 . ?
 C8 C9 1.540(6) . ?
 C9 H9A 0.9700 . ?
 C9 H9B 0.9700 . ?
 C9 C10 1.475(9) . ?
 C10 C14 1.324(7) . ?
 C11 C12 1.515(4) . ?
 C11 C13 1.526(5) . ?
 C11 C13' 1.553(4) . ?
 C13 H13A 0.9700 . ?
 C13 H13B 0.9700 . ?
 C13 C16 1.521(5) . ?
 C14 H14A 0.9300 . ?
 C14 H14B 0.9300 . ?
 C15 H15A 0.9300 . ?
 C15 H15B 0.9300 . ?
 C17 H17A 0.9600 . ?
 C17 H17B 0.9600 . ?
 C17 H17C 0.9600 . ?
 C17 C16 1.481(6) . ?
 C1' H1' 0.9800 . ?
 C1' C2' 1.545(5) . ?
 C1' C5' 1.549(5) . ?
 C1' C10' 1.508(6) . ?
 C2' H2'A 0.9700 . ?
 C2' H2'B 0.9700 . ?
 C2' C3' 1.523(7) . ?
 C3' H3'A 0.9700 . ?
 C3' H3'B 0.9700 . ?
 C3' C4' 1.512(5) . ?
 C4' C5' 1.505(4) . ?
 C4' C15' 1.300(5) . ?
 C5' H5' 0.9800 . ?
 C5' C6' 1.525(4) . ?
 C6' H6' 0.9800 . ?
 C6' C7' 1.521(4) . ?
 C7' H7' 0.9800 . ?
 C7' C8' 1.513(5) . ?
 C7' C11' 1.540(4) . ?
 C8' H8'A 0.9700 . ?
 C8' H8'B 0.9700 . ?
 C8' C9' 1.539(5) . ?
 C9' H9'A 0.9700 . ?
 C9' H9'B 0.9700 . ?
 C9' C10' 1.511(5) . ?
 C10' C14' 1.319(6) . ?
 C11' H11' 0.9800 . ?
 C11' C12' 1.506(5) . ?
 C11' C13' 1.528(4) . ?
 C13' H13C 0.9700 . ?
 C13' H13D 0.9700 . ?
 C14' H14C 0.9300 . ?
 C14' H14D 0.9300 . ?
 C15' H15C 0.9300 . ?
 C15' H15D 0.9300 . ?

loop_
  _geom_angle_atom_site_label_1
  _geom_angle_atom_site_label_2
  _geom_angle_atom_site_label_3
  _geom_angle
  _geom_angle_site_symmetry_1
  _geom_angle_site_symmetry_3
  _geom_angle_publ_flag
 C12' O2 C6' 109.8(2) . . ?
 C12 O4 C6 111.2(3) . . ?
 C2 C1 H1 107.0 . . ?
 C2 C1 C5 102.9(5) . . ?
 C5 C1 H1 107.0 . . ?
 C10 C1 H1 107.0 . . ?
 C10 C1 C2 113.4(5) . . ?
 C10 C1 C5 118.8(3) . . ?
 C1 C2 H2A 110.9 . . ?
 C1 C2 H2B 110.9 . . ?
 H2A C2 H2B 108.9 . . ?
 C3 C2 C1 104.4(6) . . ?
 C3 C2 H2A 110.9 . . ?
 C3 C2 H2B 110.9 . . ?
 C2 C3 H3A 110.9 . . ?
 C2 C3 H3B 110.9 . . ?
 C2 C3 C4 104.1(6) . . ?
 H3A C3 H3B 109.0 . . ?
 C4 C3 H3A 110.9 . . ?
 C4 C3 H3B 110.9 . . ?
 C3 C4 C5 111.0(6) . . ?
 C15 C4 C3 122.9(7) . . ?
 C15 C4 C5 125.8(6) . . ?
 C1 C5 H5 108.6 . . ?
 C4 C5 C1 102.2(4) . . ?
 C4 C5 H5 108.6 . . ?
 C4 C5 C6 115.8(4) . . ?
 C6 C5 C1 112.7(3) . . ?
 C6 C5 H5 108.6 . . ?
 O4 C6 C5 109.5(3) . . ?
 O4 C6 H6 109.9 . . ?
 O4 C6 C7 104.0(3) . . ?
 C5 C6 H6 109.9 . . ?
 C5 C6 C7 113.6(3) . . ?
 C7 C6 H6 109.9 . . ?
 C6 C7 H7 106.8 . . ?
 C6 C7 C11 103.0(3) . . ?
 C8 C7 C6 115.8(4) . . ?
 C8 C7 H7 106.8 . . ?
 C8 C7 C11 117.0(3) . . ?
 C11 C7 H7 106.8 . . ?
 C7 C8 H8A 109.1 . . ?
 C7 C8 H8B 109.1 . . ?
 C7 C8 C9 112.7(4) . . ?
 H8A C8 H8B 107.8 . . ?
 C9 C8 H8A 109.1 . . ?
 C9 C8 H8B 109.1 . . ?
 C8 C9 H9A 109.1 . . ?
 C8 C9 H9B 109.1 . . ?
 H9A C9 H9B 107.9 . . ?
 C10 C9 C8 112.4(5) . . ?
 C10 C9 H9A 109.1 . . ?
 C10 C9 H9B 109.1 . . ?
 C9 C10 C1 117.4(4) . . ?
 C14 C10 C1 122.4(7) . . ?
 C14 C10 C9 120.2(7) . . ?
 C7 C11 C13' 111.4(3) . . ?
 C12 C11 C7 101.4(2) . . ?
 C12 C11 C13 110.7(3) . . ?
 C12 C11 C13' 108.9(3) . . ?
 C13 C11 C7 113.7(3) . . ?
 C13 C11 C13' 110.4(3) . . ?
 O3 C12 O4 121.8(3) . . ?
 O3 C12 C11 127.7(3) . . ?
 O4 C12 C11 110.5(3) . . ?
 C11 C13 H13A 108.3 . . ?
 C11 C13 H13B 108.3 . . ?
 H13A C13 H13B 107.4 . . ?
 C16 C13 C11 116.0(3) . . ?
 C16 C13 H13A 108.3 . . ?
 C16 C13 H13B 108.3 . . ?
 C10 C14 H14A 120.0 . . ?
 C10 C14 H14B 120.0 . . ?
 H14A C14 H14B 120.0 . . ?
 C4 C15 H15A 120.0 . . ?
 C4 C15 H15B 120.0 . . ?
 H15A C15 H15B 120.0 . . ?
 H17A C17 H17B 109.5 . . ?
 H17A C17 H17C 109.5 . . ?
 H17B C17 H17C 109.5 . . ?
 C16 C17 H17A 109.5 . . ?
 C16 C17 H17B 109.5 . . ?
 C16 C17 H17C 109.5 . . ?
 O5 C16 C13 121.6(4) . . ?
 O5 C16 C17 121.6(4) . . ?
 C17 C16 C13 116.8(4) . . ?
 C2' C1' H1' 109.1 . . ?
 C2' C1' C5' 101.9(3) . . ?
 C5' C1' H1' 109.1 . . ?
 C10' C1' H1' 109.1 . . ?
 C10' C1' C2' 115.6(3) . . ?
 C10' C1' C5' 111.5(3) . . ?
 C1' C2' H2'A 110.4 . . ?
 C1' C2' H2'B 110.4 . . ?
 H2'A C2' H2'B 108.6 . . ?
 C3' C2' C1' 106.8(3) . . ?
 C3' C2' H2'A 110.4 . . ?
 C3' C2' H2'B 110.4 . . ?
 C2' C3' H3'A 110.7 . . ?
 C2' C3' H3'B 110.7 . . ?
 H3'A C3' H3'B 108.8 . . ?
 C4' C3' C2' 105.3(3) . . ?
 C4' C3' H3'A 110.7 . . ?
 C4' C3' H3'B 110.7 . . ?
 C5' C4' C3' 107.9(3) . . ?
 C15' C4' C3' 123.8(3) . . ?
 C15' C4' C5' 128.2(3) . . ?
 C1' C5' H5' 107.6 . . ?
 C4' C5' C1' 102.6(3) . . ?
 C4' C5' H5' 107.6 . . ?
 C4' C5' C6' 115.2(3) . . ?
 C6' C5' C1' 115.7(3) . . ?
 C6' C5' H5' 107.6 . . ?
 O2 C6' C5' 107.5(3) . . ?
 O2 C6' H6' 108.3 . . ?
 O2 C6' C7' 104.7(2) . . ?
 C5' C6' H6' 108.3 . . ?
 C7' C6' C5' 119.2(3) . . ?
 C7' C6' H6' 108.3 . . ?
 C6' C7' H7' 109.4 . . ?
 C6' C7' C11' 101.0(3) . . ?
 C8' C7' C6' 113.7(3) . . ?
 C8' C7' H7' 109.4 . . ?
 C8' C7' C11' 113.6(3) . . ?
 C11' C7' H7' 109.4 . . ?
 C7' C8' H8'A 108.7 . . ?
 C7' C8' H8'B 108.7 . . ?
 C7' C8' C9' 114.4(3) . . ?
 H8'A C8' H8'B 107.6 . . ?
 C9' C8' H8'A 108.7 . . ?
 C9' C8' H8'B 108.7 . . ?
 C8' C9' H9'A 108.7 . . ?
 C8' C9' H9'B 108.7 . . ?
 H9'A C9' H9'B 107.6 . . ?
 C10' C9' C8' 114.3(3) . . ?
 C10' C9' H9'A 108.7 . . ?
 C10' C9' H9'B 108.7 . . ?
 C1' C10' C9' 115.3(3) . . ?
 C14' C10' C1' 124.0(4) . . ?
 C14' C10' C9' 120.7(4) . . ?
 C7' C11' H11' 108.5 . . ?
 C12' C11' C7' 101.5(3) . . ?
 C12' C11' H11' 108.5 . . ?
 C12' C11' C13' 114.0(3) . . ?
 C13' C11' C7' 115.5(3) . . ?
 C13' C11' H11' 108.5 . . ?
 O1 C12' O2 120.7(3) . . ?
 O1 C12' C11' 129.3(3) . . ?
 O2 C12' C11' 110.0(3) . . ?
 C11 C13' H13C 108.0 . . ?
 C11 C13' H13D 108.0 . . ?
 C11' C13' C11 117.1(3) . . ?
 C11' C13' H13C 108.0 . . ?
 C11' C13' H13D 108.0 . . ?
 H13C C13' H13D 107.3 . . ?
 C10' C14' H14C 120.0 . . ?
 C10' C14' H14D 120.0 . . ?
 H14C C14' H14D 120.0 . . ?
 C4' C15' H15C 120.0 . . ?
 C4' C15' H15D 120.0 . . ?
 H15C C15' H15D 120.0 . . ?

loop_
  _geom_torsion_atom_site_label_1
  _geom_torsion_atom_site_label_2
  _geom_torsion_atom_site_label_3
  _geom_torsion_atom_site_label_4
  _geom_torsion
  _geom_torsion_site_symmetry_1
  _geom_torsion_site_symmetry_2
  _geom_torsion_site_symmetry_3
  _geom_torsion_site_symmetry_4
  _geom_torsion_publ_flag
 O2 C6' C7' C8' -155.3(3) . . . . ?
 O2 C6' C7' C11' -33.3(3) . . . . ?
 O4 C6 C7 C8 -158.8(3) . . . . ?
 O4 C6 C7 C11 -29.8(3) . . . . ?
 C1 C2 C3 C4 38.4(7) . . . . ?
 C1 C5 C6 O4 165.8(4) . . . . ?
 C1 C5 C6 C7 -78.4(5) . . . . ?
 C2 C1 C5 C4 20.5(5) . . . . ?
 C2 C1 C5 C6 -104.4(5) . . . . ?
 C2 C1 C10 C9 174.0(4) . . . . ?
 C2 C1 C10 C14 -8.7(6) . . . . ?
 C2 C3 C4 C5 -25.8(8) . . . . ?
 C2 C3 C4 C15 160.8(8) . . . . ?
 C3 C4 C5 C1 2.0(6) . . . . ?
 C3 C4 C5 C6 124.9(5) . . . . ?
 C4 C5 C6 O4 48.7(5) . . . . ?
 C4 C5 C6 C7 164.5(4) . . . . ?
 C5 C1 C2 C3 -37.2(6) . . . . ?
 C5 C1 C10 C9 52.9(6) . . . . ?
 C5 C1 C10 C14 -129.8(5) . . . . ?
 C5 C6 C7 C8 82.2(4) . . . . ?
 C5 C6 C7 C11 -148.8(3) . . . . ?
 C6 O4 C12 O3 179.7(3) . . . . ?
 C6 O4 C12 C11 1.1(4) . . . . ?
 C6 C7 C8 C9 -60.5(6) . . . . ?
 C6 C7 C11 C12 29.6(3) . . . . ?
 C6 C7 C11 C13 148.4(3) . . . . ?
 C6 C7 C11 C13' -86.2(3) . . . . ?
 C7 C8 C9 C10 68.2(6) . . . . ?
 C7 C11 C12 O3 161.5(4) . . . . ?
 C7 C11 C12 O4 -20.0(3) . . . . ?
 C7 C11 C13 C16 -63.8(4) . . . . ?
 C7 C11 C13' C11' 161.4(3) . . . . ?
 C8 C7 C11 C12 157.7(4) . . . . ?
 C8 C7 C11 C13 -83.4(4) . . . . ?
 C8 C7 C11 C13' 42.0(5) . . . . ?
 C8 C9 C10 C1 -88.4(5) . . . . ?
 C8 C9 C10 C14 94.3(5) . . . . ?
 C10 C1 C2 C3 -166.9(5) . . . . ?
 C10 C1 C5 C4 146.8(5) . . . . ?
 C10 C1 C5 C6 21.9(6) . . . . ?
 C11 C7 C8 C9 177.8(4) . . . . ?
 C11 C13 C16 O5 3.0(6) . . . . ?
 C11 C13 C16 C17 -176.2(4) . . . . ?
 C12 O4 C6 C5 140.3(3) . . . . ?
 C12 O4 C6 C7 18.6(3) . . . . ?
 C12 C11 C13 C16 49.6(4) . . . . ?
 C12 C11 C13' C11' 50.4(4) . . . . ?
 C13 C11 C12 O3 40.6(4) . . . . ?
 C13 C11 C12 O4 -140.9(3) . . . . ?
 C13 C11 C13' C11' -71.4(4) . . . . ?
 C15 C4 C5 C1 175.2(7) . . . . ?
 C15 C4 C5 C6 -61.9(9) . . . . ?
 C1' C2' C3' C4' -11.0(5) . . . . ?
 C1' C5' C6' O2 -153.2(3) . . . . ?
 C1' C5' C6' C7' -34.4(4) . . . . ?
 C2' C1' C5' C4' -38.9(3) . . . . ?
 C2' C1' C5' C6' -165.2(3) . . . . ?
 C2' C1' C10' C9' -153.8(3) . . . . ?
 C2' C1' C10' C14' 27.9(6) . . . . ?
 C2' C3' C4' C5' -14.4(4) . . . . ?
 C2' C3' C4' C15' 161.5(4) . . . . ?
 C3' C4' C5' C1' 33.7(4) . . . . ?
 C3' C4' C5' C6' 160.3(3) . . . . ?
 C4' C5' C6' O2 87.2(3) . . . . ?
 C4' C5' C6' C7' -154.0(3) . . . . ?
 C5' C1' C2' C3' 31.0(4) . . . . ?
 C5' C1' C10' C9' 90.4(4) . . . . ?
 C5' C1' C10' C14' -88.0(5) . . . . ?
 C5' C6' C7' C8' 84.5(4) . . . . ?
 C5' C6' C7' C11' -153.5(3) . . . . ?
 C6' O2 C12' O1 -176.1(3) . . . . ?
 C6' O2 C12' C11' 3.3(3) . . . . ?
 C6' C7' C8' C9' -70.0(4) . . . . ?
 C6' C7' C11' C12' 34.1(3) . . . . ?
 C6' C7' C11' C13' 157.9(3) . . . . ?
 C7' C8' C9' C10' 54.4(5) . . . . ?
 C7' C11' C12' O1 155.0(3) . . . . ?
 C7' C11' C12' O2 -24.3(3) . . . . ?
 C7' C11' C13' C11 144.5(3) . . . . ?
 C8' C7' C11' C12' 156.2(3) . . . . ?
 C8' C7' C11' C13' -80.0(4) . . . . ?
 C8' C9' C10' C1' -76.0(4) . . . . ?
 C8' C9' C10' C14' 102.4(5) . . . . ?
 C10' C1' C2' C3' -90.2(4) . . . . ?
 C10' C1' C5' C4' 85.0(3) . . . . ?
 C10' C1' C5' C6' -41.2(4) . . . . ?
 C11' C7' C8' C9' 175.2(3) . . . . ?
 C12' O2 C6' C5' 147.4(3) . . . . ?
 C12' O2 C6' C7' 19.7(3) . . . . ?
 C12' C11' C13' C11 -98.5(4) . . . . ?
 C13' C11 C12 O3 -80.9(4) . . . . ?
 C13' C11 C12 O4 97.6(3) . . . . ?
 C13' C11 C13 C16 170.3(3) . . . . ?
 C13' C11' C12' O1 30.2(5) . . . . ?
 C13' C11' C12' O2 -149.1(2) . . . . ?
 C15' C4' C5' C1' -142.0(4) . . . . ?
 C15' C4' C5' C6' -15.4(5) . . . . ?

_shelx_res_file
;
TITL dm15912 in P2(1)2(1)2
CELL 1.54178 11.9227 31.4691 7.422 90 90 90
ZERR 4 0.0002 0.0004 0.0001 0 0 0
LATT -1
SYMM 0.5+X,0.5-Y,-Z
SYMM 0.5-X,0.5+Y,-Z
SYMM -X,-Y,+Z
SFAC C H O
UNIT 128 160 20
SIMU 0.005 0.01 2 C1 > C5 C8 C9 C10 C14 C15
ISOR 0.005 0.01 C14 C2 C3 C4 C15

L.S. 5
PLAN  -10 0 0
SIZE 0.05 0.12 0.28
TEMP 20
BOND $H
MORE -1
CONF
fmap 2
acta
REM <olex2.extras>
REM <HklSrc "%.\\dm15912.hkl">
REM </olex2.extras>

WGHT    0.108700    0.467400
FVAR       0.14954
O1    3   -0.876761   -0.375053   -0.464182    11.00000    0.06283    0.07029 =
         0.06838    0.01360    0.01659   -0.01278
O2    3   -1.019834   -0.417428   -0.397114    11.00000    0.04830    0.06284 =
         0.04574    0.00231    0.00162   -0.01019
O3    3   -0.662020   -0.404635   -0.242605    11.00000    0.05557    0.04890 =
         0.07956   -0.01933    0.00863    0.00167
O4    3   -0.637388   -0.335726   -0.297652    11.00000    0.05653    0.05481 =
         0.05302   -0.01018    0.01568   -0.01283
O5    3   -0.516648   -0.373153    0.076294    11.00000    0.05234    0.08963 =
         0.08871    0.01113    0.00544   -0.00640
C1    1   -0.598781   -0.217866   -0.194599    11.00000    0.07612    0.05297 =
         0.11981    0.00512   -0.02229   -0.02480
AFIX  13
H1    2   -0.534676   -0.204890   -0.132927    11.00000   -1.20000
AFIX   0
C2    1   -0.605117   -0.197769   -0.383437    11.00000    0.12509    0.10193 =
         0.13676    0.02774   -0.01685   -0.01437
AFIX  23
H2A   2   -0.676980   -0.203598   -0.439502    11.00000   -1.20000
H2B   2   -0.594426   -0.167249   -0.377109    11.00000   -1.20000
AFIX   0
C3    1   -0.516212   -0.217412   -0.481271    11.00000    0.13678    0.11440 =
         0.11709    0.01917   -0.00293   -0.03376
AFIX  23
H3A   2   -0.444921   -0.204006   -0.454177    11.00000   -1.20000
H3B   2   -0.529524   -0.215794   -0.610020    11.00000   -1.20000
AFIX   0
C4    1   -0.517529   -0.261288   -0.419759    11.00000    0.10104    0.09538 =
         0.10387    0.00443    0.02100   -0.03556
C5    1   -0.566383   -0.264599   -0.235495    11.00000    0.05227    0.06024 =
         0.08659    0.00746   -0.00624   -0.01879
AFIX  13
H5    2   -0.507071   -0.273256   -0.151774    11.00000   -1.20000
AFIX   0
C6    1   -0.665445   -0.295226   -0.215264    11.00000    0.04563    0.04134 =
         0.06327   -0.00613   -0.00073   -0.00862
AFIX  13
H6    2   -0.732109   -0.283223   -0.273370    11.00000   -1.20000
AFIX   0
C7    1   -0.692147   -0.306618   -0.019097    11.00000    0.04567    0.04764 =
         0.06024   -0.01684    0.00486   -0.00718
AFIX  13
H7    2   -0.620241   -0.308490    0.044379    11.00000   -1.20000
AFIX   0
C8    1   -0.763057   -0.274753    0.082536    11.00000    0.07384    0.06532 =
         0.11086   -0.04191    0.02545   -0.01263
AFIX  23
H8A   2   -0.776836   -0.285380    0.203203    11.00000   -1.20000
H8B   2   -0.834948   -0.271894    0.022567    11.00000   -1.20000
AFIX   0
C9    1   -0.707263   -0.230718    0.095319    11.00000    0.08202    0.06826 =
         0.13342   -0.04974    0.00809   -0.00951
AFIX  23
H9A   2   -0.749799   -0.213095    0.177955    11.00000   -1.20000
H9B   2   -0.632223   -0.233930    0.143940    11.00000   -1.20000
AFIX   0
C10   1   -0.700524   -0.209251   -0.080948    11.00000    0.06757    0.04597 =
         0.14723   -0.02272   -0.02246   -0.01097
C11   1   -0.738098   -0.352251   -0.033762    11.00000    0.03832    0.04501 =
         0.05524   -0.01072    0.00898   -0.00865
C12   1   -0.675944   -0.368503   -0.197913    11.00000    0.03614    0.04428 =
         0.05650   -0.01101    0.00319   -0.00427
C13   1   -0.712599   -0.379761    0.130481    11.00000    0.05455    0.06727 =
         0.05849    0.00330    0.00668   -0.01337
AFIX  23
H13A  2   -0.744344   -0.366042    0.235820    11.00000   -1.20000
H13B  2   -0.750654   -0.406781    0.115677    11.00000   -1.20000
AFIX   0
C14   1   -0.779857   -0.182249   -0.130690    11.00000    0.09306    0.06264 =
         0.21006   -0.01647   -0.03192    0.00216
AFIX  93
H14A  2   -0.840024   -0.176781   -0.054390    11.00000   -1.20000
H14B  2   -0.775415   -0.168751   -0.241930    11.00000   -1.20000
AFIX   0
C15   1   -0.471272   -0.291863   -0.508681    11.00000    0.14839    0.14173 =
         0.17784   -0.00050    0.09105   -0.04170
AFIX  93
H15A  2   -0.435085   -0.286279   -0.617130    11.00000   -1.20000
H15B  2   -0.474124   -0.319480   -0.464311    11.00000   -1.20000
AFIX   0
C17   1   -0.563168   -0.417398    0.319121    11.00000    0.09572    0.12246 =
         0.07152    0.02030   -0.01843   -0.01082
AFIX 137
H17A  2   -0.581400   -0.446061    0.285903    11.00000   -1.50000
H17B  2   -0.606471   -0.409293    0.422612    11.00000   -1.50000
H17C  2   -0.484737   -0.415555    0.347324    11.00000   -1.50000
AFIX   0
C16   1   -0.589236   -0.388525    0.167183    11.00000    0.05958    0.06486 =
         0.05882   -0.00556   -0.00460   -0.01003
C1'   1   -1.278946   -0.432864   -0.110746    11.00000    0.04393    0.05289 =
         0.07798   -0.00823    0.01068    0.00134
AFIX  13
H1'   2   -1.287412   -0.402793   -0.079224    11.00000   -1.20000
AFIX   0
C2'   1   -1.390973   -0.449573   -0.187686    11.00000    0.03986    0.08608 =
         0.10795   -0.00613    0.00518   -0.00204
AFIX  23
H2'A  2   -1.435670   -0.462358   -0.092888    11.00000   -1.20000
H2'B  2   -1.433521   -0.426500   -0.240960    11.00000   -1.20000
AFIX   0
C3'   1   -1.361429   -0.482549   -0.330143    11.00000    0.04263    0.07862 =
         0.07853    0.00135   -0.00892   -0.00708
AFIX  23
H3'A  2   -1.379690   -0.510921   -0.288329    11.00000   -1.20000
H3'B  2   -1.402025   -0.477101   -0.441022    11.00000   -1.20000
AFIX   0
C4'   1   -1.236495   -0.478054   -0.359403    11.00000    0.04070    0.05436 =
         0.04827    0.01008   -0.01299   -0.00692
C5'   1   -1.199922   -0.436771   -0.275556    11.00000    0.03757    0.04423 =
         0.05673    0.00622   -0.00424    0.00211
AFIX  13
H5'   2   -1.219115   -0.413898   -0.359692    11.00000   -1.20000
AFIX   0
C6'   1   -1.074862   -0.433373   -0.234902    11.00000    0.03807    0.04250 =
         0.04600    0.00193   -0.00069   -0.00133
AFIX  13
H6'   2   -1.046156   -0.461952   -0.209909    11.00000   -1.20000
AFIX   0
C7'   1   -1.035598   -0.403874   -0.085365    11.00000    0.03894    0.04265 =
         0.05254    0.00000    0.00210   -0.00515
AFIX  13
H7'   2   -1.081166   -0.377957   -0.086253    11.00000   -1.20000
AFIX   0
C8'   1   -1.039644   -0.423752    0.100183    11.00000    0.06373    0.06412 =
         0.04492    0.00028   -0.00281   -0.01593
AFIX  23
H8'A  2   -0.999479   -0.405520    0.183502    11.00000   -1.20000
H8'B  2   -1.000729   -0.450804    0.096219    11.00000   -1.20000
AFIX   0
C9'   1   -1.158811   -0.431129    0.173397    11.00000    0.07995    0.06992 =
         0.04680   -0.00669    0.01532   -0.02367
AFIX  23
H9'A  2   -1.153414   -0.445717    0.288201    11.00000   -1.20000
H9'B  2   -1.193668   -0.403754    0.195145    11.00000   -1.20000
AFIX   0
C10'  1   -1.233666   -0.456671    0.049893    11.00000    0.05696    0.06529 =
         0.05107   -0.01023    0.01772   -0.01717
C11'  1   -0.915965   -0.393349   -0.149478    11.00000    0.03546    0.04046 =
         0.05619   -0.00228    0.00199   -0.00296
AFIX  13
H11'  2   -0.866562   -0.417026   -0.116960    11.00000   -1.20000
AFIX   0
C12'  1   -0.930718   -0.393202   -0.350952    11.00000    0.04151    0.04592 =
         0.05603    0.00184    0.00724   -0.00066
C13'  1   -0.865937   -0.352348   -0.073996    11.00000    0.03971    0.04553 =
         0.07506   -0.01298    0.00687   -0.00362
AFIX  23
H13C  2   -0.905145   -0.345533    0.036813    11.00000   -1.20000
H13D  2   -0.881359   -0.329656   -0.158905    11.00000   -1.20000
AFIX   0
C14'  1   -1.253794   -0.497162    0.082201    11.00000    0.11679    0.07807 =
         0.06054    0.00735    0.00048   -0.04385
AFIX  93
H14C  2   -1.298331   -0.512771    0.003446    11.00000   -1.20000
H14D  2   -1.223452   -0.510112    0.183743    11.00000   -1.20000
AFIX   0
C15'  1   -1.174387   -0.507080   -0.434226    11.00000    0.05201    0.05713 =
         0.05957   -0.00495   -0.01078   -0.00368
AFIX  93
H15C  2   -1.097055   -0.503489   -0.440332    11.00000   -1.20000
H15D  2   -1.207300   -0.531429   -0.481629    11.00000   -1.20000
AFIX   0
HKLF 4

REM  dm15912 in P2(1)2(1)2
REM R1 =  0.0554 for    4511 Fo > 4sig(Fo)  and  0.0594 for all    4929 data
REM    335 parameters refined using     90 restraints

END

WGHT      0.1087      0.4674

REM Highest difference peak  0.426,  deepest hole -0.281,  1-sigma level  0.048
Q1    1  -0.5351 -0.1898 -0.3042  11.00000  0.05    0.43
Q2    1  -0.4165 -0.3178 -0.4198  11.00000  0.05    0.29
Q3    1  -0.5889 -0.2127 -0.4868  11.00000  0.05    0.27
Q4    1  -0.4761 -0.2420 -0.5294  11.00000  0.05    0.22
Q5    1  -0.5239 -0.2882 -0.5819  11.00000  0.05    0.19
Q6    1  -0.7429 -0.1807 -0.2460  11.00000  0.05    0.18
Q7    1  -0.9092 -0.3459 -0.4337  11.00000  0.05    0.17
Q8    1  -0.4773 -0.2815 -0.4015  11.00000  0.05    0.16
Q9    1  -0.5942 -0.3307 -0.3747  11.00000  0.05    0.16
Q10   1  -0.5110 -0.1490 -0.2581  11.00000  0.05    0.14
;
_shelx_res_checksum               57011
_shelx_hkl_file
;
   0   0   1  331.30   25.93
   0   0   1  331.53   17.87
   0   0   2    0.84    0.07
   0   0   2    0.97    0.07
   0   0   2    0.84    0.10
   0   0  -2    0.85    0.08
   0   0   3   34.49    2.80
   0   0   3   34.31    1.93
   0   0   3   35.82    2.04
   0   0  -3   36.81    2.28
   0   0  -4   11.05    0.77
   0   0   4   11.68    0.66
   0   0   4   12.14    0.69
  -1   0   0   -0.10    0.00
  -1   0   1    5.40    0.44
  -1   0   1    5.62    0.31
   1   0  -2    2.96    0.18
   1   0   2    2.57    0.16
  -1   0  -2    2.66    0.19
  -1   0   2    2.51    0.16
  -1   0   2    2.49    0.16
  -1   0   2    2.58    0.23
  -1   0   3  110.16    9.37
   1   0  -3  127.48    7.62
   1   0   3  119.45    6.46
  -1   0   3  121.25    6.46
  -1   0   3  118.98    6.86
   1   0   3  121.67    6.85
  -1   0  -3  117.51    7.63
  -1   0   4    3.71    0.24
  -1   0   4    4.35    0.25
  -1   0  -4    3.74    0.29
  -1   0   4    3.70    0.35
  -1   0   5    0.35    0.06
  -2   0   0   69.29    5.02
  -2   0   0   58.82    4.08
  -2   0  -1  454.42   38.02
  -2   0   1  481.49   27.50
  -2   0   1  500.48   25.90
  -2   0  -2    0.12    0.04
  -2   0   2    0.16    0.03
  -2   0   2    0.11    0.03
   2   0  -2    0.10    0.02
  -2   0   2    0.11    0.04
  -2   0   3   12.40    0.68
  -2   0  -3   10.89    0.76
  -2   0   3   11.46    0.64
  -2   0   3   10.85    0.93
  -2   0   4    3.95    0.38
  -2   0   4    4.65    0.28
  -2   0   4    4.55    0.28
   2   0   4    4.27    0.36
  -2   0   5    0.12    0.05
   2   0   5    0.11    0.07
  -3   0   0   -0.01    0.01
  -3   0   0    0.00    0.02
  -3   0   0   -0.01    0.02
   3   0   0    0.01    0.01
  -3   0   1  251.31   12.69
  -3   0  -1  232.88   14.98
  -3   0   1  236.87   13.49
  -3   0   1  220.00   18.41
  -3   0   2    2.45    0.24
  -3   0  -2    2.56    0.23
  -3   0  -2    2.63    0.20
  -3   0   2    2.81    0.17
  -3   0   2    2.74    0.17
  -3   0   3   20.67    1.16
  -3   0  -3   21.69    1.37
  -3   0   3   19.31    1.67
  -3   0   3   22.49    1.22
  -3   0  -3   20.40    1.66
   3   0   4    5.41    0.44
  -3   0  -4    5.06    0.45
  -3   0   4    5.48    0.33
  -3   0   4    5.42    0.34
  -3   0   5    0.18    0.05
   3   0   5    0.21    0.08
  -3   0  -5    0.25    0.07
  -3   0   6   13.92    1.20
  -3   0   6   13.30    0.72
   3   0   6   11.65    0.70
  -3   0   7    0.13    0.09
  -4   0   0   32.19    2.47
   4   0   0   29.46    1.80
  -4   0   0   33.34    2.00
  -4   0   0   30.06    1.70
  -4   0   1   97.15    7.94
  -4   0  -1   98.95    7.92
  -4   0  -1  102.55    6.46
  -4   0   1  103.40    5.47
  -4   0   1  103.42    5.80
  -4   0   2  209.10   11.12
  -4   0   2  200.13   16.12
  -4   0  -2  195.32   13.12
  -4   0  -2  217.75   16.11
  -4   0   2  206.54   11.80
  -4   0  -3   19.30    1.35
  -4   0   3   19.98    1.14
   4   0   3   22.43    1.55
  -4   0   3   20.50    1.20
  -4   0   3   18.65    1.64
  -4   0  -3   21.80    1.63
  -4   0   4   23.26    1.35
  -4   0   4   23.99    1.42
  -4   0  -4   23.48    1.92
   4   0   4   25.75    1.83
  -4   0   5    2.38    0.18
  -4   0  -5    2.42    0.24
   4   0  -5    2.23    0.17
  -4   0   6   10.02    0.96
   4   0   6    9.55    0.63
  -4   0   6   10.69    0.57
   4   0   6    9.35    0.56
  -4   0   7    0.18    0.10
  -5   0   0    0.24    0.06
  -5   0   0    0.01    0.02
  -5   0   0    0.11    0.03
  -5   0   1    0.74    0.07
  -5   0  -1    0.85    0.09
  -5   0   1    0.80    0.12
  -5   0   1    0.72    0.08
   5   0  -1    0.72    0.06
  -5   0  -1    0.85    0.09
  -5   0   2   37.28    1.97
  -5   0  -2   37.81    2.83
  -5   0  -2   33.85    2.32
  -5   0   2   35.11    2.07
  -5   0   2   34.95    2.85
  -5   0  -3    0.06    0.04
  -5   0   3    0.13    0.05
  -5   0   3    0.05    0.03
  -5   0   3    0.01    0.06
   5   0  -4    0.53    0.07
  -5   0   4    0.72    0.10
  -5   0  -4    0.62    0.10
  -5   0   4    0.56    0.08
   5   0  -5    0.00    0.04
  -5   0   6    0.56    0.09
   5   0   6    0.58    0.07
  -5   0   6    0.67    0.22
   5   0   6    0.60    0.09
   5   0   7    1.77    0.15
  -5   0   8    0.16    0.10
  -6   0   0    1.04    0.13
  -6   0   0    1.13    0.09
  -6   0  -1   20.74    1.51
  -6   0   1   15.60    1.52
  -6   0  -1   20.06    1.23
   6   0  -1   19.72    1.09
  -6   0   1   17.50    1.05
  -6   0   2    0.59    0.09
  -6   0   2    0.50    0.06
  -6   0   2    0.76    0.13
  -6   0  -2    0.54    0.08
  -6   0  -2    0.55    0.09
   6   0  -2    0.52    0.06
  -6   0  -3    0.16    0.06
  -6   0   3    0.08    0.04
   6   0  -3    0.11    0.03
  -6   0   3    0.14    0.06
  -6   0  -4    2.05    0.21
   6   0  -4    1.83    0.15
   6   0   5    0.92    0.11
   6   0   5    0.99    0.10
  -6   0   5    1.30    0.27
  -6   0   5    0.87    0.11
   6   0   6    1.38    0.13
  -6   0   6    1.92    0.32
  -6   0   6    1.61    0.15
   6   0   6    1.70    0.15
   6   0   7    0.69    0.07
   6   0   7    0.68    0.08
  -6   0   7    0.79    0.09
  -6   0   7    0.37    0.14
  -6   0   8    0.13    0.06
  -7   0   0    0.02    0.04
  -7   0   0   -0.03    0.05
  -7   0  -1   47.94    3.56
  -7   0   1   43.74    2.47
  -7   0  -1   46.55    2.45
  -7   0   1   41.38    3.57
   7   0  -2    5.34    0.33
  -7   0   2    4.69    0.49
  -7   0  -2    5.87    0.46
  -7   0   2    4.92    0.34
  -7   0  -3   38.51    2.95
   7   0  -3   36.15    2.15
  -7   0   3   36.60    2.07
   7   0   4    0.17    0.07
   7   0  -4    0.21    0.05
  -7   0   5   16.08    1.52
   7   0   5   17.20    0.94
  -7   0   5   15.98    0.95
   7   0   5   17.24    1.03
   7   0   6    0.58    0.08
  -7   0   6    0.43    0.08
  -7   0   6    0.29    0.15
   7   0   6    0.58    0.08
  -7   0   7    0.09    0.10
   7   0   7    0.05    0.04
   7   0   7    0.00    0.04
  -8   0   0    1.39    0.14
  -8   0   0    1.42    0.19
   8   0   0    1.77    0.13
  -8   0   1    0.47    0.12
  -8   0  -1    0.57    0.07
   8   0   1    0.42    0.06
  -8   0   1    0.43    0.08
  -8   0  -1    0.49    0.10
  -8   0   1    0.68    0.08
  -8   0  -2   15.81    0.89
  -8   0  -2   15.79    1.28
  -8   0   2   15.38    0.91
   8   0  -3    2.78    0.19
  -8   0   3    2.15    0.23
   8   0   4    2.05    0.17
  -8   0   4    1.47    0.18
  -8   0   4    2.69    0.36
   8   0   4    1.46    0.16
   8   0   4    2.11    0.17
  -8   0   4    2.09    0.18
  -8   0   5    1.52    0.15
   8   0   5    1.61    0.15
   8   0   5    1.42    0.14
  -8   0   5    1.24    0.27
   8   0   6    0.08    0.05
   8   0   6    0.04    0.05
  -8   0   6    0.01    0.10
  -8   0   6    0.02    0.06
   8   0   7    0.43    0.05
  -8   0   7    0.27    0.06
   8   0   7    0.42    0.06
  -8   0   7    0.31    0.11
  -9   0   0   -0.02    0.05
  -9   0   0    0.01    0.07
   9   0   0   -0.06    0.03
  -9   0   0   -0.02    0.05
  -9   0   1    3.85    0.27
  -9   0   1    4.50    0.27
   9   0   1    4.31    0.26
  -9   0  -1    3.01    0.37
   9   0  -1    4.05    0.27
  -9   0   1    4.07    0.40
  -9   0  -1    4.06    0.27
   9   0   2    0.81    0.09
  -9   0   3    0.96    0.11
   9   0   3    1.37    0.12
   9   0   3    1.04    0.14
   9   0   3    0.92    0.10
   9   0   4    2.66    0.24
   9   0   4    3.44    0.23
  -9   0   4    3.08    0.24
   9   0   4    3.31    0.23
  -9   0   4    2.94    0.38
  -9   0   4    2.86    0.26
   9   0   5    0.13    0.06
  -9   0   5    0.14    0.13
  -9   0   5   -0.03    0.06
   9   0   5    0.15    0.06
   9   0   6    0.07    0.05
  -9   0   6    0.08    0.09
   9   0   6   -0.05    0.05
  -9   0   6   -0.02    0.05
  -9   0   7    0.09    0.04
   9   0   7    0.14    0.03
  -9   0   7    0.13    0.07
  10   0   0   -0.03    0.03
 -10   0   0    0.04    0.05
  10   0   1    0.24    0.06
  10   0  -1    0.15    0.05
 -10   0  -1    0.23    0.07
  10   0   1    0.21    0.05
 -10   0   1    0.15    0.05
  10   0   2    0.75    0.09
  10   0   2    0.55    0.08
 -10   0   2    0.48    0.09
  10   0   3    3.89    0.24
 -10   0   3    3.53    0.25
  10   0   3    4.22    0.27
  10   0   3    3.98    0.30
  10   0   4    0.21    0.07
 -10   0   4    0.20    0.08
  10   0   4    0.28    0.07
  10   0   5    0.62    0.09
 -10   0   5    0.55    0.15
 -10   0   5    0.48    0.09
  10   0   5    0.63    0.08
  10   0   6   -0.02    0.04
 -10   0   6    0.09    0.07
 -10   0   6    0.00    0.05
  10   0   6    0.03    0.04
  11   0   0    0.01    0.04
 -11   0   0    0.03    0.05
  11   0  -1    0.23    0.06
  11   0   1    0.33    0.07
 -11   0   1    0.31    0.05
 -11   0  -1    0.27    0.07
  11   0  -2    0.06    0.05
  11   0   2    0.11    0.05
  11   0   2    0.16    0.08
 -11   0  -2    0.03    0.06
 -11   0   2    0.10    0.06
  11   0   3    0.09    0.07
 -11   0   3   -0.09    0.06
 -11   0   4    1.25    0.14
  11   0   4    1.34    0.13
 -11   0   5    0.00    0.05
  11   0   5   -0.05    0.04
 -12   0   0    0.24    0.05
  12   0   0    0.19    0.05
 -12   0  -1    0.18    0.06
  12   0   1    0.24    0.06
  12   0  -1    0.29    0.06
 -12   0   1    0.30    0.07
 -12   0   2    2.05    0.16
  12   0   2    2.32    0.16
  12   0  -2    1.89    0.16
 -12   0   2    2.50    0.22
 -12   0  -2    1.85    0.17
 -12   0  -2    1.96    0.20
  12   0   2    2.46    0.21
 -12   0   3    0.60    0.10
  12   0   3    0.55    0.10
 -12   0   4    0.22    0.05
  13   0   0   -0.02    0.04
 -13   0   0   -0.02    0.05
 -13   0   1    0.09    0.05
 -13   0  -1    0.02    0.04
  13   0  -1    0.06    0.03
  13   0   1   -0.04    0.04
 -13   0   2    0.02    0.03
  13   0   2   -0.03    0.06
 -13   0   2   -0.01    0.07
  13   0   3   -0.04    0.04
 -13   0   3   -0.03    0.05
 -13   0  -3    0.09    0.06
 -14   0   0    0.28    0.06
  14   0   0    0.31    0.05
  14   0   1    0.01    0.03
  14   0  -1    0.04    0.04
 -14   0   1    0.06    0.03
   0  -1   0    0.01    0.00
   0   1   1  258.88   21.23
   0  -1  -1  296.14   17.69
   0   1   1  264.12   14.63
   0  -1   2  228.21   17.90
   0   1   2  222.26   13.11
   0   1   2  220.93   17.90
   0  -1   2  221.89   12.34
   0   1   2  225.20   12.34
   0  -1  -2  245.71   14.58
   0  -1   2  236.45   13.10
   0   1   3    8.95    0.49
   0   1  -3    8.69    0.58
   0  -1   3    8.66    0.49
   0  -1   3    8.69    0.71
   0  -1   3    8.80    0.52
   0   1   3    8.72    0.51
   0   1   3    8.24    0.71
   0  -1  -3    8.92    0.58
   0   1  -4    9.98    0.67
   0   1   4   10.45    0.60
   0  -1  -4    9.83    0.67
   0   1   4    9.90    0.57
   0  -1   4    9.58    0.57
   0   1   4    9.91    0.83
   0  -1   4   10.33    0.60
  -1  -1   0   61.60    3.85
   1   1   0   59.07    3.84
  -1   1   1  118.90    9.74
  -1  -1  -1  127.74    7.93
  -1   1   1  123.77    6.71
  -1  -1   1  120.17    6.71
   1   1   1  126.77    6.71
  -1  -1   1  115.36    9.73
   1  -1  -1  138.11    7.92
  -1   1   2   42.20    2.44
   1  -1   2   35.17    2.43
  -1  -1  -2   45.56    2.71
   1  -1   2   44.19    2.29
  -1   1   2   40.08    3.33
  -1   1   2   42.79    2.30
   1  -1  -2   46.66    2.71
  -1  -1   2   41.37    2.30
   1   1   2   43.44    2.30
   1   1   2   44.77    3.33
  -1  -1   2   43.28    2.44
  -1  -1   2   38.83    3.33
   1   1  -3   19.23    1.23
  -1   1   3   17.96    1.52
   1  -1   3   20.84    1.10
   1  -1   3   18.42    1.04
  -1  -1  -3   19.00    1.24
  -1   1   3   19.01    1.05
  -1   1   3   18.76    1.11
  -1  -1   3   19.46    1.11
  -1  -1   3   17.16    1.51
   1   1   3   20.17    1.10
  -1   1  -3   19.08    1.24
   1  -1  -3   19.87    1.23
  -1  -1   3   18.08    1.05
   1   1   3   18.58    1.05
  -1  -1  -4    9.94    0.69
  -1   1   4   11.16    0.61
  -1   1   4    9.71    0.58
  -1   1   4   10.44    0.85
  -1  -1   4   10.20    0.58
  -1  -1   4   10.47    0.61
   1   1   4   10.28    0.58
  -1  -1   4    9.69    0.84
  -1   1  -4    9.72    0.69
  -1   1   5    7.05    0.43
  -1  -1   5    7.42    0.43
   1  -1  -5    6.70    0.42
   1   1   5    6.25    0.55
  -2  -1   0  496.95   37.20
  -2  -1   0  444.05   30.30
  -2   1   1   32.12    1.95
   2   1  -1   35.81    2.16
  -2  -1  -1   36.06    2.17
  -2   1   1   34.02    2.67
  -2   1   1   34.10    1.84
  -2  -1   1   32.74    2.67
  -2  -1   1   31.96    1.95
  -2   1  -1   34.53    2.66
  -2   1   2  162.56    9.44
   2   1  -2  177.88   10.49
  -2   1   2  149.48   12.89
  -2   1   2  164.02    8.89
  -2  -1  -2  168.31   10.50
  -2  -1   2  168.06    8.89
   2  -1  -2  173.64   10.49
  -2  -1   2  153.07   12.89
  -2   1   3    6.46    0.37
  -2   1   3    6.35    0.36
  -2  -1  -3    6.39    0.42
  -2   1   3    5.40    0.51
  -2  -1   3    6.24    0.37
  -2  -1   3    5.58    0.50
  -2  -1   3    5.81    0.35
  -2   1  -3    6.14    0.42
  -2   1   4    9.74    0.83
  -2   1   4   10.66    0.60
   2  -1   4    9.43    0.77
  -2   1   4   10.36    0.58
  -2  -1   4    9.68    0.57
   2   1   4    9.24    0.77
  -2  -1   4   10.71    0.60
  -2   1   5    2.12    0.17
   2  -1   5    2.28    0.22
  -2  -1   5    2.14    0.17
   2  -1  -5    2.26    0.17
   2   1   5    2.21    0.22
  -3  -1   0   48.58    3.13
  -3   1   0   46.11    3.13
  -3  -1   0   53.36    3.85
  -3   1   0   48.41    3.86
  -3  -1  -1   79.38    6.01
  -3   1   1   76.42    4.40
  -3  -1  -1   77.33    4.90
  -3   1   1   73.23    6.02
  -3   1  -1   87.34    6.01
  -3  -1   1   73.21    4.40
  -3  -1   1   66.54    6.02
  -3  -1   1   80.08    4.15
  -3  -1  -2   37.49    2.33
  -3   1   2   36.64    1.97
  -3  -1  -2   32.57    2.85
  -3   1   2   35.46    2.86
  -3   1   2   36.48    2.09
  -3   1  -2   37.05    2.33
  -3  -1   2   33.31    2.85
  -3  -1   2   37.66    1.97
  -3  -1   2   38.06    2.09
  -3   1  -2   37.39    2.85
  -3   1   3    2.11    0.14
  -3   1   3    1.80    0.14
  -3  -1  -3    2.08    0.17
  -3   1   3    1.85    0.20
  -3  -1   3    1.88    0.20
  -3  -1   3    2.14    0.14
  -3  -1   3    2.05    0.14
  -3   1  -3    1.86    0.17
  -3   1  -3    2.36    0.19
   3  -1   4    2.51    0.21
  -3   1   4    2.27    0.16
  -3   1   4    2.01    0.23
  -3   1   4    2.20    0.17
  -3  -1   4    2.31    0.16
  -3   1  -4    2.14    0.21
   3   1   4    2.12    0.21
  -3  -1   4    1.98    0.16
  -3  -1  -5    1.49    0.17
  -3   1   5    1.44    0.13
   3  -1   5    1.85    0.18
  -3   1  -5    1.30    0.16
   3   1   5    1.48    0.18
  -3  -1   5    1.50    0.13
   3  -1  -5    1.68    0.13
  -3   1   6    4.45    0.47
   3  -1   6    3.70    0.23
  -3   1   6    3.90    0.24
   3   1   6    3.47    0.23
   3   1   6    3.56    0.28
  -3  -1   6    3.89    0.24
  -3  -1   6    3.98    0.47
   3   1   6    3.96    0.35
  -3  -1   7    0.29    0.10
  -4  -1   0   15.85    0.96
  -4  -1   0   16.21    1.18
  -4  -1   0   14.25    0.86
  -4   1   0   14.91    0.96
   4   1   0   14.22    0.86
  -4   1   0   15.31    1.19
   4  -1   0   13.42    0.86
  -4  -1  -1   60.39    3.97
  -4   1   1   63.42    3.37
  -4   1   1   64.73    3.57
  -4  -1  -1   68.99    4.88
  -4   1   1   58.15    4.89
  -4   1  -1   65.98    3.98
  -4  -1   1   54.84    4.89
  -4  -1   1   61.37    3.57
   4  -1  -1   60.41    3.57
  -4  -1   1   62.91    3.37
  -4   1   2   40.17    2.34
  -4  -1  -2   40.66    3.19
  -4   1   2   39.89    3.21
  -4  -1  -2   39.51    2.61
  -4   1   2   42.67    2.21
  -4  -1   2   39.04    3.20
  -4  -1   2   41.00    2.21
  -4   1  -2   38.56    2.61
  -4  -1   2   39.59    2.34
  -4   1  -2   43.68    3.19
  -4  -1  -3    0.42    0.07
  -4  -1  -3    0.34    0.07
  -4   1   3    0.42    0.05
  -4   1   3    0.33    0.06
   4  -1   3    0.36    0.07
  -4   1   3    0.24    0.08
  -4  -1   3    0.31    0.06
  -4  -1   3    0.28    0.05
   4   1   3    0.33    0.07
  -4  -1   3    0.27    0.07
  -4   1  -3    0.23    0.06
  -4   1  -3    0.36    0.06
  -4  -1  -4    4.13    0.39
  -4   1   4    4.44    0.29
  -4   1   4    3.89    0.29
   4  -1   4    5.13    0.38
  -4   1  -4    4.61    0.39
  -4  -1   4    4.37    0.29
   4   1   4    4.97    0.38
  -4   1   5    7.31    0.48
  -4  -1  -5    7.46    0.65
  -4   1  -5    7.71    0.65
   4  -1  -5    7.92    0.48
   4   1   5    8.96    0.63
  -4  -1   5    6.78    0.48
  -4   1   6    6.23    0.64
   4  -1   6    5.48    0.34
   4  -1   6    5.72    0.39
  -4   1   6    6.31    0.36
  -4  -1   6    6.33    0.36
   4   1   6    5.30    0.34
   4   1   6    5.70    0.40
  -4  -1   6    6.36    0.64
  -4   1   7    0.30    0.12
   4   1   7    0.51    0.08
  -4  -1   7    0.14    0.09
  -5  -1   0    0.12    0.05
  -5   1   0    0.17    0.03
  -5   1   0    0.14    0.05
  -5  -1   0    0.12    0.03
   5  -1   0    0.18    0.03
  -5   1   0    0.14    0.03
  -5  -1   0    0.13    0.03
  -5   1   1   78.05    6.67
  -5   1   1   81.04    4.60
  -5  -1  -1   87.41    5.42
  -5  -1  -1   95.12    6.65
  -5  -1   1   85.74    4.87
  -5  -1   1   82.83    4.60
  -5   1  -1   86.67    5.42
  -5  -1   1   72.39    6.66
   5  -1  -1   84.33    4.87
  -5   1  -1   93.52    6.65
  -5   1   2    9.16    0.78
  -5   1   2    9.50    0.54
  -5  -1  -2    8.34    0.62
  -5   1   2    9.10    0.55
  -5  -1  -2   10.30    0.75
  -5  -1   2    8.71    0.77
   5  -1  -2    8.78    0.55
  -5   1  -2    9.83    0.75
  -5   1  -2    8.93    0.63
  -5  -1   2    9.88    0.54
  -5  -1   2    8.84    0.55
  -5  -1  -3    6.57    0.52
  -5   1   3    5.20    0.54
  -5   1   3    6.37    0.39
  -5   1   3    6.33    0.39
  -5  -1   3    6.50    0.39
  -5   1  -3    6.58    0.52
  -5  -1   3    5.85    0.39
   5  -1  -3    6.27    0.38
  -5   1   4    1.08    0.13
  -5   1   4    0.99    0.11
  -5  -1  -4    1.03    0.13
  -5  -1   4    0.80    0.10
  -5   1  -4    1.00    0.13
   5  -1  -4    1.12    0.10
   5   1  -5    0.88    0.10
   5  -1  -5    0.84    0.10
  -5   1  -5    0.93    0.13
  -5  -1   5    0.82    0.10
  -5   1   6    0.36    0.18
   5  -1   6    0.31    0.08
  -5   1   6    0.34    0.08
   5  -1   6    0.33    0.06
  -5  -1   6    0.40    0.18
   5   1   6    0.49    0.09
   5   1   6    0.20    0.06
  -5   1   7    0.21    0.14
   5  -1   7    0.26    0.06
  -5   1   7    0.33    0.07
   5   1   7    0.27    0.05
  -5  -1   7    0.33    0.06
  -5  -1   7    0.21    0.14
   5   1   7    0.31    0.07
  -5   1   8    0.08    0.05
  -5  -1   8    0.05    0.05
  -6   1   0   60.06    4.92
  -6  -1   0   70.77    3.39
  -6  -1   0   52.76    4.91
  -6   1   0   66.42    3.40
  -6  -1  -1   21.68    1.57
   6   1  -1   21.08    1.14
  -6   1   1   17.76    1.59
  -6  -1  -1   20.19    1.28
  -6   1   1   18.79    1.10
  -6  -1   1   16.15    1.58
  -6  -1   1   17.97    1.10
  -6   1  -1   21.93    1.57
   6  -1  -1   20.16    1.14
  -6   1   2   24.54    1.40
   6   1  -2   24.82    1.46
  -6   1   2   26.24    2.04
  -6  -1  -2   25.00    2.00
  -6   1  -2   25.67    2.00
  -6  -1   2   25.12    1.40
   6  -1  -2   23.99    1.46
  -6  -1   2   24.50    1.46
  -6  -1   2   26.49    2.03
   6   1  -3    0.07    0.03
  -6   1   3    0.10    0.06
  -6  -1  -3    0.16    0.06
   6  -1  -3    0.07    0.03
  -6  -1   3    0.07    0.04
  -6   1  -3    0.13    0.05
  -6  -1   3    0.10    0.06
  -6  -1  -4    0.11    0.06
  -6   1   4    0.04    0.07
   6   1  -4    0.09    0.04
  -6   1  -4    0.10    0.06
  -6  -1   4    0.02    0.04
   6  -1  -4    0.08    0.04
   6  -1   5    3.52    0.23
  -6   1   5    3.83    0.25
   6  -1   5    3.19    0.26
  -6   1   5    3.89    0.45
   6   1   5    3.41    0.23
   6   1   5    3.47    0.26
  -6  -1   5    3.65    0.44
  -6  -1   5    3.73    0.24
  -6   1   6    1.34    0.28
  -6   1   6    1.67    0.15
   6  -1   6    1.77    0.15
   6  -1   6    1.68    0.14
   6   1   6    1.83    0.16
  -6  -1   6    1.67    0.15
  -6  -1   6    1.99    0.33
   6   1   6    1.35    0.13
  -6   1   7    0.03    0.11
  -6   1   7    0.01    0.05
   6  -1   7   -0.04    0.04
   6  -1   7   -0.03    0.05
  -6  -1   7    0.02    0.11
   6   1   7    0.03    0.05
  -6  -1   7   -0.01    0.05
   6   1   7   -0.03    0.04
  -6   1   8    0.09    0.08
  -6  -1   8    0.11    0.08
  -7  -1   0    5.05    0.40
  -7   1   0    3.81    0.39
  -7  -1   0    4.40    0.28
  -7   1   0    4.55    0.28
  -7  -1  -1    3.05    0.26
  -7   1   1    2.66    0.20
  -7  -1  -1    3.19    0.18
  -7   1   1    2.64    0.28
  -7  -1   1    2.22    0.27
  -7  -1   1    2.41    0.19
  -7   1  -1    2.70    0.18
  -7   1  -1    2.60    0.26
   7   1  -2   20.47    1.13
  -7   1   2   18.65    1.10
  -7  -1  -2   20.98    1.56
  -7   1   2   18.51    1.59
   7  -1  -2   19.40    1.13
  -7   1  -2   19.57    1.55
  -7  -1   2   16.86    1.09
   7   1  -3    9.50    0.61
  -7   1   3    9.92    0.62
  -7  -1  -3   10.48    0.84
   7  -1  -3    9.77    0.61
  -7  -1   3   10.66    0.63
  -7   1  -3   10.86    0.85
  -7   1   4    3.37    0.26
   7   1  -4    2.98    0.21
   7  -1   4    2.89    0.23
   7   1   4    2.77    0.23
   7  -1  -4    3.37    0.22
  -7   1   5    0.56    0.19
   7  -1   5    0.36    0.07
  -7   1   5    0.30    0.08
   7  -1   5    0.40    0.08
   7   1   5    0.31    0.07
  -7  -1   5    0.31    0.08
   7   1   5    0.29    0.08
  -7  -1   5    0.18    0.15
  -7   1   6    0.31    0.08
  -7   1   6    0.37    0.16
   7  -1   6    0.24    0.07
   7  -1   6    0.37    0.07
  -7  -1   6    0.38    0.08
   7   1   6    0.35    0.07
  -7  -1   6    0.16    0.13
   7   1   6    0.34    0.07
   7  -1   7    0.69    0.07
  -7   1   7    0.56    0.15
  -7   1   7    0.63    0.08
   7  -1   7    0.52    0.07
  -7  -1   7    0.57    0.15
  -7  -1   7    0.50    0.08
   7   1   7    0.57    0.08
   7   1   7    0.70    0.07
  -8  -1   0    6.05    0.59
  -8   1   0    7.91    0.44
   8   1   0    6.70    0.42
  -8   1   0    5.91    0.59
  -8  -1   0    7.38    0.42
   8  -1   0    6.75    0.42
  -8   1   0    7.09    0.42
   8  -1   1    0.18    0.04
  -8   1   1    0.21    0.10
  -8   1   1    0.22    0.06
  -8  -1  -1    0.21    0.07
  -8  -1  -1    0.18    0.05
  -8  -1   1    0.26    0.06
  -8   1  -1    0.39    0.09
  -8  -1   1    0.37    0.11
   8   1   1    0.18    0.04
  -8   1  -1    0.23    0.05
  -8  -1   1    0.19    0.06
  -8  -1  -2    4.81    0.41
  -8   1   2    4.17    0.31
  -8   1   2    4.50    0.45
  -8   1  -2    4.54    0.28
  -8  -1   2    4.68    0.31
  -8   1  -2    4.31    0.41
  -8   1   3    1.27    0.16
   8   1  -3    1.26    0.11
   8  -1  -3    1.17    0.11
  -8  -1   3    1.31    0.13
  -8  -1   3    1.06    0.14
   8  -1   4    0.73    0.10
  -8   1   4    0.76    0.11
   8  -1   4    0.72    0.10
  -8   1   4    0.88    0.23
   8  -1   4    0.88    0.10
  -8   1   4    0.45    0.11
  -8  -1   4    0.66    0.11
   8   1   4    0.71    0.10
   8   1   4    0.79    0.10
   8   1   4    0.66    0.10
  -8  -1   4    0.77    0.21
   8  -1   5    2.54    0.20
  -8   1   5    2.56    0.37
   8  -1   5    2.58    0.19
  -8   1   5    2.21    0.21
  -8  -1   5    2.34    0.36
  -8  -1   5    2.29    0.20
   8   1   5    2.87    0.20
   8   1   5    2.59    0.19
  -8   1   6    0.30    0.14
   8  -1   6    0.69    0.08
  -8   1   6    0.53    0.09
   8  -1   6    0.69    0.09
   8   1   6    0.56    0.08
  -8  -1   6    0.57    0.17
   8   1   6    0.73    0.09
  -8  -1   6    0.39    0.08
   8  -1   7    0.20    0.05
  -8   1   7    0.26    0.06
   8  -1   7    0.26    0.05
  -8   1   7    0.13    0.09
  -8  -1   7    0.19    0.10
   8   1   7    0.20    0.05
   8   1   7    0.27    0.05
  -8  -1   7    0.23    0.06
  -9   1   0    0.50    0.13
   9   1   0    0.62    0.07
   9  -1   0    0.70    0.08
  -9  -1   0    0.61    0.13
  -9  -1   0    0.70    0.09
  -9  -1   0    0.50    0.08
  -9   1   0    0.54    0.08
  -9   1   1    3.94    0.40
   9   1  -1    3.90    0.27
  -9  -1  -1    3.41    0.26
  -9   1   1    4.63    0.28
  -9  -1  -1    3.69    0.38
   9  -1   1    4.76    0.27
   9  -1  -1    3.81    0.27
  -9   1  -1    3.97    0.27
  -9  -1   1    3.87    0.28
  -9  -1   1    4.54    0.28
  -9   1  -1    3.35    0.38
   9   1   1    4.46    0.26
   9  -1   2    0.77    0.09
   9   1   2    1.03    0.10
  -9   1   3    2.02    0.18
   9  -1   3    2.53    0.21
   9  -1   3    1.95    0.16
   9  -1   3    2.66    0.19
  -9  -1   3    2.17    0.18
   9   1   3    2.11    0.16
   9   1   3    2.49    0.18
   9   1   3    2.37    0.21
   9  -1   4    1.85    0.18
  -9   1   4    1.81    0.30
  -9   1   4    1.51    0.19
   9  -1   4    1.84    0.17
  -9   1   4    1.67    0.18
   9  -1   4    1.96    0.16
   9   1   4    2.22    0.17
  -9  -1   4    1.99    0.18
  -9  -1   4    2.02    0.32
   9   1   4    1.86    0.17
   9   1   4    1.64    0.17
  -9  -1   4    1.44    0.18
  -9   1   5    0.52    0.10
   9  -1   5    0.63    0.09
   9  -1   5    0.72    0.09
  -9   1   5    0.62    0.18
   9   1   5    0.63    0.09
  -9  -1   5    0.56    0.17
  -9  -1   5    0.53    0.10
   9   1   5    0.62    0.09
   9  -1   6    0.95    0.09
   9  -1   6    0.90    0.09
  -9   1   6    0.48    0.14
  -9   1   6    0.62    0.09
   9   1   6    0.87    0.09
  -9  -1   6    0.64    0.15
   9   1   6    0.81    0.09
  -9  -1   6    0.70    0.09
  -9   1   7    0.26    0.08
  -9   1   7    0.51    0.06
   9  -1   7    0.50    0.05
  -9  -1   7    0.28    0.09
   9   1   7    0.56    0.05
   9   1   7    0.55    0.06
  -9  -1   7    0.47    0.05
  10   1   0    0.46    0.06
 -10   1   0    0.46    0.08
 -10  -1   0    0.53    0.08
  10  -1   0    0.37    0.06
 -10   1   1    0.21    0.05
 -10  -1  -1    0.18    0.06
  10  -1   1    0.21    0.06
  10  -1   1    0.22    0.05
  10   1  -1    0.16    0.05
  10   1   1    0.26    0.05
  10  -1  -1    0.27    0.06
 -10   1  -1    0.30    0.07
  10   1   1    0.20    0.06
 -10  -1   1    0.30    0.06
  10  -1   2    2.18    0.17
  10  -1   2    2.31    0.18
 -10   1   2    2.43    0.19
  10   1   2    2.34    0.17
  10   1   2    2.59    0.18
  10  -1   3    4.08    0.31
 -10   1   3    3.55    0.26
  10  -1   3    4.14    0.25
  10  -1   3    4.48    0.29
 -10  -1   3    3.75    0.26
  10   1   3    4.27    0.25
  10   1   3    4.31    0.28
  10   1   3    4.39    0.31
  10  -1   4    3.00    0.23
  10  -1   4    3.57    0.24
 -10   1   4    2.80    0.26
  10  -1   4    2.87    0.24
  10   1   4    3.63    0.23
 -10  -1   4    3.11    0.26
  10   1   4    3.27    0.25
 -10   1   5    0.37    0.13
 -10   1   5    0.27    0.08
  10  -1   5    0.57    0.09
  10  -1   5    0.52    0.08
 -10  -1   5    0.30    0.13
  10   1   5    0.43    0.08
  10   1   5    0.51    0.08
 -10  -1   5    0.47    0.09
  10  -1   6    0.11    0.05
 -10   1   6    0.18    0.08
 -10   1   6    0.08    0.05
  10   1   6    0.22    0.05
  10   1   6    0.11    0.04
 -10  -1   6    0.07    0.08
 -10  -1   6    0.11    0.05
  11  -1   0    0.01    0.04
 -11  -1   0    0.07    0.05
  11   1   0    0.00    0.04
 -11   1   0    0.02    0.04
  11  -1   1    4.53    0.28
 -11  -1  -1    3.88    0.29
 -11   1   1    3.98    0.26
  11   1  -1    4.19    0.28
 -11   1  -1    4.11    0.29
  11   1   1    4.44    0.28
 -11  -1   1    3.95    0.26
  11  -1  -1    4.26    0.28
  11   1  -2    0.85    0.10
  11  -1   2    1.10    0.14
 -11   1   2    0.96    0.12
  11  -1   2    0.98    0.10
 -11  -1   2    0.83    0.11
  11   1   2    0.97    0.13
  11  -1  -2    1.01    0.10
  11   1   2    1.13    0.11
  11  -1   3    0.45    0.09
 -11   1   3    0.50    0.11
  11   1   3    0.51    0.10
  11  -1   4    0.02    0.05
 -11   1   4    0.02    0.06
  11   1   4    0.07    0.05
 -11  -1   4   -0.03    0.06
  11   1   4    0.07    0.06
 -11   1   5    0.15    0.06
  11  -1   5    0.21    0.06
  11   1   5    0.20    0.06
 -11  -1   5    0.19    0.06
  12   1   0    1.43    0.12
  12  -1   0    1.68    0.12
 -12   1   0    1.38    0.12
 -12  -1   0    1.30    0.12
  12   1  -1    0.45    0.07
 -12  -1  -1    0.48    0.08
 -12   1   1    0.45    0.09
  12  -1   1    0.50    0.08
 -12  -1   1    0.65    0.09
  12   1   1    0.57    0.08
 -12   1  -1    0.49    0.08
  12  -1  -1    0.57    0.07
  12   1  -2    0.92    0.10
 -12   1   2    1.10    0.15
 -12   1   2    1.10    0.11
  12  -1   2    1.10    0.10
  12  -1   2    1.24    0.14
 -12  -1  -2    1.03    0.12
 -12   1  -2    0.80    0.11
 -12   1  -2    0.86    0.13
  12   1   2    1.15    0.10
  12  -1  -2    0.91    0.10
 -12  -1   2    1.10    0.11
  12   1   2    0.99    0.13
 -12   1   3    0.08    0.07
  12  -1   3    0.12    0.07
  12   1   3    0.17    0.07
 -12  -1   3    0.01    0.07
 -12   1   4    1.23    0.11
 -12  -1   4    1.24    0.11
 -13   1   0    0.00    0.05
 -13  -1   0    0.03    0.05
  13  -1   0    0.01    0.04
  13   1   0    0.02    0.04
 -13  -1  -1    0.16    0.04
  13  -1   1    0.08    0.05
  13   1  -1    0.16    0.04
 -13   1   1    0.07    0.05
  13  -1  -1    0.15    0.04
 -13   1  -1    0.08    0.04
 -13  -1   1    0.17    0.06
  13   1   1    0.12    0.05
 -13   1   2    0.60    0.11
  13  -1   2    0.61    0.10
 -13   1   2    0.43    0.05
  13  -1  -2    0.42    0.06
  13   1   2    0.61    0.10
 -13  -1   2    0.60    0.10
 -13  -1   2    0.52    0.06
  13  -1   3    0.54    0.08
 -13   1   3    0.50    0.08
  13   1   3    0.57    0.08
 -13   1  -3    0.43    0.09
 -13  -1   3    0.42    0.08
  14   1   0    0.57    0.06
  14  -1   0    0.57    0.06
 -14   1   0    0.53    0.07
 -14  -1   0    0.52    0.07
 -14   1   1    0.06    0.03
  14   1  -1    0.12    0.04
  14  -1   1    0.15    0.03
 -14  -1  -1    0.14    0.05
  14  -1  -1    0.13    0.04
  14   1   1    0.12    0.03
 -14  -1   1    0.13    0.04
   0   2   0    0.62    0.05
   0   2   1    3.46    0.23
   0   2   1    3.13    0.28
   0  -2  -1    3.78    0.23
   0   2   1    3.11    0.19
   0   2   2   51.74    4.22
   0  -2   2   57.09    3.09
   0  -2   2   52.88    4.21
   0  -2  -2   57.86    3.43
   0   2   2   51.76    2.91
   0   2   2   54.08    3.08
   0  -2   2   50.43    2.90
   0  -2   3   12.00    0.70
   0   2   3   12.46    0.69
   0  -2   3   11.64    0.66
   0   2   3   11.07    0.96
   0  -2  -3   11.90    0.78
   0   2   3   11.97    0.67
   0   2  -4   23.69    1.60
   0  -2   4   26.21    1.43
   0   2   4   24.81    1.97
   0  -2  -4   24.30    1.60
   0   2   4   24.15    1.36
   0  -2   4   23.12    1.35
   0   2   4   25.53    1.43
   0   2   5    0.51    0.10
   0   2   5    0.63    0.09
  -1  -2   0  126.43    7.63
   1   2   0  126.18    7.63
  -1   2   0  106.24    9.37
  -1   2   2   52.83    3.01
  -1  -2  -2   53.14    3.35
  -1   2   2   49.61    4.11
   1  -2   2   51.84    3.01
  -1   2   2   52.05    2.84
   1   2   2   51.18    2.84
   1   2   2   49.38    3.00
   1  -2  -2   56.94    3.34
  -1  -2   2   50.43    2.83
  -1  -2   2   53.99    3.01
   1   2   2   53.78    4.12
  -1   2   3    0.09    0.05
  -1   2   3    0.05    0.03
  -1  -2  -3    0.07    0.04
  -1   2   3    0.08    0.03
   1  -2   3    0.08    0.03
  -1  -2   3    0.29    0.05
  -1  -2   3    0.09    0.03
   1   2   3    0.12    0.03
   1  -2  -3    0.22    0.03
  -1  -2   3    0.20    0.04
   1   2   3    0.07    0.05
   1   2   3    0.07    0.02
  -1   2   4   15.94    1.34
  -1   2   4   16.83    0.93
  -1  -2  -4   17.07    1.09
  -1   2   4   16.95    0.97
  -1  -2   4   18.15    0.98
  -1   2  -4   15.60    1.09
   1   2   4   17.09    0.93
   1   2   4   14.65    1.26
  -1   2   5    3.89    0.25
  -1   2   5    3.68    0.25
   1  -2  -5    3.75    0.25
  -1  -2   5    4.20    0.26
   1   2   5    3.39    0.33
   2   2   0   28.93    1.94
  -2  -2   0   31.76    2.39
  -2   2   0   30.47    1.65
  -2  -2   0   30.34    1.94
  -2   2   1  213.73   16.58
  -2   2   1  215.67   13.54
  -2   2   1  214.72   11.43
  -2   2   1  203.58   12.14
  -2  -2  -1  200.85   13.49
   2   2  -1  227.42   13.49
  -2  -2   1  187.32   16.57
  -2   2  -1  240.17   16.58
  -2  -2   1  202.84   12.14
  -2  -2  -2   22.49    1.34
  -2   2   2   21.28    1.20
  -2   2   2   19.74    1.64
  -2   2   2   20.16    1.13
  -2  -2   2   20.96    1.13
   2  -2  -2   21.87    1.32
  -2  -2   2   18.92    1.63
  -2   2  -2   19.68    1.63
  -2   2   3  112.73    9.02
  -2   2   3  116.72    6.22
  -2  -2  -3  114.18    7.34
  -2   2   3  118.68    6.59
  -2   2  -3  114.96    7.34
  -2  -2   3  122.84    6.60
  -2  -2   3  110.75    6.21
  -2  -2   3  108.12    9.01
   2  -2   4    5.91    0.49
  -2   2   4    6.12    0.37
  -2   2   4    5.92    0.53
  -2   2   4    6.63    0.38
  -2  -2   4    6.24    0.38
   2   2   4    5.67    0.49
  -2   2   5   11.28    0.70
  -2   2   5   12.42    0.73
   2  -2  -5   12.17    0.72
   2   2   5   11.86    0.94
  -2  -2   5   11.99    0.73
  -2   2   6    1.91    0.13
   2   2   6    1.42    0.19
  -3   2   0   54.08    4.46
  -3   2   0   55.61    3.08
  -3  -2   0   56.01    3.63
  -3  -2   0   61.74    4.46
  -3  -2  -1   14.40    1.15
  -3   2   1   14.35    0.84
  -3   2   1   14.30    1.16
  -3  -2  -1   15.37    0.94
   3   2  -1   14.70    0.93
  -3  -2   1   15.10    0.80
  -3  -2   1   12.86    1.15
  -3  -2   1   15.02    0.84
   3  -2  -1   14.23    0.84
  -3   2   2    4.57    0.27
  -3   2   2    4.41    0.27
  -3   2   2    4.48    0.38
  -3  -2  -2    4.61    0.32
  -3  -2   2    4.19    0.37
  -3   2  -2    4.77    0.37
  -3  -2   2    4.39    0.26
  -3  -2   2    4.34    0.28
  -3   2   3    1.14    0.10
  -3   2   3    0.95    0.14
  -3   2   3    1.08    0.09
  -3  -2  -3    0.97    0.11
  -3   2  -3    1.03    0.11
  -3  -2   3    1.03    0.09
  -3   2  -3    1.32    0.12
  -3  -2   3    1.29    0.09
  -3   2   4    2.19    0.24
   3  -2   4    2.53    0.22
  -3   2   4    2.30    0.17
  -3   2   4    2.22    0.17
  -3   2  -4    2.31    0.22
   3   2   4    2.46    0.23
  -3  -2   4    2.39    0.17
   3  -2   5    6.99    0.51
  -3  -2  -5    5.55    0.52
   3   2   5    6.23    0.51
  -3  -2   5    6.05    0.39
   3  -2  -5    5.67    0.38
   3  -2   6    2.91    0.19
  -3   2   6    3.19    0.21
  -3   2   6    3.55    0.41
   3   2   6    2.56    0.18
   3   2   6    3.23    0.30
  -3  -2   6    3.15    0.20
   3   2   6    2.97    0.24
  -3  -2   6    3.60    0.41
  -3   2   7    0.07    0.07
   4  -2   0    1.15    0.08
  -4   2   0    1.22    0.12
  -4   2   0    1.12    0.09
  -4  -2   0    1.33    0.12
  -4  -2   0    1.09    0.08
  -4  -2   0    1.16    0.09
  -4  -2  -1  115.91    7.33
  -4   2   1  108.93    9.02
  -4  -2  -1  122.21    9.00
  -4   2   1  122.43    6.22
  -4  -2   1  116.12    6.59
  -4  -2   1  100.33    9.01
  -4  -2   1  122.37    6.22
   4  -2  -1  111.17    6.59
  -4   2   2    0.83    0.09
  -4  -2  -2    1.11    0.11
  -4   2   2    1.20    0.10
  -4  -2  -2    1.14    0.11
  -4   2   2    1.11    0.14
  -4   2  -2    1.23    0.11
  -4  -2   2    1.28    0.10
  -4  -2   2    1.09    0.09
  -4   2  -2    0.95    0.11
   4  -2  -2    1.04    0.08
  -4  -2   2    1.10    0.13
  -4  -2  -3   20.34    1.70
  -4  -2  -3   19.96    1.41
  -4   2   3   22.08    1.25
  -4   2   3   19.35    1.72
  -4   2   3   21.72    1.20
  -4   2  -3   22.61    1.70
  -4  -2   3   22.51    1.25
  -4  -2   3   22.46    1.19
   4   2   3   22.03    1.62
  -4   2  -3   20.78    1.41
  -4   2   4    3.68    0.26
  -4   2   4    3.94    0.26
  -4  -2  -4    3.58    0.34
   4   2   4    3.99    0.34
  -4   2  -4    3.95    0.34
  -4  -2   4    3.74    0.26
   4  -2  -4    4.21    0.26
  -4  -2  -5    0.35    0.09
  -4   2  -5    0.37    0.08
   4   2   5    0.46    0.10
  -4  -2   5    0.44    0.07
   4  -2  -5    0.54    0.08
  -4   2   6    1.37    0.13
  -4   2   6    1.73    0.30
   4  -2   6    1.13    0.11
  -4  -2   6    1.15    0.11
   4   2   6    1.23    0.10
   4   2   6    1.09    0.14
  -4  -2   6    1.88    0.32
  -4   2   7    1.06    0.20
  -4  -2   7    0.60    0.16
  -4   2   8    0.07    0.10
  -5   2   0   81.84    7.22
   5  -2   0   88.93    5.27
  -5  -2   0   97.83    7.22
  -5  -2   0   96.47    5.87
  -5   2   0   91.88    4.98
  -5   2   0   94.69    5.87
  -5  -2  -1    1.29    0.11
  -5  -2  -1    1.31    0.13
  -5   2   1    1.61    0.17
  -5   2   1    1.31    0.11
  -5  -2   1    1.16    0.10
  -5   2  -1    1.55    0.14
  -5   2  -1    1.18    0.12
   5  -2  -1    1.26    0.09
  -5  -2   1    1.18    0.15
  -5  -2   1    1.36    0.12
  -5  -2  -2   13.86    1.02
  -5  -2  -2   15.72    1.23
  -5   2   2   15.96    1.27
  -5   2   2   15.99    0.88
  -5   2  -2   14.67    1.02
  -5  -2   2   16.84    0.87
  -5  -2   2   15.19    0.91
   5  -2  -2   14.70    0.90
  -5   2  -2   16.81    1.24
  -5  -2   2   14.83    1.25
  -5   2   3    4.93    0.50
  -5  -2  -3    5.68    0.47
  -5   2   3    5.81    0.35
  -5   2   3    5.45    0.35
  -5   2  -3    5.80    0.47
  -5  -2   3    5.50    0.34
  -5  -2   3    5.60    0.35
   5  -2  -3    5.44    0.34
  -5  -2  -4    4.00    0.34
  -5   2   4    3.65    0.26
  -5   2  -4    3.82    0.33
   5  -2  -4    3.50    0.24
  -5  -2   4    3.32    0.25
   5   2  -5    0.96    0.11
   5  -2  -5    1.06    0.11
  -5  -2   5    0.85    0.11
  -5   2   6    7.04    0.74
  -5   2   6    7.45    0.44
   5  -2   6    7.26    0.47
   5  -2   6    6.96    0.42
  -5  -2   6    7.35    0.43
  -5  -2   6    7.04    0.75
   5   2   6    7.29    0.48
   5   2   6    7.36    0.42
  -5   2   7    0.51    0.08
  -5   2   7    0.22    0.11
   5   2   7    0.52    0.06
  -5  -2   7    0.59    0.07
  -5  -2   7    0.19    0.11
   5   2   7    0.60    0.09
  -5   2   8    0.02    0.04
  -5  -2   8    0.18    0.10
  -6   2   0    4.10    0.25
  -6  -2   0    4.48    0.25
  -6  -2   0    4.09    0.36
  -6   2   0    3.56    0.36
  -6   2   1    3.86    0.27
  -6   2   1    4.06    0.39
   6   2  -1    4.38    0.26
  -6  -2  -1    4.29    0.30
  -6  -2  -1    4.35    0.36
   6  -2  -1    4.07    0.26
  -6  -2   1    4.35    0.26
  -6  -2   1    3.72    0.26
  -6   2  -1    4.37    0.37
  -6   2  -1    5.16    0.26
  -6  -2   1    3.38    0.37
  -6   2   2    3.04    0.30
  -6   2   2    2.80    0.21
  -6  -2  -2    2.85    0.25
  -6   2  -2    2.92    0.26
  -6  -2   2    2.99    0.21
  -6  -2   2    2.62    0.19
   6  -2  -2    2.69    0.18
  -6  -2   2    2.66    0.28
  -6   2   3    1.84    0.17
  -6  -2  -3    2.05    0.18
  -6   2   3    1.76    0.23
  -6  -2   3    1.68    0.13
  -6  -2   3    1.31    0.15
   6  -2  -3    1.50    0.12
  -6   2  -3    1.55    0.17
  -6   2   4    5.74    0.38
  -6  -2  -4    6.14    0.49
   6   2  -4    5.44    0.36
  -6  -2   4    4.87    0.36
   6  -2  -4    5.63    0.36
  -6   2  -4    5.95    0.49
  -6   2   5    2.96    0.21
  -6   2   5    2.99    0.39
   6  -2   5    2.94    0.20
   6  -2   5    2.81    0.22
  -6  -2   5    2.71    0.21
   6   2   5    2.75    0.22
  -6  -2   5    3.52    0.46
   6   2   5    2.75    0.20
   6  -2   6    2.43    0.19
   6  -2   6    2.27    0.18
  -6   2   6    2.55    0.39
  -6   2   6    2.38    0.20
   6   2   6    2.67    0.21
  -6  -2   6    2.51    0.19
   6   2   6    2.51    0.18
  -6  -2   6    2.54    0.39
  -6   2   7    0.94    0.10
   6  -2   7    0.90    0.09
  -6   2   7    0.57    0.17
   6  -2   7    0.91    0.09
  -6  -2   7    0.99    0.10
   6   2   7    0.97    0.10
  -6  -2   7    0.61    0.18
   6   2   7    1.07    0.09
  -6   2   8    0.05    0.08
  -6  -2   8    0.05    0.08
  -7   2   0    4.03    0.26
  -7  -2   0    3.94    0.36
  -7   2   0    3.69    0.36
  -7  -2   0    4.18    0.25
  -7   2   1   12.29    0.68
  -7   2   1   11.18    0.98
  -7  -2  -1   12.63    0.95
  -7  -2   1   10.30    0.96
  -7  -2   1   11.07    0.67
  -7   2  -1   11.49    0.95
  -7   2  -1   12.15    0.66
   7   2  -2   13.36    0.76
  -7   2   2   12.86    1.09
  -7   2   2   11.43    0.74
  -7  -2  -2   13.68    1.04
  -7   2  -2   12.36    1.04
  -7  -2   2   11.80    0.74
   7  -2  -2   13.33    0.76
  -7   2   3    5.14    0.36
  -7  -2  -3    5.59    0.45
   7   2  -3    4.61    0.32
  -7  -2   3    5.06    0.33
  -7   2  -3    5.28    0.45
  -7  -2   3    5.13    0.35
   7  -2  -3    5.21    0.33
   7   2  -4    2.89    0.20
  -7   2   4    2.72    0.24
   7  -2   4    2.51    0.22
   7   2   4    2.60    0.21
   7  -2  -4    2.86    0.20
  -7   2   5    4.40    0.51
   7  -2   5    4.92    0.31
   7  -2   5    4.36    0.29
  -7   2   5    4.40    0.31
   7   2   5    4.73    0.32
  -7  -2   5    4.59    0.30
   7   2   5    4.37    0.29
  -7  -2   5    4.34    0.52
  -7   2   6    0.56    0.18
  -7   2   6    0.68    0.10
   7  -2   6    0.57    0.08
   7  -2   6    0.56    0.08
  -7  -2   6    0.49    0.17
   7   2   6    0.67    0.09
   7   2   6    0.57    0.08
  -7  -2   6    0.45    0.09
   7  -2   7    0.48    0.06
  -7   2   7    0.46    0.08
   7  -2   7    0.49    0.07
  -7   2   7    0.47    0.14
   7   2   7    0.51    0.06
  -7  -2   7    0.44    0.07
  -7  -2   7    0.34    0.13
   7   2   7    0.44    0.07
  -8   2   0    0.41    0.07
  -8  -2   0    0.34    0.07
   8   2   0    0.30    0.05
  -8   2   0    0.40    0.07
  -8   2   0    0.39    0.10
  -8  -2   0    0.26    0.09
   8  -2   1   15.33    0.95
  -8   2   1   16.00    1.34
  -8   2   1   17.29    0.96
  -8  -2  -1   17.30    0.91
  -8   2   1   16.92    0.93
  -8  -2  -1   16.00    1.31
  -8  -2   1   15.89    0.92
  -8  -2   1   18.01    0.96
  -8  -2   1   15.13    1.33
   8   2   1   16.37    0.95
  -8   2  -1   14.94    0.91
  -8   2  -1   14.45    1.31
  -8   2   2    0.62    0.10
  -8  -2  -2    0.55    0.10
  -8   2   2    0.60    0.14
  -8   2  -2    0.45    0.07
  -8  -2   2    0.52    0.10
  -8   2  -2    0.52    0.11
  -8   2   3    0.96    0.11
   8  -2   3    0.78    0.08
  -8   2   3    0.62    0.12
   8   2  -3    1.02    0.10
  -8  -2   3    0.79    0.10
  -8   2  -3    0.64    0.09
   8   2   3    0.76    0.08
   8  -2  -3    1.01    0.10
  -8   2   4    2.88    0.25
   8  -2   4    2.47    0.23
   8  -2   4    3.16    0.22
  -8   2   4    2.76    0.23
  -8   2   4    2.92    0.37
   8  -2   4    3.12    0.22
   8   2   4    3.27    0.22
  -8  -2   4    3.39    0.39
  -8  -2   4    2.87    0.22
   8   2   4    2.63    0.23
   8   2   4    3.00    0.21
   8  -2   5    2.56    0.20
   8  -2   5    2.71    0.20
  -8   2   5    2.22    0.20
  -8   2   5    2.53    0.34
   8   2   5    2.53    0.19
  -8  -2   5    2.55    0.20
  -8  -2   5    2.58    0.35
   8   2   5    2.79    0.21
  -8   2   6    0.39    0.09
   8  -2   6    0.57    0.08
   8  -2   6    0.63    0.08
  -8   2   6    0.52    0.16
   8   2   6    0.58    0.08
   8   2   6    0.58    0.08
  -8  -2   6    0.47    0.16
  -8  -2   6    0.49    0.09
   8  -2   7    0.70    0.07
   8  -2   7    0.69    0.07
  -8   2   7    0.62    0.08
  -8   2   7    0.46    0.12
  -8  -2   7    0.48    0.13
   8   2   7    0.68    0.07
   8   2   7    0.72    0.07
   9   2   0   -0.05    0.03
  -9   2   0    0.02    0.05
   9  -2   0    0.02    0.04
  -9  -2   0    0.07    0.05
  -9  -2   0   -0.04    0.06
  -9  -2   0    0.02    0.05
  -9   2   0   -0.02    0.05
  -9   2   0    0.01    0.07
   9   2  -1    1.40    0.12
   9  -2   1    1.71    0.13
  -9  -2  -1    1.22    0.18
  -9  -2  -1    1.53    0.14
  -9   2   1    1.34    0.13
  -9   2   1    1.47    0.15
  -9   2   1    1.40    0.21
  -9  -2   1    1.65    0.13
   9   2   1    1.49    0.12
   9  -2  -1    1.28    0.12
  -9   2  -1    0.91    0.17
  -9   2  -1    1.10    0.13
  -9  -2   1    1.57    0.15
  -9   2   2    1.65    0.15
   9  -2   2    1.32    0.12
   9   2   2    1.55    0.13
   9  -2   3    0.61    0.11
   9  -2   3    0.76    0.08
   9  -2   3    0.79    0.10
  -9   2   3    0.78    0.10
   9   2   3    0.91    0.10
  -9  -2   3    0.81    0.10
   9   2   3    0.77    0.11
   9   2   3    0.66    0.08
   9  -2   4    6.10    0.44
  -9   2   4    5.29    0.45
  -9   2   4    6.91    0.42
   9  -2   4    7.16    0.41
   9  -2   4    7.13    0.43
  -9   2   4    6.11    0.65
   9   2   4    5.91    0.43
  -9  -2   4    6.47    0.42
   9   2   4    6.71    0.40
   9   2   4    6.81    0.43
  -9  -2   4    6.67    0.66
  -9   2   5    2.27    0.32
   9  -2   5    2.80    0.20
   9  -2   5    2.64    0.20
  -9   2   5    2.60    0.21
   9   2   5    2.90    0.20
   9   2   5    2.75    0.20
  -9  -2   5    2.36    0.33
  -9  -2   5    2.66    0.21
  -9   2   6    1.68    0.26
   9  -2   6    2.22    0.15
   9  -2   6    1.77    0.14
  -9   2   6    1.71    0.15
  -9  -2   6    1.30    0.24
   9   2   6    2.12    0.15
   9   2   6    1.97    0.15
  -9  -2   6    1.66    0.15
   9  -2   7    0.05    0.03
  -9   2   7    0.05    0.06
  -9   2   7    0.06    0.04
  -9  -2   7    0.09    0.04
   9   2   7    0.08    0.03
  -9  -2   7   -0.01    0.05
   9   2   7    0.08    0.03
  10  -2   0    1.43    0.13
 -10   2   0    1.68    0.15
  10   2   0    1.54    0.14
 -10  -2   0    1.70    0.15
  10   2  -1    0.76    0.09
 -10   2   1    0.86    0.09
  10  -2   1    0.85    0.10
  10  -2   1    0.91    0.08
  10  -2  -1    0.91    0.10
  10   2   1    0.90    0.10
 -10  -2   1    0.87    0.09
 -10   2  -1    0.64    0.10
  10   2   1    0.91    0.08
 -10   2   2    7.53    0.46
  10  -2   2    7.70    0.48
  10  -2   2    6.92    0.44
  10   2   2    8.16    0.48
  10   2   2    7.02    0.44
 -10   2   3    1.03    0.15
 -10   2   3    0.71    0.09
  10  -2   3    0.82    0.12
  10  -2   3    0.90    0.11
  10  -2   3    1.00    0.09
  10   2   3    1.00    0.13
  10   2   3    0.97    0.10
  10   2   3    0.85    0.08
 -10  -2   3    0.77    0.09
  10  -2   4    0.55    0.10
 -10   2   4    0.42    0.10
  10  -2   4    0.83    0.10
  10  -2   4    0.51    0.09
  10   2   4    0.75    0.10
  10   2   4    0.69    0.09
 -10  -2   4    0.74    0.18
 -10  -2   4    0.46    0.10
  10  -2   5    2.49    0.18
  10  -2   5    2.48    0.19
 -10   2   5    2.32    0.19
 -10   2   5    2.21    0.29
 -10  -2   5    2.12    0.19
 -10  -2   5    2.49    0.30
  10   2   5    2.62    0.19
  10   2   5    2.78    0.19
 -10   2   6    0.11    0.07
  10  -2   6    0.14    0.05
 -10   2   6    0.04    0.05
 -10  -2   6    0.09    0.08
  10   2   6    0.09    0.05
  10   2   6    0.10    0.04
 -10  -2   6    0.06    0.05
  11  -2   0    5.28    0.33
 -11   2   0    4.84    0.33
 -11  -2   0    4.64    0.33
  11   2   0    5.24    0.32
 -11   2   1    1.46    0.14
 -11   2   1    1.18    0.11
  11  -2   1    1.10    0.12
 -11  -2  -1    1.20    0.13
  11   2  -1    1.08    0.11
  11  -2  -1    1.18    0.11
  11   2   1    1.20    0.12
 -11   2  -1    1.06    0.16
 -11   2  -1    1.21    0.13
 -11  -2   1    1.15    0.10
  11  -2   2    2.60    0.22
  11  -2   2    2.00    0.17
 -11   2   2    2.24    0.18
 -11  -2  -2    2.13    0.19
  11   2  -2    2.26    0.18
  11   2   2    2.38    0.17
 -11  -2   2    2.24    0.18
  11   2   2    2.69    0.22
  11  -2   3    0.65    0.11
 -11   2   3    0.46    0.11
  11   2   3    0.69    0.09
  11   2   3    0.74    0.11
 -11   2   4    0.41    0.09
  11  -2   4    0.52    0.08
 -11  -2   4    0.43    0.09
  11   2   4    0.41    0.07
  11   2   4    0.34    0.07
 -11   2   5    0.17    0.06
  11  -2   5    0.11    0.05
 -11   2   5    0.11    0.06
 -11  -2   5    0.13    0.06
  11   2   5    0.14    0.06
  12   2   0    0.00    0.04
  12  -2   0    0.03    0.04
 -12  -2   0   -0.01    0.04
 -12   2   0    0.02    0.04
 -12   2   1    0.05    0.05
 -12  -2  -1    0.02    0.05
  12   2  -1    0.01    0.04
  12  -2   1    0.03    0.04
  12  -2  -1    0.03    0.04
  12   2   1    0.01    0.04
 -12   2  -1    0.04    0.05
  12   2  -2    0.73    0.09
  12  -2   2    1.11    0.10
 -12  -2  -2    0.94    0.11
 -12   2   2    1.05    0.15
 -12   2   2    0.92    0.10
  12  -2   2    1.32    0.15
  12   2   2    0.96    0.13
 -12  -2   2    0.85    0.10
 -12   2  -2    0.91    0.11
 -12   2  -2    0.85    0.13
  12  -2  -2    0.89    0.09
  12   2   2    1.00    0.09
 -12   2   3    0.74    0.11
  12  -2   3    0.98    0.12
 -12  -2   3    0.65    0.11
  12   2   3    0.79    0.11
 -12   2   4    0.05    0.04
 -12  -2   4    0.01    0.04
 -12   2  -5    0.14    0.07
 -13  -2   0    0.07    0.06
 -13   2   0    0.11    0.06
  13   2   0    0.08    0.04
  13  -2   0    0.06    0.05
  13   2  -1    1.73    0.13
 -13   2   1    1.78    0.14
 -13  -2  -1    1.52    0.13
  13  -2   1    1.95    0.14
 -13   2  -1    1.54    0.13
 -13  -2   1    1.75    0.14
  13  -2  -1    2.00    0.13
  13   2   1    1.98    0.14
  13  -2   2    0.40    0.08
 -13   2   2    0.27    0.08
 -13   2   2    0.18    0.04
 -13  -2   2    0.27    0.04
 -13   2  -2    0.18    0.08
  13   2   2    0.34    0.08
 -13  -2   2    0.15    0.08
  13  -2   3    0.75    0.09
 -13   2   3    0.64    0.09
 -13  -2   3    0.49    0.08
  13   2   3    0.70    0.08
 -13   2  -3    0.55    0.09
 -14  -2   0    0.06    0.04
 -14   2   0    0.04    0.04
  14   2   0    0.05    0.03
  14  -2   0    0.04    0.03
 -14  -2  -1   -0.05    0.04
  14   2  -1    0.01    0.03
 -14   2   1    0.02    0.03
  14  -2   1    0.00    0.02
 -14  -2   1   -0.01    0.03
  14   2   1   -0.01    0.03
  14  -2  -1   -0.03    0.03
   0  -3   0   -0.46    0.01
   0   3   0   -0.46    0.01
   0   3   2   23.79    1.36
   0  -3   2   23.89    1.37
   0   3   2   22.77    1.29
   0  -3  -2   25.18    1.52
   0   3   2   22.37    1.87
   0   3   3    7.31    0.39
   0  -3   3    6.46    0.39
   0  -3  -3    6.39    0.43
   0   3   3    6.04    0.54
   0   3   3    6.25    0.38
   0  -3   3    6.21    0.37
   0   3   4   10.96    0.92
   0   3   4   11.11    0.63
   0   3   4   11.32    0.66
   0   3  -4   10.05    0.74
   0  -3  -4   11.21    0.65
   0  -3   4   11.55    0.66
   0   3   5    9.38    0.80
   0   3   5   10.89    0.60
  -1   3   0    3.03    0.20
  -1  -3   0    3.33    0.24
  -1   3   0    2.64    0.30
   1   3   0    3.40    0.24
  -1   3   1   44.78    2.76
   1   3  -1   41.38    2.76
  -1  -3  -1   47.52    2.76
   1  -3  -1   43.37    2.76
  -1   3  -1   45.35    3.39
   1  -3  -1   40.11    2.48
   1   3   1   40.23    3.40
  -1   3   2   13.20    1.07
   1  -3   2   13.35    0.77
  -1  -3  -2   12.84    0.77
  -1   3   2   14.14    0.74
  -1  -3  -2   14.36    0.87
  -1   3   2   13.57    0.77
   1   3   2   12.84    0.73
   1  -3  -2   14.36    0.86
   1   3   2   13.47    1.07
  -1  -3   2   13.32    0.78
  -1  -3   2   11.07    1.05
  -1  -3  -3    4.22    0.27
  -1   3   3    4.53    0.28
   1  -3   3    4.87    0.28
  -1  -3  -3    4.42    0.32
  -1   3   3    4.66    0.28
  -1   3   3    4.44    0.39
   1   3   3    4.87    0.27
  -1  -3   3    4.50    0.26
  -1  -3   3    4.39    0.28
  -1  -3   3    4.35    0.38
   1   3   3    4.47    0.39
   1   3   3    4.54    0.27
   1  -3  -3    4.56    0.31
  -1   3   4    5.84    0.47
  -1   3   4    5.27    0.33
  -1  -3  -4    5.09    0.37
  -1   3   4    5.26    0.33
  -1   3  -4    4.55    0.37
   1   3   4    4.78    0.43
  -1  -3   4    5.83    0.34
   1   3   4    5.41    0.32
   1  -3  -4    5.54    0.33
  -1   3   5    2.46    0.27
  -1   3   5    2.54    0.19
   1   3   5    2.41    0.25
  -1  -3   5    2.71    0.19
   1  -3  -5    2.59    0.18
   1   3   6    1.21    0.17
  -2  -3   0    2.10    0.18
  -2   3   0    1.99    0.19
   2  -3   0    2.03    0.13
  -2   3   0    2.26    0.13
   2   3   0    2.10    0.15
  -2  -3   0    2.30    0.15
  -2  -3  -1    6.13    0.40
  -2   3   1    6.12    0.49
  -2   3   1    6.22    0.39
   2   3  -1    6.21    0.39
  -2   3   1    5.77    0.34
  -2  -3   1    6.10    0.36
  -2  -3   1    5.50    0.48
   2  -3  -1    5.92    0.35
  -2   3   2   72.61    4.16
   2  -3   2   72.92    4.16
   2   3  -2   71.18    4.62
  -2  -3  -2   71.21    4.64
  -2   3   2   72.58    5.70
  -2   3   2   73.67    3.93
  -2  -3   2   69.60    3.92
  -2   3  -2   72.67    5.68
   2  -3  -2   76.04    4.62
  -2   3   3    2.37    0.24
  -2   3   3    2.50    0.17
  -2   3   3    2.28    0.16
  -2  -3  -3    2.73    0.20
  -2  -3   3    2.58    0.16
  -2  -3   3    2.59    0.17
  -2   3  -3    2.40    0.21
  -2   3   4    3.66    0.36
  -2   3   4    4.13    0.26
  -2   3   4    3.88    0.26
   2  -3  -4    4.23    0.25
  -2  -3   4    4.10    0.26
   2   3   4    3.72    0.34
  -2   3  -4    3.80    0.34
  -2   3   5    9.82    0.60
   2  -3  -5   10.67    0.62
  -2  -3   5   10.22    0.63
   2   3   5    9.99    0.81
  -2   3   6    4.67    0.47
   2   3   6    3.93    0.23
   2   3   6    3.86    0.30
   2   3   6    3.70    0.36
  -3  -3   0   17.81    1.11
  -3   3   0   17.56    0.95
   3  -3   0   15.92    1.00
  -3  -3   0   19.67    1.37
  -3  -3   0   16.21    1.00
   3   3   0   16.82    1.11
  -3  -3  -1   43.91    2.90
  -3   3   1   45.26    2.46
   3  -3   1   39.15    2.60
   3   3  -1   44.31    2.88
  -3  -3  -1   39.73    3.55
  -3   3   1   43.95    3.56
  -3   3   1   46.40    2.88
  -3   3  -1   51.17    3.55
  -3  -3   1   50.33    2.46
  -3  -3   1   44.98    2.60
   3  -3  -1   42.66    2.60
  -3  -3   1   51.38    2.89
  -3   3   2   33.78    2.75
  -3   3   2   34.91    2.00
  -3  -3  -2   32.40    2.23
  -3   3   2   36.77    1.90
  -3   3  -2   38.65    2.73
  -3  -3   2   32.63    2.73
   3  -3  -2   34.86    2.00
  -3  -3   2   33.29    1.89
  -3  -3   2   34.75    2.00
  -3   3   3    6.12    0.57
  -3  -3  -3    6.05    0.46
  -3   3   3    6.95    0.41
  -3   3   3    6.67    0.40
  -3  -3   3    6.31    0.39
   3  -3  -3    7.11    0.40
  -3   3  -3    7.01    0.55
  -3  -3   3    6.87    0.41
  -3   3   4    8.30    0.51
  -3   3   4    8.16    0.52
   3  -3   4    9.74    0.67
  -3   3   4    7.31    0.72
  -3   3  -4    8.54    0.69
   3   3   4    8.02    0.67
   3  -3  -4    9.28    0.52
  -3  -3   4    8.33    0.52
  -3   3   5    7.91    0.52
   3  -3  -5    9.15    0.54
   3   3   5    8.96    0.70
  -3  -3   5    8.53    0.54
   3  -3   6    5.40    0.33
  -3   3   6    6.18    0.34
  -3   3   6    6.39    0.62
   3   3   6    5.18    0.39
   3   3   6    5.53    0.49
  -3  -3   6    6.90    0.64
  -3  -3   6    5.82    0.34
   3   3   6    5.20    0.33
  -3   3   7    0.56    0.15
   3   3   7    0.86    0.11
   4  -3   0    1.01    0.08
  -4  -3   0    1.26    0.11
  -4   3   0    1.14    0.09
  -4  -3   0    1.05    0.08
  -4  -3   0    1.19    0.09
  -4   3   1   37.02    1.97
  -4  -3  -1   36.18    2.83
  -4   3   1   34.49    2.85
  -4  -3  -1   34.51    2.31
  -4  -3   1   31.08    2.84
   4  -3  -1   35.63    2.08
  -4   3  -1   39.89    2.84
  -4  -3   1   35.89    2.08
  -4  -3   1   40.19    2.30
  -4  -3   1   35.08    1.97
  -4  -3  -2   56.25    4.71
  -4  -3  -2   57.38    3.85
  -4   3   2   64.09    4.74
  -4   3   2   62.13    3.27
  -4   3   2   58.43    3.45
  -4  -3   2   56.10    4.72
  -4   3  -2   66.56    4.71
  -4  -3   2   60.30    3.46
   4  -3  -2   57.88    3.45
  -4  -3   2   61.11    3.26
  -4   3   3    3.02    0.21
  -4  -3  -3    3.14    0.28
  -4   3   3    3.33    0.31
  -4  -3  -3    3.76    0.26
  -4   3   3    3.15    0.21
  -4   3  -3    3.27    0.28
  -4   3  -3    2.83    0.25
  -4  -3   3    3.15    0.21
   4   3   3    3.21    0.28
  -4  -3   3    2.99    0.21
   4  -3  -3    3.25    0.21
  -4   3   4    4.70    0.47
  -4   3   4    5.07    0.33
  -4  -3  -4    4.57    0.44
  -4   3  -4    5.47    0.44
   4   3   4    5.44    0.43
  -4  -3   4    5.07    0.33
   4  -3  -4    5.21    0.32
  -4  -3  -5    2.08    0.22
   4  -3  -5    2.15    0.17
  -4  -3   5    2.03    0.17
   4   3   5    2.69    0.24
  -4   3   6    4.55    0.52
  -4   3   6    5.00    0.30
   4  -3   6    4.43    0.28
   4   3   6    4.48    0.33
  -4  -3   6    5.14    0.54
  -4  -3   6    4.58    0.28
   4   3   6    4.22    0.27
  -4   3   7    0.15    0.09
  -4  -3   7    0.22    0.11
   4   3   7    0.35    0.08
  -4   3   8    0.04    0.04
   5  -3   0  191.82   11.12
  -5   3   0  190.71   10.48
  -5  -3   0  202.20   12.37
  -5  -3   0  208.70   15.20
  -5   3   0  201.26   12.37
  -5   3   0  169.76   15.21
  -5  -3  -1   88.15    5.54
  -5   3   1   83.16    4.70
  -5   3   1   81.83    6.83
  -5  -3  -1   96.74    6.80
  -5  -3   1   79.47    4.70
   5  -3  -1   84.41    4.98
  -5   3  -1   92.47    5.55
  -5   3  -1   90.49    6.81
  -5  -3   1   83.42    4.98
  -5  -3  -2    4.47    0.32
  -5  -3  -2    4.55    0.38
  -5   3   2    4.63    0.28
  -5   3   2    4.74    0.41
  -5   3  -2    4.80    0.38
  -5  -3   2    4.62    0.28
  -5   3  -2    4.01    0.32
   5  -3  -2    4.15    0.27
  -5  -3   2    4.64    0.28
  -5  -3   2    4.08    0.39
  -5   3   3    3.08    0.21
  -5   3   3    2.45    0.29
  -5  -3  -3    2.85    0.26
   5  -3  -3    3.00    0.19
  -5  -3   3    2.75    0.20
  -5   3  -3    3.18    0.27
   5   3   3    3.14    0.26
  -5  -3   3    2.70    0.20
  -5   3   4    4.57    0.33
  -5  -3  -4    5.04    0.43
  -5   3  -4    5.23    0.43
  -5  -3   4    3.92    0.32
   5  -3  -4    4.92    0.32
   5   3   4    6.00    0.43
   5  -3  -5    3.06    0.20
  -5  -3   5    2.47    0.20
  -5   3   6    0.07    0.07
   5  -3   6    0.18    0.06
   5  -3   6    0.21    0.06
  -5   3   6    0.13    0.15
   5   3   6    0.16    0.05
  -5  -3   6    0.29    0.17
   5   3   6    0.29    0.08
  -5  -3   6    0.08    0.06
  -5   3   7    0.16    0.13
  -5   3   7    0.13    0.06
  -5  -3   7    0.21    0.06
  -5  -3   7    0.18    0.14
   5   3   7    0.11    0.04
   5   3   7    0.16    0.06
  -5   3   8    0.08    0.09
  -5  -3   8    0.04    0.10
  -6   3   0   53.60    5.03
  -6  -3   0   70.16    3.47
  -6   3   0   64.06    3.48
  -6  -3   0   67.68    5.03
  -6  -3  -1   15.30    1.14
  -6   3   1   12.09    1.16
  -6   3   1   13.61    0.80
  -6  -3  -1   14.79    0.93
  -6   3  -1   13.95    1.14
  -6  -3   1   14.72    0.83
  -6   3  -1   14.66    0.79
   6  -3  -1   14.68    0.83
  -6  -3   1   13.01    0.80
  -6   3   2    0.64    0.10
  -6   3   2    0.84    0.15
  -6  -3  -2    0.92    0.11
  -6   3  -2    0.93    0.11
   6  -3  -2    0.80    0.07
  -6  -3   2    0.80    0.08
  -6  -3   2    1.21    0.12
  -6   3   3   15.17    0.89
  -6   3   3   13.90    1.27
  -6  -3  -3   15.97    1.23
  -6   3  -3   15.94    1.24
  -6  -3   3   15.11    0.91
   6  -3  -3   15.08    0.90
  -6   3   4    3.83    0.28
  -6  -3  -4    4.32    0.35
   6  -3  -4    3.43    0.25
  -6  -3   4    3.53    0.26
  -6   3  -4    3.79    0.35
  -6   3   5    3.88    0.26
  -6   3   5    4.13    0.46
   6  -3   5    3.63    0.24
   6  -3   5    3.85    0.27
  -6  -3   5    3.16    0.25
   6   3   5    3.56    0.24
  -6  -3   5    4.44    0.48
   6   3   5    3.79    0.27
  -6   3   6    1.28    0.27
   6  -3   6    1.50    0.14
   6  -3   6    1.48    0.13
  -6   3   6    1.37    0.15
   6   3   6    1.61    0.13
   6   3   6    1.59    0.15
  -6  -3   6    1.23    0.28
  -6  -3   6    1.36    0.13
   6  -3   7    0.17    0.05
  -6   3   7    0.09    0.11
  -6   3   7    0.18    0.06
   6   3   7    0.26    0.06
  -6  -3   7    0.11    0.06
   6   3   7    0.19    0.05
  -6  -3   7    0.17    0.11
  -6   3   8    0.13    0.08
  -6  -3   8    0.05    0.08
  -7   3   0    1.25    0.12
  -7   3   0    1.27    0.17
  -7  -3   0    1.38    0.11
  -7  -3   0    1.21    0.15
  -7   3   1    0.77    0.14
  -7  -3  -1    0.92    0.11
  -7   3   1    1.42    0.12
  -7   3  -1    0.71    0.12
  -7  -3   1    0.67    0.13
  -7  -3   1    0.82    0.10
  -7   3  -1    0.84    0.09
  -7   3   2    3.13    0.26
  -7  -3  -2    4.03    0.33
  -7   3   2    3.61    0.38
   7   3  -2    3.84    0.24
  -7   3  -2    3.75    0.34
  -7  -3   2    3.48    0.26
  -7  -3   2    3.95    0.25
   7  -3  -2    3.67    0.24
  -7   3  -2    3.37    0.23
  -7  -3  -3   13.13    1.00
   7   3  -3   12.20    0.73
  -7   3   3   11.96    0.74
  -7   3   3   11.75    1.05
  -7   3  -3   12.32    1.01
  -7  -3   3   11.93    0.74
   7  -3  -3   11.92    0.73
   7   3  -4    4.25    0.28
  -7   3   4    4.82    0.33
   7  -3   4    4.33    0.31
   7   3   4    4.52    0.30
  -7  -3   4    3.66    0.29
   7  -3  -4    4.56    0.29
  -7   3   5    4.16    0.29
  -7   3   5    4.05    0.49
   7  -3   5    4.33    0.30
   7  -3   5    3.92    0.28
  -7  -3   5    4.17    0.50
   7   3   5    4.27    0.28
  -7  -3   5    4.51    0.29
   7   3   5    4.67    0.31
  -7   3   6    0.18    0.07
  -7   3   6    0.20    0.13
   7  -3   6    0.24    0.06
   7  -3   6    0.17    0.06
  -7  -3   6    0.12    0.13
  -7  -3   6    0.15    0.06
   7   3   6    0.22    0.06
   7   3   6    0.31    0.07
   7  -3   7    0.07    0.04
   7  -3   7    0.09    0.05
  -7   3   7    0.12    0.10
  -7   3   7    0.10    0.06
   7   3   7    0.03    0.04
  -7  -3   7    0.05    0.05
   7   3   7    0.18    0.05
  -7  -3   7    0.08    0.11
  -8   3   0   20.79    1.13
  -8  -3   0   22.27    1.13
  -8   3   0   17.01    1.63
   8  -3   0   20.25    1.18
   8   3   0   20.68    1.18
  -8   3   0   22.83    1.19
  -8  -3   0   16.97    1.62
  -8  -3  -1    3.85    0.25
  -8   3   1    4.23    0.39
   8  -3   1    3.81    0.25
  -8   3   1    4.09    0.26
  -8  -3  -1    4.14    0.36
  -8   3   1    3.81    0.26
  -8   3  -1    3.83    0.25
  -8  -3   1    3.87    0.26
   8   3   1    3.94    0.25
  -8  -3   1    3.51    0.26
  -8   3  -1    3.13    0.35
  -8   3   2    0.12    0.10
  -8   3   2    0.09    0.06
  -8  -3  -2    0.13    0.06
  -8   3  -2    0.09    0.07
  -8  -3   2    0.09    0.07
  -8   3  -2    0.09    0.05
   8   3  -3    3.20    0.21
  -8   3   3    3.28    0.23
  -8   3   3    2.97    0.25
   8  -3   3    2.83    0.20
  -8   3  -3    3.15    0.21
   8   3   3    2.93    0.20
   8  -3  -3    3.50    0.22
   8  -3   4    2.06    0.21
   8  -3   4    2.72    0.20
  -8   3   4    2.43    0.21
  -8   3   4    1.87    0.22
  -8   3   4    2.66    0.34
   8  -3   4    2.85    0.20
  -8  -3   4    2.88    0.36
   8   3   4    2.57    0.20
  -8  -3   4    2.64    0.20
   8   3   4    2.24    0.20
   8   3   4    2.61    0.19
  -8   3   5    4.29    0.50
   8  -3   5    4.34    0.31
  -8   3   5    4.52    0.31
   8  -3   5    4.48    0.29
   8   3   5    4.76    0.29
   8   3   5    4.96    0.31
  -8  -3   5    4.14    0.30
  -8  -3   5    4.40    0.50
  -8   3   6    1.17    0.13
  -8   3   6    1.13    0.22
   8  -3   6    1.23    0.12
   8  -3   6    1.32    0.12
   8   3   6    1.41    0.12
  -8  -3   6    1.21    0.13
  -8  -3   6    0.91    0.21
   8   3   6    1.47    0.13
  -8   3   7    0.15    0.05
   8  -3   7    0.08    0.04
  -8   3   7    0.10    0.08
   8  -3   7    0.11    0.04
   8   3   7    0.08    0.04
  -8  -3   7    0.02    0.08
   8   3   7    0.12    0.05
  -9   3   0    2.11    0.17
  -9   3   0    1.56    0.23
   9   3   0    2.02    0.15
  -9   3   0    1.84    0.16
  -9  -3   0    2.04    0.16
  -9  -3   0    1.23    0.21
   9  -3   0    1.86    0.15
  -9   3   1    2.25    0.17
  -9  -3  -1    2.13    0.16
  -9  -3  -1    1.71    0.22
  -9   3   1    2.01    0.25
   9  -3   1    2.52    0.16
   9   3  -1    2.10    0.16
  -9  -3   1    2.04    0.17
   9   3   1    2.35    0.16
  -9   3  -1    1.43    0.23
  -9   3  -1    2.13    0.17
   9  -3  -1    1.75    0.16
  -9  -3   1    2.21    0.17
   9  -3   2    3.90    0.26
  -9   3   2    4.36    0.28
   9   3   2    3.93    0.26
  -9   3   3    8.29    0.51
  -9   3   3    8.88    0.59
   9  -3   3    8.05    0.50
   9  -3   3    8.55    0.57
   9  -3   3    9.57    0.56
  -9  -3   3    7.52    0.51
   9   3   3    8.10    0.49
   9   3   3   10.12    0.55
   9   3   3    9.32    0.57
   9  -3   4    1.54    0.13
   9  -3   4    1.48    0.14
  -9   3   4    1.21    0.25
   9  -3   4    1.25    0.14
  -9   3   4    1.19    0.15
  -9   3   4    1.16    0.16
  -9  -3   4    1.46    0.27
  -9  -3   4    1.22    0.15
   9   3   4    1.50    0.14
   9   3   4    1.08    0.14
   9   3   4    1.27    0.14
  -9   3   5    2.31    0.31
   9  -3   5    2.56    0.20
   9  -3   5    2.72    0.20
  -9   3   5    2.37    0.21
  -9  -3   5    2.55    0.20
   9   3   5    2.91    0.20
   9   3   5    2.54    0.19
  -9  -3   5    2.17    0.34
   9  -3   6    0.02    0.05
  -9   3   6   -0.01    0.06
  -9   3   6   -0.04    0.08
   9  -3   6    0.03    0.05
  -9  -3   6   -0.03    0.08
  -9  -3   6    0.04    0.05
   9   3   6   -0.03    0.04
   9   3   6   -0.04    0.05
  -9   3   7    0.07    0.06
  -9   3   7    0.02    0.03
   9   3   7    0.05    0.03
   9   3   7    0.08    0.04
  -9  -3   7    0.04    0.03
  -9  -3   7    0.03    0.06
  10  -3   0    1.01    0.09
 -10  -3   0    0.91    0.10
 -10   3   0    0.76    0.10
  10   3   0    0.77    0.09
  10   3  -1    3.56    0.26
 -10   3   1    4.26    0.27
  10  -3   1    3.61    0.26
  10  -3   1    4.39    0.26
 -10   3  -1    3.63    0.28
  10  -3  -1    3.51    0.26
  10   3   1    4.13    0.26
 -10  -3   1    3.81    0.26
  10   3   1    3.92    0.26
  10  -3   2    4.19    0.28
 -10   3   2    4.07    0.29
  10   3   2    4.63    0.30
  10   3   2    4.36    0.28
 -10   3   3    2.22    0.22
  10  -3   3    2.03    0.17
  10  -3   3    1.98    0.14
 -10   3   3    1.72    0.16
  10  -3   3    2.15    0.20
  10   3   3    2.22    0.17
  10   3   3    2.16    0.15
 -10  -3   3    1.86    0.15
  10   3   3    2.05    0.20
 -10   3   4    1.20    0.16
  10  -3   4    1.50    0.15
  10  -3   4    1.62    0.15
  10  -3   4    1.50    0.14
  10   3   4    1.42    0.15
 -10  -3   4    1.61    0.26
 -10  -3   4    1.35    0.16
  10   3   4    1.74    0.14
  10  -3   5    0.88    0.10
 -10   3   5    0.90    0.12
  10  -3   5    1.01    0.11
 -10   3   5    0.69    0.17
  10   3   5    1.06    0.11
 -10  -3   5    1.00    0.11
  10   3   5    1.01    0.10
 -10  -3   5    0.78    0.18
 -10   3   6    0.18    0.05
  10  -3   6    0.13    0.05
 -10   3   6    0.17    0.08
 -10  -3   6    0.17    0.08
  10   3   6    0.19    0.05
 -10  -3   6    0.12    0.05
  10   3   6    0.17    0.05
 -11   3   0    0.60    0.08
  11   3   0    0.53    0.07
 -11  -3   0    0.44    0.07
  11  -3   0    0.69    0.08
  11  -3   1    3.84    0.26
 -11   3   1    4.19    0.28
 -11   3   1    3.71    0.25
  11   3  -1    3.70    0.26
 -11  -3  -1    4.14    0.28
  11   3   1    3.97    0.26
  11  -3  -1    3.83    0.26
 -11   3  -1    4.00    0.31
 -11   3  -1    3.70    0.28
  11  -3   2    0.61    0.08
 -11  -3  -2    0.61    0.09
  11   3  -2    0.50    0.08
  11  -3   2    0.79    0.12
 -11   3   2    0.56    0.09
 -11  -3   2    0.73    0.09
  11   3   2    0.80    0.09
  11   3   2    0.82    0.12
  11  -3  -2    0.59    0.08
  11  -3   3    3.32    0.26
 -11   3   3    3.06    0.27
  11   3   3    3.07    0.22
  11   3   3    3.55    0.26
 -11   3   4    0.03    0.06
  11  -3   4   -0.02    0.05
 -11  -3   4    0.00    0.06
  11   3   4    0.05    0.05
  11   3   4    0.01    0.05
 -11   3   5    0.13    0.06
  11  -3   5    0.10    0.05
  11   3   5    0.12    0.05
 -11  -3   5    0.11    0.08
 -11  -3   5    0.05    0.05
  11   3   5    0.10    0.04
 -12  -3   0    0.12    0.04
  12   3   0    0.11    0.04
 -12   3   0    0.06    0.04
  12  -3   0    0.10    0.04
  12  -3   0    0.07    0.05
  12   3  -1    0.58    0.07
  12  -3   1    0.60    0.08
 -12   3   1    0.59    0.09
 -12  -3  -1    0.57    0.08
  12  -3  -1    0.62    0.08
  12   3   1    0.58    0.08
 -12   3  -1    0.56    0.08
 -12   3  -1    0.61    0.11
  12  -3   2    0.68    0.08
  12  -3   2    0.81    0.12
 -12   3   2    0.82    0.13
  12   3  -2    0.50    0.07
 -12  -3  -2    0.56    0.09
 -12   3   2    0.49    0.08
  12  -3  -2    0.45    0.07
 -12   3  -2    0.43    0.08
 -12   3  -2    0.51    0.11
  12   3   2    0.64    0.07
  12   3   2    0.56    0.11
 -12  -3   2    0.56    0.08
  12  -3   3    0.75    0.10
 -12   3   3    0.52    0.10
  12  -3  -3    0.44    0.07
 -12  -3   3    0.47    0.09
  12   3   3    0.53    0.09
 -12   3  -3    0.45    0.11
 -12   3   4    0.44    0.06
 -12   3  -5    0.23    0.07
 -13   3   0    1.00    0.12
  13   3   0    1.42    0.12
  13  -3   0    1.21    0.11
 -13  -3   0    1.14    0.12
 -13   3   1    0.14    0.06
  13   3  -1    0.16    0.04
 -13  -3  -1    0.20    0.05
  13  -3   1    0.15    0.05
  13   3   1    0.18    0.05
 -13   3  -1    0.14    0.04
  13  -3  -1    0.15    0.04
 -13  -3   1    0.11    0.05
  13  -3   2    0.68    0.10
 -13   3   2    0.61    0.11
 -13   3   2    0.53    0.06
  13   3   2    0.66    0.10
 -13  -3   2    0.59    0.10
 -13   3  -2    0.41    0.09
 -13   3   3    0.72    0.09
  13  -3   3    1.00    0.10
 -13  -3   3    0.66    0.09
  13   3   3    0.95    0.10
 -13   3  -3    0.84    0.11
 -14   3   0    1.14    0.11
  14   3   0    1.39    0.10
  14  -3   0    1.43    0.10
 -14  -3   0    1.27    0.11
 -14  -3  -1    0.09    0.05
 -14   3   1    0.04    0.03
  14  -3   1    0.07    0.03
  14   3  -1    0.03    0.03
  14   3   1    0.07    0.03
 -14  -3   1    0.03    0.03
  14  -3  -1    0.03    0.03
   0  -4   0   42.68    2.61
   0   4   0   39.04    2.61
   0  -4  -1  120.52    7.11
   0   4   1  105.45    6.02
   0   4   1  103.02    8.73
   0   4   1  116.78    7.11
   0  -4   2   18.45    1.08
   0  -4  -2   21.16    1.29
   0  -4  -2   19.58    1.15
   0   4   2   19.52    1.59
   0  -4   2   21.48    1.16
   0   4   2   19.67    1.09
   0   4   3    3.92    0.35
   0  -4  -3    3.97    0.24
   0  -4   3    4.01    0.23
   0  -4  -3    4.00    0.28
   0   4   3    3.89    0.24
   0  -4   3    4.12    0.25
   0   4  -4    3.99    0.31
   0  -4   4    4.96    0.28
   0   4   4    4.74    0.28
   0   4   4    3.80    0.37
   0   4   4    4.48    0.40
   0  -4  -4    4.34    0.27
   0   4   5    1.76    0.16
   0   4   5    1.55    0.20
  -1   4   0  256.99   16.05
  -1  -4   0  272.25   16.06
   1   4   0  275.44   16.06
  -1   4   0  214.63   19.73
  -1   4   0  241.33   13.59
  -1   4   1  316.23   19.92
  -1   4   1  336.31   16.87
  -1  -4  -1  325.04   19.93
   1   4  -1  285.95   19.92
   1   4   1  315.66   16.88
   1  -4  -1  294.53   17.92
  -1  -4   1  301.73   17.92
   1  -4  -1  330.54   19.92
   1   4   1  309.28   24.49
  -1  -4  -2   13.26    0.84
  -1   4   2   13.67    0.75
  -1   4   2   12.86    1.03
  -1  -4  -2   12.54    0.74
   1  -4   2   13.28    0.75
  -1   4   2   13.59    0.71
  -1  -4   2   12.05    1.02
   1  -4  -2   13.17    0.75
  -1  -4   2   13.38    0.75
   1   4   2   12.84    0.71
   1   4   2   12.75    1.03
   1  -4  -2   13.65    0.83
  -1   4  -2   12.10    1.01
  -1  -4   2   10.93    0.70
  -1   4   3   83.42    6.95
  -1  -4  -3   89.35    5.07
  -1  -4  -3   85.91    5.65
   1  -4   3   94.87    5.08
  -1   4   3   87.05    4.80
  -1   4   3   90.07    5.08
   1  -4  -3   89.33    5.08
  -1  -4   3   83.84    4.78
   1   4   3   89.88    4.79
  -1  -4   3   90.68    5.09
   1   4   3   90.37    6.96
   1  -4  -3   86.77    5.65
  -1   4   4    3.38    0.35
   1  -4   4    4.44    0.27
  -1  -4  -4    4.13    0.31
  -1   4   4    4.42    0.27
  -1   4   4    4.21    0.39
   1   4   4    4.41    0.27
  -1  -4   4    4.49    0.27
   1  -4  -4    4.60    0.27
  -1   4  -4    4.01    0.31
   1   4   4    3.84    0.36
  -1   4   5    0.12    0.08
  -1   4   5    0.02    0.05
  -1   4   5    0.02    0.07
  -1  -4   5    0.02    0.04
   1   4   5    0.03    0.07
   1   4   6    0.15    0.08
  -2   4   0  108.39    5.88
   2   4   0  115.57    6.94
  -2  -4   0  107.04    8.52
  -2  -4   0  118.33    6.94
  -2   4   0   95.21    8.53
  -2   4   1  127.08    8.16
   2   4  -1  137.73    8.16
  -2   4   1  130.14   10.04
  -2   4   1  127.13    6.92
  -2  -4  -1  135.04    8.17
  -2  -4   1  124.77    6.92
  -2  -4   1  128.38    7.35
   2  -4  -1  131.78    7.34
  -2  -4   1  111.59   10.03
   2  -4   2   43.37    2.30
  -2   4   2   40.07    2.17
   2   4  -2   38.61    2.55
  -2   4   2   39.13    3.15
  -2  -4  -2   38.81    2.56
  -2   4   2   41.05    2.30
   2  -4  -2   40.80    2.55
  -2  -4   2   36.00    3.13
   2  -4  -2   39.94    2.30
  -2   4  -2   43.56    3.14
  -2  -4   2   38.05    2.16
  -2   4   3   22.32    1.82
  -2   4   3   23.10    1.32
  -2  -4  -3   21.14    1.47
  -2   4   3   23.02    1.26
   2  -4  -3   23.48    1.32
  -2  -4   3   23.06    1.32
  -2   4  -3   22.55    1.79
  -2   4   4   31.69    1.78
  -2   4   4   31.11    2.57
  -2  -4   4   34.01    1.88
   2  -4  -4   34.05    1.87
  -2   4  -4   31.87    2.54
   2   4   4   30.25    2.42
  -2   4   5    8.85    0.82
  -2   4   5    9.60    0.57
   2   4   5    9.63    0.76
  -2  -4   5    9.26    0.59
   2  -4  -5   10.21    0.58
  -2   4   6    1.64    0.13
  -2   4   6    2.12    0.32
   2   4   6    1.90    0.18
   2   4   6    1.57    0.12
   2   4   6    1.67    0.20
   3  -4   0   13.15    0.79
  -3  -4   0   14.39    0.88
  -3  -4   0   14.86    1.08
  -3   4   0   11.90    1.08
  -3  -4   0   13.45    0.79
  -3   4   0   13.75    0.75
  -3  -4  -1   48.41    4.36
  -3  -4  -1   56.36    3.55
  -3   4   1   57.08    4.37
   3  -4   1   50.71    3.19
   3   4  -1   56.04    3.54
  -3   4   1   58.26    3.54
  -3  -4   1   57.08    3.19
  -3  -4   1   58.70    3.55
  -3  -4   1   57.87    3.01
   3  -4  -1   55.27    3.19
  -3   4   2   17.01    1.32
  -3   4   2   17.13    0.91
  -3  -4  -2   16.44    1.07
  -3  -4   2   17.36    0.96
  -3  -4   2   15.95    0.90
   3  -4  -2   16.75    0.95
  -3  -4   2   14.34    1.30
  -3   4   3   12.62    0.77
  -3   4   3   13.76    0.80
  -3  -4  -3   13.34    0.90
  -3   4   3   12.70    1.11
  -3   4  -3   14.44    1.09
   3  -4  -3   14.23    0.80
  -3  -4   3   13.79    0.81
  -3   4   4    0.95    0.11
  -3   4   4    0.89    0.14
  -3   4  -4    0.82    0.10
  -3  -4   4    0.90    0.09
   3  -4  -4    0.79    0.08
   3   4   4    0.78    0.12
  -3   4   5    1.97    0.19
   3  -4  -5    1.99    0.16
   3   4   5    2.26    0.22
  -3  -4   5    1.89    0.16
  -3   4   6    4.73    0.50
  -3   4   6    4.68    0.27
   3  -4   6    4.23    0.26
   3   4   6    3.97    0.39
  -3  -4   6    4.03    0.26
   3   4   6    4.25    0.26
  -3  -4   6    5.41    0.53
   3   4   6    3.99    0.31
  -3   4   7    0.23    0.10
   3   4   7    0.53    0.09
  -4  -4   0   55.05    3.50
  -4  -4   0   61.50    4.30
  -4   4   0   52.77    2.97
   4  -4   0   49.70    3.14
  -4  -4   0   54.58    3.14
  -4  -4  -1   16.95    1.21
  -4  -4  -1   18.51    1.48
   4  -4   1   18.39    1.08
  -4   4   1   19.29    1.50
  -4   4   1   19.69    1.03
  -4   4  -1   20.90    1.49
   4  -4  -1   18.74    1.08
  -4  -4   1   20.64    1.20
  -4  -4   1   15.87    1.49
  -4  -4   1   18.30    1.09
  -4  -4   1   18.20    1.03
  -4   4   2   10.32    0.58
  -4   4   2   10.23    0.84
  -4  -4  -2    9.83    0.68
  -4  -4  -2    9.15    0.82
   4  -4  -2    9.88    0.60
  -4  -4   2   10.45    0.58
  -4   4  -2   11.68    0.82
  -4  -4   2    9.99    0.61
  -4   4   3   11.59    1.01
  -4   4   3   12.12    0.70
  -4  -4  -3   11.26    0.98
  -4   4  -3   13.56    0.98
   4  -4  -3   12.73    0.72
  -4  -4   3   12.22    0.73
   4   4   3   11.58    0.94
  -4  -4  -4    3.86    0.36
  -4   4   4    3.67    0.39
  -4   4   4    3.99    0.28
  -4   4  -4    4.64    0.36
   4   4   4    4.39    0.36
  -4  -4   4    3.90    0.27
   4  -4  -4    4.26    0.27
  -4  -4  -5    2.12    0.23
  -4   4   5    1.84    0.19
   4  -4  -5    2.41    0.17
  -4  -4   5    2.27    0.18
   4   4   5    2.63    0.24
   4  -4   6    1.67    0.14
  -4   4   6    2.34    0.35
  -4   4   6    1.84    0.16
  -4  -4   6    2.12    0.35
   4   4   6    1.71    0.13
   4   4   6    1.62    0.17
  -4  -4   6    1.93    0.15
   4   4   6    1.95    0.22
  -4   4   7    0.13    0.12
  -4   4   7    0.21    0.05
   4   4   7    0.12    0.06
  -4  -4   7    0.23    0.16
  -4   4   8    0.04    0.09
  -5   4   0    0.93    0.14
  -5  -4   0    1.33    0.13
  -5   4   0    1.27    0.10
  -5  -4   0    1.20    0.10
   5  -4   0    1.22    0.09
  -5  -4  -1   48.10    3.47
  -5  -4  -1   43.83    2.83
  -5   4   1   41.80    3.50
  -5   4   1   44.84    2.41
  -5   4  -1   44.87    2.40
  -5  -4   1   45.95    2.54
  -5  -4   1   37.89    2.40
  -5   4  -1   44.36    3.48
   5  -4  -1   45.00    2.54
  -5  -4  -2   13.35    1.04
  -5   4   2   13.29    1.07
  -5   4   2   13.19    0.74
  -5  -4  -2   11.84    0.86
  -5  -4   2   12.33    0.76
  -5  -4   2   13.34    0.73
  -5   4  -2   13.71    1.04
  -5   4  -2   12.60    0.86
   5  -4  -2   12.54    0.76
  -5   4   3    5.23    0.33
  -5   4   3    4.60    0.47
  -5  -4  -3    4.80    0.44
   5  -4  -3    5.24    0.32
  -5  -4   3    4.95    0.33
   5   4   3    5.50    0.42
  -5   4  -3    5.56    0.44
  -5   4   4   10.83    1.05
  -5  -4  -4   12.52    1.02
  -5   4   4   12.09    0.74
  -5  -4   4   11.91    0.75
  -5   4  -4   13.35    1.02
   5   4   4   14.32    0.98
   5  -4  -4   12.07    0.75
  -5  -4   5    0.76    0.10
   5  -4  -5    0.73    0.09
   5   4   5    1.25    0.16
  -5   4   6    8.67    0.84
   5  -4   6    8.16    0.49
  -5   4   6    8.86    0.51
   5   4   6    8.20    0.48
  -5  -4   6    8.53    0.85
  -5  -4   6    8.52    0.49
   5   4   6    8.25    0.55
   5  -4   7    1.90    0.13
  -5   4   7    1.94    0.15
  -5  -4   7    1.88    0.14
   5   4   7    2.07    0.17
   5   4   7    1.84    0.13
  -6  -4   0    3.25    0.19
  -6   4   0    2.30    0.27
  -6   4   0    3.03    0.20
  -6  -4   0    3.12    0.27
  -6   4   1   12.38    1.02
  -6  -4  -1   13.55    0.99
  -6  -4  -1   13.84    0.82
  -6   4   1   12.34    0.70
  -6   4  -1   11.42    1.00
  -6   4  -1   12.48    0.69
  -6  -4   1   11.24    0.70
   6  -4  -1   12.52    0.72
  -6  -4   1   10.22    1.00
  -6  -4  -2   27.62    2.16
  -6   4   2   27.79    2.20
  -6   4   2   25.71    1.52
  -6  -4   2   27.56    1.51
  -6  -4   2   26.69    1.58
   6  -4  -2   26.60    1.58
  -6   4  -2   28.33    2.17
  -6   4   3    9.23    0.87
  -6   4   3    9.78    0.60
  -6  -4  -3   10.59    0.82
   6  -4  -3    9.41    0.60
  -6   4  -3   10.68    0.83
  -6  -4   3    9.90    0.61
  -6  -4  -4    2.01    0.20
  -6   4   4    2.09    0.20
  -6  -4   4    1.80    0.15
   6  -4  -4    1.78    0.14
  -6   4  -4    1.82    0.20
   6  -4   5    0.07    0.06
  -6   4   5    0.12    0.14
  -6   4   5    0.00    0.06
   6  -4   5   -0.02    0.05
   6   4   5    0.07    0.07
   6   4   5   -0.01    0.04
  -6  -4   5   -0.01    0.14
  -6  -4   5    0.02    0.05
   6  -4   6    3.42    0.24
  -6   4   6    3.24    0.24
   6  -4   6    3.11    0.23
  -6   4   6    3.56    0.42
   6   4   6    3.69    0.26
  -6  -4   6    3.54    0.24
   6   4   6    3.67    0.23
  -6  -4   6    3.35    0.43
  -6   4   7    1.56    0.26
   6  -4   7    1.72    0.13
  -6   4   7    1.89    0.15
  -6  -4   7    1.87    0.14
   6   4   7    1.79    0.13
   6   4   7    2.17    0.16
  -6   4   8    0.07    0.05
  -6  -4   8    0.15    0.09
  -7   4   0    0.78    0.13
  -7  -4   0    0.85    0.12
  -7   4   0    0.79    0.09
  -7  -4   0    0.68    0.08
  -7   4   1    7.40    0.65
  -7  -4  -1    8.74    0.62
  -7   4   1    7.31    0.45
  -7   4  -1    7.06    0.43
  -7  -4   1    6.63    0.44
  -7   4  -1    6.62    0.62
  -7   4   2    2.76    0.22
  -7   4   2    3.00    0.32
  -7  -4  -2    3.16    0.28
  -7   4   2    2.73    0.20
  -7   4  -2    2.92    0.20
  -7  -4   2    3.16    0.21
  -7  -4   2    2.90    0.22
   7  -4  -2    3.10    0.20
  -7   4  -2    2.98    0.28
  -7   4   3   12.36    1.05
  -7  -4  -3   12.94    0.99
  -7   4   3   11.56    0.73
   7  -4  -3   11.67    0.72
  -7  -4   3   11.96    0.73
  -7   4  -3   11.91    1.00
   7   4  -4    2.28    0.17
   7  -4   4    2.29    0.20
  -7   4   4    2.44    0.22
   7  -4  -4    2.16    0.17
  -7  -4   4    1.98    0.17
   7   4   4    2.22    0.18
  -7   4   5    1.68    0.31
   7  -4   5    1.75    0.15
  -7   4   5    1.72    0.17
   7  -4   5    1.86    0.16
  -7  -4   5    1.48    0.30
  -7  -4   5    1.86    0.16
   7   4   5    1.80    0.15
   7   4   5    1.83    0.17
   7  -4   6    0.32    0.07
  -7   4   6    0.32    0.15
   7  -4   6    0.32    0.07
  -7   4   6    0.38    0.08
  -7  -4   6    0.37    0.07
  -7  -4   6    0.34    0.16
   7   4   6    0.38    0.08
   7   4   6    0.29    0.06
   7  -4   7    0.21    0.05
   7  -4   7    0.22    0.05
  -7   4   7    0.16    0.06
  -7   4   7    0.18    0.10
   7   4   7    0.30    0.06
   7   4   7    0.29    0.05
  -7  -4   7    0.18    0.06
  -7  -4   7    0.14    0.12
  -8   4   0   -0.02    0.07
  -8  -4   0    0.10    0.05
   8   4   0    0.05    0.04
  -8   4   0   -0.02    0.04
  -8   4   0    0.08    0.05
   8  -4   0    0.07    0.04
  -8  -4   0    0.06    0.07
  -8   4   1    0.08    0.05
  -8   4   1    0.04    0.05
  -8   4   1    0.06    0.08
   8  -4   1    0.08    0.04
  -8  -4  -1    0.13    0.04
  -8  -4  -1    0.06    0.06
   8   4   1    0.07    0.03
  -8  -4   1    0.11    0.05
  -8  -4   1    0.09    0.05
  -8   4  -1    0.04    0.07
  -8   4  -1    0.06    0.05
  -8  -4  -2   11.62    0.85
  -8   4   2   10.33    0.62
  -8   4   2   10.42    0.90
  -8   4  -2    9.50    0.85
  -8   4  -2    9.54    0.59
  -8  -4   2    9.53    0.61
  -8   4   3    8.70    0.55
  -8   4   3    8.32    0.48
   8  -4   3    7.39    0.46
   8  -4   3    7.90    0.53
   8  -4  -3    8.22    0.49
   8   4   3    7.19    0.45
   8   4   3    8.69    0.52
   8  -4   4    4.42    0.35
   8  -4   4    5.66    0.34
   8  -4   4    5.37    0.33
  -8   4   4    5.22    0.55
  -8   4   4    4.74    0.37
  -8   4   4    5.02    0.34
   8   4   4    4.80    0.32
   8   4   4    4.33    0.34
  -8  -4   4    5.20    0.33
  -8  -4   4    5.27    0.56
   8   4   4    5.33    0.34
   8  -4   5    0.10    0.06
   8  -4   5   -0.02    0.06
  -8   4   5    0.00    0.07
  -8   4   5    0.03    0.12
   8   4   5    0.06    0.06
  -8  -4   5    0.09    0.06
   8   4   5    0.16    0.06
  -8  -4   5    0.16    0.13
   8  -4   6    1.61    0.14
   8  -4   6    2.05    0.15
  -8   4   6    1.46    0.25
  -8   4   6    1.79    0.16
   8   4   6    2.00    0.15
  -8  -4   6    1.55    0.15
   8   4   6    1.85    0.14
  -8  -4   6    1.29    0.25
  -8   4   7    0.28    0.10
  -8   4   7    0.23    0.06
   8  -4   7    0.33    0.05
   8   4   7    0.30    0.05
  -8  -4   7    0.32    0.06
  -8  -4   7    0.19    0.10
   8   4   7    0.30    0.05
  -9  -4   0   12.89    0.80
  -9   4   0   12.42    0.80
  -9   4   0   14.93    0.85
   9  -4   0   14.15    0.83
   9   4   0   14.83    0.83
  -9  -4  -1    2.30    0.28
   9   4  -1    2.95    0.20
  -9   4   1    2.91    0.21
   9  -4   1    3.34    0.21
  -9   4   1    2.95    0.32
  -9   4   1    2.51    0.21
   9   4   1    3.15    0.20
   9  -4  -1    2.96    0.21
  -9  -4   1    2.78    0.21
  -9   4  -1    2.17    0.29
  -9  -4   1    2.95    0.21
  -9   4  -1    2.87    0.21
   9  -4   2    4.15    0.26
  -9   4   2    4.05    0.27
   9  -4   2    3.30    0.24
   9   4   2    3.38    0.24
  -9   4   3    1.41    0.14
   9  -4   3    1.53    0.14
   9  -4   3    1.39    0.12
  -9   4   3    1.30    0.17
   9  -4   3    1.72    0.17
  -9  -4   3    1.39    0.13
   9   4   3    1.87    0.14
   9   4   3    1.25    0.15
   9   4   3    1.46    0.12
   9  -4   4    8.96    0.65
  -9   4   4   10.44    0.62
   9  -4   4   10.39    0.65
   9  -4   4   10.39    0.61
  -9   4   4    9.55    0.67
  -9   4   4   10.27    0.97
  -9  -4   4   11.11    0.62
   9   4   4   11.07    0.61
  -9  -4   4   10.22    0.97
   9   4   4   10.08    0.65
   9   4   4   10.56    0.64
   9  -4   5    0.83    0.10
  -9   4   5    0.75    0.12
  -9   4   5    0.96    0.20
   9  -4   5    0.98    0.11
  -9  -4   5    0.77    0.20
   9   4   5    0.95    0.11
  -9  -4   5    0.69    0.10
   9   4   5    0.95    0.11
   9  -4   6    0.32    0.06
   9  -4   6    0.16    0.06
  -9   4   6    0.17    0.10
  -9   4   6    0.15    0.07
  -9  -4   6    0.16    0.06
   9   4   6    0.18    0.06
  -9  -4   6    0.22    0.11
   9   4   6    0.19    0.06
  -9   4   7    0.14    0.06
   9   4   7    0.17    0.04
  -9  -4   7    0.12    0.07
  10  -4   0   -0.01    0.04
  10   4   0   -0.02    0.04
 -10   4   0    0.04    0.05
 -10  -4   0   -0.02    0.04
  10  -4   1    0.08    0.05
 -10   4   1    0.19    0.07
  10   4  -1    0.14    0.05
 -10   4   1    0.14    0.05
  10  -4   1    0.14    0.04
  10  -4  -1    0.09    0.04
  10   4   1    0.28    0.05
 -10   4  -1    0.13    0.06
  10   4   1    0.13    0.06
 -10  -4   1    0.15    0.05
  10  -4   2    2.09    0.17
 -10   4   2    2.28    0.19
  10  -4   2    2.40    0.22
  10   4   2    2.37    0.17
  10  -4   3    1.35    0.13
  10  -4   3    1.11    0.14
  10  -4   3    1.31    0.11
 -10   4   3    1.31    0.17
 -10   4   3    1.47    0.13
 -10  -4   3    1.08    0.11
  10   4   3    1.41    0.13
  10   4   3    1.25    0.15
  10   4   3    1.28    0.11
  10  -4   4    1.17    0.13
  10  -4   4    1.34    0.13
  10  -4   4    0.99    0.12
 -10   4   4    0.95    0.14
  10   4   4    1.20    0.13
 -10  -4   4    0.92    0.13
  10   4   4    1.32    0.12
 -10  -4   4    1.49    0.24
 -10   4   5    1.18    0.13
  10  -4   5    1.08    0.11
 -10   4   5    1.18    0.20
  10  -4   5    1.23    0.12
  10   4   5    1.41    0.13
 -10  -4   5    1.08    0.12
 -10  -4   5    1.23    0.21
  10   4   5    1.33    0.12
  10  -4   6    0.77    0.08
 -10   4   6    0.54    0.08
 -10   4   6    0.60    0.12
  10   4   6    0.74    0.08
 -10  -4   6    0.62    0.13
  10   4   6    0.88    0.08
 -10  -4   6    0.62    0.08
 -11   4   0    0.37    0.07
 -11  -4   0    0.39    0.07
  11   4   0    0.35    0.06
  11  -4   0    0.54    0.07
 -11  -4  -1    0.39    0.07
  11  -4   1    0.31    0.07
  11   4  -1    0.26    0.06
 -11   4   1    0.38    0.09
 -11   4   1    0.30    0.05
  11   4   1    0.39    0.07
 -11   4  -1    0.36    0.08
 -11   4  -1    0.32    0.10
  11  -4  -1    0.38    0.06
  11  -4   2    0.20    0.08
  11  -4   2    0.11    0.05
 -11   4   2    0.02    0.05
  11   4  -2    0.06    0.05
 -11   4  -2    0.04    0.06
  11   4   2    0.12    0.05
  11   4   2    0.17    0.08
  11  -4  -2    0.13    0.05
 -11   4   3    0.59    0.12
  11  -4   3    0.49    0.10
  11   4   3    0.53    0.07
  11   4   3    0.51    0.10
 -11   4   4    0.26    0.08
  11  -4   4    0.27    0.07
  11   4   4    0.26    0.07
 -11  -4   4    0.18    0.07
  11   4   4    0.18    0.06
 -11   4   5    1.01    0.11
  11  -4   5    1.04    0.11
  11   4   5    1.08    0.10
 -11  -4   5    1.04    0.17
 -11  -4   5    1.14    0.11
  11   4   5    1.08    0.10
  12   4   0    0.03    0.04
  12  -4   0    0.06    0.05
  12  -4   0    0.04    0.04
 -12  -4   0    0.05    0.04
 -12   4   0   -0.03    0.04
  12  -4   1    2.09    0.15
  12   4  -1    1.57    0.13
 -12   4   1    1.59    0.16
 -12  -4  -1    1.73    0.15
  12   4   1    2.03    0.15
 -12   4  -1    1.86    0.19
 -12   4  -1    1.57    0.15
  12  -4  -1    1.79    0.14
 -12   4   2    1.34    0.17
  12   4  -2    0.79    0.10
 -12  -4  -2    1.13    0.12
  12  -4   2    1.35    0.16
 -12   4   2    1.29    0.12
  12  -4   2    1.42    0.11
 -12   4  -2    1.22    0.15
  12   4   2    1.30    0.11
 -12  -4   2    1.21    0.11
  12  -4  -2    1.25    0.11
 -12   4  -2    1.26    0.13
 -12   4   3    0.50    0.10
  12  -4   3    0.67    0.10
 -12  -4   3    0.61    0.10
  12  -4  -3    0.54    0.07
  12   4   3    0.71    0.10
 -12   4  -3    0.67    0.12
 -12   4   4    0.57    0.07
 -12   4  -4    0.92    0.12
 -13   4   0   -0.03    0.05
  13  -4   0    0.03    0.04
  13   4   0    0.00    0.04
 -13  -4  -1    0.18    0.04
  13  -4   1    0.24    0.05
  13   4  -1    0.20    0.04
 -13   4   1    0.18    0.06
 -13  -4   1    0.13    0.05
  13   4   1    0.19    0.05
  13  -4  -1    0.22    0.04
 -13   4  -1    0.17    0.04
 -13   4   2    0.62    0.11
  13  -4   2    0.74    0.10
 -13  -4   2    0.63    0.10
 -13   4  -2    0.61    0.10
  13   4   2    0.72    0.10
  13  -4   3    0.09    0.05
 -13   4   3   -0.01    0.05
  13   4   3    0.07    0.05
 -13   4  -3    0.05    0.06
 -13  -4   3    0.06    0.05
 -14   4   0    0.06    0.04
  14   4   0    0.05    0.03
 -14  -4   0    0.03    0.04
  14  -4   0    0.01    0.03
  14  -4   1    0.07    0.03
 -14   4   1    0.06    0.03
  14  -4  -1    0.11    0.04
  14   4   1    0.08    0.03
 -14  -4   1    0.09    0.03
   0  -5   0   -0.23    0.02
   0   5   1   26.71    1.62
   0  -5  -1   27.75    1.62
   0  -5  -1   23.60    1.45
   0  -5   1   25.32    1.46
   0   5   1   23.87    1.99
   0   5   1   24.33    1.37
   0   5   2   14.00    1.19
   0  -5   2   15.58    0.87
   0  -5  -2   15.47    0.96
   0  -5  -2   14.45    0.86
   0  -5  -3   16.22    0.93
   0  -5   3   15.81    0.94
   0   5   3   15.57    1.29
   0  -5  -3   15.91    1.04
   0   5   3   16.34    0.89
   0   5   4    0.34    0.06
   0   5   4    0.55    0.11
   0  -5   4    0.41    0.06
   0  -5  -4    0.42    0.05
   0   5   4    0.45    0.09
   0   5   5    4.36    0.40
   0   5   5    4.86    0.30
   0   5   6    0.40    0.11
  -1   5   0   77.08    4.62
   1   5   0   70.53    5.68
  -1   5   0   66.53    5.68
  -1   5   0   69.81    3.91
  -1  -5   0   78.63    4.62
  -1  -5  -1  167.77   10.13
  -1   5   1  160.92    8.57
  -1   5   1  158.48   12.44
  -1   5   1  161.26   10.12
   1  -5   1  154.29    9.10
   1   5  -1  158.44   10.12
   1  -5  -1  169.65   10.13
   1   5   1  151.76   12.43
   1   5   1  153.39    8.57
  -1  -5   1  155.90    9.10
   1  -5  -1  155.28    9.10
  -1   5   2    4.02    0.35
  -1  -5  -2    3.95    0.28
  -1  -5  -2    4.41    0.24
   1  -5   2    3.82    0.24
  -1  -5   2    3.49    0.22
  -1  -5   2    4.02    0.25
   1  -5  -2    4.13    0.27
   1  -5  -2    4.15    0.24
  -1   5  -2    4.06    0.32
  -1   5   3    3.66    0.22
  -1   5   3    3.55    0.32
  -1  -5  -3    3.27    0.25
   1  -5   3    3.88    0.22
  -1   5  -3    3.05    0.28
   1   5   3    3.62    0.32
   1   5   3    3.41    0.22
   1  -5  -3    3.60    0.22
   1  -5  -3    3.33    0.24
  -1  -5   3    3.50    0.22
  -1   5   4   11.24    1.05
  -1  -5  -4   13.21    0.90
   1  -5   4   15.04    0.81
  -1   5   4   13.41    1.12
  -1   5   4   13.94    0.78
  -1  -5   4   14.50    0.81
   1   5   4   13.69    0.77
   1   5   4   13.40    1.05
   1  -5  -4   13.91    0.80
  -1   5   5    0.33    0.07
  -1   5   5    0.25    0.09
  -1   5   5    0.42    0.12
   1   5   5    0.27    0.09
  -1  -5   5    0.35    0.07
  -1   5   6    1.07    0.09
   1   5   6    1.03    0.08
   1   5   6    0.92    0.13
   1   5   6    0.72    0.14
  -2  -5   0   75.12    4.20
   2  -5   0   67.39    3.77
  -2   5   0   67.53    3.56
  -2   5   0   58.04    5.16
  -2  -5   0   61.60    5.15
  -2  -5   0   65.12    3.77
  -2   5   1    0.40    0.04
  -2  -5  -1    0.43    0.05
   2  -5   1    0.35    0.04
   2   5  -1    0.42    0.04
  -2  -5   1    0.48    0.04
   2  -5  -1    0.51    0.04
  -2  -5   1    0.40    0.04
  -2   5   2   93.44    7.49
  -2   5   2   93.61    5.16
  -2  -5  -2   93.69    6.09
   2  -5   2   98.45    5.48
   2  -5  -2   95.61    5.47
  -2  -5   2   85.87    5.15
  -2   5  -2  108.14    7.47
   2  -5  -2   94.41    6.08
  -2   5   3    9.48    0.55
  -2  -5  -3    9.18    0.64
  -2   5   3    8.95    0.79
   2  -5   3    9.77    0.57
  -2   5  -3    9.98    0.77
  -2  -5   3    9.51    0.57
   2  -5  -3    9.89    0.57
  -2   5   4   10.84    0.66
  -2   5   4   11.14    0.95
  -2  -5   4   11.80    0.68
   2   5   4   10.95    0.88
   2  -5  -4   11.73    0.68
  -2   5   5    3.05    0.31
  -2   5   5    3.15    0.34
  -2   5   5    3.41    0.24
   2  -5  -5    3.15    0.22
   2   5   5    3.49    0.31
  -2  -5   5    3.41    0.24
  -2   5   6    3.30    0.37
  -2   5   6    2.76    0.18
   2  -5   6    2.75    0.18
  -2  -5   6    3.01    0.17
   2   5   6    2.53    0.23
   2   5   6    2.35    0.27
   2   5   6    2.52    0.17
   2   5   7    0.44    0.09
  -3  -5   0   39.60    2.38
  -3   5   0   41.03    2.25
  -3  -5   0   44.87    3.25
   3  -5   0   39.57    2.38
  -3  -5   0   41.80    2.65
   3   5  -1    2.87    0.17
  -3   5   1    1.90    0.15
   3  -5   1    2.16    0.15
  -3   5   1    2.70    0.16
  -3  -5  -1    2.35    0.17
  -3  -5   1    2.45    0.17
  -3   5  -1    2.46    0.21
  -3  -5   1    2.13    0.15
  -3  -5   1    2.49    0.15
   3  -5  -1    2.23    0.15
   3  -5   2   21.82    1.20
  -3  -5  -2   19.48    1.34
  -3   5   2   19.94    1.14
  -3   5   2   20.16    1.66
   3  -5  -2   20.67    1.20
  -3  -5   2   19.67    1.21
  -3  -5   2   20.04    1.13
  -3   5  -2   23.53    1.64
  -3  -5  -3   13.70    0.94
  -3   5   3   14.51    0.80
  -3   5   3   12.34    1.15
  -3   5  -3   15.13    1.13
  -3  -5   3   14.17    0.84
   3  -5  -3   14.59    0.83
  -3   5   4   13.59    1.18
  -3   5   4   12.81    0.82
  -3  -5   4   13.80    0.85
   3   5   4   14.04    1.10
  -3   5  -4   16.43    1.15
   3  -5  -4   14.23    0.84
  -3   5   5    1.78    0.17
  -3   5   5    1.61    0.23
   3  -5  -5    1.53    0.13
  -3  -5   5    1.40    0.13
   3   5   5    1.44    0.19
  -3   5   6    7.61    0.43
   3  -5   6    7.39    0.42
  -3   5   6    7.82    0.73
   3   5   6    6.28    0.41
   3   5   6    6.75    0.48
   3   5   6    7.10    0.60
  -3  -5   6    8.62    0.76
  -3  -5   6    7.06    0.41
  -3   5   7    0.19    0.13
   3   5   7    0.17    0.07
  -4  -5   0   33.49    2.44
  -4  -5   0   30.28    1.79
  -4   5   0   29.44    1.69
  -4  -5   0   30.70    1.99
   4  -5   0   31.12    1.79
  -4   5   1    5.72    0.48
   4  -5   1    5.95    0.33
  -4  -5  -1    5.21    0.38
  -4   5   1    5.73    0.33
  -4  -5  -1    5.23    0.45
  -4  -5   1    5.44    0.33
  -4  -5   1    5.91    0.37
  -4  -5   1    4.63    0.46
   4  -5  -1    5.35    0.33
  -4   5  -1    5.86    0.46
  -4   5  -1    5.95    0.32
  -4  -5   1    5.45    0.32
  -4  -5  -2    2.56    0.25
  -4   5   2    2.89    0.28
  -4  -5  -2    3.05    0.22
  -4   5   2    2.88    0.19
  -4  -5   2    3.04    0.19
  -4  -5   2    3.13    0.19
  -4   5  -2    3.46    0.26
   4  -5  -2    2.64    0.19
  -4   5   3    2.52    0.19
  -4   5   3    2.46    0.27
   4  -5  -3    2.59    0.18
  -4  -5   3    2.43    0.18
  -4   5  -3    2.97    0.24
   4   5   3    2.68    0.24
  -4   5   4    1.49    0.15
  -4   5   4    1.35    0.21
   4  -5  -4    1.82    0.13
  -4   5  -4    1.59    0.16
  -4  -5   4    1.44    0.13
   4   5   4    1.57    0.18
  -4   5   5    0.37    0.09
  -4  -5  -5    0.43    0.10
   4  -5  -5    0.48    0.07
  -4  -5   5    0.54    0.08
   4   5   5    0.54    0.11
  -4   5   6    0.09    0.14
   4  -5   6    0.00    0.05
  -4   5   6    0.08    0.06
   4   5   6    0.05    0.08
   4   5   6    0.06    0.04
   4   5   6    0.07    0.07
  -4  -5   6    0.06    0.15
  -4  -5   6    0.07    0.05
  -4   5   7    0.01    0.11
  -4   5   7    0.03    0.05
   4   5   7    0.05    0.06
  -4  -5   7    0.02    0.13
  -4   5   8    0.12    0.10
  -5   5   0   11.28    0.67
   5  -5   0   11.67    0.69
  -5  -5   0   11.57    0.77
  -5  -5   0   12.86    0.95
  -5  -5  -1    2.95    0.22
  -5  -5  -1    3.24    0.25
  -5   5   1    3.27    0.29
  -5   5   1    2.81    0.19
  -5  -5   1    2.63    0.19
  -5   5  -1    3.01    0.27
   5  -5  -1    2.77    0.18
  -5  -5   1    3.05    0.19
  -5   5  -1    2.93    0.18
  -5  -5   1    2.36    0.26
  -5   5   2    1.36    0.12
  -5  -5  -2    1.34    0.13
  -5   5   2    1.22    0.18
  -5  -5  -2    1.29    0.12
  -5  -5   2    1.21    0.10
   5  -5  -2    1.36    0.10
  -5   5  -2    1.54    0.14
  -5  -5   2    1.23    0.11
  -5   5   3    2.16    0.24
  -5  -5  -3    1.86    0.19
  -5   5   3    2.13    0.16
  -5  -5   3    1.91    0.15
   5  -5  -3    1.92    0.14
  -5   5  -3    2.11    0.19
   5   5   3    2.07    0.20
  -5  -5  -4    1.36    0.17
  -5   5   4    1.42    0.16
  -5   5   4    1.28    0.21
  -5  -5   4    1.56    0.13
  -5   5  -4    1.68    0.17
   5  -5  -4    1.61    0.13
   5   5   4    1.79    0.19
  -5   5   5    8.46    0.80
  -5   5   5    8.75    0.49
   5   5   5    8.86    0.66
  -5  -5   5    9.88    0.84
   5  -5  -5    7.04    0.50
  -5  -5   5    8.19    0.46
  -5  -5   5    6.25    0.50
   5   5   5    7.96    0.46
   5   5   5    8.03    0.52
  -5   5   6    1.54    0.28
   5  -5   6    1.42    0.13
  -5   5   6    1.55    0.15
   5   5   6    1.16    0.14
  -5  -5   6    1.18    0.28
   5   5   6    1.59    0.12
  -5  -5   6    1.30    0.12
  -5   5   8    0.12    0.09
  -5  -5   8    0.13    0.10
   5   5   8    0.11    0.04
  -6   5   0    8.45    0.82
  -6  -5   0   10.12    0.81
  -6   5   0   10.08    0.57
  -6  -5   0   11.00    0.56
  -6   5   1   11.31    0.61
  -6   5   1   10.55    0.88
  -6  -5  -1   12.37    0.85
  -6  -5  -1   10.96    0.70
  -6  -5   1    9.52    0.60
   6  -5  -1   10.92    0.62
  -6   5  -1   10.08    0.86
  -6   5  -1    9.85    0.59
  -6  -5   1    8.42    0.86
  -6  -5  -2   41.67    3.08
  -6   5   2   42.29    3.14
  -6   5   2   36.89    2.15
   6  -5  -2   37.49    2.26
  -6   5  -2   37.46    3.09
  -6   5  -2   37.33    2.13
  -6  -5   2   38.70    2.26
  -6  -5   2   40.67    2.15
  -6   5   3    9.32    0.56
  -6   5   3    8.75    0.81
  -6  -5  -3    9.81    0.76
  -6  -5   3    8.88    0.56
   6  -5  -3    9.11    0.55
  -6   5  -3    8.92    0.76
  -6   5   4    0.33    0.13
  -6   5   4    0.55    0.11
  -6  -5  -4    0.59    0.10
  -6  -5   4    0.65    0.08
   6  -5  -4    0.59    0.08
  -6   5  -4    0.45    0.10
  -6   5   5    0.11    0.07
   6  -5   5    0.14    0.06
   6  -5   5    0.10    0.06
  -6   5   5    0.14    0.14
   6   5   5    0.13    0.07
  -6  -5   5    0.13    0.06
   6   5   5    0.19    0.05
  -6  -5   5    0.27    0.17
   6  -5   6    0.12    0.06
  -6   5   6    0.36    0.08
   6  -5   6    0.24    0.07
  -6   5   6    0.26    0.15
  -6  -5   6    0.30    0.07
  -6  -5   6    0.30    0.16
   6   5   6    0.31    0.06
   6   5   6    0.23    0.08
  -6   5   7    0.28    0.07
  -6   5   7    0.32    0.12
   6  -5   7    0.29    0.05
   6   5   7    0.30    0.05
   6   5   7    0.32    0.07
  -6  -5   7    0.25    0.06
  -6  -5   7    0.24    0.12
  -6   5   8    0.00    0.07
  -7  -5   0    5.35    0.47
  -7   5   0    4.68    0.48
  -7  -5   0    5.56    0.32
  -7   5   0    5.96    0.34
  -7  -5  -1    6.85    0.48
  -7   5   1    5.52    0.35
  -7   5   1    5.68    0.36
   7  -5   1    5.19    0.34
  -7   5   1    5.60    0.51
  -7   5  -1    5.30    0.34
   7   5   1    5.43    0.34
  -7  -5   1    5.18    0.34
   7  -5  -1    5.92    0.34
  -7   5  -1    4.62    0.48
  -7   5   2    2.59    0.17
  -7  -5  -2    2.83    0.24
  -7   5   2    2.31    0.29
  -7   5   2    2.13    0.19
  -7  -5   2    2.81    0.18
   7  -5  -2    2.28    0.17
  -7   5  -2    2.34    0.17
  -7   5  -2    2.44    0.25
  -7  -5   2    2.40    0.19
  -7  -5  -3    4.71    0.37
  -7   5   3    4.32    0.43
  -7   5   3    3.73    0.29
  -7  -5   3    3.89    0.27
  -7   5  -3    3.90    0.37
  -7   5  -3    3.86    0.25
   7  -5  -3    3.92    0.26
   7  -5   4    2.90    0.25
  -7   5   4    3.32    0.27
   7  -5   4    3.41    0.23
  -7   5   4    3.52    0.24
   7  -5   4    3.64    0.24
  -7  -5   4    3.53    0.41
   7   5   4    3.02    0.24
   7  -5  -4    2.67    0.22
   7   5   4    3.51    0.25
  -7  -5   4    2.82    0.23
   7  -5   5    0.23    0.07
  -7   5   5    0.22    0.08
   7  -5   5    0.18    0.06
  -7   5   5    0.25    0.15
  -7  -5   5    0.25    0.16
  -7  -5   5    0.19    0.07
   7   5   5    0.35    0.08
   7   5   5    0.29    0.07
   7  -5   6    0.17    0.06
  -7   5   6    0.22    0.13
   7  -5   6    0.18    0.06
  -7   5   6    0.15    0.07
   7   5   6    0.25    0.07
  -7  -5   6    0.20    0.06
   7   5   6    0.16    0.05
  -7  -5   6    0.19    0.14
  -7   5   7    0.13    0.09
   7  -5   7    0.08    0.04
  -7   5   7    0.04    0.05
   7   5   7    0.09    0.04
  -7  -5   7    0.12    0.05
  -7  -5   7    0.09    0.11
   7   5   7    0.09    0.05
   8  -5   0    0.07    0.04
  -8  -5   0   -0.01    0.04
  -8  -5   0    0.06    0.07
   8   5   0   -0.08    0.03
  -8   5   0    0.05    0.05
  -8   5   0   -0.05    0.06
  -8   5   0    0.02    0.05
  -8   5   1    2.49    0.29
  -8   5   1    2.80    0.20
  -8   5   1    2.77    0.20
  -8  -5  -1    2.80    0.18
   8  -5   1    2.66    0.18
  -8  -5  -1    2.84    0.26
  -8   5  -1    2.28    0.19
   8   5   1    2.70    0.18
  -8   5  -1    2.13    0.26
  -8  -5   1    2.52    0.19
  -8  -5   1    2.54    0.20
  -8   5   2    1.84    0.27
  -8   5   2    1.76    0.18
  -8  -5  -2    2.22    0.21
  -8   5  -2    1.60    0.21
   8  -5  -2    1.90    0.14
  -8   5  -2    1.81    0.15
  -8   5   3    5.78    0.36
   8  -5   3    5.22    0.33
  -8   5   3    5.31    0.41
   8  -5   3    5.84    0.39
   8   5   3    5.44    0.33
   8  -5  -3    5.80    0.36
   8   5   3    5.95    0.38
   8  -5   4    4.14    0.33
  -8   5   4    4.12    0.34
  -8   5   4    4.91    0.51
   8  -5   4    4.53    0.30
  -8   5   4    4.50    0.32
   8  -5   4    4.81    0.31
  -8  -5   4    4.75    0.31
   8   5   4    4.71    0.29
  -8  -5   4    4.49    0.52
   8   5   4    4.77    0.32
   8   5   4    4.05    0.31
  -8   5   5    2.27    0.34
   8  -5   5    2.01    0.17
   8  -5   5    2.11    0.18
  -8   5   5    2.19    0.20
  -8  -5   5    2.02    0.34
  -8  -5   5    1.94    0.18
   8   5   5    2.16    0.18
   8   5   5    2.14    0.17
   8  -5   6    0.22    0.06
  -8   5   6    0.29    0.08
  -8   5   6    0.10    0.11
  -8   5   6    0.21    0.07
   8  -5   6    0.13    0.06
   8   5   6    0.29    0.07
   8   5   6    0.18    0.06
  -8  -5   6    0.18    0.06
  -8  -5   6    0.19    0.13
   8  -5   7    0.22    0.04
  -8   5   7    0.16    0.08
  -8   5   7    0.20    0.05
   8   5   7    0.33    0.05
  -8  -5   7    0.19    0.05
   8   5   7    0.28    0.05
  -8  -5   7    0.24    0.10
  -9  -5   0    2.89    0.22
   9  -5   0    3.43    0.22
  -9   5   0    3.43    0.24
  -9   5   0    2.75    0.32
   9   5   0    3.28    0.22
  -9   5   0    2.94    0.23
  -9   5   1    5.83    0.60
   9  -5   1    7.16    0.41
   9   5  -1    6.71    0.42
  -9   5   1    7.33    0.43
  -9  -5  -1    5.98    0.58
  -9   5  -1    6.05    0.41
   9  -5  -1    6.12    0.42
   9   5   1    7.59    0.41
  -9  -5   1    6.32    0.42
  -9  -5   1    6.74    0.42
   9  -5   2    1.52    0.14
   9  -5   2    2.10    0.16
  -9   5   2    1.82    0.17
   9   5   2    1.57    0.14
   9  -5   3    1.04    0.10
   9  -5   3    1.22    0.12
   9  -5   3    1.10    0.14
  -9   5   3    1.07    0.16
  -9   5   3    1.03    0.12
  -9  -5   3    1.25    0.12
   9   5   3    1.10    0.10
   9   5   3    1.38    0.12
   9   5   3    1.33    0.14
  -9   5   4    3.02    0.37
  -9   5   4    2.71    0.26
   9  -5   4    3.22    0.23
   9  -5   4    2.86    0.24
  -9   5   4    3.02    0.25
   9  -5   4    3.00    0.23
   9   5   4    2.95    0.24
  -9  -5   4    2.98    0.38
  -9  -5   4    2.73    0.23
   9   5   4    3.20    0.22
   9   5   4    3.34    0.23
   9  -5   5    0.15    0.06
   9  -5   5    0.14    0.06
  -9   5   5    0.10    0.07
  -9   5   5    0.01    0.11
   9   5   5    0.06    0.06
   9   5   5    0.16    0.06
  -9  -5   5    0.01    0.06
  -9  -5   5    0.08    0.11
   9  -5   6    0.04    0.05
   9  -5   6    0.07    0.04
  -9   5   6    0.07    0.09
  -9   5   6    0.05    0.06
  -9  -5   6    0.09    0.05
  -9  -5   6    0.15    0.10
   9   5   6    0.08    0.05
   9   5   6    0.10    0.05
 -10   5   0    0.83    0.11
  10  -5   0    1.10    0.11
 -10  -5   0    0.95    0.11
  10   5   0    1.04    0.10
 -10   5   0    1.20    0.16
 -10   5   1    2.40    0.18
  10  -5   1    2.64    0.18
 -10   5   1    2.34    0.21
  10   5  -1    2.60    0.18
  10  -5   1    2.34    0.19
  10   5   1    2.29    0.18
  10   5   1    2.34    0.17
 -10  -5   1    2.46    0.18
  10  -5  -1    2.39    0.19
 -10   5  -1    2.32    0.20
  10  -5   2    5.02    0.32
  10  -5   2    5.01    0.37
 -10   5   2    4.96    0.33
  10   5   2    4.91    0.31
  10  -5   3    0.59    0.11
 -10   5   3    0.52    0.12
 -10   5   3    0.53    0.08
  10  -5   3    0.66    0.07
  10   5   3    0.45    0.10
  10   5   3    0.62    0.08
  10   5   3    0.56    0.07
 -10  -5   3    0.58    0.08
  10  -5   4    0.73    0.10
 -10   5   4    0.72    0.12
  10  -5   4    0.65    0.11
  10   5   4    0.94    0.10
 -10  -5   4    1.05    0.21
  10   5   4    0.79    0.11
 -10   5   5    0.55    0.09
  10  -5   5    0.64    0.09
 -10   5   5    0.49    0.09
 -10   5   5    0.62    0.14
 -10  -5   5    0.42    0.08
  10   5   5    0.69    0.09
  10   5   5    0.57    0.08
 -10  -5   5    0.45    0.14
 -10   5   6    0.10    0.07
 -10   5   6    0.14    0.05
  10  -5   6    0.13    0.05
  10   5   6    0.10    0.05
 -10  -5   6    0.10    0.05
 -10  -5   6    0.09    0.08
  10   5   6    0.17    0.05
 -11  -5   0    0.88    0.10
 -11   5   0    0.90    0.10
  11  -5   0    1.11    0.10
  11   5   0    0.93    0.09
 -11  -5  -1    0.68    0.10
  11   5  -1    0.91    0.09
  11  -5   1    0.85    0.10
 -11   5   1    0.78    0.11
  11  -5  -1    0.72    0.09
 -11   5  -1    0.85    0.14
 -11   5  -1    0.87    0.11
  11   5   1    0.99    0.10
  11   5  -2    0.03    0.04
  11  -5   2    0.00    0.07
  11  -5   2    0.05    0.05
 -11   5   2    0.08    0.06
  11  -5  -2    0.04    0.05
  11   5   2    0.00    0.04
  11   5   2    0.05    0.07
 -11   5  -2    0.04    0.06
  11  -5   3    0.87    0.13
 -11   5   3    0.82    0.13
  11   5   3    0.88    0.12
  11   5   3    0.96    0.10
 -11   5   4    0.49    0.09
  11  -5   4    0.72    0.09
 -11  -5   4    0.65    0.09
  11   5   4    0.72    0.09
  11   5   4    0.73    0.08
 -11   5   5    0.28    0.07
  11  -5   5    0.36    0.07
 -11  -5   5    0.35    0.10
  11   5   5    0.31    0.06
 -11  -5   5    0.36    0.07
  11   5   5    0.29    0.05
  12  -5   0    0.32    0.05
 -12  -5   0    0.27    0.05
  12   5   0    0.28    0.05
  12  -5   0    0.39    0.07
  12  -5   1    0.47    0.08
  12   5  -1    0.49    0.06
 -12  -5  -1    0.39    0.07
 -12   5   1    0.45    0.09
  12  -5  -1    0.50    0.07
 -12   5  -1    0.31    0.07
 -12   5  -1    0.41    0.10
  12   5   1    0.59    0.08
  12  -5   2    0.59    0.11
  12   5  -2    0.43    0.07
 -12   5   2    0.49    0.07
 -12  -5  -2    0.59    0.09
 -12   5   2    0.59    0.12
  12  -5   2    0.49    0.07
  12   5   2    0.68    0.11
 -12   5  -2    0.56    0.09
  12  -5  -2    0.57    0.07
 -12   5  -2    0.49    0.11
  12   5   2    0.51    0.07
 -12  -5   2    0.49    0.07
  12   5  -3    0.80    0.09
 -12   5   3    1.11    0.14
  12  -5   3    1.39    0.14
  12  -5  -3    1.09    0.11
 -12   5  -3    1.46    0.15
  12   5   3    1.36    0.13
 -12   5  -4    0.30    0.09
  13   5   0    0.24    0.06
  13  -5   0    0.24    0.06
 -13   5   0    0.30    0.07
  13   5  -1    0.79    0.07
 -13   5   1    0.74    0.09
  13  -5   1    0.65    0.08
 -13  -5  -1    0.66    0.07
  13  -5  -1    0.73    0.07
 -13  -5   1    0.81    0.09
 -13   5  -1    0.60    0.07
  13   5   1    0.95    0.09
  13  -5   2    1.63    0.15
 -13   5   2    1.22    0.15
 -13   5  -2    1.51    0.15
  13   5   2    1.52    0.15
  13  -5   3    0.27    0.06
 -13   5   3    0.19    0.06
  13   5   3    0.26    0.06
 -13  -5   3    0.12    0.05
 -13   5  -3    0.23    0.07
 -14   5   0    0.21    0.05
 -14  -5   0    0.26    0.05
  14  -5   0    0.26    0.04
  14   5   0    0.27    0.05
 -14   5   1    0.56    0.06
  14   5   1    0.60    0.05
 -14  -5   1    0.55    0.05
   0   6   0  300.55   23.84
   0  -6   0  315.81   17.46
   0   6   0  297.61   16.43
   0   6   1    6.69    0.56
   0  -6  -1    7.69    0.46
   0  -6   1    6.68    0.41
   0   6   1    6.76    0.39
   0  -6  -1    6.67    0.40
   0  -6   2   96.87    5.54
   0   6  -2   95.67    7.55
   0  -6  -2   97.33    6.15
   0  -6  -2   95.91    5.53
   0   6   3   76.66    4.13
   0   6   3   74.81    6.00
   0  -6  -3   75.73    4.87
   0  -6   3   77.12    4.38
   0  -6  -3   76.36    4.37
   0   6   4    7.45    0.70
   0   6   4    9.36    0.52
   0  -6   4    8.96    0.54
   0   6   4    9.66    0.76
   0   6   5    0.73    0.10
   0   6   5    0.53    0.12
   0   6   6    2.41    0.16
   0   6   6    2.34    0.25
   1   6   0  764.88   68.51
   1  -6   0  841.78   50.33
  -1  -6   0  871.48   50.13
  -1  -6   0 1000.00   56.33
  -1   6   0  836.48   47.36
  -1   6   0  830.64   68.50
  -1   6   0  965.67   56.26
  -1   6   1   70.47    4.37
  -1   6   1   66.97    3.70
  -1  -6  -1   72.08    4.37
  -1  -6  -1   63.34    3.92
   1  -6   1   66.80    3.93
  -1   6   1   66.81    5.37
  -1  -6   1   64.49    3.93
   1  -6  -1   73.27    4.37
  -1   6  -1   69.23    3.69
   1  -6  -1   67.78    3.93
  -1   6  -1   74.13    5.36
   1   6   1   66.99    3.70
   1   6   1   67.10    5.37
  -1  -6  -2   73.57    4.78
  -1  -6  -2   80.95    5.33
   1  -6   2   85.57    4.79
   1  -6  -2   84.63    4.79
   1  -6  -2   83.35    5.32
  -1  -6   2   81.98    4.79
  -1   6  -2   94.08    6.53
   1  -6   3   12.59    0.73
  -1   6   3   13.18    0.70
  -1   6   3   11.42    1.01
  -1  -6  -3   11.96    0.81
   1   6   3   12.72    1.01
  -1  -6   3   12.57    0.73
   1   6   3   12.63    0.70
   1  -6  -3   11.72    0.80
   1  -6  -3   12.48    0.72
  -1   6   4   17.02    0.95
   1  -6   4   17.74    0.99
  -1  -6  -4   15.94    1.11
  -1   6   4   16.22    1.38
  -1  -6   4   18.60    1.00
   1   6   4   14.54    1.29
   1  -6  -4   17.16    0.99
   1   6   4   16.34    0.95
   1   6   4   17.70    1.38
  -1   6   5    5.18    0.34
  -1   6   5    4.80    0.45
  -1   6   5    5.19    0.49
  -1  -6   5    5.44    0.34
   1   6   5    5.17    0.45
  -1   6   6    0.27    0.11
  -1   6   6    0.49    0.06
   1   6   6    0.57    0.13
   1   6   6    0.50    0.06
   1   6   6    0.52    0.11
   2  -6   0  385.16   22.31
  -2  -6   0  424.94   24.82
  -2   6   0  399.11   21.01
  -2   6   0  358.01   30.48
  -2  -6   0  380.04   22.30
  -2   6   1    8.76    0.51
   2  -6   1    8.19    0.53
  -2  -6  -1    9.50    0.60
  -2   6   1    8.90    0.74
  -2   6  -1    9.84    0.73
  -2   6  -1    9.82    0.50
   2  -6  -1    9.33    0.59
  -2  -6   1    9.07    0.50
  -2  -6   1    8.65    0.53
   2  -6  -1    8.92    0.53
  -2  -6  -2   10.31    0.68
   2  -6   2   10.67    0.61
  -2   6   2    9.94    0.84
   2  -6  -2   10.22    0.67
   2  -6  -2   10.52    0.61
  -2   6   3    9.73    0.88
  -2   6   3   10.77    0.61
  -2  -6  -3   10.17    0.71
   2  -6   3   11.30    0.64
  -2  -6   3   10.79    0.64
   2  -6  -3   10.70    0.63
  -2   6  -3   11.13    0.85
  -2   6   4    5.63    0.35
  -2   6   4    5.79    0.51
   2  -6  -4    5.87    0.35
   2   6   4    5.25    0.47
  -2  -6   4    5.48    0.36
  -2   6   5    2.73    0.31
  -2   6   5    2.81    0.29
  -2   6   5    3.19    0.22
   2   6   5    3.04    0.29
   2  -6  -5    2.80    0.20
  -2  -6   5    2.61    0.21
   2  -6   6    1.28    0.10
  -2   6   6    1.17    0.10
  -2   6   6    1.72    0.27
   2   6   6    1.01    0.09
  -2  -6   6    1.08    0.09
   2   6   6    1.06    0.14
   2   6   6    0.85    0.16
   2   6   7    0.78    0.14
   2   6   7    0.94    0.12
  -3  -6   0   85.00    5.01
   3  -6   0   77.14    4.50
  -3   6   0   67.48    6.16
  -3   6   0   80.81    4.24
  -3  -6   0   85.36    6.14
  -3  -6   0   74.85    4.50
  -3   6   1   49.43    2.69
   3  -6   1   44.41    2.85
  -3  -6  -1   47.59    3.17
  -3   6  -1   51.60    3.89
  -3  -6   1   49.15    2.85
   3  -6  -1   48.29    2.85
  -3   6  -1   51.28    2.68
  -3  -6   1   50.89    3.17
  -3  -6   1   53.05    2.68
  -3   6   2    3.94    0.25
  -3  -6  -2    3.70    0.29
   3  -6   2    4.03    0.25
  -3   6   2    3.95    0.36
  -3   6  -2    4.64    0.34
  -3  -6   2    4.07    0.26
  -3  -6   2    3.92    0.24
   3  -6  -2    4.10    0.25
  -3   6   3   37.94    2.10
  -3  -6  -3   35.82    2.48
  -3   6   3   36.29    3.05
  -3  -6   3   39.61    2.22
   3  -6  -3   38.74    2.22
  -3   6  -3   44.08    3.02
   3   6   3   35.34    2.86
  -3   6   4    8.50    0.49
  -3   6   4    7.05    0.69
  -3  -6   4    8.08    0.50
   3  -6  -4    8.34    0.49
   3   6   4    8.15    0.65
  -3   6   5    1.10    0.14
  -3   6   5    1.23    0.20
   3  -6  -5    1.08    0.11
   3   6   5    1.53    0.19
  -3  -6   5    1.15    0.12
  -3   6   6    3.84    0.26
   3  -6   6    4.05    0.25
  -3   6   6    4.57    0.47
   3   6   6    3.71    0.24
   3   6   6    3.60    0.36
  -3  -6   6    4.62    0.50
  -3  -6   6    3.93    0.24
   3   6   6    3.95    0.30
  -3   6   7    0.21    0.09
   3   6   7    0.43    0.09
   3   6   7    0.41    0.11
  -4  -6   0   65.03    4.56
  -4   6   0   56.62    3.16
   4  -6   0   54.42    3.34
  -4  -6   0   57.62    3.34
  -4  -6   0   57.11    3.72
  -4   6   1   24.91    1.94
   4  -6   1   25.08    1.40
  -4  -6  -1   23.82    1.56
  -4   6   1   25.28    1.33
  -4  -6  -1   23.04    1.91
  -4  -6   1   24.95    1.33
  -4  -6   1   26.08    1.56
  -4   6  -1   24.23    1.92
  -4  -6   1   20.35    1.91
  -4  -6   1   24.66    1.40
  -4   6  -1   24.09    1.32
   4  -6  -1   24.15    1.40
  -4  -6  -2    8.29    0.62
  -4   6   2    9.57    0.77
  -4  -6  -2    7.68    0.74
  -4   6   2    9.34    0.53
   4  -6  -2   10.06    0.55
  -4   6  -2   10.54    0.75
  -4  -6   2    9.37    0.55
  -4  -6   2    9.09    0.52
  -4   6   3   11.01    1.00
  -4   6   3   11.39    0.69
  -4  -6   3   12.48    0.72
   4  -6  -3   11.92    0.71
   4   6   3   11.73    0.93
  -4   6  -3   13.44    0.97
  -4   6   4    5.62    0.36
  -4   6   4    4.99    0.51
   4   6   4    6.00    0.47
   4  -6  -4    5.44    0.35
  -4  -6   4    5.85    0.36
  -4   6   5    5.38    0.34
  -4  -6  -5    4.63    0.43
   4  -6  -5    4.43    0.31
   4   6   5    5.89    0.43
  -4  -6   5    3.95    0.31
  -4   6   6    3.83    0.25
  -4   6   6    3.54    0.44
   4  -6   6    3.69    0.24
   4   6   6    3.62    0.34
   4   6   6    3.33    0.27
  -4  -6   6    3.67    0.45
  -4  -6   6    3.45    0.23
   4   6   6    3.67    0.23
  -4   6   7    0.84    0.08
  -4  -6   7    0.27    0.12
   4   6   7    0.73    0.07
   4   6   7    0.65    0.10
   4   6   8    0.07    0.05
  -5   6   0   11.50    1.13
   5  -6   0   13.86    0.82
  -5  -6   0   16.23    1.12
  -5  -6   0   14.35    0.91
  -5   6   0   13.76    0.79
  -5   6   1   19.80    1.10
  -5  -6  -1   22.01    1.56
  -5   6   1   20.39    1.59
  -5  -6  -1   19.28    1.28
  -5  -6   1   19.66    1.09
  -5   6  -1   17.90    1.57
  -5  -6   1   20.08    1.15
  -5   6  -1   19.15    1.08
   5  -6  -1   18.76    1.14
  -5  -6  -2    5.66    0.49
  -5   6   2    5.46    0.36
  -5  -6  -2    5.67    0.41
  -5   6   2    6.10    0.53
   5  -6  -2    5.95    0.36
   5   6   2    5.94    0.47
  -5  -6   2    5.94    0.36
  -5   6  -2    6.07    0.49
  -5  -6   2    5.82    0.35
  -5   6   3    2.52    0.19
  -5  -6  -3    2.43    0.23
  -5   6   3    2.32    0.27
  -5   6  -3    2.48    0.23
  -5  -6   3    2.47    0.18
   5  -6  -3    2.59    0.17
   5   6   3    2.52    0.23
  -5   6   4    0.35    0.08
  -5  -6  -4    0.37    0.08
  -5   6   4    0.36    0.12
  -5   6  -4    0.38    0.08
   5   6   4    0.32    0.08
   5  -6  -4    0.36    0.06
  -5  -6   4    0.24    0.06
  -5   6   5    1.38    0.13
  -5   6   5    1.72    0.29
   5  -6   5    1.07    0.11
  -5  -6   5    1.56    0.30
  -5  -6   5    1.19    0.10
   5   6   5    1.08    0.10
   5   6   5    1.00    0.13
   5  -6  -5    1.02    0.11
   5   6   5    1.41    0.18
  -5  -6   5    0.62    0.10
  -5   6   6    1.01    0.23
  -5   6   6    0.93    0.11
   5  -6   6    0.82    0.10
   5   6   6    0.86    0.12
  -5  -6   6    0.68    0.21
   5   6   6    0.84    0.08
  -5  -6   6    0.87    0.10
   5  -6   7    0.17    0.05
  -5   6   7    0.30    0.06
  -5   6   7    0.25    0.11
  -5  -6   7    0.27    0.06
  -5  -6   7    0.10    0.09
   5   6   7    0.25    0.07
   5   6   7    0.22    0.05
  -5   6   8    0.09    0.05
   5   6   8    0.46    0.06
  -6   6   0    0.19    0.05
  -6   6   0    0.22    0.08
  -6   6   1   20.82    1.10
  -6  -6  -1   21.34    1.27
  -6   6   1   19.43    1.59
  -6  -6  -1   21.54    1.55
  -6   6  -1   18.72    1.08
  -6   6  -1   16.18    1.56
  -6  -6   1   17.05    1.08
   6  -6  -1   20.57    1.13
  -6   6   2    5.59    0.51
  -6  -6  -2    5.81    0.46
  -6   6   2    5.11    0.34
  -6   6  -2    5.01    0.46
   6  -6  -2    5.52    0.33
  -6   6  -2    5.10    0.32
  -6  -6   2    5.51    0.34
  -6  -6  -3    5.89    0.49
  -6   6   3    5.76    0.38
  -6   6   3    5.26    0.54
  -6   6  -3    5.83    0.49
   6  -6  -3    5.73    0.36
  -6  -6   3    5.66    0.36
  -6  -6  -4    0.48    0.10
  -6   6   4    0.45    0.10
  -6   6   4    0.38    0.14
  -6  -6   4    0.42    0.07
   6  -6  -4    0.65    0.08
  -6   6  -4    0.65    0.11
  -6   6   5    3.33    0.40
   6  -6   5    3.37    0.23
   6  -6   5    2.88    0.21
  -6   6   5    2.98    0.23
   6   6   5    2.99    0.24
  -6  -6   5    2.94    0.21
   6   6   5    2.91    0.20
  -6  -6   5    3.42    0.43
  -6   6   6    0.97    0.12
  -6   6   6    0.92    0.23
   6  -6   6    1.01    0.11
   6  -6   6    1.02    0.11
   6   6   6    1.12    0.13
   6   6   6    1.13    0.10
  -6  -6   6    0.89    0.11
  -6  -6   6    0.91    0.23
  -6   6   7    0.01    0.09
   6  -6   7    0.13    0.04
  -6   6   7    0.15    0.06
  -6  -6   7    0.05    0.12
  -6  -6   7    0.09    0.05
   6   6   7    0.19    0.06
   6   6   7    0.18    0.05
  -7   6   0   13.73    1.22
  -7   6   0   15.61    0.85
  -7  -6   0   14.48    1.20
  -7  -6   0   15.59    0.83
  -7   6   1    0.37    0.07
  -7  -6  -1    0.44    0.08
  -7   6   1    0.26    0.10
  -7   6   1    0.33    0.06
   7  -6   1    0.32    0.05
  -7  -6   1    0.25    0.06
  -7   6  -1    0.25    0.08
   7   6   1    0.38    0.05
   7  -6  -1    0.30    0.04
  -7   6  -1    0.25    0.06
  -7   6   2    4.87    0.30
  -7   6   2    5.11    0.48
  -7   6   2    4.58    0.32
  -7  -6  -2    5.67    0.43
  -7  -6   2    5.07    0.31
  -7   6  -2    4.32    0.30
   7  -6  -2    5.04    0.31
  -7   6  -2    4.02    0.43
  -7  -6  -3    0.29    0.08
  -7   6   3    0.20    0.08
  -7   6   3    0.27    0.13
  -7   6  -3    0.19    0.07
  -7  -6   3    0.28    0.06
  -7   6  -3    0.24    0.05
   7  -6  -3    0.35    0.06
  -7   6   4    1.53    0.15
   7  -6   4    1.34    0.13
   7  -6   4    1.09    0.13
   7  -6   4    1.26    0.13
  -7   6   4    1.44    0.16
  -7   6   4    1.65    0.28
   7   6   4    1.12    0.13
  -7  -6   4    1.58    0.29
   7  -6  -4    1.21    0.11
  -7  -6   4    1.07    0.12
   7   6   4    1.33    0.14
   7   6   4    1.55    0.13
  -7  -6   4    1.58    0.14
   7  -6   5    2.43    0.19
  -7   6   5    2.40    0.21
   7  -6   5    2.72    0.19
  -7   6   5    2.08    0.35
   7   6   5    2.46    0.21
   7   6   5    2.57    0.18
  -7  -6   5    2.69    0.19
  -7  -6   5    2.28    0.37
  -7   6   6    0.60    0.17
  -7   6   6    0.68    0.10
  -7   6   6    0.66    0.10
   7  -6   6    0.59    0.08
   7  -6   6    0.76    0.09
   7   6   6    0.73    0.10
  -7  -6   6    0.64    0.19
   7   6   6    0.77    0.09
  -7  -6   6    0.71    0.09
   7  -6   7    0.14    0.04
  -7   6   7    0.09    0.09
  -7   6   7    0.14    0.05
  -7  -6   7    0.13    0.05
  -7  -6   7    0.08    0.10
   7   6   7    0.21    0.04
   7   6   7    0.21    0.06
  -8   6   0   19.67    1.72
   8   6   0   21.22    1.24
  -8  -6   0   21.65    1.18
   8  -6   0   21.62    1.24
  -8   6   0   21.43    1.19
  -8  -6  -1    5.97    0.34
  -8   6   1    5.76    0.36
  -8  -6  -1    5.75    0.48
  -8   6   1    6.25    0.36
   8  -6   1    5.65    0.35
  -8   6   1    5.48    0.52
  -8   6  -1    5.13    0.35
  -8   6  -1    4.34    0.49
   8   6   1    5.72    0.34
  -8  -6   1    5.25    0.35
  -8   6   2   11.18    0.70
  -8   6   2   11.04    1.01
  -8  -6  -2   13.43    0.97
  -8   6  -2   11.44    0.68
   8  -6  -2   12.65    0.70
  -8   6  -2    9.85    0.97
   8  -6   3    2.19    0.18
   8  -6   3    2.80    0.23
  -8   6   3    2.65    0.25
  -8   6   3    2.86    0.20
   8   6   3    2.48    0.17
   8  -6  -3    2.62    0.18
   8   6   3    2.77    0.22
   8  -6   4    0.31    0.09
   8  -6   4    0.44    0.09
  -8   6   4    0.38    0.16
  -8   6   4    0.41    0.11
   8  -6   4    0.49    0.08
  -8   6   4    0.39    0.10
  -8  -6   4    0.58    0.19
   8   6   4    0.51    0.08
  -8  -6   4    0.59    0.10
   8   6   4    0.52    0.08
   8   6   4    0.40    0.08
   8  -6   5    7.07    0.43
   8  -6   5    6.35    0.45
  -8   6   5    6.89    0.70
  -8   6   5    6.99    0.44
  -8  -6   5    7.15    0.43
  -8  -6   5    6.73    0.71
   8   6   5    7.49    0.46
   8   6   5    7.28    0.42
  -8   6   6    0.56    0.10
   8  -6   6    0.62    0.08
  -8   6   6    1.05    0.19
   8  -6   6    0.53    0.08
   8   6   6    0.75    0.09
   8   6   6    0.93    0.09
  -8  -6   6    0.50    0.16
  -8  -6   6    0.54    0.09
   8  -6   7    0.18    0.04
  -8   6   7    0.14    0.08
  -8   6   7    0.10    0.04
   8   6   7    0.16    0.04
  -8  -6   7    0.10    0.08
  -8  -6   7    0.14    0.05
   8   6   7    0.19    0.05
  -9  -6   0    0.01    0.05
   9   6   0    0.02    0.04
  -9   6   0    0.08    0.08
  -9   6   0    0.04    0.05
   9  -6   0    0.03    0.04
  -9   6   0   -0.01    0.05
  -9  -6  -1    0.20    0.08
   9  -6   1    0.18    0.05
   9   6  -1    0.24    0.06
  -9   6   1    0.19    0.06
  -9  -6   1    0.20    0.05
   9   6   1    0.22    0.05
  -9  -6   1    0.17    0.07
   9  -6  -1    0.14    0.05
  -9   6   2    8.45    0.50
   9  -6   2    7.77    0.48
   9   6   2    8.02    0.47
   9  -6   3    6.07    0.39
  -9   6   3    5.56    0.37
  -9   6   3    5.69    0.43
   9  -6   3    5.62    0.42
   9  -6   3    5.45    0.35
   9   6   3    5.93    0.41
   9   6   3    6.69    0.39
   9   6   3    6.01    0.35
  -9  -6   3    6.20    0.62
   9  -6   4    1.99    0.20
  -9   6   4    2.36    0.21
  -9   6   4    2.07    0.21
   9  -6   4    1.95    0.18
   9  -6   4    2.12    0.19
  -9  -6   4    2.22    0.19
   9   6   4    2.18    0.19
   9   6   4    2.52    0.18
   9   6   4    2.41    0.18
  -9  -6   4    2.04    0.33
   9  -6   5    0.89    0.10
  -9   6   5    0.94    0.20
  -9   6   5    0.87    0.12
   9  -6   5    1.11    0.12
  -9  -6   5    0.71    0.18
  -9  -6   5    0.82    0.11
   9   6   5    1.07    0.11
   9   6   5    1.06    0.11
   9  -6   6    0.12    0.05
  -9   6   6    0.10    0.06
  -9   6   6    0.18    0.09
  -9  -6   6    0.08    0.09
   9   6   6    0.13    0.05
   9   6   6    0.15    0.05
  -9  -6   6    0.10    0.05
 -10   6   0    1.55    0.19
  10   6   0    1.52    0.13
 -10  -6   0    1.64    0.15
 -10   6   0    1.34    0.14
  10  -6   0    1.62    0.14
  10   6  -1    0.74    0.09
  10  -6   1    0.92    0.08
 -10   6   1    0.75    0.09
 -10   6   1    0.85    0.12
  10  -6   1    0.71    0.10
 -10   6  -1    0.67    0.13
  10   6   1    0.79    0.08
  10  -6  -1    0.65    0.09
  10   6   1    0.75    0.09
 -10   6  -1    0.82    0.11
 -10  -6   1    0.77    0.08
  10  -6   2    0.20    0.06
  10  -6   2    0.22    0.08
 -10   6   2    0.16    0.07
  10   6   2    0.19    0.05
 -10   6   3    1.64    0.19
  10  -6   3    1.45    0.17
 -10   6   3    1.56    0.14
  10   6   3    1.71    0.13
 -10  -6   3    1.46    0.13
  10   6   3    1.83    0.17
  10   6   3    1.83    0.15
  10  -6   4    0.32    0.08
 -10   6   4    0.47    0.10
  10   6   4    0.41    0.08
 -10  -6   4    0.51    0.17
  10   6   4    0.50    0.07
 -10   6   5    0.22    0.11
  10  -6   5    0.43    0.08
 -10   6   5    0.12    0.07
  10   6   5    0.26    0.06
  10   6   5    0.31    0.07
 -10  -6   5    0.29    0.12
 -10  -6   5    0.20    0.07
 -10   6   6    0.39    0.10
 -10   6   6    0.34    0.06
  10  -6   6    0.57    0.07
  10   6   6    0.55    0.06
  10   6   6    0.45    0.06
 -10  -6   6    0.42    0.11
 -10  -6   6    0.48    0.07
 -11   6   0    2.09    0.21
 -11  -6   0    1.82    0.16
  11  -6   0    2.23    0.16
  11   6   0    2.03    0.15
 -11   6   0    1.71    0.16
 -11  -6  -1    0.18    0.06
  11   6  -1    0.27    0.06
 -11   6   1    0.32    0.08
  11  -6   1    0.16    0.06
  11  -6  -1    0.36    0.06
 -11   6  -1    0.32    0.07
 -11   6  -1    0.24    0.10
  11   6   1    0.36    0.07
  11  -6   2    2.76    0.23
  11  -6   2    2.65    0.18
  11   6  -2    1.99    0.18
 -11   6   2    2.49    0.19
 -11   6  -2    2.28    0.23
 -11   6  -2    2.35    0.20
  11  -6  -2    2.02    0.18
  11   6   2    2.47    0.17
  11   6   2    2.74    0.22
  11  -6   3    3.32    0.25
 -11   6   3    2.67    0.26
  11   6   3    3.05    0.24
  11   6   3    2.84    0.21
 -11   6   4    0.05    0.06
  11  -6   4    0.14    0.06
 -11  -6   4    0.14    0.06
  11   6   4    0.02    0.05
  11   6   4    0.17    0.05
 -11   6   5    0.96    0.11
  11  -6   5    1.00    0.10
  11   6   5    0.96    0.09
 -11  -6   5    0.84    0.15
  11   6   5    1.09    0.10
 -11  -6   5    0.83    0.10
  12  -6   0    0.26    0.05
 -12   6   0    0.22    0.05
  12   6   0    0.31    0.05
  12   6   0    0.29    0.06
 -12  -6   0    0.23    0.05
  12  -6   0    0.18    0.06
 -12   6   1    0.99    0.12
  12  -6   1    1.39    0.12
 -12  -6  -1    0.88    0.10
  12   6  -1    0.96    0.09
 -12   6  -1    1.02    0.14
 -12   6  -1    0.85    0.10
  12   6   1    1.02    0.10
  12  -6  -1    1.00    0.10
 -12   6   2    1.86    0.15
  12  -6   2    2.18    0.14
  12   6  -2    1.59    0.14
 -12   6   2    1.89    0.20
  12  -6   2    2.10    0.20
 -12  -6  -2    1.67    0.16
 -12   6  -2    1.74    0.17
  12   6   2    2.32    0.14
  12  -6  -2    1.74    0.15
  12   6   2    2.03    0.19
 -12   6  -2    2.29    0.21
 -12  -6   2    1.80    0.15
 -12   6   3    0.18    0.07
  12  -6   3    0.13    0.07
 -12  -6  -3    0.16    0.06
  12  -6  -3    0.07    0.04
  12   6   3    0.16    0.07
 -12   6  -3    0.24    0.09
 -12   6  -4    1.06    0.13
 -13   6   0    0.03    0.05
  13  -6   0    0.01    0.04
  13   6   0    0.03    0.04
 -13  -6  -1    0.21    0.04
  13  -6   1    0.19    0.05
  13   6  -1    0.21    0.04
 -13   6   1    0.14    0.05
 -13   6  -1    0.16    0.04
 -13  -6   1    0.16    0.05
  13   6   1    0.17    0.05
 -13   6  -1    0.21    0.08
 -13   6   2    0.19    0.08
  13  -6   2    0.16    0.07
 -13   6  -2    0.16    0.07
  13   6   2    0.12    0.06
 -13   6   3    0.07    0.05
  13  -6   3    0.09    0.05
 -13  -6   3    0.08    0.05
 -13   6  -3    0.11    0.06
  13   6   3    0.14    0.05
 -14  -6   0    0.24    0.05
  14   6   0    0.23    0.04
 -14   6   0    0.25    0.05
  14  -6   0    0.23    0.04
 -14   6   1    0.14    0.03
 -14  -6   1    0.15    0.03
   0  -7   0   -0.02    0.02
   0  -7   0   -0.07    0.03
   0   7   1    0.14    0.04
   0   7   1    0.21    0.03
   0  -7   1    0.16    0.02
   0  -7  -1    0.22    0.02
   0  -7  -1    0.20    0.03
   0  -7  -2   32.74    2.08
   0  -7  -2   31.65    1.87
   0  -7   2   33.06    1.88
   0  -7  -3   22.82    1.53
   0   7   3   23.46    1.31
   0  -7   3   24.86    1.39
   0   7   3   23.65    1.91
   0  -7  -3   23.99    1.38
   0  -7   4    0.73    0.08
   0   7   4    0.72    0.09
   0   7   4    0.76    0.13
   0   7   4    0.51    0.11
   0   7   5    1.30    0.18
   0   7   5    1.26    0.20
   0   7   5    1.03    0.13
   0  -7   5    1.43    0.12
   0   7   6    1.34    0.16
   0   7   6    0.99    0.17
   0   7   6    1.25    0.10
  -1  -7   0  116.34    6.62
  -1  -7   0  100.39    5.95
  -1   7   0  104.25    8.13
  -1   7   0  102.60    5.60
   1   7   0   99.31    8.13
   1  -7   0  100.37    5.95
  -1  -7  -1   35.32    2.09
  -1   7   1   37.74    1.98
  -1   7   1   37.30    2.87
   1  -7   1   36.07    2.10
   1   7   1   36.99    1.98
  -1   7  -1   31.35    2.86
   1  -7  -1   36.76    2.09
  -1  -7   1   36.37    2.10
   1   7   1   35.43    2.87
   1  -7  -1   41.21    2.33
  -1  -7  -2   69.55    4.32
   1  -7   2   69.76    3.89
  -1  -7  -2   59.16    3.88
   1   7   2   66.24    3.67
   1  -7  -2   66.14    4.32
  -1  -7   2   66.74    3.89
  -1   7  -2   76.79    5.30
   1   7   2   66.42    5.32
   1  -7  -2   67.97    3.88
  -1  -7  -3   38.78    2.53
  -1   7   3   40.34    2.15
   1  -7   3   41.92    2.28
  -1   7   3   38.10    3.12
  -1  -7   3   40.38    2.28
   1  -7  -3   35.96    2.52
   1  -7  -3   39.60    2.27
   1   7   3   39.18    3.12
   1   7   3   39.73    2.15
  -1   7   4   21.21    1.23
   1  -7   4   23.84    1.29
  -1   7   4   21.26    1.78
   1   7   4   20.30    1.67
  -1  -7   4   21.33    1.29
   1   7   4   21.99    1.23
   1  -7  -4   23.19    1.28
   1   7   4   22.56    1.79
  -1   7   5    0.74    0.15
  -1   7   5    0.65    0.13
  -1   7   5    0.69    0.10
   1   7   5    0.73    0.13
  -1  -7   5    0.76    0.10
   1  -7   6    0.62    0.06
  -1   7   6    0.66    0.07
  -1   7   6    0.45    0.13
   1   7   6    0.60    0.07
   1   7   6    0.64    0.13
  -1  -7   6    0.61    0.06
   1   7   6    0.60    0.12
   1   7   7    0.31    0.10
   1   7   7    0.27    0.09
  -2   7   0   19.58    1.62
  -2  -7   0   21.94    1.32
  -2  -7   0   19.48    1.18
   2  -7   0   20.17    1.18
  -2   7   0   21.16    1.12
  -2  -7  -1   23.76    1.46
  -2  -7  -1   27.07    1.63
  -2   7   1   24.93    1.38
   2  -7   1   24.15    1.46
  -2   7   1   26.07    2.01
  -2   7  -1   25.14    2.00
  -2   7  -1   25.73    1.37
  -2  -7   1   24.69    1.46
   2  -7  -1   26.41    1.62
  -2  -7   1   25.46    1.37
  -2  -7  -2   17.74    1.21
   2  -7   2   18.42    1.08
  -2   7   2   18.58    1.03
  -2   7   2   18.17    1.49
   2  -7  -2   17.59    1.20
  -2  -7   2   18.16    1.09
   2  -7  -2   18.50    1.08
  -2   7  -2   21.50    1.47
  -2   7   3   38.43    2.13
  -2   7   3   35.33    3.09
   2  -7   3   43.74    2.25
  -2  -7  -3   35.88    2.50
  -2  -7   3   39.27    2.25
   2  -7  -3   40.28    2.24
  -2   7   4    2.92    0.31
  -2   7   4    3.26    0.22
   2   7   4    2.81    0.28
   2  -7  -4    3.35    0.21
  -2  -7   4    2.97    0.21
  -2   7   5    1.46    0.21
  -2   7   5    1.32    0.21
  -2   7   5    1.80    0.17
  -2  -7   5    1.57    0.15
   2   7   5    1.40    0.19
   2  -7  -5    1.53    0.13
  -2   7   6   10.81    0.90
  -2   7   6    9.78    0.53
   2  -7   6    9.28    0.53
  -2  -7   6    9.04    0.52
   2   7   6    8.75    0.61
   2   7   6    8.75    0.76
   2   7   6    9.04    0.52
  -2   7   7    0.11    0.07
   2   7   7    0.22    0.09
   2   7   7    0.36    0.09
   3  -7   0    8.14    0.48
  -3  -7   0    8.00    0.54
  -3  -7   0    8.08    0.48
  -3   7   0    8.56    0.46
  -3  -7   0    8.77    0.65
  -3   7   0    7.20    0.66
  -3  -7  -1   28.40    1.83
  -3   7   1   28.50    1.55
   3  -7   1   27.52    1.64
  -3  -7   1   29.43    1.64
  -3  -7   1   30.05    1.55
  -3   7  -1   28.11    1.55
   3  -7  -1   27.21    1.64
  -3   7  -1   27.89    2.25
  -3  -7   1   28.74    1.83
   3  -7   2  101.44    5.62
  -3   7   2   94.19    7.70
  -3  -7  -2   92.39    6.26
  -3   7   2   95.41    5.30
   3  -7  -2   98.09    5.62
  -3   7  -2  108.61    7.68
  -3  -7   2   94.88    5.62
  -3  -7  -3    6.58    0.48
  -3   7   3    6.49    0.41
  -3   7   3    6.89    0.60
  -3  -7   3    7.15    0.43
   3  -7  -3    7.31    0.42
   3   7   3    6.76    0.55
  -3   7   4    1.03    0.17
  -3   7   4    1.20    0.13
  -3  -7   4    1.21    0.12
   3  -7  -4    1.32    0.11
   3   7   4    1.38    0.17
  -3   7   5    1.63    0.26
  -3   7   5    1.64    0.18
   3   7   5    2.46    0.23
  -3  -7   5    2.27    0.17
   3  -7  -5    2.19    0.16
   3  -7   6    6.73    0.40
  -3   7   6    7.46    0.41
  -3   7   6    8.04    0.71
  -3  -7   6    7.92    0.74
   3   7   6    6.39    0.47
  -3  -7   6    6.53    0.39
   3   7   6    5.97    0.57
   3   7   6    6.75    0.40
  -3   7   7    1.02    0.09
   3   7   7    0.71    0.14
   3   7   7    1.13    0.13
   3   7   8    0.25    0.06
  -4  -7   0    4.66    0.31
  -4   7   0    3.67    0.38
  -4  -7   0    5.03    0.37
  -4   7   0    4.49    0.27
  -4  -7   0    4.57    0.27
   4  -7   0    4.32    0.27
  -4  -7  -1   47.54    4.15
  -4  -7  -1   50.25    3.39
  -4   7   1   55.70    2.88
   4  -7   1   55.31    3.05
  -4   7   1   57.45    4.18
  -4   7  -1   49.27    4.17
  -4  -7   1   53.43    3.05
  -4   7  -1   51.71    2.87
  -4  -7   1   53.54    2.87
   4  -7  -1   52.60    3.05
  -4  -7   1   55.83    3.39
  -4   7   2   15.03    0.88
  -4  -7  -2   14.25    1.02
  -4   7   2   15.19    1.27
  -4  -7   2   15.73    0.92
   4  -7  -2   15.58    0.91
  -4   7  -2   17.65    1.25
  -4   7   3   24.55    1.40
  -4   7   3   24.29    2.03
  -4   7  -3   27.78    1.99
   4  -7  -3   25.95    1.46
   4   7   3   23.91    1.89
  -4  -7   3   23.68    1.47
  -4   7   4    2.19    0.26
  -4   7   4    2.53    0.19
   4  -7  -4    2.40    0.17
  -4  -7   4    2.05    0.17
   4   7   4    2.35    0.23
  -4  -7  -5    0.10    0.06
  -4   7   5    0.11    0.07
  -4   7   5    0.04    0.10
   4  -7  -5    0.07    0.05
  -4  -7   5    0.13    0.05
   4   7   5    0.07    0.08
  -4   7   6    2.21    0.17
   4  -7   6    1.80    0.15
  -4   7   6    2.02    0.33
   4   7   6    1.82    0.14
   4   7   6    1.93    0.22
  -4  -7   6    1.97    0.14
  -4  -7   6    2.52    0.38
   4   7   6    1.83    0.19
  -4   7   7   -0.01    0.10
  -4   7   7    0.03    0.05
   4   7   7    0.10    0.07
  -4  -7   7    0.04    0.14
   4   7   7    0.07    0.04
   4   7   8    0.37    0.07
  -5  -7   0   45.29    2.85
  -5  -7   0   48.44    3.49
   5  -7   0   41.47    2.56
  -5   7   0   42.26    2.42
  -5  -7  -1   14.29    1.08
  -5   7   1   14.06    1.11
  -5  -7  -1   13.58    0.89
  -5   7   1   13.87    0.76
  -5   7  -1   11.87    1.09
   5  -7  -1   13.17    0.79
  -5  -7   1   13.47    0.76
  -5  -7   1   14.59    0.80
  -5   7  -1   12.66    0.75
  -5  -7  -2   28.98    2.31
  -5   7   2   29.43    1.62
  -5  -7  -2   26.57    1.89
  -5   7   2   30.24    2.35
   5   7   2   29.59    2.19
  -5  -7   2   28.95    1.70
  -5   7  -2   29.59    2.32
   5  -7  -2   29.71    1.69
  -5   7  -2   29.32    1.59
  -5   7   3    6.02    0.38
  -5   7   3    5.49    0.54
  -5  -7  -3    6.16    0.51
   5   7   3    6.36    0.49
  -5  -7   3    5.62    0.38
  -5   7  -3    6.03    0.51
   5  -7  -3    6.01    0.37
  -5   7   4    1.36    0.22
  -5   7   4    1.12    0.15
  -5  -7  -4    1.84    0.18
   5  -7  -4    1.33    0.12
  -5  -7   4    1.42    0.13
   5   7   4    1.96    0.19
  -5   7   5    5.13    0.54
   5  -7   5    5.09    0.31
  -5   7   5    5.26    0.32
   5   7   5    5.63    0.44
   5  -7  -5    4.15    0.32
   5   7   5    5.17    0.30
  -5  -7   5    3.75    0.32
  -5  -7   5    5.50    0.58
  -5  -7   5    4.82    0.30
   5   7   5    5.05    0.35
  -5   7   6    0.30    0.15
  -5   7   6    0.16    0.07
   5  -7   6    0.16    0.06
   5   7   6    0.14    0.08
  -5  -7   6    0.19    0.06
  -5  -7   6    0.34    0.17
   5   7   6    0.14    0.05
  -5   7   7    0.13    0.06
   5  -7   7    0.18    0.04
  -5   7   7    0.11    0.09
  -5  -7   7    0.20    0.14
   5   7   7    0.20    0.05
  -5  -7   7    0.26    0.05
   5   7   7    0.24    0.07
   5   7   8    0.05    0.04
   6  -7   0   19.71    1.10
  -6   7   0   18.95    1.06
  -6  -7   0   20.62    1.51
  -6   7   0   16.20    1.53
  -6   7   1    0.99    0.16
  -6  -7  -1    1.06    0.11
  -6   7   1    0.88    0.10
  -6   7  -1    1.15    0.10
  -6  -7   1    0.92    0.10
  -6   7  -1    0.85    0.13
   6  -7  -1    0.95    0.08
  -6   7   2    3.98    0.38
  -6   7   2    3.71    0.25
  -6  -7  -2    4.09    0.33
  -6  -7   2    3.72    0.25
  -6   7  -2    3.21    0.23
   6  -7  -2    3.97    0.24
  -6   7  -2    3.39    0.33
  -6   7   3    7.42    0.65
  -6  -7  -3    7.34    0.59
  -6   7   3    7.11    0.44
  -6   7  -3    6.48    0.59
  -6  -7   3    6.76    0.43
   6  -7  -3    6.70    0.43
  -6   7   4    3.41    0.27
  -6  -7  -4    3.61    0.32
  -6   7   4    3.41    0.39
  -6  -7   4    3.37    0.24
   6  -7  -4    3.25    0.23
   6  -7   5    3.47    0.25
  -6   7   5    3.82    0.44
   6  -7   5    3.67    0.26
  -6   7   5    3.56    0.26
   6   7   5    3.46    0.27
  -6  -7   5    3.60    0.24
   6   7   5    3.74    0.24
  -6  -7   5    3.52    0.46
  -6   7   6    2.57    0.21
  -6   7   6    2.44    0.33
   6  -7   6    2.57    0.19
   6   7   6    2.69    0.22
  -6  -7   6    2.13    0.37
   6   7   6    2.46    0.18
  -6  -7   6    2.71    0.19
  -6   7   7    0.19    0.06
   6  -7   7    0.18    0.05
  -6   7   7    0.16    0.10
   6   7   7    0.33    0.07
  -6  -7   7    0.24    0.06
   6   7   7    0.27    0.05
  -6  -7   7    0.11    0.13
  -7   7   0    0.62    0.13
  -7  -7   0    0.68    0.07
  -7   7   0    0.70    0.09
  -7   7   1    4.14    0.28
   7  -7   1    3.91    0.26
  -7   7   1    4.18    0.27
  -7   7   1    4.25    0.40
  -7  -7  -1    4.89    0.37
   7   7   1    3.68    0.26
  -7   7  -1    4.03    0.26
  -7   7  -1    3.26    0.37
   7  -7  -1    4.54    0.26
  -7  -7   1    3.97    0.27
  -7   7   2    0.59    0.10
  -7  -7  -2    0.72    0.10
  -7   7   2    0.64    0.15
  -7   7   2    0.72    0.07
  -7   7  -2    0.47    0.11
  -7   7  -2    0.55    0.07
   7  -7  -2    0.57    0.07
  -7  -7  -3    8.49    0.62
  -7   7   3    7.49    0.68
  -7   7   3    6.81    0.46
  -7  -7   3    6.83    0.45
   7  -7  -3    7.35    0.44
  -7   7  -3    6.07    0.61
   7  -7   4    4.71    0.28
   7  -7   4    3.56    0.30
  -7   7   4    4.23    0.30
  -7   7   4    3.92    0.32
   7  -7   4    4.06    0.29
  -7   7   4    4.32    0.47
  -7  -7   4    4.34    0.28
  -7  -7   4    4.35    0.48
   7   7   4    3.54    0.28
   7   7   4    4.01    0.27
   7   7   4    4.42    0.30
  -7   7   5    0.73    0.11
   7  -7   5    0.67    0.09
   7  -7   5    0.64    0.10
  -7   7   5    0.63    0.19
   7   7   5    0.52    0.10
   7   7   5    0.66    0.09
  -7  -7   5    0.54    0.09
  -7  -7   5    0.63    0.21
   7  -7   6    1.74    0.16
  -7   7   6    1.61    0.28
   7  -7   6    1.74    0.15
  -7   7   6    2.13    0.18
   7   7   6    2.18    0.18
  -7  -7   6    2.14    0.16
   7   7   6    2.20    0.15
  -7  -7   6    1.45    0.29
  -7   7   7    0.05    0.08
  -7   7   7    0.00    0.05
   7  -7   7    0.00    0.03
   7   7   7    0.04    0.05
  -7  -7   7    0.07    0.05
   7   7   7    0.03    0.04
  -7  -7   7    0.04    0.10
   8  -7   0    5.27    0.34
  -8  -7   0    5.07    0.33
  -8   7   0    5.01    0.50
  -8   7   0    5.61    0.36
  -8   7   0    5.74    0.35
   8   7   0    5.49    0.34
  -8  -7  -1    3.58    0.31
  -8   7   1    3.11    0.34
  -8  -7  -1    3.71    0.22
   8  -7   1    3.43    0.22
  -8   7   1    3.18    0.23
  -8   7   1    3.55    0.23
  -8  -7   1    3.08    0.23
  -8   7  -1    2.77    0.22
   8   7   1    3.23    0.21
  -8   7  -1    2.29    0.31
  -8  -7  -2    2.63    0.24
  -8   7   2    2.34    0.29
  -8   7   2    2.23    0.21
  -8   7  -2    1.84    0.24
   8  -7  -2    2.38    0.16
  -8   7  -2    2.11    0.17
  -8   7   3    4.83    0.32
   8  -7   3    5.66    0.34
  -8   7   3    5.03    0.38
   8  -7   3    4.45    0.30
   8  -7   3    5.40    0.36
   8   7   3    4.49    0.29
   8  -7  -3    4.66    0.32
   8   7   3    5.31    0.35
  -8   7   4    1.86    0.18
   8  -7   4    1.48    0.16
  -8   7   4    1.44    0.18
  -8   7   4    2.31    0.32
   8  -7   4    1.76    0.16
   8  -7   4    1.91    0.17
  -8  -7   4    1.48    0.29
  -8  -7   4    1.86    0.17
   8   7   4    1.74    0.15
   8   7   4    1.96    0.16
   8   7   4    1.58    0.16
  -8   7   5    2.08    0.20
   8  -7   5    2.27    0.18
  -8   7   5    2.07    0.33
   8  -7   5    1.97    0.17
  -8  -7   5    2.16    0.18
   8   7   5    2.50    0.19
  -8  -7   5    2.11    0.34
   8   7   5    2.30    0.18
  -8   7   6    0.85    0.18
   8  -7   6    1.06    0.11
  -8   7   6    0.88    0.11
   8  -7   6    0.77    0.09
   8   7   6    0.87    0.10
  -8  -7   6    0.92    0.10
   8   7   6    1.05    0.10
  -8  -7   6    0.70    0.18
  -8   7   7    0.43    0.06
   8  -7   7    0.54    0.06
  -8   7   7    0.46    0.11
  -8  -7   7    0.42    0.06
   8   7   7    0.66    0.06
   8   7   7    0.55    0.07
  -8  -7   7    0.32    0.11
   9  -7   0    2.26    0.17
  -9  -7   0    1.79    0.18
   9   7   0    2.34    0.17
  -9   7   0    2.03    0.18
   9  -7   1    2.80    0.20
  -9   7   1    2.69    0.21
   9   7  -1    2.70    0.20
  -9   7  -1    2.53    0.21
   9   7   1    2.91    0.19
   9  -7  -1    2.51    0.20
  -9  -7   1    2.75    0.20
   9  -7   2    0.62    0.09
  -9   7   2    0.76    0.11
   9   7   2    0.73    0.08
  -9   7   3    1.67    0.16
   9  -7   3    1.68    0.16
  -9   7   3    1.92    0.21
   9  -7   3    1.76    0.14
   9  -7   3    1.85    0.19
   9   7   3    2.09    0.16
   9   7   3    1.64    0.17
  -9  -7   3    2.45    0.34
   9   7   3    1.87    0.14
  -9   7   4    2.23    0.21
  -9   7   4    1.87    0.22
   9  -7   4    1.80    0.20
   9  -7   4    2.45    0.19
   9  -7   4    2.66    0.20
   9   7   4    2.56    0.19
   9   7   4    2.58    0.20
   9   7   4    2.79    0.19
  -9  -7   4    2.48    0.36
  -9  -7   4    2.63    0.20
   9  -7   5    0.45    0.08
  -9   7   5    0.45    0.14
   9  -7   5    0.54    0.09
  -9   7   5    0.40    0.09
  -9   7   5    0.58    0.10
  -9  -7   5    0.41    0.08
   9   7   5    0.55    0.08
  -9  -7   5    0.54    0.16
   9   7   5    0.64    0.08
   9  -7   6    0.29    0.06
  -9   7   6    0.19    0.09
  -9   7   6    0.23    0.07
   9   7   6    0.23    0.06
   9   7   6    0.33    0.06
  -9  -7   6    0.27    0.06
  -9  -7   6    0.08    0.09
  10  -7   0    0.38    0.07
 -10   7   0    0.30    0.11
 -10   7   0    0.34    0.07
  10   7   0    0.44    0.06
 -10   7   1    4.34    0.28
  10  -7   1    3.57    0.26
  10  -7   1    4.42    0.25
 -10   7   1    3.75    0.26
  10   7  -1    3.42    0.25
  10  -7  -1    3.86    0.26
 -10   7  -1    3.31    0.27
 -10  -7   1    3.33    0.25
  10   7   1    4.16    0.25
 -10   7  -1    3.67    0.31
  10   7   1    3.51    0.25
 -10   7   2    0.42    0.09
  10  -7   2    0.25    0.06
  10  -7   2    0.28    0.09
  10   7   2    0.30    0.06
  10  -7   3    1.33    0.15
 -10   7   3    1.02    0.15
 -10   7   3    0.98    0.10
  10   7   3    1.20    0.11
  10   7   3    1.13    0.13
 -10  -7   3    0.92    0.10
  10   7   3    1.18    0.10
  10  -7   4    5.10    0.36
 -10   7   4    4.88    0.38
  10   7   4    5.80    0.35
 -10  -7   4    5.41    0.55
  10   7   4    5.39    0.36
 -10   7   5    0.18    0.07
  10  -7   5    0.14    0.06
 -10   7   5    0.30    0.11
 -10  -7   5    0.29    0.12
  10   7   5    0.22    0.06
  10   7   5    0.22    0.06
 -10  -7   5    0.23    0.07
 -10   7   6    0.06    0.04
 -10   7   6    0.04    0.06
  10  -7   6    0.10    0.04
  10   7   6    0.21    0.05
 -10  -7   6    0.07    0.07
 -10  -7   6    0.00    0.04
  10   7   6    0.09    0.04
 -11   7   0    0.11    0.05
  11   7   0    0.02    0.04
  11  -7   0    0.02    0.04
 -11  -7   0    0.02    0.05
 -11   7   0    0.07    0.08
  11  -7   1    3.03    0.21
 -11   7   1    2.75    0.22
  11   7  -1    2.72    0.20
  11   7   1    3.03    0.21
  11  -7  -1    2.61    0.21
 -11   7  -1    2.69    0.22
 -11   7  -1    2.89    0.25
  11  -7   2    0.66    0.12
  11   7  -2    0.38    0.07
  11  -7   2    0.58    0.08
 -11   7   2    0.43    0.08
  11  -7  -2    0.53    0.08
  11   7   2    0.50    0.07
 -11   7  -2    0.38    0.11
 -11   7  -2    0.41    0.09
  11   7   2    0.60    0.11
  11  -7   3    1.67    0.18
 -11   7   3    1.49    0.18
  11   7   3    2.04    0.18
  11  -7   4    0.36    0.07
 -11   7   4    0.21    0.07
  11   7   4    0.28    0.06
  11   7   4    0.27    0.06
 -11  -7   4    0.17    0.06
  11  -7   5    0.16    0.05
 -11   7   5    0.15    0.06
 -11  -7   5    0.20    0.06
  11   7   5    0.16    0.05
 -11  -7   5    0.10    0.08
  11   7   5    0.09    0.04
  12   7   0    1.67    0.15
  12   7   0    1.96    0.13
 -12  -7   0    1.64    0.14
  12  -7   0    1.90    0.16
 -12   7   0    1.59    0.14
  12  -7   0    1.99    0.14
 -12   7   0    1.81    0.19
 -12  -7  -1    0.05    0.05
  12  -7   1    0.08    0.05
 -12   7   1    0.03    0.06
  12   7  -1    0.06    0.04
 -12   7  -1    0.13    0.08
  12   7   1    0.08    0.05
  12  -7  -1    0.09    0.04
 -12   7  -1    0.09    0.05
  12  -7   2    0.01    0.07
 -12   7   2    0.03    0.08
 -12  -7  -2    0.04    0.05
  12   7  -2    0.03    0.04
 -12   7   2    0.05    0.05
  12  -7   2    0.03    0.04
 -12  -7   2    0.01    0.04
  12  -7  -2    0.13    0.05
 -12   7  -2    0.00    0.05
 -12   7  -2    0.06    0.08
  12   7   2    0.09    0.04
  12   7   2    0.03    0.07
  12  -7   3    0.31    0.08
 -12   7   3    0.22    0.08
  12   7   3    0.35    0.08
 -12   7  -3    0.24    0.09
  12  -7  -3    0.25    0.06
 -12   7  -4    0.71    0.11
  13  -7   0    0.00    0.04
 -13   7   0   -0.04    0.05
  13   7   0   -0.01    0.04
  13  -7   1    0.07    0.04
 -13   7   1    0.02    0.04
 -13   7  -1    0.07    0.07
  13   7   1    0.04    0.04
 -13  -7   1    0.10    0.05
 -13   7   2    0.91    0.12
  13  -7   2    1.12    0.12
  13   7   2    0.95    0.11
 -13   7  -2    0.82    0.11
  13  -7   3    0.18    0.05
 -13   7   3    0.13    0.05
 -13   7  -3    0.17    0.06
 -13  -7   3    0.01    0.05
  13   7   3    0.16    0.05
 -14   7   0    0.03    0.04
  14   7   0    0.08    0.03
  14  -7   0    0.09    0.03
 -14  -7   0   -0.01    0.04
   0  -8   0    0.12    0.02
   0   8   0    0.12    0.02
   0   8   0    0.14    0.03
   0  -8   0    0.18    0.03
   0   8   1    4.35    0.38
   0  -8  -1    4.95    0.31
   0   8   1    4.40    0.26
   0  -8   1    4.71    0.28
   0  -8  -1    4.38    0.27
   0   8   2   65.99    3.52
   0  -8   2   64.93    3.73
   0  -8  -2   63.32    3.72
   0   8   2   65.09    5.10
   0  -8  -2   64.72    4.14
   0   8   3   13.16    1.04
   0  -8  -3   11.37    0.82
   0   8   3   12.68    0.71
   0  -8  -3   12.55    0.74
   0  -8   3   13.28    0.75
   0   8   4    6.57    0.56
   0   8   4    6.23    0.38
   0   8   4    5.46    0.51
   0  -8   4    6.49    0.39
   0  -8   5    0.85    0.10
   0   8   5    0.83    0.11
   0   8   5    0.83    0.16
   0   8   5    0.88    0.15
   0   8   6    0.09    0.04
   0   8   6    0.15    0.09
   0   8   6    0.04    0.08
   0  -8   6    0.08    0.04
   1  -8   0    2.52    0.18
   1   8   0    2.90    0.25
  -1   8   0    2.93    0.17
  -1   8   0    3.16    0.25
  -1  -8   0    3.17    0.18
  -1  -8   0    3.28    0.21
  -1   8   1   27.07    1.44
  -1   8   1   26.32    2.09
  -1  -8  -1   25.05    1.52
  -1  -8  -1   25.50    1.70
   1  -8   1   27.34    1.53
   1  -8  -1   28.56    1.70
   1   8   1   25.30    2.09
  -1  -8   1   26.20    1.53
   1  -8  -1   26.63    1.53
   1   8   1   26.53    1.44
  -1   8   2  101.49    8.05
   1  -8   2  107.31    5.88
  -1   8   2  105.69    5.55
  -1  -8  -2  101.67    6.54
  -1  -8  -2   89.82    5.87
   1   8   2  102.76    5.54
   1  -8  -2  101.17    6.53
   1   8   2  100.87    8.04
  -1   8  -2  111.78    8.02
   1  -8  -2  102.04    5.88
  -1  -8  -3   54.82    3.69
  -1   8   3   54.82    4.55
  -1   8   3   59.46    3.14
   1  -8   3   61.30    3.33
   1  -8  -3   59.24    3.32
   1  -8  -3   53.35    3.69
  -1  -8   3   60.44    3.33
   1   8   3   57.28    4.55
   1   8   3   58.06    3.14
  -1   8   4    0.44    0.10
   1  -8   4    0.56    0.07
  -1   8   4    0.44    0.07
   1  -8  -4    0.33    0.05
   1   8   4    0.41    0.11
  -1  -8   4    0.83    0.08
   1   8   4    0.41    0.10
   1   8   4    0.27    0.06
  -1   8   5    1.20    0.20
  -1   8   5    1.34    0.14
  -1   8   5    1.59    0.20
   1   8   5    1.58    0.20
  -1  -8   5    1.29    0.13
   1  -8   6    1.59    0.11
  -1   8   6    1.46    0.12
  -1   8   6    1.68    0.23
   1   8   6    1.41    0.20
   1   8   6    1.55    0.18
   1   8   6    1.40    0.12
  -1  -8   6    1.50    0.11
   1   8   7    1.81    0.22
   1   8   7    1.96    0.19
  -2   8   0    1.23    0.12
  -2  -8   0    1.13    0.08
   2  -8   0    1.09    0.08
  -2   8   0    1.31    0.08
  -2  -8   0    1.32    0.10
  -2   8   1   28.53    1.54
  -2  -8  -1   27.38    1.62
  -2  -8  -1   30.18    1.81
  -2   8   1   28.45    2.23
   2  -8   1   27.95    1.63
  -2  -8   1   30.00    1.53
  -2   8  -1   28.09    1.53
  -2  -8   1   28.14    1.63
  -2   8  -1   24.71    2.22
  -2   8   2    0.41    0.08
   2  -8   2    0.47    0.05
  -2   8   2    0.46    0.06
  -2  -8  -2    0.34    0.05
   2   8   2    0.37    0.07
  -2  -8   2    0.46    0.05
   2  -8  -2    0.60    0.05
   2  -8  -2    0.37    0.05
  -2   8  -2    0.47    0.06
  -2   8   3    0.37    0.06
  -2  -8  -3    0.31    0.06
  -2   8   3    0.40    0.09
   2  -8   3    0.47    0.06
  -2  -8   3    0.51    0.06
   2  -8  -3    0.29    0.04
   2   8   3    0.35    0.06
  -2   8   4    2.28    0.18
  -2   8   4    2.01    0.25
  -2  -8   4    2.25    0.17
   2  -8  -4    2.40    0.16
   2   8   4    2.48    0.24
  -2   8   5   10.30    0.86
  -2   8   5    9.97    0.63
  -2   8   5   10.61    0.92
   2  -8  -5   10.27    0.64
   2   8   5   11.81    0.86
  -2  -8   5   10.58    0.65
   2  -8   6    2.54    0.17
  -2   8   6    2.36    0.28
  -2   8   6    2.58    0.18
  -2   8   6    3.15    0.35
   2   8   6    2.30    0.26
   2   8   6    2.38    0.22
   2   8   6    2.39    0.17
  -2  -8   6    2.20    0.16
   2   8   7    0.99    0.16
   2   8   7    1.47    0.15
  -3   8   0    3.91    0.35
  -3   8   0    4.12    0.24
  -3  -8   0    3.92    0.33
  -3  -8   0    3.91    0.28
  -3  -8   0    4.31    0.25
   3  -8   0    4.26    0.25
   3  -8   1   17.47    1.08
  -3   8   1   18.43    1.03
  -3   8   1   18.71    1.49
  -3  -8  -1   17.80    1.21
  -3  -8   1   21.77    1.02
  -3   8  -1   16.14    1.48
  -3  -8   1   20.14    1.21
  -3   8  -1   18.15    1.02
   3  -8  -1   18.89    1.08
  -3  -8   1   18.79    1.08
   3  -8   2   15.10    0.84
  -3   8   2   14.17    0.80
  -3  -8  -2   12.41    0.93
  -3   8   2   13.60    1.16
   3  -8  -2   14.50    0.84
  -3  -8   2   13.52    0.84
  -3   8  -2   16.32    1.14
  -3   8   3   10.01    0.60
  -3   8   3    9.68    0.87
   3  -8  -3   10.89    0.62
   3   8   3    9.52    0.80
  -3   8  -3   11.16    0.83
  -3  -8   3   10.51    0.62
  -3   8   4   16.84    1.44
  -3   8   4   17.26    0.99
  -3  -8   4   15.99    1.03
   3  -8  -4   18.47    1.03
   3   8   4   18.24    1.34
  -3   8   5    1.64    0.17
  -3   8   5    1.58    0.24
  -3  -8   5    1.61    0.14
   3   8   5    1.86    0.21
   3  -8  -5    1.57    0.14
  -3   8   6    4.12    0.26
  -3   8   6    4.06    0.44
   3  -8   6    3.56    0.24
   3   8   6    3.75    0.24
   3   8   6    3.44    0.35
  -3  -8   6    3.68    0.23
  -3  -8   6    4.73    0.49
   3   8   6    3.61    0.30
  -3   8   7    0.24    0.09
  -3   8   7    0.46    0.07
   3   8   7    0.58    0.05
   3   8   7    0.55    0.10
   3   8   7    0.45    0.11
   3   8   8    0.24    0.06
  -4  -8   0    0.10    0.03
  -4  -8   0    0.06    0.03
  -4   8   0    0.05    0.03
   4  -8   0    0.08    0.02
  -4  -8   0    0.10    0.02
  -4   8   0    0.08    0.05
  -4   8   1   39.50    2.91
  -4  -8  -1   35.23    2.88
  -4  -8  -1   35.90    2.36
  -4   8   1   37.64    2.00
   4  -8   1   38.35    2.12
  -4  -8   1   39.79    2.00
  -4   8  -1   31.10    2.89
  -4   8  -1   33.69    1.99
  -4  -8   1   38.08    2.36
   4  -8  -1   37.67    2.11
  -4  -8   1   36.45    2.12
  -4   8   2    5.96    0.36
  -4   8   2    6.03    0.53
  -4  -8  -2    5.40    0.41
  -4   8  -2    6.06    0.50
  -4  -8   2    5.96    0.37
  -4   8  -2    6.11    0.34
   4  -8  -2    6.32    0.36
  -4   8   3    3.19    0.23
  -4   8   3    3.43    0.34
   4  -8  -3    3.47    0.22
  -4  -8   3    3.24    0.23
   4   8   3    3.52    0.30
  -4   8  -3    3.62    0.30
  -4   8   4    0.30    0.11
  -4   8   4    0.28    0.07
   4   8   4    0.39    0.09
  -4  -8   4    0.31    0.06
   4  -8  -4    0.28    0.05
  -4   8   5    0.19    0.12
  -4  -8   5    0.16    0.06
   4  -8  -5    0.20    0.05
   4   8   5    0.23    0.09
  -4   8   6    0.12    0.13
  -4   8   6   -0.02    0.06
   4  -8   6    0.00    0.05
   4   8   6    0.04    0.04
  -4  -8   6    0.09    0.04
   4   8   6   -0.03    0.07
   4   8   6   -0.02    0.08
  -4  -8   6   -0.01    0.15
  -4   8   7    0.34    0.11
  -4   8   7    0.65    0.08
   4   8   7    0.57    0.06
   4   8   7    0.53    0.10
   4   8   8    0.02    0.05
   5  -8   0    0.21    0.04
  -5   8   0    0.25    0.07
  -5  -8   0    0.28    0.05
  -5   8   0    0.25    0.05
  -5  -8   0    0.23    0.05
  -5   8   1    1.95    0.22
  -5  -8  -1    2.36    0.19
  -5   8   1    2.12    0.15
  -5  -8  -1    1.99    0.17
  -5   8  -1    1.77    0.20
  -5   8  -1    2.01    0.14
  -5  -8   1    2.08    0.14
   5  -8  -1    2.24    0.14
  -5  -8   1    2.12    0.14
  -5   8   2   25.40    2.00
  -5  -8  -2   24.86    1.96
  -5   8   2   24.75    1.37
  -5   8  -2   23.38    1.35
   5  -8  -2   24.84    1.43
   5   8   2   25.18    1.85
  -5   8  -2   23.78    1.96
  -5  -8   2   25.13    1.44
  -5  -8  -3    5.91    0.53
  -5   8   3    6.38    0.40
  -5   8   3    6.09    0.58
   5  -8  -3    6.43    0.39
  -5   8  -3    6.52    0.53
  -5  -8   3    6.23    0.40
   5   8   3    6.43    0.51
  -5   8   4   10.43    0.65
  -5   8   4   10.74    0.94
  -5  -8  -4   10.79    0.89
   5   8   4   11.98    0.85
  -5  -8   4   10.10    0.65
   5  -8  -4   10.21    0.65
   5  -8   5    1.10    0.12
  -5   8   5    1.33    0.26
  -5   8   5    1.12    0.13
  -5  -8   5    1.41    0.30
  -5  -8   5    1.42    0.12
   5   8   5    1.21    0.15
   5   8   5    1.26    0.12
   5   8   5    1.34    0.19
  -5   8   6    1.97    0.32
  -5   8   6    1.68    0.16
   5  -8   6    1.81    0.15
   5   8   6    1.70    0.14
   5   8   6    1.72    0.17
  -5  -8   6    1.57    0.31
  -5  -8   6    1.76    0.14
   5  -8   7    0.64    0.07
  -5   8   7    0.36    0.13
  -5   8   7    0.65    0.08
   5   8   7    0.63    0.07
   5   8   7    0.66    0.10
  -5  -8   7    0.70    0.08
   5   8   8    0.59    0.07
  -6   8   0    1.24    0.12
  -6   8   0    1.05    0.16
   6  -8   0    1.27    0.09
  -6  -8   0    1.22    0.13
  -6  -8  -1    0.84    0.10
  -6   8   1    0.64    0.13
  -6   8   1    0.62    0.08
  -6   8  -1    0.62    0.11
  -6  -8   1    0.77    0.09
  -6   8  -1    0.71    0.08
   6  -8  -1    0.77    0.07
  -6  -8  -2    1.33    0.13
  -6   8   2    1.29    0.19
  -6   8   2    1.30    0.13
  -6   8  -2    1.01    0.14
   6  -8  -2    1.01    0.09
  -6  -8   2    1.11    0.10
  -6   8  -2    0.79    0.09
  -6   8   3    0.14    0.06
  -6   8   3    0.13    0.10
  -6  -8  -3    0.10    0.05
  -6  -8   3    0.17    0.05
   6   8   3    0.29    0.08
  -6   8  -3    0.17    0.07
   6  -8  -3    0.07    0.04
  -6  -8  -4    0.76    0.12
  -6   8   4    0.93    0.14
  -6   8   4    0.74    0.18
  -6  -8   4    0.87    0.10
   6  -8  -4    0.88    0.10
   6   8   4    1.06    0.15
  -6   8   5    1.43    0.27
   6  -8   5    1.30    0.13
  -6   8   5    1.33    0.15
   6  -8   5    1.49    0.14
  -6  -8   5    1.22    0.28
  -6  -8   5    1.37    0.12
   6   8   5    1.34    0.15
   6   8   5    1.29    0.12
  -6   8   6    1.89    0.31
   6  -8   6    2.10    0.17
  -6   8   6    1.87    0.18
  -6  -8   6    1.59    0.31
   6   8   6    2.07    0.15
   6   8   6    2.36    0.19
  -6  -8   6    2.08    0.16
  -6   8   7    0.21    0.11
  -6   8   7    0.01    0.05
   6  -8   7    0.14    0.04
   6   8   7    0.15    0.04
  -6  -8   7    0.07    0.12
  -6  -8   7    0.18    0.05
   6   8   7    0.23    0.06
   7  -8   0    7.90    0.51
  -7   8   0    7.83    0.72
  -7   8   0    9.14    0.50
  -7  -8   0    8.61    0.48
  -7  -8  -1    1.20    0.12
  -7   8   1    0.79    0.10
  -7   8   1    0.66    0.14
   7  -8   1    0.79    0.08
  -7   8   1    0.82    0.09
   7   8   1    0.80    0.07
   7  -8  -1    0.76    0.08
  -7   8  -1    0.83    0.10
  -7   8  -1    0.75    0.14
  -7  -8   1    0.83    0.10
  -7  -8  -2    6.23    0.46
  -7   8   2    5.05    0.35
  -7   8   2    5.99    0.33
  -7   8   2    4.95    0.50
  -7   8  -2    4.03    0.46
  -7   8  -2    4.53    0.32
   7  -8  -2    5.43    0.33
  -7   8   3   11.52    1.04
  -7   8   3   11.30    0.71
  -7  -8  -3   13.48    0.97
  -7  -8   3   11.49    0.71
   7  -8  -3   12.09    0.71
  -7   8  -3   10.22    0.97
  -7   8   4   10.92    0.70
   7  -8   4   10.97    0.68
   7  -8   4   11.21    0.64
  -7   8   4   11.08    1.02
   7  -8   4    9.88    0.68
  -7   8   4   10.92    0.65
  -7  -8   4   10.94    1.03
   7   8   4   10.94    0.62
   7   8   4   11.18    0.69
   7   8   4    9.59    0.67
  -7  -8   4   11.79    0.63
   7  -8   5    8.39    0.51
  -7   8   5    8.43    0.52
   7  -8   5    7.94    0.53
  -7   8   5    8.37    0.82
   7   8   5    8.49    0.55
   7   8   5    8.79    0.50
  -7  -8   5    8.76    0.50
  -7  -8   5    8.16    0.84
   7  -8   6    0.05    0.05
  -7   8   6    0.01    0.07
   7  -8   6    0.06    0.05
  -7   8   6    0.05    0.10
   7   8   6    0.09    0.05
   7   8   6    0.06    0.06
  -7  -8   6    0.06    0.05
  -7  -8   6   -0.07    0.10
   7  -8   7    0.27    0.05
  -7   8   7    0.19    0.06
  -7   8   7    0.20    0.10
   7   8   7    0.34    0.06
  -7  -8   7    0.14    0.09
   7   8   7    0.34    0.05
  -7  -8   7    0.33    0.06
  -8   8   0    2.98    0.33
  -8   8   0    3.60    0.25
  -8  -8   0    2.96    0.22
   8   8   0    3.38    0.23
   8  -8   0    3.27    0.23
  -8   8   0    3.53    0.24
   8  -8   1   11.42    0.65
  -8  -8  -1   11.42    0.89
  -8   8   1   11.66    0.66
  -8   8   1   10.35    0.93
  -8   8   1   11.26    0.64
  -8   8  -1    8.94    0.90
  -8   8  -1    9.33    0.62
   8   8   1   11.19    0.64
  -8   8   2    3.31    0.37
  -8   8   2    3.81    0.26
   8  -8  -2    3.80    0.23
  -8   8  -2    3.07    0.23
  -8   8  -2    2.84    0.33
   8  -8   3    1.99    0.21
   8  -8   3    2.58    0.19
   8  -8   3    2.08    0.16
  -8   8   3    2.32    0.18
  -8   8   3    2.56    0.24
   8  -8  -3    2.02    0.16
   8   8   3    2.04    0.16
   8   8   3    2.63    0.19
   8   8   3    2.28    0.19
   8  -8   4    2.60    0.20
  -8   8   4    2.38    0.35
  -8   8   4    2.50    0.22
   8  -8   4    2.20    0.19
  -8   8   4    2.65    0.23
   8  -8   4    2.17    0.21
  -8  -8   4    2.39    0.19
   8   8   4    2.60    0.19
   8   8   4    2.11    0.19
   8   8   4    2.46    0.19
  -8  -8   4    2.31    0.35
  -8   8   5    2.27    0.33
  -8   8   5    1.99    0.19
   8  -8   5    2.39    0.19
   8  -8   5    1.94    0.17
  -8   8   5    2.05    0.20
  -8  -8   5    2.16    0.18
  -8  -8   5    1.89    0.33
   8   8   5    2.69    0.19
   8   8   5    2.66    0.18
  -8   8   6    0.37    0.13
   8  -8   6    0.49    0.08
  -8   8   6    0.65    0.10
   8   8   6    0.66    0.09
  -8  -8   6    0.53    0.08
  -8  -8   6    0.46    0.15
   8   8   6    0.70    0.08
  -8   8   7    0.17    0.05
  -8   8   7    0.13    0.07
   8  -8   7    0.18    0.04
   8   8   7    0.26    0.05
  -8  -8   7    0.17    0.09
   8   8   7    0.27    0.04
  -8  -8   7    0.20    0.05
  -9   8   0    4.87    0.34
   9  -8   0    4.78    0.32
   9   8   0    5.02    0.32
   9   8  -1    2.53    0.19
  -9   8   1    2.79    0.20
   9  -8   1    2.60    0.19
   9  -8   1    2.84    0.20
  -9   8  -1    2.86    0.22
   9   8   1    2.88    0.19
   9  -8  -1    2.30    0.20
  -9  -8   1    2.62    0.19
   9   8   1    2.40    0.19
   9  -8   2    4.55    0.29
  -9   8   2    4.69    0.31
   9   8   2    4.00    0.27
  -9   8   3    0.10    0.09
  -9   8   3    0.08    0.06
   9  -8   3    0.05    0.07
   9  -8   3    0.09    0.04
   9   8   3    0.06    0.04
   9   8   3    0.08    0.07
  -9  -8   3    0.14    0.13
   9   8   3    0.01    0.05
  -9   8   4    0.57    0.12
   9  -8   4    0.49    0.09
   9  -8   4    0.55    0.09
   9  -8   4    0.53    0.10
   9   8   4    0.70    0.10
  -9  -8   4    0.71    0.11
   9   8   4    0.63    0.09
  -9  -8   4    0.80    0.20
   9   8   4    0.61    0.09
  -9   8   5    0.32    0.13
  -9   8   5    0.20    0.08
   9  -8   5    0.25    0.07
  -9  -8   5    0.33    0.07
   9   8   5    0.31    0.07
   9   8   5    0.26    0.07
  -9  -8   5    0.28    0.13
  -9   8   6   -0.05    0.07
  -9   8   6   -0.03    0.05
   9  -8   6    0.01    0.04
   9   8   6    0.04    0.04
  -9  -8   6    0.02    0.05
   9   8   6   -0.01    0.04
  -9  -8   6    0.01    0.08
 -10   8   0    0.32    0.07
 -10   8   0    0.43    0.11
  10   8   0    0.27    0.05
  10  -8   0    0.32    0.06
 -10   8   1    0.47    0.10
 -10   8   1    0.47    0.12
 -10   8   1    0.32    0.06
  10  -8   1    0.46    0.06
  10   8  -1    0.39    0.06
  10  -8   1    0.25    0.07
  10   8   1    0.52    0.08
  10   8   1    0.57    0.06
  10  -8  -1    0.40    0.07
 -10   8  -1    0.71    0.13
 -10   8  -1    0.39    0.08
 -10  -8   1    0.39    0.06
 -10   8   2    0.59    0.10
  10  -8   2    0.49    0.08
  10  -8   2    0.61    0.12
  10   8   2    0.49    0.07
 -10   8   3    6.07    0.39
 -10   8   3    6.79    0.48
  10  -8   3    6.71    0.46
 -10  -8   3    6.03    0.38
  10   8   3    7.43    0.45
  10   8   3    7.03    0.38
  10  -8   4    0.51    0.09
 -10   8   4    0.35    0.09
  10   8   4    0.49    0.08
  10   8   4    0.55    0.08
 -10  -8   4    0.48    0.15
 -10   8   5    0.46    0.09
  10  -8   5    0.62    0.09
  10   8   5    0.65    0.08
  10   8   5    0.76    0.09
 -10  -8   5    0.53    0.09
 -10  -8   5    0.58    0.15
 -10   8   6    0.09    0.04
  10  -8   6    0.16    0.04
  10   8   6    0.20    0.05
 -10  -8   6    0.12    0.05
 -10   8  -6    0.12    0.06
 -10  -8   6    0.12    0.08
  10   8   6    0.14    0.04
 -11   8   0    9.05    0.57
  11  -8   0   10.13    0.57
 -11   8   0    9.20    0.62
  11   8   0    9.36    0.56
 -11  -8   0    8.78    0.57
  11   8  -1    0.33    0.06
  11  -8   1    0.29    0.07
 -11   8   1    0.63    0.10
 -11   8  -1    0.28    0.10
 -11   8  -1    0.39    0.08
  11  -8  -1    0.38    0.07
  11   8   1    0.34    0.07
  11  -8   2    0.53    0.07
  11  -8   2    0.40    0.10
 -11   8   2    0.37    0.08
  11   8  -2    0.50    0.07
  11   8   2    0.53    0.07
 -11   8  -2    0.49    0.09
  11  -8  -2    0.43    0.07
 -11   8  -2    0.45    0.12
  11   8   2    0.59    0.11
  11  -8   3    0.05    0.07
 -11   8   3    0.04    0.08
 -11   8  -3    0.15    0.10
  11   8   3    0.03    0.06
 -11   8   4    0.48    0.08
  11  -8   4    0.61    0.08
  11   8   4    0.62    0.07
  11   8   4    0.81    0.09
 -11  -8   4    0.51    0.08
 -11   8   5    0.11    0.05
  11  -8   5    0.14    0.05
  11   8   5    0.09    0.05
 -11  -8   5    0.05    0.05
  11   8   5    0.11    0.04
 -11  -8   5    0.08    0.08
 -11   8  -5    0.10    0.07
 -12   8   0    1.58    0.17
  12  -8   0    1.74    0.15
  12  -8   0    1.70    0.12
  12   8   0    1.67    0.12
  12   8   0    1.71    0.14
 -12   8   0    1.34    0.12
 -12  -8   0    1.63    0.13
 -12  -8  -1    0.44    0.07
 -12   8   1    0.57    0.09
  12  -8   1    0.55    0.08
  12   8  -1    0.45    0.06
  12  -8  -1    0.48    0.07
 -12   8  -1    0.53    0.08
  12   8   1    0.57    0.07
 -12   8  -1    0.44    0.10
  12  -8   2    1.84    0.18
 -12   8   2    1.49    0.18
 -12   8   2    1.58    0.13
  12   8  -2    1.33    0.13
 -12  -8  -2    1.49    0.14
  12  -8   2    1.74    0.12
  12   8   2    1.89    0.12
 -12  -8   2    1.69    0.13
  12  -8  -2    1.58    0.13
 -12   8  -2    1.47    0.14
  12   8   2    1.70    0.17
 -12   8  -2    1.73    0.18
 -12   8   3    0.47    0.09
  12  -8   3    0.60    0.09
  12   8   3    0.57    0.09
 -12   8  -3    0.51    0.11
 -12   8  -4    0.12    0.07
  13   8   0    0.03    0.04
  13  -8   0    0.03    0.04
 -13   8   0    0.06    0.05
 -13   8   1    0.66    0.08
  13  -8   1    0.63    0.07
  13   8   1    0.57    0.07
 -13  -8   1    0.49    0.07
 -13   8  -1    0.65    0.10
 -13   8   2    0.06    0.06
  13  -8   2    0.12    0.06
  13   8   2    0.14    0.06
 -13   8  -2    0.19    0.07
  13  -8   3    0.12    0.04
 -13   8   3    0.10    0.05
 -13  -8   3    0.13    0.05
  13   8   3    0.14    0.05
 -13   8  -3    0.06    0.06
  14  -8   0    0.03    0.03
  14   8   0    0.03    0.03
 -14  -8   0    0.06    0.04
 -14   8   0    0.02    0.04
   0  -9   0    0.02    0.02
   0   9   0    0.01    0.02
   0   9   0    0.14    0.02
   0  -9   0    0.00    0.02
   0   9   1    1.31    0.09
   0  -9  -1    1.27    0.09
   0  -9  -1    1.45    0.11
   0   9   1    1.26    0.13
   0  -9  -2   64.68    3.77
   0  -9  -2   63.42    4.20
   0   9   2   68.31    3.56
   0  -9   2   67.01    3.78
   0   9   2   65.00    5.17
   0   9   3    0.91    0.13
   0  -9  -3    0.76    0.07
   0  -9  -3    0.77    0.08
   0   9   3    0.74    0.08
   0  -9   3    0.94    0.09
   0   9   4    7.59    0.66
   0   9   4    7.95    0.70
   0   9   4    8.03    0.48
   0  -9   4    8.60    0.50
   0  -9   5    0.28    0.07
   0   9   5    0.15    0.09
   0   9   5    0.15    0.06
   0   9   5    0.11    0.09
   0  -9   6    0.98    0.08
   0   9   6    0.89    0.14
   0   9   6    0.94    0.09
   0   9   6    0.99    0.17
   0   9   7    0.22    0.09
   0   9   7    0.22    0.10
  -1   9   0    3.51    0.20
  -1  -9   0    3.39    0.21
  -1  -9   0    3.59    0.24
  -1   9   0    3.37    0.29
   1   9   0    3.21    0.28
   1  -9   1   42.09    2.46
  -1   9   1   43.28    3.37
  -1   9   1   44.68    2.32
  -1  -9  -1   41.54    2.46
  -1  -9  -1   44.63    2.74
  -1  -9   1   42.32    2.46
   1  -9  -1   42.53    2.46
   1  -9  -1   46.11    2.74
  -1   9  -1   38.35    3.35
   1   9   1   43.23    2.32
   1   9   1   41.42    3.36
  -1   9   2   18.09    0.97
  -1  -9  -2   16.25    1.01
   1  -9   2   18.63    1.03
  -1  -9  -2   16.82    1.14
  -1   9   2   17.51    1.41
   1   9   2   17.86    0.97
   1  -9  -2   17.07    1.13
   1   9   2   17.76    1.41
   1  -9  -2   17.77    1.02
  -1  -9   2   17.45    1.02
   1  -9   3    2.79    0.18
  -1   9   3    2.52    0.26
  -1   9   3    2.57    0.18
  -1  -9  -3    2.25    0.19
   1  -9  -3    2.52    0.17
   1   9   3    2.64    0.17
   1  -9  -3    2.30    0.19
  -1  -9   3    2.79    0.18
   1   9   3    2.70    0.26
  -1   9   4    1.21    0.18
  -1   9   4    1.30    0.13
   1  -9   4    1.58    0.12
  -1  -9   4    1.26    0.12
   1  -9  -4    1.21    0.10
   1   9   4    1.32    0.19
   1   9   4    1.30    0.13
   1   9   4    1.28    0.17
  -1   9   5   11.15    0.64
  -1   9   5    9.38    0.92
  -1   9   5   10.45    0.87
  -1  -9   5   11.22    0.66
   1   9   5   11.08    0.87
  -1   9   6    2.95    0.33
  -1   9   6    2.60    0.24
  -1   9   6    2.65    0.18
   1  -9   6    2.73    0.17
  -1   9   6    2.37    0.28
   1   9   6    2.40    0.17
  -1  -9   6    2.29    0.16
   1   9   6    2.57    0.28
   1   9   6    2.44    0.24
   1   9   7    0.11    0.09
   1   9   7    0.13    0.08
   2  -9   0  209.94   12.10
  -2   9   0  219.64   11.39
  -2  -9   0  198.87   12.10
  -2   9   0  216.19   16.54
  -2  -9   0  211.52   13.46
   2  -9   1    6.77    0.40
  -2  -9  -1    6.87    0.45
  -2   9   1    6.74    0.56
  -2   9   1    7.63    0.39
  -2  -9  -1    6.53    0.40
  -2  -9   1    7.05    0.40
  -2   9  -1    6.76    0.37
  -2   9  -1    5.80    0.55
   2  -9   2   10.24    0.59
  -2   9   2    9.51    0.56
  -2  -9  -2    9.85    0.65
  -2   9   2   10.05    0.82
  -2  -9   2    9.33    0.59
  -2   9  -2    9.73    0.79
   2  -9  -2   10.62    0.58
   2   9   2    9.92    0.81
   2  -9  -2    9.50    0.65
  -2  -9  -3   11.61    0.83
  -2   9   3   11.45    1.03
  -2   9   3   12.79    0.71
   2  -9   3   13.48    0.75
   2   9   3   13.26    0.71
  -2  -9   3   12.91    0.75
   2   9   3   11.26    0.96
   2  -9  -3   12.92    0.74
  -2   9   4   13.84    0.81
  -2   9   4   13.24    1.16
  -2  -9   4   13.79    0.84
   2   9   4   14.73    1.09
   2  -9  -4   13.96    0.83
  -2   9   5    0.93    0.16
  -2   9   5    1.02    0.18
  -2   9   5    0.99    0.12
  -2  -9   5    0.71    0.10
   2  -9  -5    0.82    0.09
   2   9   5    1.09    0.17
  -2   9   6    2.70    0.18
   2  -9   6    2.44    0.17
  -2   9   6    2.36    0.28
  -2   9   6    2.79    0.34
  -2  -9   6    2.22    0.16
   2   9   6    2.46    0.17
   2   9   6    2.77    0.23
   2   9   6    2.17    0.26
   2   9   7    0.84    0.15
   2   9   7    1.07    0.08
   2   9   7    1.00    0.13
   2   9   8    0.12    0.06
  -3  -9   0   19.17    1.26
  -3   9   0   20.11    1.07
  -3   9   0   19.37    1.55
   3  -9   0   20.17    1.13
  -3  -9   0   19.29    1.53
  -3  -9   0   18.51    1.13
  -3  -9  -1    7.76    0.52
   3  -9   1    7.68    0.46
  -3   9   1    7.77    0.64
  -3   9   1    8.00    0.44
  -3  -9   1    8.45    0.52
  -3   9  -1    7.74    0.43
   3  -9  -1    7.64    0.46
  -3  -9   1    7.92    0.46
  -3   9  -1    6.51    0.63
  -3   9   2   50.69    2.64
   3  -9   2   48.98    2.80
  -3   9   2   46.17    3.83
  -3  -9  -2   44.45    3.11
   3  -9  -2   50.01    2.79
  -3  -9   2   48.08    2.79
  -3   9  -2   50.31    3.81
  -3   9   3    0.63    0.12
  -3   9   3    0.66    0.08
   3  -9  -3    0.67    0.07
  -3  -9   3    0.59    0.07
   3   9   3    0.71    0.11
  -3   9   4    1.79    0.17
  -3   9   4    1.77    0.22
  -3  -9   4    1.67    0.14
   3  -9  -4    1.65    0.13
   3   9   4    1.72    0.19
  -3   9   5    0.46    0.10
  -3   9   5    0.49    0.14
   3   9   5    0.51    0.12
  -3  -9   5    0.31    0.07
   3  -9  -5    0.47    0.07
   3  -9   6    0.50    0.07
  -3   9   6    0.81    0.20
  -3   9   6    0.60    0.08
   3   9   6    0.40    0.12
   3   9   6    0.53    0.07
  -3  -9   6    0.48    0.06
   3   9   6    0.45    0.11
  -3   9   7    0.24    0.10
  -3   9   7    0.56    0.07
   3   9   7    0.54    0.10
   3   9   7    0.52    0.12
   3   9   7    0.65    0.06
   3   9   8    0.23    0.06
  -4   9   0    0.37    0.07
  -4  -9   0    0.33    0.05
  -4   9   0    0.26    0.04
  -4  -9   0    0.35    0.05
   4  -9   0    0.38    0.04
  -4  -9   0    0.25    0.04
  -4   9   1    0.15    0.04
  -4   9   1    0.24    0.07
  -4  -9  -1    0.33    0.05
  -4  -9  -1    0.19    0.04
  -4   9  -1    0.21    0.06
  -4  -9   1    0.27    0.04
   4  -9  -1    0.21    0.03
  -4   9  -1    0.19    0.04
  -4  -9   1    0.27    0.04
  -4  -9   1    0.31    0.05
  -4  -9  -2    2.88    0.23
  -4   9   2    3.00    0.20
  -4   9   2    3.01    0.30
   4  -9  -2    3.27    0.20
  -4   9  -2    2.97    0.27
  -4  -9   2    3.18    0.20
  -4   9   3    8.07    0.50
  -4   9   3    8.59    0.74
  -4   9  -3    8.87    0.69
  -4  -9   3    8.26    0.52
   4  -9  -3    8.51    0.51
   4   9   3    8.21    0.67
  -4   9   4    9.70    0.87
  -4   9   4    9.99    0.60
  -4  -9   4    9.46    0.61
   4  -9  -4    9.90    0.61
   4   9   4   10.90    0.80
   4  -9  -5    1.79    0.15
  -4  -9   5    1.72    0.15
   4   9   5    2.12    0.23
   4  -9   6    0.49    0.08
  -4   9   6    0.57    0.18
  -4   9   6    0.53    0.09
  -4  -9   6    0.54    0.07
  -4  -9   6    0.71    0.22
   4   9   6    0.47    0.11
   4   9   6    0.46    0.07
   4   9   6    0.40    0.12
  -4   9   7    0.12    0.08
  -4   9   7    0.29    0.06
  -4  -9   7    0.19    0.15
   4   9   7    0.19    0.08
   4   9   7    0.26    0.04
   4   9   8    0.27    0.06
  -5  -9   0   19.75    1.22
  -5  -9   0   20.40    1.49
   5  -9   0   18.09    1.09
  -5   9   0   16.56    1.51
  -5   9   0   18.54    1.04
  -5   9   1   20.56    1.12
  -5  -9  -1   19.23    1.30
  -5   9   1   20.64    1.62
  -5  -9  -1   20.92    1.59
   5  -9   1   20.11    1.17
  -5  -9   1   20.49    1.17
  -5   9  -1   18.27    1.10
   5  -9  -1   19.61    1.16
  -5   9   2    9.00    0.73
  -5   9   2    9.05    0.50
  -5  -9  -2    8.68    0.68
  -5   9  -2    7.35    0.69
  -5  -9   2    7.87    0.50
   5  -9  -2    8.56    0.50
  -5   9  -2    7.85    0.47
   5   9   2    8.40    0.65
  -5   9   3    6.02    0.55
  -5  -9  -3    5.70    0.50
  -5   9   3    6.10    0.38
  -5   9  -3    5.68    0.50
   5   9   3    6.02    0.48
   5  -9  -3    5.93    0.37
  -5  -9   3    5.94    0.37
  -5   9   4    0.45    0.14
  -5  -9  -4    0.24    0.08
  -5   9   4    0.57    0.10
   5   9   4    0.59    0.11
  -5  -9   4    0.34    0.07
   5  -9  -4    0.45    0.06
  -5   9   5    1.50    0.15
   5  -9   5    0.92    0.12
  -5   9   5    1.31    0.26
  -5  -9   5    1.20    0.11
   5   9   5    1.32    0.15
   5   9   5    1.29    0.18
   5   9   5    1.09    0.11
  -5  -9   5    1.56    0.31
   5  -9   6    1.39    0.13
  -5   9   6    1.31    0.14
  -5   9   6    1.65    0.28
   5   9   6    1.60    0.13
   5   9   6    1.27    0.15
  -5  -9   6    1.48    0.30
  -5  -9   6    1.35    0.12
   5  -9   7    0.20    0.05
  -5   9   7    0.12    0.11
  -5   9   7    0.19    0.06
   5   9   7    0.26    0.05
  -5  -9   7    0.34    0.06
  -5  -9   7    0.19    0.14
   5   9   7    0.19    0.07
   5   9   8    0.26    0.05
  -6   9   0   10.55    0.95
   6  -9   0   12.25    0.68
  -6   9   0   11.26    0.65
  -6   9   1   10.62    0.88
  -6   9   1   10.31    0.60
  -6  -9  -1   11.68    0.84
   6  -9  -1    9.72    0.61
  -6   9  -1    9.30    0.59
  -6   9   2    8.28    0.48
  -6   9   2    8.27    0.70
  -6   9  -2    6.69    0.66
  -6  -9   2    7.93    0.48
   6  -9  -2    8.49    0.48
  -6   9  -2    7.43    0.45
  -6   9   3    3.02    0.34
  -6   9   3    2.96    0.23
  -6  -9  -3    3.01    0.28
  -6  -9   3    2.87    0.21
   6   9   3    3.74    0.28
  -6   9  -3    2.37    0.28
   6  -9  -3    3.02    0.20
  -6   9   4    7.57    0.50
   6  -9   4    7.39    0.49
   6   9   4    9.06    0.62
   6   9   4    7.21    0.47
   6  -9  -4    7.18    0.46
  -6  -9   4    6.51    0.47
  -6   9   5    1.77    0.17
  -6   9   5    1.72    0.29
   6  -9   5    1.34    0.14
  -6  -9   5    1.59    0.13
  -6  -9   5    1.31    0.30
   6   9   5    1.38    0.16
   6   9   5    1.63    0.14
  -6   9   6    0.79    0.19
  -6   9   6    0.71    0.11
   6  -9   6    0.67    0.09
  -6  -9   6    0.61    0.20
   6   9   6    0.69    0.08
   6   9   6    0.85    0.11
  -6  -9   6    0.71    0.09
  -6   9   7    0.43    0.13
   6  -9   7    0.41    0.06
  -6   9   7    0.33    0.07
  -6  -9   7    0.41    0.06
   6   9   7    0.45    0.08
   6   9   7    0.50    0.06
   7  -9   0    5.55    0.37
  -7  -9   0    6.26    0.35
  -7   9   0    5.97    0.36
  -7   9   0    5.66    0.38
   7   9   0    5.81    0.36
  -7   9   0    5.75    0.53
  -7   9   1    6.79    0.62
   7  -9   1    6.09    0.42
  -7  -9  -1    7.95    0.58
  -7   9   1    6.90    0.43
  -7   9   1    6.91    0.42
   7  -9  -1    7.56    0.42
  -7   9  -1    5.48    0.59
  -7   9  -1    6.59    0.41
   7   9   1    6.90    0.42
  -7   9   2   15.04    1.18
  -7   9  -2   11.79    1.12
  -7   9  -2   13.43    0.78
   7  -9  -2   14.66    0.81
  -7  -9  -3    0.10    0.06
  -7   9   3    0.04    0.10
  -7   9   3    0.02    0.06
  -7   9  -3    0.10    0.07
   7  -9  -3    0.14    0.04
  -7  -9   3    0.11    0.05
  -7   9   4    9.33    0.58
   7  -9   4    9.10    0.59
  -7   9   4    9.08    0.62
  -7   9   4    9.48    0.90
   7  -9   4   10.20    0.57
   7  -9   4    8.76    0.60
   7   9   4    9.95    0.55
   7   9   4    9.77    0.60
  -7  -9   4    9.88    0.92
   7   9   4    8.45    0.59
  -7  -9   4   10.02    0.56
  -7   9   5    2.64    0.22
   7  -9   5    2.53    0.20
   7  -9   5    2.58    0.21
  -7   9   5    2.54    0.22
  -7   9   5    2.56    0.34
  -7  -9   5    2.94    0.38
  -7  -9   5    2.95    0.20
   7   9   5    3.02    0.22
   7   9   5    2.81    0.20
  -7   9   6    0.05    0.10
   7  -9   6    0.11    0.05
  -7   9   6    0.01    0.06
  -7  -9   6    0.11    0.12
  -7  -9   6    0.10    0.06
   7   9   6    0.14    0.05
   7   9   6    0.10    0.06
  -7   9   7    0.68    0.14
  -7   9   7    0.59    0.08
   7  -9   7    0.61    0.07
  -7  -9   7    0.27    0.11
   7   9   7    0.80    0.08
  -7  -9   7    0.63    0.07
   7   9   7    0.73    0.07
  -8   9   0   21.46    1.15
  -8   9   0   19.70    1.09
  -8   9   0   17.84    1.58
   8   9   0   19.99    1.13
  -8  -9   0   17.34    1.07
   8  -9   0   18.98    1.13
  -8   9   1    6.47    0.42
   8  -9   1    6.98    0.41
  -8   9   1    7.18    0.43
  -8   9   1    6.35    0.61
   8   9   1    7.29    0.41
  -8   9  -1    6.17    0.41
   8  -9  -1    6.07    0.41
  -8   9  -1    5.93    0.59
  -8   9   2    1.57    0.17
  -8  -9  -2    2.07    0.20
  -8   9   2    2.04    0.28
  -8   9  -2    1.37    0.22
   8  -9  -2    1.87    0.14
  -8   9   3    1.26    0.14
  -8   9   3    1.46    0.19
   8  -9   3    1.24    0.11
   8  -9   3    1.36    0.16
   8  -9   3    1.42    0.14
   8   9   3    1.58    0.14
   8   9   3    1.42    0.15
   8   9   3    1.33    0.12
  -8   9   4    3.46    0.39
   8  -9   4    3.03    0.24
   8  -9   4    3.43    0.27
  -8   9   4    2.78    0.28
   8  -9   4    3.60    0.25
  -8   9   4    3.69    0.27
   8   9   4    3.05    0.25
  -8  -9   4    3.12    0.40
   8   9   4    3.74    0.24
   8   9   4    3.66    0.25
  -8  -9   4    3.62    0.24
  -8   9   5   -0.02    0.10
  -8   9   5    0.04    0.07
   8  -9   5   -0.01    0.05
   8  -9   5    0.01    0.05
  -8  -9   5    0.03    0.06
   8   9   5    0.00    0.05
  -8  -9   5   -0.02    0.11
   8   9   5    0.03    0.06
  -8   9   6    0.40    0.08
   8  -9   6    0.34    0.07
  -8   9   6    0.26    0.11
  -8  -9   6    0.28    0.07
  -8  -9   6    0.33    0.13
   8   9   6    0.39    0.07
   8   9   6    0.43    0.07
   8  -9   7    0.01    0.03
  -8   9   7    0.00    0.04
  -8  -9   7   -0.03    0.04
  -8  -9   7    0.01    0.07
   8   9   7    0.03    0.04
   8   9   7    0.06    0.03
  -9   9   0    4.37    0.30
   9  -9   0    4.23    0.29
   9   9   0    4.06    0.28
   9   9  -1    1.66    0.15
  -9   9   1    1.69    0.21
   9  -9   1    1.81    0.15
   9  -9   1    1.86    0.16
  -9   9   1    1.72    0.15
  -9  -9   1    1.67    0.14
   9   9   1    1.72    0.14
   9  -9  -1    1.78    0.15
  -9   9  -1    1.53    0.19
   9   9   1    1.47    0.14
  -9   9  -1    1.52    0.16
   9  -9   2    3.79    0.25
  -9   9   2    3.87    0.27
   9  -9   2    3.84    0.31
   9   9   2    3.47    0.24
  -9   9   3   12.36    0.77
   9  -9   3   10.83    0.65
   9  -9   3   11.77    0.75
  -9   9   3   10.79    0.67
  -9  -9   3   12.73    1.09
   9   9   3   12.22    0.74
   9   9   3   11.67    0.65
   9  -9   4    2.36    0.19
  -9   9   4    1.71    0.21
   9  -9   4    2.09    0.19
   9   9   4    2.25    0.19
  -9  -9   4    2.10    0.33
   9   9   4    2.30    0.17
   9   9   4    2.52    0.18
  -9  -9   4    1.74    0.18
  -9   9   5    1.04    0.19
   9  -9   5    1.02    0.11
  -9   9   5    0.92    0.12
  -9  -9   5    0.87    0.20
   9   9   5    1.06    0.11
   9   9   5    1.08    0.11
  -9  -9   5    0.92    0.11
  -9   9   6    0.11    0.06
   9  -9   6   -0.01    0.04
  -9   9   6    0.06    0.08
   9   9   6    0.06    0.05
   9   9   6    0.11    0.05
  -9  -9   6    0.03    0.08
  -9  -9   6    0.09    0.05
  10   9   0    0.19    0.05
  10  -9   0    0.20    0.05
 -10   9   0    0.25    0.10
 -10   9   0    0.21    0.06
  10  -9   1    6.82    0.43
  10   9  -1    6.64    0.44
  10  -9   1    7.39    0.43
 -10   9   1    6.60    0.49
 -10   9   1    7.12    0.45
 -10   9   1    6.98    0.44
  10   9   1    7.13    0.42
  10   9   1    7.68    0.43
 -10  -9   1    6.79    0.43
  10  -9  -1    7.16    0.45
 -10   9  -1    7.20    0.50
 -10   9  -1    6.60    0.46
 -10   9   2    0.30    0.08
  10  -9   2    0.27    0.06
  10  -9   2    0.50    0.11
  10   9   2    0.27    0.06
 -10   9   3    0.61    0.08
  10  -9   3    0.64    0.11
 -10   9   3    0.60    0.12
  10   9   3    0.63    0.10
  10   9   3    0.63    0.06
 -10   9   4    1.05    0.14
  10  -9   4    1.19    0.13
 -10  -9   4    1.34    0.24
  10   9   4    1.32    0.12
  10   9   4    1.17    0.13
 -10   9   5   -0.03    0.06
  10  -9   5    0.13    0.06
 -10  -9   5    0.03    0.05
  10   9   5    0.07    0.05
  10   9   5    0.10    0.06
 -10  -9   5    0.02    0.09
  10  -9   6    0.17    0.04
 -10   9   6    0.08    0.04
  10   9   6    0.13    0.04
  10   9   6    0.20    0.05
 -10  -9   6    0.12    0.05
 -10  -9   6    0.08    0.07
  11  -9   0    0.71    0.08
  11   9   0    0.60    0.07
 -11  -9   0    0.58    0.08
 -11   9   0    0.77    0.09
 -11   9   0    0.82    0.13
 -11   9   1    0.20    0.08
  11   9  -1    0.13    0.05
 -11   9   1    0.12    0.09
  11  -9   1    0.13    0.06
 -11   9  -1    0.12    0.06
  11   9   1    0.23    0.06
  11  -9  -1    0.13    0.05
 -11   9  -1    0.19    0.09
  11  -9   2    2.83    0.23
 -11   9   2    2.32    0.19
  11   9  -2    2.21    0.18
  11  -9   2    2.61    0.18
 -11   9  -2    2.15    0.23
  11  -9  -2    2.42    0.19
  11   9   2    2.59    0.17
  11   9   2    2.52    0.21
 -11   9  -2    2.20    0.20
 -11   9   3    0.16    0.09
  11  -9   3    0.20    0.08
  11   9   3    0.27    0.08
 -11   9  -3    0.22    0.10
  11  -9   4    0.44    0.07
 -11   9   4    0.32    0.07
  11   9   4    0.53    0.07
 -11   9  -4    0.44    0.11
  11   9   4    0.46    0.06
 -11  -9   4    0.38    0.07
 -11   9   5    0.27    0.06
  11  -9   5    0.22    0.05
 -11  -9   5    0.21    0.09
  11   9   5    0.27    0.06
 -11   9  -5    0.21    0.07
 -11  -9   5    0.22    0.06
  11   9   5    0.32    0.05
 -12   9   0    1.67    0.18
 -12  -9   0    1.79    0.14
  12  -9   0    1.87    0.16
  12   9   0    1.97    0.16
  12   9   0    2.02    0.13
 -12   9   0    1.87    0.14
 -12   9   1    1.37    0.14
  12   9  -1    1.37    0.12
 -12  -9  -1    1.44    0.13
  12  -9   1    1.59    0.13
 -12   9  -1    1.38    0.13
 -12   9  -1    1.51    0.17
  12   9   1    1.52    0.13
  12  -9  -1    1.47    0.12
 -12   9   2    0.81    0.09
  12  -9   2    1.05    0.08
  12  -9   2    1.13    0.13
 -12  -9  -2    0.76    0.09
  12   9  -2    0.70    0.08
 -12   9   2    0.90    0.14
 -12   9  -2    1.00    0.14
  12  -9  -2    0.93    0.09
  12   9   2    0.93    0.12
  12   9   2    0.89    0.08
 -12  -9   2    0.76    0.08
 -12   9  -2    0.84    0.10
  12  -9   3    0.61    0.09
 -12   9   3    0.76    0.10
  12   9   3    0.64    0.09
 -12   9  -3    0.71    0.12
 -12   9  -4    0.04    0.06
  13   9   0    0.16    0.05
 -13   9   0    0.07    0.07
  13  -9   0    0.18    0.05
 -13   9   0    0.20    0.06
  13  -9   1    0.25    0.05
 -13   9   1    0.23    0.05
 -13   9  -1    0.18    0.07
  13   9   1    0.15    0.04
  13  -9   2    0.38    0.08
 -13   9   2    0.29    0.08
 -13   9  -2    0.32    0.08
  13   9   2    0.36    0.07
  13  -9   3    0.64    0.07
 -13   9   3    0.53    0.07
 -13  -9   3    0.53    0.07
 -13   9  -3    0.60    0.09
  13   9   3    0.66    0.07
  14  -9   0    1.17    0.09
   0 -10   0  222.65   11.87
   0  10   0  191.00   16.20
   0  10   0  207.78   11.17
   0 -10  -1   27.42    1.72
   0 -10  -1   26.95    1.54
   0  10   1   27.16    1.46
   0  10   1   25.39    2.12
   0 -10  -2    3.46    0.21
   0  10   2    3.45    0.21
   0 -10   2    3.60    0.22
   0 -10  -2    3.25    0.24
   0  10   2    3.30    0.31
   0 -10  -3    5.11    0.31
   0 -10  -3    4.87    0.35
   0  10   3    5.24    0.46
   0 -10   3    5.39    0.33
   0  10   3    5.17    0.32
   0  10   4   15.71    1.27
   0  10   4   14.24    1.19
   0 -10   4   15.94    0.92
   0  10   4   15.27    0.88
   0  10   5    0.94    0.12
   0 -10   5    0.86    0.11
   0  10   5    0.76    0.16
   0  10   5    0.80    0.15
   0 -10   6    0.39    0.05
   0  10   6    0.23    0.10
   0  10   6    0.24    0.11
   0  10   7    0.09    0.09
   0  10   7    0.24    0.09
  -1 -10   0   94.53    5.19
  -1 -10   0   91.97    5.77
  -1  10   0   86.81    4.88
   1  10   0   85.91    7.08
  -1  10   0   92.75    7.09
  -1 -10  -1   26.19    1.53
  -1  10   1   25.48    2.10
  -1  10   1   27.02    1.45
  -1 -10  -1   25.96    1.71
   1 -10   1   27.13    1.53
   1  10   1   26.99    1.44
  -1 -10   1   26.84    1.53
   1 -10  -1   26.46    1.53
   1  10   1   25.99    2.09
   1 -10  -1   26.87    1.71
  -1  10  -1   26.10    2.08
  -1  10   2    2.02    0.20
  -1 -10  -2    1.99    0.13
   1 -10   2    2.21    0.14
  -1 -10  -2    1.89    0.15
  -1  10   2    2.01    0.14
   1 -10  -2    1.75    0.15
   1  10   2    1.92    0.14
  -1 -10   2    1.94    0.14
   1  10   2    1.97    0.20
   1 -10  -2    2.01    0.13
  -1  10   3   75.58    4.06
  -1 -10  -3   71.78    4.78
   1 -10   3   82.18    4.31
  -1  10   3   72.29    5.89
  -1 -10   3   77.54    4.31
   1 -10  -3   77.16    4.29
   1  10   3   66.97    5.55
   1  10   3   78.05    5.89
   1 -10  -3   70.31    4.77
   1  10   3   74.89    4.06
  -1  10   4    0.31    0.07
   1 -10   4    0.31    0.06
  -1  10   4    0.72    0.13
   1 -10  -4    0.28    0.05
  -1 -10   4    0.43    0.07
   1  10   4    0.29    0.07
   1  10   4    0.32    0.10
   1  10   4    0.38    0.10
  -1  10   5    3.75    0.40
  -1  10   5    3.87    0.38
  -1  10   5    3.79    0.28
   1  10   5    4.12    0.38
  -1 -10   5    3.90    0.28
  -1  10   6    0.72    0.08
  -1  10   6    0.76    0.16
  -1  10   6    0.86    0.19
   1 -10   6    0.71    0.08
  -1  10   6    0.67    0.13
  -1 -10   6    0.64    0.07
   1  10   6    0.78    0.13
   1  10   6    0.65    0.08
   1  10   6    0.54    0.13
  -1  10   7    0.58    0.06
   1  10   7    0.30    0.10
   1  10   7    0.52    0.06
   1  10   7    0.43    0.12
  -2  10   0    6.13    0.34
  -2  10   0    6.19    0.50
  -2 -10   0    5.78    0.36
  -2 -10   0    6.10    0.41
   2 -10   0    5.86    0.36
  -2  10   1   21.62    1.16
  -2 -10  -1   20.04    1.22
  -2 -10  -1   21.35    1.37
  -2  10   1   22.13    1.68
   2 -10   1   20.93    1.23
  -2  10  -1   19.01    1.67
  -2  10  -1   21.23    1.15
  -2 -10   1   21.37    1.23
   2 -10  -1   22.29    1.22
  -2  10   2   23.73    1.86
  -2  10   2   24.00    1.28
   2 -10   2   23.63    1.35
  -2 -10  -2   22.60    1.50
   2 -10  -2   23.82    1.35
   2 -10  -2   21.80    1.50
  -2 -10   2   22.55    1.35
   2  10   2   23.50    1.85
   2 -10   3    3.72    0.23
  -2  10   3    3.26    0.22
  -2  10   3    3.27    0.32
  -2 -10  -3    3.11    0.24
  -2 -10   3    3.55    0.22
   2 -10  -3    3.17    0.21
   2  10   3    2.99    0.29
  -2  10   4    1.69    0.16
  -2  10   4    1.25    0.20
   2  10   4    1.70    0.20
   2 -10  -4    1.61    0.12
  -2 -10   4    1.58    0.13
  -2  10   5    1.87    0.18
  -2  10   5    2.37    0.28
  -2  10   5    2.01    0.28
  -2 -10   5    1.97    0.17
   2  10   5    2.17    0.24
  -2  10   6    2.76    0.32
   2 -10   6    2.39    0.16
  -2  10   6    2.19    0.24
  -2  10   6    2.14    0.17
  -2  10   6    1.63    0.26
   2  10   6    2.24    0.25
   2  10   6    2.34    0.21
  -2 -10   6    2.09    0.15
   2  10   6    1.98    0.16
  -2  10   7    0.03    0.05
  -2  10   7    0.23    0.05
   2  10   7    0.22    0.04
   2  10   7    0.11    0.08
   2  10   7    0.29    0.09
   2  10   8    0.19    0.06
  -3 -10   0    3.25    0.24
  -3  10   0    3.56    0.20
  -3 -10   0    3.12    0.27
  -3  10   0    3.50    0.29
   3 -10   0    3.37    0.21
  -3 -10   0    3.09    0.20
  -3  10   1   35.29    1.95
  -3  10   1   35.02    2.83
  -3 -10  -1   36.49    2.30
   3 -10   1   34.20    2.07
  -3  10  -1   35.50    1.94
   3 -10  -1   37.08    2.07
  -3 -10   1   34.67    2.07
  -3 -10   1   37.82    2.30
  -3 -10  -2    5.50    0.41
   3 -10   2    6.41    0.38
  -3  10   2    6.26    0.36
  -3  10   2    6.14    0.52
  -3 -10   2    5.90    0.37
   3 -10  -2    6.32    0.37
  -3  10  -2    5.74    0.50
  -3  10   3    0.35    0.06
  -3  10   3    0.48    0.10
   3  10   3    0.29    0.08
   3 -10  -3    0.32    0.05
  -3 -10   3    0.34    0.06
  -3  10   4    2.09    0.17
  -3  10   4    1.95    0.25
  -3 -10   4    1.99    0.16
   3 -10  -4    2.09    0.15
   3  10   4    2.05    0.22
  -3  10   5    3.31    0.37
  -3  10   5    2.81    0.24
   3 -10  -5    3.12    0.23
   3  10   5    3.91    0.33
  -3 -10   5    3.17    0.24
  -3  10   6    1.40    0.14
  -3  10   6    1.37    0.22
   3 -10   6    1.70    0.14
  -3  10   6    2.00    0.30
   3  10   6    1.53    0.13
  -3 -10   6    1.83    0.13
   3  10   6    1.49    0.21
   3  10   6    1.48    0.18
  -3  10   7    2.62    0.17
   3  10   7    2.17    0.25
   3  10   7    2.66    0.22
   3  10   7    2.51    0.16
   3  10   8    0.24    0.06
   4 -10   0    0.15    0.03
  -4  10   0    0.20    0.06
  -4  10   0    0.15    0.03
  -4 -10   0    0.19    0.05
   4 -10   1    1.72    0.13
  -4 -10  -1    1.66    0.14
  -4  10   1    1.98    0.13
  -4 -10  -1    1.68    0.16
  -4  10   1    1.91    0.19
  -4 -10   1    1.90    0.13
  -4  10  -1    1.69    0.18
  -4 -10   1    1.66    0.14
   4 -10  -1    1.74    0.12
  -4  10  -1    1.67    0.12
   4 -10   2    9.10    0.50
  -4  10   2    8.08    0.69
  -4  10   2    7.84    0.48
  -4 -10  -2    7.72    0.55
  -4  10  -2    7.28    0.67
   4 -10  -2    8.45    0.49
  -4 -10   2    8.31    0.49
  -4  10   3    1.21    0.18
  -4  10   3    0.86    0.11
  -4 -10   3    1.05    0.10
   4 -10  -3    1.21    0.09
   4  10   3    1.07    0.14
  -4  10   4    8.06    0.76
  -4  10   4    8.40    0.52
   4 -10  -4    8.69    0.52
  -4 -10   4    7.53    0.52
   4  10   4    9.76    0.70
  -4  10   5    3.18    0.22
   4 -10   5    2.89    0.20
  -4  10   5    2.98    0.37
   4  10   5    2.71    0.19
  -4 -10   5    3.53    0.47
  -4 -10   5    2.20    0.20
   4  10   5    2.78    0.24
   4 -10  -5    2.35    0.19
  -4 -10   5    2.80    0.19
   4 -10   6    3.51    0.25
  -4  10   6    3.51    0.26
  -4  10   6    3.84    0.43
  -4 -10   6    4.17    0.49
  -4 -10   6    3.64    0.23
   4  10   6    3.86    0.24
   4  10   6    3.79    0.36
   4  10   6    3.73    0.29
  -4  10   7    0.08    0.05
  -4  10   7    0.16    0.11
  -4 -10   7    0.12    0.14
   4  10   7    0.16    0.07
   4  10   7    0.12    0.04
   4  10   8    0.05    0.05
   5 -10   0   31.84    1.85
  -5  10   0   30.41    2.54
  -5  10   0   32.24    1.75
  -5 -10   0   32.94    2.06
  -5 -10  -1   27.39    1.97
  -5  10   1   26.30    2.01
   5 -10   1   25.44    1.45
  -5 -10  -1   22.91    1.61
  -5  10   1   24.80    1.38
  -5 -10   1   23.95    1.45
  -5  10  -1   22.93    1.37
   5 -10  -1   24.95    1.44
  -5  10   2   10.19    0.86
  -5 -10  -2   10.46    0.82
  -5  10   2   10.07    0.59
  -5  10  -2    8.34    0.82
   5  10   2   10.18    0.78
   5 -10  -2   10.54    0.60
  -5 -10   2   10.38    0.60
  -5 -10  -3   13.44    1.22
  -5  10   3   15.75    1.28
  -5  10   3   15.55    0.88
   5 -10  -3   14.75    0.89
  -5 -10   3   15.00    0.90
   5  10   3   16.64    1.17
  -5  10   4    0.88    0.13
  -5  10   4    1.13    0.21
  -5 -10  -4    1.22    0.16
   5  10   4    1.70    0.18
  -5 -10   4    1.29    0.13
   5 -10  -4    1.28    0.11
  -5  10   5    3.65    0.27
   5 -10   5    3.80    0.26
  -5  10   5    3.75    0.44
   5  10   5    3.58    0.28
  -5 -10   5    3.60    0.47
  -5 -10   5    3.59    0.24
   5  10   5    3.99    0.36
   5  10   5    3.75    0.24
  -5  10   6    2.63    0.20
   5 -10   6    2.22    0.18
  -5  10   6    2.32    0.35
  -5 -10   6    2.43    0.17
   5  10   6    2.32    0.21
   5  10   6    2.38    0.25
  -5 -10   6    2.04    0.36
   5  10   6    2.44    0.17
  -5  10   7    0.45    0.13
   5 -10   7    0.53    0.06
  -5  10   7    0.52    0.08
   5  10   7    0.61    0.09
   5  10   7    0.64    0.06
  -5 -10   7    0.58    0.07
  -5 -10   7    0.18    0.10
   5  10   8    0.78    0.08
  -6  10   0    4.53    0.29
  -6  10   0    4.42    0.42
   6 -10   0    4.74    0.29
  -6  10   1    4.76    0.30
  -6 -10  -1    5.62    0.40
  -6  10   1    4.59    0.44
   6 -10  -1    4.60    0.29
  -6  10  -1    4.44    0.29
  -6  10  -1    3.75    0.41
  -6 -10  -2    0.64    0.09
  -6  10   2    0.70    0.10
  -6  10   2    0.60    0.14
  -6  10   2    0.69    0.07
   6 -10  -2    0.78    0.08
  -6 -10   2    0.66    0.08
  -6  10  -2    0.51    0.11
  -6  10   3    0.45    0.14
  -6  10   3    0.59    0.10
  -6 -10  -3    0.82    0.11
   6 -10  -3    0.51    0.07
   6  10   3    0.64    0.11
  -6 -10   3    0.62    0.08
  -6  10  -3    0.58    0.11
   6 -10   4   13.53    0.82
  -6  10   4   15.07    0.84
  -6 -10   4   11.16    0.80
   6  10   4   13.29    0.81
   6  10   4   15.58    1.05
   6 -10  -4   11.74    0.79
   6 -10   5    2.65    0.20
  -6  10   5    2.65    0.34
  -6  10   5    2.46    0.21
  -6 -10   5    2.47    0.18
  -6 -10   5    2.68    0.40
   6  10   5    2.56    0.19
   6  10   5    2.52    0.22
  -6  10   6    2.28    0.34
   6 -10   6    2.99    0.21
  -6  10   6    2.97    0.22
   6  10   6    3.22    0.24
  -6 -10   6    3.00    0.20
   6  10   6    3.09    0.20
  -6 -10   6    2.60    0.41
  -6  10   7    0.29    0.11
   6 -10   7    0.29    0.05
  -6  10   7    0.32    0.06
   6  10   7    0.43    0.08
  -6 -10   7    0.32    0.06
   6  10   7    0.36    0.05
  -6 -10   7    0.24    0.13
  -7 -10   0   10.99    0.62
  -7  10   0   10.95    0.63
  -7  10   0   10.65    0.92
   7  10   0   10.97    0.65
   7 -10   0   10.80    0.65
  -7  10   0   10.41    0.66
   7 -10   1    4.41    0.29
  -7  10   1    4.60    0.30
  -7  10   1    4.61    0.30
  -7  10   1    4.31    0.43
   7 -10  -1    4.79    0.28
  -7  10  -1    3.82    0.41
  -7  10  -1    4.46    0.29
   7  10   1    4.36    0.28
  -7 -10  -2    6.99    0.52
  -7  10   2    5.58    0.39
  -7  10   2    5.70    0.57
   7 -10  -2    5.68    0.38
  -7 -10  -3    0.83    0.12
  -7  10   3    0.38    0.14
  -7 -10   3    0.47    0.08
  -7  10  -3    0.56    0.12
   7 -10  -3    0.59    0.08
   7 -10   4    2.03    0.20
  -7  10   4    2.27    0.22
  -7  10   4    2.32    0.21
  -7  10   4    2.68    0.36
   7 -10   4    2.37    0.19
   7 -10   4    2.58    0.19
  -7 -10   4    2.52    0.37
   7  10   4    2.25    0.19
   7  10   4    2.27    0.20
   7  10   4    2.19    0.17
  -7 -10   4    2.27    0.18
   7 -10   5    1.44    0.15
  -7  10   5    1.58    0.16
   7 -10   5    1.15    0.13
  -7  10   5    1.56    0.27
  -7 -10   5    1.37    0.28
  -7 -10   5    1.68    0.14
   7  10   5    1.63    0.15
   7  10   5    1.41    0.13
   7 -10   6    1.01    0.12
  -7  10   6    1.17    0.13
  -7  10   6    0.79    0.19
   7  10   6    1.41    0.14
  -7 -10   6    1.19    0.12
   7  10   6    1.40    0.12
  -7 -10   6    1.21    0.24
   7 -10   7    0.08    0.04
  -7  10   7    0.11    0.05
  -7  10   7    0.11    0.08
  -7 -10   7    0.11    0.04
   7  10   7    0.19    0.04
   7  10   7    0.18    0.05
  -7 -10   7    0.08    0.09
   8 -10   0   16.75    1.00
  -8  10   0   16.82    0.96
  -8  10   0   18.17    1.01
  -8  10   0   14.98    1.39
   8  10   0   17.00    0.99
  -8  10   1    4.82    0.32
   8 -10   1    4.71    0.30
  -8  10   1    4.49    0.46
  -8  10   1    4.58    0.32
   8  10   1    4.99    0.30
  -8  10  -1    4.15    0.44
  -8  10  -1    4.39    0.30
   8 -10  -1    4.97    0.31
  -8 -10  -2   12.15    0.94
  -8  10   2   11.60    0.67
   8 -10   2   10.65    0.65
   8  10   2   11.20    0.64
   8 -10  -2   10.86    0.68
   8 -10   3    6.71    0.45
  -8  10   3    7.05    0.40
   8 -10   3    6.03    0.38
  -8  10   3    6.74    0.47
   8  10   3    6.26    0.38
   8  10   3    6.31    0.43
  -8  10   4    3.28    0.29
  -8  10   4    3.71    0.27
   8 -10   4    4.03    0.26
   8 -10   4    3.06    0.27
  -8  10   4    3.40    0.40
  -8  10   4    3.83    0.27
   8 -10   4    2.94    0.25
   8  10   4    3.81    0.26
   8  10   4    3.57    0.24
  -8 -10   4    3.54    0.42
  -8 -10   4    3.63    0.25
   8  10   4    3.40    0.26
  -8  10   5    0.10    0.11
   8 -10   5    0.19    0.07
  -8  10   5    0.23    0.08
  -8 -10   5    0.16    0.06
   8  10   5    0.23    0.07
  -8 -10   5    0.27    0.14
   8  10   5    0.10    0.06
  -8  10   6    0.21    0.11
  -8  10   6    0.21    0.07
   8 -10   6    0.32    0.07
   8  10   6    0.24    0.06
  -8 -10   6    0.10    0.06
  -8 -10   6    0.16    0.11
   8  10   6    0.26    0.06
  -8  10   7    0.20    0.05
   8 -10   7    0.19    0.04
  -8 -10   7    0.23    0.04
   8  10   7    0.29    0.04
  -8 -10   7    0.17    0.08
   8  10   7    0.20    0.04
   9 -10   0    0.20    0.05
  -9  10   0    0.15    0.10
  -9  10   0    0.14    0.06
   9  10   0    0.19    0.05
   9 -10   1    2.89    0.23
   9  10  -1    2.87    0.22
  -9  10   1    3.40    0.23
   9 -10   1    3.48    0.22
  -9  10   1    3.07    0.24
  -9  10   1    3.13    0.28
   9  10   1    2.86    0.21
   9  10   1    3.30    0.21
  -9 -10   1    3.11    0.22
   9 -10  -1    2.98    0.23
  -9  10  -1    2.87    0.24
  -9  10  -1    2.99    0.27
  -9  10   2   14.87    0.87
  -9  10   2   14.12    0.97
   9 -10   2   14.87    0.85
   9 -10   2   16.34    0.96
   9  10   2   14.99    0.84
  -9  10   3    0.76    0.14
   9 -10   3    0.55    0.07
  -9  10   3    0.53    0.09
   9 -10   3    0.53    0.11
   9  10   3    0.75    0.11
   9  10   3    0.60    0.07
  -9 -10   3    0.59    0.18
   9 -10   4    0.54    0.09
   9 -10   4    0.47    0.09
  -9  10   4    0.38    0.10
  -9 -10   4    0.35    0.16
   9  10   4    0.35    0.08
   9  10   4    0.42    0.07
  -9 -10   4    0.51    0.09
  -9  10   5    0.31    0.09
  -9  10   5    0.27    0.12
   9 -10   5    0.40    0.08
   9  10   5    0.53    0.08
   9  10   5    0.47    0.08
  -9 -10   5    0.30    0.07
  -9 -10   5    0.35    0.14
   9 -10   6    1.08    0.10
  -9  10   6    1.22    0.18
  -9  10   6    1.15    0.11
  -9 -10   6    0.94    0.18
   9  10   6    1.55    0.11
   9  10   6    1.43    0.11
  -9 -10   6    0.99    0.10
 -10  10   0    0.17    0.06
 -10  10   0    0.06    0.09
  10  10   0    0.04    0.04
  10 -10   0    0.33    0.06
  10 -10   1    2.65    0.17
 -10  10   1    2.48    0.21
 -10  10   1    2.73    0.26
  10 -10   1    2.48    0.19
  10  10  -1    2.27    0.18
 -10  10   1    2.31    0.18
 -10 -10   1    2.39    0.17
  10  10   1    2.58    0.18
  10 -10  -1    2.31    0.19
 -10  10  -1    2.49    0.25
 -10  10  -1    2.04    0.20
  10  10   1    2.57    0.17
  10 -10   2    2.74    0.25
 -10  10   2    3.06    0.22
  10 -10   2    3.13    0.21
 -10  10  -2    2.66    0.26
  10 -10  -2    2.52    0.22
  10  10   2    3.03    0.20
  10 -10   3    0.32    0.09
 -10  10   3    0.28    0.10
 -10  10   3    0.28    0.06
  10  10   3    0.37    0.05
  10  10   3    0.36    0.08
  10 -10   4    0.15    0.06
 -10  10   4    0.17    0.08
 -10 -10   4    0.26    0.13
  10  10   4    0.08    0.06
  10  10   4    0.15    0.05
  10 -10   5    0.36    0.07
 -10  10   5    0.34    0.08
  10  10   5    0.40    0.06
 -10 -10   5    0.30    0.07
 -10 -10   5    0.32    0.12
  10  10   5    0.51    0.07
  10 -10   6    0.34    0.05
 -10  10   6    0.27    0.05
  10  10   6    0.34    0.05
 -10 -10   6    0.15    0.08
 -10 -10   6    0.31    0.05
 -11  10   0    0.57    0.12
  11  10   0    0.67    0.07
 -11  10   0    0.57    0.08
  11 -10   0    0.59    0.07
 -11 -10   0    0.56    0.08
 -11  10   1    0.42    0.11
 -11  10   1    0.62    0.10
  11 -10   1    0.72    0.09
  11  10  -1    0.55    0.07
 -11  10  -1    0.60    0.09
  11  10   1    0.93    0.10
  11 -10  -1    0.76    0.09
  11 -10   2    1.04    0.10
  11 -10   2    0.95    0.13
 -11  10   2    0.71    0.10
  11  10  -2    0.65    0.08
  11  10   2    1.10    0.13
 -11  10  -2    0.73    0.10
  11 -10  -2    0.72    0.09
 -11  10  -2    0.68    0.13
  11  10   2    0.87    0.09
 -11  10   3    0.61    0.12
  11 -10   3    0.72    0.11
  11  10   3    0.69    0.10
 -11  10  -3    0.80    0.14
 -11  10   4    1.67    0.15
  11 -10   4    1.82    0.14
 -11  10  -4    1.91    0.19
 -11 -10   4    1.48    0.14
  11  10   4    2.08    0.15
  11 -10   5    1.40    0.11
 -11  10   5    0.95    0.10
 -11  10  -5    1.01    0.12
  11  10   5    1.30    0.11
  11  10   5    1.10    0.09
 -11 -10   5    1.03    0.16
 -12  10   0    1.26    0.14
  12  10   0    1.35    0.12
  12 -10   0    1.34    0.13
 -12  10   0    1.24    0.11
 -12  10   0    1.35    0.16
 -12 -10  -1    0.49    0.07
 -12  10   1    0.46    0.08
  12  10  -1    0.47    0.06
  12 -10   1    0.48    0.07
 -12  10   1    0.45    0.10
  12 -10  -1    0.54    0.07
 -12  10  -1    0.46    0.07
 -12  10  -1    0.58    0.11
  12  10   1    0.62    0.08
 -12  10   2    1.97    0.20
  12  10  -2    1.51    0.13
 -12 -10  -2    1.70    0.15
  12 -10   2    2.12    0.18
 -12  10   2    1.49    0.13
  12 -10   2    1.87    0.12
  12  10   2    2.18    0.18
 -12  10  -2    1.98    0.19
 -12 -10   2    1.54    0.13
 -12  10  -2    1.58    0.15
  12 -10  -2    1.73    0.14
  12  10   2    1.87    0.12
  12 -10   3    1.97    0.16
 -12  10   3    1.38    0.15
  12  10   3    1.96    0.16
 -12  10  -3    1.74    0.18
 -12  10  -4    0.11    0.07
  13  10   0    0.40    0.06
 -13  10   0    0.33    0.08
 -13  10   0    0.33    0.07
  13 -10   0    0.45    0.07
 -13  10   1    0.08    0.04
  13 -10   1    0.05    0.03
 -13  10  -1    0.01    0.06
  13  10   1    0.07    0.04
  13 -10   2   -0.02    0.05
 -13  10   2   -0.04    0.05
  13  10   2   -0.01    0.05
 -13  10  -2   -0.01    0.06
 -13  10   3    0.41    0.06
  13 -10   3    0.55    0.06
 -13 -10   3    0.50    0.06
 -13  10  -3    0.48    0.08
   0  11   0   -0.01    0.02
   0 -11   0   -0.01    0.02
   0  11   0    0.00    0.01
   0 -11   0   -0.01    0.02
   0 -11   1    0.02    0.02
   0 -11  -1   -0.01    0.02
   0  11   1    0.01    0.02
   0 -11  -1   -0.02    0.02
   0  11   1   -0.01    0.03
   0 -11  -2    6.74    0.45
   0 -11  -2    6.35    0.39
   0  11   2    6.24    0.56
   0  11   2    6.66    0.39
   0 -11   2    7.10    0.41
   0 -11   3    7.60    0.45
   0  11   3    7.30    0.63
   0 -11  -3    6.55    0.49
   0  11   3    7.50    0.43
   0 -11  -3    7.34    0.43
   0  11   4    2.45    0.27
   0  11   4    2.71    0.29
   0 -11   4    2.70    0.20
   0  11   4    2.94    0.20
   0 -11   5    0.12    0.06
   0  11   5    0.09    0.06
   0  11   5    0.06    0.09
   0  11   5    0.16    0.10
   0 -11   6    0.09    0.04
   0  11   6    0.08    0.09
   0  11   6    0.03    0.09
   0  11   6    0.06    0.05
   0  11   7    0.46    0.06
   0  11   7    0.40    0.10
   0  11   7    0.31    0.11
  -1 -11   0   18.16    1.02
  -1  11   0   17.38    1.39
  -1  11   0   17.03    0.96
  -1 -11   0   18.29    1.14
   1  11   0   16.66    1.38
  -1 -11  -1    4.72    0.28
   1 -11   1    4.75    0.29
  -1  11   1    4.56    0.27
  -1  11   1    4.56    0.40
  -1 -11  -1    4.57    0.32
   1  11   1    4.77    0.27
  -1  11  -1    4.72    0.38
  -1 -11   1    5.15    0.29
   1 -11  -1    4.65    0.32
   1 -11  -1    4.63    0.29
   1  11   1    4.51    0.39
  -1  11   2    1.30    0.10
   1 -11   2    1.34    0.10
  -1 -11  -2    0.98    0.08
  -1 -11  -2    1.01    0.10
  -1  11   2    1.22    0.14
   1 -11  -2    1.04    0.10
   1  11   2    1.13    0.13
   1  11   2    1.07    0.09
   1 -11  -2    1.08    0.08
  -1 -11   2    1.14    0.09
  -1  11   3    1.54    0.13
  -1 -11  -3    1.53    0.13
   1 -11   3    1.77    0.13
  -1  11   3    1.43    0.18
   1  11   3    1.59    0.17
   1  11   3    1.47    0.12
   1  11   3    1.68    0.19
  -1 -11   3    1.70    0.13
   1 -11  -3    1.45    0.11
   1 -11   4   22.15    1.27
  -1  11   4   20.93    1.21
  -1  11   4   20.23    1.75
  -1 -11   4   22.31    1.27
   1  11   4   21.93    1.65
   1 -11  -4   21.06    1.25
   1  11   4   22.10    1.75
   1  11   4   20.37    1.20
  -1  11   5    8.18    0.51
  -1  11   5    8.29    0.69
  -1  11   5    7.56    0.73
   1  11   5    8.48    0.69
  -1 -11   5    8.28    0.52
   1 -11   6    2.28    0.16
  -1  11   6    1.83    0.27
  -1  11   6    2.32    0.24
  -1  11   6    2.81    0.32
  -1  11   6    2.24    0.17
   1  11   6    2.48    0.17
   1  11   6    2.40    0.27
   1  11   6    2.69    0.24
  -1 -11   6    2.34    0.16
  -1  11   7    0.50    0.06
  -1  11   7    0.55    0.11
  -1  11   7    0.32    0.12
   1  11   7    0.43    0.10
   1  11   7    0.50    0.06
   1  11   7    0.29    0.11
   1  11   8    0.03    0.06
  -2 -11   0   12.68    0.86
   2 -11   0   13.28    0.77
  -2  11   0   13.44    0.72
  -2  11   0   13.13    1.05
  -2 -11   0   12.70    0.76
  -2 -11  -1   87.55    5.62
  -2  11   1   89.21    6.91
  -2 -11  -1   85.87    5.05
   2 -11   1   90.93    5.06
  -2  11   1   90.45    4.76
   2 -11  -1   90.34    5.05
  -2 -11   1   85.41    5.05
  -2  11  -1   83.86    6.90
  -2  11   2   18.95    1.04
  -2  11   2   19.16    1.50
   2 -11   2   19.54    1.09
  -2 -11  -2   17.48    1.21
   2  11   2   18.90    1.49
   2 -11  -2   19.48    1.08
  -2 -11   2   18.25    1.09
   2 -11  -2   16.98    1.20
  -2  11   3   14.96    1.25
  -2  11   3   15.26    0.86
   2 -11   3   16.85    0.91
  -2 -11   3   14.93    0.90
   2  11   3   13.90    1.17
   2 -11  -3   15.33    0.89
  -2  11   4    1.10    0.12
  -2  11   4    1.12    0.18
  -2 -11   4    1.06    0.11
   2  11   4    1.13    0.16
   2 -11  -4    1.00    0.09
  -2  11   5    3.19    0.38
  -2  11   5    3.53    0.36
  -2  11   5    3.10    0.25
  -2 -11   5    3.64    0.26
   2  11   5    4.07    0.36
   2 -11   6    0.44    0.07
  -2  11   6    0.66    0.18
  -2  11   6    0.47    0.08
  -2  11   6    0.55    0.14
  -2  11   6    0.40    0.12
   2  11   6    0.49    0.07
  -2 -11   6    0.38    0.06
   2  11   6    0.53    0.11
   2  11   6    0.50    0.13
  -2  11   7    0.75    0.08
   2  11   7    0.94    0.13
   2  11   7    0.71    0.14
   2  11   7    0.86    0.08
   2  11   8    0.05    0.06
  -3  11   0  196.80   15.05
  -3 -11   0  182.66   11.01
   3 -11   0  200.43   11.02
  -3 -11   0  183.57   12.25
  -3  11   0  197.07   10.37
  -3  11   1   28.05    1.55
  -3  11   1   27.17    2.24
  -3 -11  -1   28.26    1.82
   3 -11   1   30.33    1.64
   3 -11  -1   30.22    1.63
  -3  11  -1   25.55    2.23
  -3 -11   1   27.71    1.63
  -3  11   2   21.81    1.75
   3 -11   2   21.87    1.28
  -3 -11  -2   21.74    1.42
  -3  11   2   23.08    1.21
   3 -11  -2   23.51    1.27
  -3  11  -2   18.39    1.73
  -3 -11   2   22.14    1.27
  -3  11   3   10.67    0.94
  -3  11   3   10.84    0.65
  -3 -11   3   11.24    0.67
   3 -11  -3   11.96    0.67
   3  11   3   10.75    0.87
  -3  11   4    3.68    0.27
  -3  11   4    4.23    0.40
  -3 -11   4    3.60    0.27
   3  11   4    4.31    0.37
   3 -11  -4    4.04    0.26
  -3 -11   5    2.46    0.20
   3 -11  -5    2.41    0.19
   3  11   5    3.03    0.29
   3 -11   6    5.48    0.34
  -3  11   6    6.00    0.58
  -3  11   6    5.60    0.34
  -3  11   6    4.99    0.50
  -3 -11   6    5.48    0.33
   3  11   6    5.39    0.40
   3  11   6    5.62    0.33
   3  11   6    5.10    0.48
  -3  11   7    0.12    0.11
  -3  11   7    0.22    0.06
   3  11   7    0.14    0.09
   3  11   7    0.20    0.04
   3  11   7    0.20    0.08
   3  11   8    0.18    0.06
  -4 -11   0   44.72    3.06
  -4  11   0   47.57    2.59
   4 -11   0   48.81    2.75
  -4  11   0   49.44    3.77
  -4  11   1    6.16    0.50
  -4  11   1    6.06    0.34
  -4 -11  -1    5.74    0.40
   4 -11   1    6.24    0.36
  -4 -11  -1    5.51    0.47
  -4 -11   1    5.79    0.35
  -4  11  -1    5.81    0.33
   4 -11  -1    6.01    0.35
  -4 -11   1    5.49    0.39
  -4  11  -1    4.50    0.48
  -4  11   2    0.53    0.07
   4 -11   2    0.86    0.08
  -4  11   2    0.62    0.12
   4  11   2    1.05    0.11
   4 -11  -2    0.52    0.06
  -4  11  -2    0.40    0.09
  -4 -11   2    0.56    0.07
  -4  11   3   18.54    1.05
  -4  11   3   17.90    1.52
   4 -11  -3   18.71    1.09
  -4 -11   3   17.92    1.09
   4  11   3   19.21    1.41
  -4  11   4    0.23    0.10
  -4  11   4    0.29    0.08
  -4 -11   4    0.31    0.06
   4  11   4    0.23    0.09
   4 -11  -4    0.34    0.06
  -4  11   5    1.02    0.12
   4 -11   5    0.96    0.11
  -4  11   5    1.00    0.22
  -4  11   5    1.00    0.17
  -4 -11   5    1.19    0.28
  -4 -11   5    0.87    0.09
   4  11   5    1.05    0.17
   4  11   5    0.81    0.10
   4  11   5    1.05    0.14
  -4  11   6    1.24    0.23
  -4  11   6    0.88    0.11
   4 -11   6    0.89    0.10
   4  11   6    0.90    0.14
  -4 -11   6    0.94    0.09
   4  11   6    1.07    0.10
  -4 -11   6    0.88    0.23
   4  11   6    0.90    0.16
  -4  11   7    0.63    0.08
  -4  11   7    0.29    0.12
   4  11   7    0.87    0.07
  -4 -11   7    0.72    0.07
   4  11   7    0.75    0.11
   4  11   8    1.15    0.11
  -5 -11   0    3.34    0.26
  -5  11   0    3.42    0.22
  -5  11   0    3.50    0.33
   5 -11   0    3.54    0.22
  -5  11   1   12.78    1.15
   5 -11   1   14.17    0.83
  -5 -11  -1   13.14    0.93
  -5  11   1   14.30    0.80
  -5 -11  -1   15.18    1.12
   5 -11  -1   13.85    0.83
  -5 -11   1   14.59    0.83
  -5  11  -1   13.72    0.78
  -5  11   2    2.52    0.27
  -5  11   2    2.58    0.18
  -5 -11  -2    2.45    0.23
  -5 -11   2    2.49    0.17
  -5  11  -2    1.93    0.23
   5  11   2    2.97    0.23
   5 -11  -2    2.41    0.17
  -5  11   3    3.61    0.37
  -5  11   3    3.90    0.26
  -5 -11  -3    3.64    0.33
   5 -11  -3    3.55    0.24
   5  11   3    3.77    0.32
  -5 -11   3    3.28    0.24
  -5 -11  -4    3.82    0.36
  -5  11   4    4.19    0.43
  -5  11   4    3.92    0.29
  -5 -11   4    3.58    0.27
   5  11   4    4.71    0.37
   5 -11  -4    3.82    0.26
   5 -11   5    2.79    0.21
  -5  11   5    2.77    0.35
  -5  11   5    2.43    0.22
   5  11   5    2.59    0.20
   5  11   5    2.91    0.29
  -5 -11   5    3.38    0.47
   5  11   5    2.90    0.24
  -5 -11   5    2.84    0.19
  -5  11   6    0.73    0.11
  -5  11   6    0.67    0.18
   5 -11   6    0.85    0.10
   5  11   6    0.64    0.12
  -5 -11   6    0.51    0.19
  -5 -11   6    0.91    0.09
   5  11   6    0.76    0.14
   5  11   6    0.75    0.09
  -5  11   7    0.10    0.09
  -5  11   7    0.14    0.06
   5 -11   7    0.07    0.04
  -5 -11   7    0.13    0.14
  -5 -11   7    0.10    0.04
   5  11   7    0.10    0.04
   5  11   7    0.11    0.07
   5  11   8    0.39    0.05
  -6  11   0    1.55    0.19
  -6  11   0    1.53    0.13
   6 -11   0    1.46    0.12
   6 -11   1    5.71    0.39
  -6  11   1    6.88    0.39
  -6  11   1    6.54    0.57
  -6  11   1    6.45    0.40
  -6  11  -1    6.68    0.38
   6  11   1    6.01    0.38
   6 -11  -1    6.88    0.39
  -6  11  -1    5.32    0.54
  -6  11   2    2.82    0.21
  -6 -11  -2    2.90    0.25
  -6  11   2    2.92    0.19
  -6  11   2    2.73    0.30
  -6 -11   2    2.84    0.19
   6 -11  -2    2.61    0.18
   6  11   2    2.61    0.17
  -6  11  -2    2.08    0.26
  -6  11   3    0.44    0.13
  -6 -11  -3    0.41    0.09
  -6  11   3    0.47    0.09
   6  11   3    0.51    0.10
  -6 -11   3    0.43    0.07
   6 -11  -3    0.44    0.06
  -6  11   4    0.63    0.11
   6 -11   4    0.48    0.09
  -6  11   4    0.48    0.10
   6 -11   4    0.66    0.10
  -6  11   4    0.45    0.10
  -6  11   4    0.78    0.19
   6  11   4    0.64    0.10
  -6 -11   4    0.44    0.08
   6 -11  -4    0.58    0.08
   6  11   4    0.39    0.08
  -6 -11   4    0.59    0.08
   6  11   4    0.60    0.12
   6  11   4    0.38    0.08
  -6  11   5    3.29    0.38
  -6  11   5    3.03    0.24
   6 -11   5    2.99    0.22
   6  11   5    3.17    0.24
  -6 -11   5    3.00    0.40
  -6 -11   5    2.87    0.21
   6  11   5    3.06    0.21
  -6  11   6    0.98    0.12
   6 -11   6    0.83    0.11
  -6  11   6    0.66    0.18
   6  11   6    0.99    0.12
  -6 -11   6    1.09    0.10
  -6 -11   6    0.87    0.22
   6  11   6    1.00    0.10
  -6  11   7    0.10    0.09
   6 -11   7    0.15    0.04
  -6  11   7    0.16    0.06
   6  11   7    0.30    0.07
   6  11   7    0.25    0.05
  -6 -11   7    0.16    0.05
  -6 -11   7    0.06    0.07
   7  11   0    0.18    0.05
  -7  11   0    0.29    0.07
  -7  11   0    0.26    0.06
   7 -11   0    0.17    0.05
  -7  11   0    0.15    0.08
  -7  11   1    4.22    0.29
  -7  11   1    4.32    0.43
  -7  11   1    4.83    0.30
   7 -11   1    4.18    0.29
   7  11   1    4.48    0.28
  -7  11  -1    3.54    0.40
   7 -11  -1    4.83    0.28
  -7  11  -1    4.50    0.28
  -7  11   2    5.21    0.35
  -7  11   2    5.00    0.51
  -7 -11  -2    6.52    0.47
   7 -11  -2    5.58    0.34
  -7  11  -2    3.97    0.47
  -7  11   3    1.25    0.17
   7 -11   3    1.25    0.15
  -7  11   3    1.10    0.12
   7 -11   3    1.10    0.10
   7  11   3    1.23    0.13
   7 -11  -3    0.94    0.10
   7  11   3    1.05    0.09
  -7 -11   3    1.19    0.12
  -7  11   4    0.73    0.13
   7 -11   4    0.94    0.12
  -7  11   4    0.86    0.13
  -7  11   4    1.00    0.13
   7 -11   4    0.89    0.12
   7 -11   4    0.83    0.11
  -7  11   4    1.07    0.21
   7  11   4    0.84    0.11
   7  11   4    0.84    0.10
   7  11   4    0.93    0.11
  -7 -11   4    0.86    0.11
   7 -11   5    0.23    0.06
  -7  11   5    0.33    0.14
   7 -11   5    0.11    0.07
  -7  11   5    0.19    0.08
   7  11   5    0.11    0.06
   7  11   5    0.27    0.08
  -7 -11   5    0.19    0.06
  -7 -11   5    0.20    0.15
  -7  11   6    0.59    0.16
  -7  11   6    0.56    0.10
   7 -11   6    0.54    0.08
   7  11   6    0.69    0.08
   7  11   6    0.65    0.10
  -7 -11   6    0.62    0.18
  -7 -11   6    0.59    0.08
   7 -11   7    0.07    0.04
  -7  11   7    0.06    0.04
  -7 -11   7    0.03    0.09
   7  11   7    0.06    0.05
  -7 -11   7    0.04    0.04
   7  11   7    0.11    0.04
  -8  11   0    3.55    0.37
   8 -11   0    3.53    0.25
  -8  11   0    3.48    0.25
  -8  11   0    3.75    0.26
   8  11   0    3.71    0.25
   8 -11   1    1.58    0.12
  -8  11   1    1.41    0.13
  -8  11   1    1.34    0.22
  -8  11   1    1.38    0.15
  -8  11  -1    1.19    0.20
  -8  11  -1    1.33    0.13
   8  11   1    1.33    0.12
   8 -11  -1    1.33    0.13
   8 -11   2    1.67    0.15
  -8  11   2    1.61    0.16
   8  11   2    1.55    0.13
   8 -11  -2    1.45    0.13
   8 -11   3    1.61    0.13
  -8  11   3    1.80    0.16
  -8  11   3    2.08    0.22
   8 -11   3    1.83    0.19
  -8  11   3    1.52    0.22
   8  11   3    1.99    0.18
   8  11   3    1.59    0.13
  -8  11   4    5.10    0.53
   8 -11   4    4.97    0.34
  -8  11   4    5.03    0.35
  -8  11   4    4.69    0.38
   8 -11   4    4.79    0.36
   8  11   4    5.00    0.35
  -8 -11   4    5.56    0.56
   8  11   4    5.39    0.33
  -8 -11   4    5.46    0.34
   8  11   4    5.78    0.35
  -8  11   5    0.17    0.08
   8 -11   5    0.16    0.07
  -8  11   5    0.16    0.11
   8  11   5    0.22    0.07
  -8 -11   5    0.13    0.13
   8  11   5    0.21    0.06
  -8 -11   5    0.07    0.06
   8 -11   6    0.34    0.07
  -8  11   6    0.31    0.11
  -8  11   6    0.14    0.07
   8  11   6    0.42    0.07
   8  11   6    0.35    0.07
  -8 -11   6    0.25    0.12
  -8 -11   6    0.45    0.07
  -8  11   7    0.16    0.04
   8 -11   7    0.24    0.04
  -8 -11   7    0.25    0.04
   8  11   7    0.30    0.05
   8  11   7    0.33    0.04
  -8 -11   7    0.19    0.08
   9 -11   0    0.82    0.09
  -9  11   0    0.74    0.14
  -9  11   0    0.69    0.10
   9  11   0    0.86    0.09
   9 -11   1   15.08    0.87
  -9  11   1   16.05    0.91
   9 -11   1   16.06    0.90
  -9  11   1   14.74    0.98
  -9  11   1   15.23    0.89
   9  11  -1   15.08    0.91
   9  11   1   14.64    0.86
   9 -11  -1   15.11    0.92
  -9 -11   1   15.38    0.90
   9  11   1   15.37    0.90
  -9  11  -1   15.03    0.98
  -9  11  -1   14.62    0.93
  -9  11   2    1.64    0.17
  -9  11   2    1.86    0.22
   9 -11   2    1.49    0.14
   9 -11   2    1.51    0.19
   9  11   2    1.51    0.13
   9 -11   3    1.44    0.16
   9 -11   3    1.00    0.09
  -9  11   3    1.10    0.16
  -9  11   3    0.99    0.11
   9  11   3    0.93    0.12
  -9 -11   3    1.01    0.21
   9  11   3    0.98    0.09
  -9  11   4    6.05    0.47
   9 -11   4    7.07    0.43
   9 -11   4    6.66    0.46
  -9 -11   4    6.67    0.69
   9  11   4    7.55    0.44
   9  11   4    6.88    0.45
  -9 -11   4    7.15    0.43
   9 -11   5    0.45    0.08
  -9  11   5    0.38    0.09
  -9  11   5    0.39    0.13
  -9 -11   5    0.50    0.16
  -9 -11   5    0.47    0.08
   9  11   5    0.40    0.07
   9  11   5    0.42    0.08
  -9  11   6    0.11    0.05
   9 -11   6    0.22    0.05
  -9 -11   6    0.08    0.08
  -9  11  -6    0.01    0.06
  -9 -11   6    0.15    0.05
   9  11   6    0.19    0.05
   9  11   6    0.16    0.05
 -10  11   0    1.45    0.18
  10  11   0    1.16    0.11
  10 -11   0    1.30    0.12
 -10  11   0    1.09    0.13
 -10  11   1    1.68    0.19
  10  11  -1    1.74    0.14
  10 -11   1    1.71    0.16
 -10  11   1    1.48    0.14
 -10  11   1    1.41    0.16
 -10  11  -1    1.55    0.19
  10  11   1    1.48    0.14
  10  11   1    1.77    0.13
  10 -11  -1    1.73    0.15
 -10  11  -1    1.59    0.16
 -10  11   2    0.10    0.06
  10 -11   2    0.24    0.09
  10 -11   2    0.18    0.06
 -10  11   2    0.16    0.10
  10  11   2    0.25    0.05
 -10  11  -2    0.14    0.10
  10 -11  -2    0.16    0.06
 -10  11   3    0.34    0.11
 -10  11   3    0.39    0.06
  10 -11   3    0.41    0.10
 -10  11  -3    0.34    0.11
 -10 -11   3    0.41    0.15
  10  11   3    0.60    0.10
 -10  11   4    1.49    0.16
  10 -11   4    1.70    0.15
  10  11   4    1.75    0.14
 -10 -11   4    1.53    0.26
  10  11   4    1.70    0.15
 -10  11   5    0.15    0.06
  10 -11   5    0.07    0.05
 -10 -11   5    0.07    0.05
 -10 -11   5   -0.01    0.08
  10  11   5    0.08    0.05
 -10  11  -5    0.01    0.07
  10  11   5    0.06    0.04
 -11  11   0    1.14    0.12
  11 -11   0    1.45    0.12
 -11 -11   0    1.37    0.12
 -11  11   0    1.36    0.17
 -11  11   1    0.13    0.07
 -11  11   1    0.06    0.08
  11 -11   1    0.16    0.06
  11  11  -1    0.10    0.04
 -11  11  -1    0.11    0.09
  11 -11  -1    0.09    0.05
  11  11   1    0.11    0.05
 -11  11  -1    0.10    0.06
 -11  11   2    0.27    0.07
  11  11  -2    0.12    0.05
  11 -11   2    0.22    0.05
  11 -11   2    0.27    0.09
 -11  11   2    0.19    0.10
  11 -11  -2    0.21    0.06
  11  11   2    0.28    0.08
 -11  11  -2    0.22    0.07
  11  11   2    0.21    0.05
 -11  11  -2    0.26    0.10
  11 -11   3    0.41    0.09
 -11  11   3    0.37    0.10
 -11  11  -3    0.46    0.11
  11  11   3    0.42    0.08
 -11  11   4    0.21    0.06
 -11  11  -4    0.20    0.09
 -11 -11   4    0.21    0.10
  11  11   4    0.24    0.06
 -11  11  -5    0.02    0.05
 -11 -11   5    0.06    0.07
 -12  11   0    1.26    0.10
  12 -11   0    1.28    0.12
 -12  11   0    1.44    0.15
 -12  11   0    1.38    0.16
  12  11   0    1.11    0.11
 -12  11   1    0.51    0.08
 -12 -11  -1    0.50    0.07
  12 -11   1    0.55    0.08
  12  11  -1    0.51    0.06
 -12  11   1    0.61    0.11
 -12  11  -1    0.74    0.12
  12  11   1    0.65    0.08
 -12  11  -1    0.60    0.08
  12 -11  -1    0.68    0.07
 -12  11   2    0.41    0.06
  12 -11   2    0.43    0.05
  12 -11   2    0.58    0.10
 -12  11   2    0.40    0.10
 -12 -11  -2    0.35    0.06
  12  11  -2    0.38    0.05
 -12  11  -2    0.47    0.10
  12 -11  -2    0.37    0.06
  12  11   2    0.44    0.09
  12  11   2    0.40    0.05
 -12 -11   2    0.41    0.06
 -12  11  -2    0.45    0.07
 -12  11   3    0.17    0.06
  12 -11   3    0.07    0.05
 -12  11  -3    0.11    0.07
  12  11   3    0.08    0.06
 -12  11  -4    0.33    0.07
 -13  11   0    0.32    0.08
 -13  11   0    0.27    0.06
  13 -11   0    0.23    0.05
  13  11   0    0.30    0.05
  13 -11   1    0.36    0.05
 -13  11   1    0.37    0.06
  13 -11  -1    0.34    0.06
 -13  11  -1    0.35    0.08
  13  11   1    0.31    0.05
 -13  11   2    0.21    0.07
  13 -11   2    0.34    0.07
 -13  11  -2    0.35    0.08
  13  11   2    0.49    0.07
 -13  11  -3    0.24    0.06
   0  12   0    7.22    0.64
   0 -12   0    8.42    0.53
   0 -12   0    8.27    0.47
   0  12   0    7.79    0.44
   0 -12  -1   21.81    1.43
   0 -12   1   21.97    1.29
   0  12   1   22.51    1.21
   0 -12  -1   22.31    1.28
   0  12   1   21.85    1.76
   0 -12  -2   29.95    1.77
   0 -12  -2   28.99    1.98
   0  12   2   32.95    1.68
   0 -12   2   30.34    1.78
   0  12   2   31.23    2.44
   0 -12  -3   38.55    2.63
   0 -12   3   41.37    2.37
   0  12   3   42.06    3.26
   0  12   3   42.69    2.24
   0 -12  -3   39.88    2.36
   0  12   4    5.14    0.48
   0  12   4    5.12    0.33
   0  12   4    4.88    0.45
   0 -12   4    5.14    0.34
   0  12   5    1.03    0.19
   0  12   5    0.89    0.17
   0  12   5    1.02    0.13
   0 -12   5    1.15    0.13
   0  12   6    3.76    0.31
   0  12   6    3.60    0.38
   0 -12   6    3.96    0.24
   0  12   6    3.77    0.25
   0  12   7    0.91    0.08
   0  12   7    0.83    0.16
   0  12   7    0.93    0.14
  -1 -12   0   13.48    0.75
  -1 -12   0   12.99    0.84
   1 -12   0   13.03    0.75
  -1  12   0   12.48    1.02
   1  12   0   12.44    1.02
  -1  12   0   12.32    0.70
  -1 -12  -1    3.06    0.21
  -1 -12  -1    2.85    0.18
   1 -12   1    2.94    0.19
  -1  12   1    2.81    0.18
  -1  12   1    2.72    0.26
   1 -12  -1    2.74    0.21
   1 -12  -1    2.88    0.18
   1  12   1    2.82    0.26
  -1 -12   1    2.72    0.19
   1  12   1    3.01    0.18
   1 -12   2   23.03    1.28
  -1 -12  -2   21.98    1.42
  -1  12   2   23.00    1.21
  -1  12   2   21.82    1.76
  -1 -12  -2   20.75    1.27
   1  12   2   22.87    1.21
   1 -12  -2   21.72    1.27
  -1 -12   2   21.68    1.28
   1 -12  -2   20.62    1.42
   1  12   2   21.63    1.75
  -1  12   3   20.81    1.16
  -1  12   3   20.30    1.68
   1 -12   3   20.89    1.22
   1  12   3   18.54    1.58
   1  12   3   22.86    1.69
   1  12   3   20.83    1.16
   1 -12  -3   21.04    1.21
  -1 -12   3   20.64    1.22
  -1  12   4    5.92    0.39
  -1  12   4    5.84    0.56
   1 -12   4    6.50    0.41
  -1 -12   4    6.22    0.40
   1 -12  -4    6.04    0.38
   1  12   4    6.50    0.39
   1  12   4    6.40    0.53
   1  12   4    6.06    0.56
  -1  12   5    0.39    0.13
  -1  12   5    0.40    0.09
  -1  12   5    0.44    0.13
   1  12   5    0.38    0.12
  -1 -12   5    0.37    0.08
  -1  12   6    2.37    0.30
  -1  12   6    2.34    0.24
   1 -12   6    2.21    0.17
  -1  12   6    2.30    0.18
  -1  12   6    2.45    0.31
   1  12   6    2.35    0.24
   1  12   6    3.06    0.18
   1  12   6    1.87    0.27
  -1 -12   6    2.26    0.16
  -1  12   7    2.62    0.24
  -1  12   7    2.46    0.17
  -1  12   7    2.12    0.26
   1  12   7    2.49    0.16
   1  12   7    2.51    0.23
   1  12   7    2.31    0.26
   1  12   8    0.18    0.07
  -2 -12   0    5.79    0.36
  -2  12   0    5.92    0.34
   2 -12   0    6.19    0.36
  -2 -12   0    5.67    0.41
  -2  12   0    6.17    0.50
  -2 -12  -1   10.37    0.66
   2 -12   1   10.95    0.67
  -2 -12  -1   11.40    0.74
  -2  12   1   10.88    0.91
  -2  12   1   11.51    0.63
  -2 -12   1   12.77    0.67
   2 -12  -1   11.20    0.66
  -2  12  -1   10.79    0.90
  -2  12   2   16.78    1.46
   2 -12   2   18.41    1.07
  -2  12   2   18.95    1.01
  -2 -12  -2   17.42    1.18
   2  12   2   19.32    1.46
   2 -12  -2   17.23    1.18
   2 -12  -2   18.90    1.06
  -2 -12   2   18.05    1.07
  -2  12   3    4.39    0.29
   2 -12   3    4.91    0.30
  -2  12   3    4.60    0.42
   2  12   3    4.16    0.39
  -2 -12   3    4.25    0.29
   2 -12  -3    4.82    0.29
  -2  12   4    0.99    0.12
  -2  12   4    1.45    0.20
   2 -12  -4    1.20    0.10
   2  12   4    1.52    0.19
  -2 -12   4    1.27    0.13
  -2  12   5    2.24    0.29
   2  12   5    2.69    0.28
  -2 -12   5    2.32    0.19
  -2  12   6    0.50    0.14
   2 -12   6    0.55    0.07
  -2  12   6    0.59    0.17
  -2  12   6    0.48    0.13
  -2  12   6    0.45    0.08
   2  12   6    0.57    0.12
   2  12   6    0.51    0.07
   2  12   6    0.49    0.13
  -2 -12   6    0.46    0.06
  -2  12   7   -0.03    0.08
  -2  12   7   -0.03    0.04
   2  12   7   -0.03    0.08
   2  12   7    0.11    0.08
   2  12   7    0.04    0.04
   2  12   8    0.06    0.06
  -3 -12   0   23.53    1.62
   3 -12   0   26.19    1.46
  -3  12   0   26.31    2.00
  -3  12   0   25.48    1.37
  -3 -12   0   23.61    1.45
  -3  12   1    2.28    0.15
  -3 -12  -1    1.90    0.16
  -3  12   1    2.12    0.21
   3 -12   1    2.02    0.15
  -3 -12   1    2.13    0.14
  -3  12  -1    1.99    0.20
   3 -12  -1    2.13    0.14
  -3  12   2   41.50    2.23
  -3 -12  -2   37.19    2.62
   3 -12   2   41.92    2.36
  -3  12   2   40.20    3.24
   3 -12  -2   42.51    2.36
  -3 -12   2   40.96    2.36
  -3  12   3    5.51    0.50
  -3  12   3    4.99    0.34
   3 -12   3    6.30    0.36
   3  12   3    5.34    0.46
  -3 -12   3    5.21    0.35
   3 -12  -3    5.44    0.34
  -3  12   4    1.46    0.16
  -3  12   4    1.20    0.21
  -3 -12   4    1.86    0.14
   3 -12  -4    1.61    0.13
   3  12   4    1.87    0.20
  -3  12   5    5.88    0.54
  -3  12   5    4.89    0.32
   3 -12   5    5.24    0.32
   3  12   5    5.16    0.37
   3  12   5    5.21    0.45
  -3 -12   5    5.16    0.30
   3  12   5    4.93    0.31
  -3 -12   5    4.40    0.33
   3 -12  -5    4.00    0.32
   3 -12   6    4.10    0.27
  -3  12   6    4.64    0.48
  -3  12   6    4.40    0.28
  -3  12   6    3.65    0.41
  -3  12   6    3.96    0.35
  -3 -12   6    4.17    0.26
   3  12   6    4.24    0.32
   3  12   6    4.10    0.39
   3  12   6    4.28    0.27
  -3  12   7    0.61    0.08
   3  12   7    0.73    0.07
   3  12   7    0.85    0.12
   3  12   7    0.54    0.12
   3  12   8    0.47    0.07
  -4  12   0    0.31    0.07
  -4  12   0    0.17    0.04
   4 -12   0    0.18    0.04
  -4 -12   0    0.21    0.05
   4 -12   1   26.16    1.37
  -4 -12  -1   21.65    1.85
  -4  12   1   24.03    1.30
  -4 -12  -1   23.81    1.53
  -4  12   1   23.90    1.88
   4 -12  -1   23.74    1.36
  -4 -12   1   23.14    1.36
  -4  12  -1   21.21    1.87
   4 -12   2    0.79    0.08
  -4  12   2    0.63    0.08
  -4  12   2    0.73    0.12
  -4  12  -2    0.58    0.10
  -4 -12   2    0.59    0.07
   4  12   2    0.70    0.10
   4 -12  -2    0.83    0.08
  -4  12   3    9.68    0.80
  -4  12   3    8.93    0.55
   4  12   3    9.53    0.73
   4 -12  -3    9.08    0.55
  -4 -12   3    8.64    0.56
  -4  12   4    4.10    0.30
  -4  12   4    4.46    0.44
  -4 -12   4    3.89    0.29
   4  12   4    4.90    0.40
   4 -12  -4    4.41    0.29
  -4  12   5    5.56    0.55
  -4  12   5    4.81    0.41
   4 -12   5    5.41    0.33
  -4  12   5    5.18    0.34
  -4 -12   5    5.44    0.60
  -4 -12   5    4.83    0.31
   4  12   5    5.36    0.38
   4  12   5    5.15    0.32
   4  12   5    4.93    0.46
  -4  12   6    1.12    0.23
  -4  12   6    1.24    0.13
  -4  12   6    1.03    0.21
   4 -12   6    1.17    0.12
  -4 -12   6    0.83    0.22
   4  12   6    1.22    0.18
   4  12   6    1.26    0.11
   4  12   6    1.25    0.15
  -4 -12   6    1.29    0.11
  -4  12   7    0.12    0.05
   4 -12   7    0.18    0.04
   4  12   7    0.13    0.04
   4  12   7    0.21    0.08
  -4 -12   7    0.16    0.05
   4  12   8    0.06    0.05
  -5  12   0    8.96    0.77
   5 -12   0    9.11    0.55
  -5  12   0    9.26    0.53
  -5  12   1    2.15    0.24
   5 -12   1    2.26    0.16
  -5 -12  -1    2.43    0.21
  -5  12   1    2.22    0.16
   5 -12  -1    2.30    0.16
  -5  12  -1    2.08    0.23
  -5 -12   1    2.34    0.16
  -5 -12  -2    3.88    0.33
  -5  12   2    3.71    0.26
  -5  12   2    3.61    0.37
   5  12   2    3.90    0.32
  -5 -12   2    3.77    0.25
   5 -12  -2    3.99    0.25
  -5  12   3    0.95    0.12
  -5  12   3    0.96    0.18
  -5 -12  -3    1.17    0.13
  -5 -12   3    0.90    0.10
   5 -12  -3    0.87    0.09
   5  12   3    1.02    0.14
  -5  12   4    1.84    0.19
  -5 -12  -4    2.35    0.23
  -5  12   4    2.28    0.32
  -5 -12   4    1.94    0.17
   5  12   4    2.79    0.25
   5 -12  -4    2.18    0.17
  -5  12   5    1.75    0.30
  -5  12   5    1.94    0.18
  -5  12   5    2.22    0.25
   5 -12   5    1.76    0.17
   5  12   5    2.27    0.24
  -5 -12   5    2.49    0.40
   5  12   5    2.01    0.16
  -5 -12   5    1.99    0.15
   5  12   5    2.10    0.20
   5 -12   6    0.26    0.07
  -5  12   6    0.14    0.12
  -5  12   6    0.13    0.07
  -5 -12   6    0.24    0.13
  -5 -12   6    0.13    0.05
   5  12   6    0.35    0.09
   5  12   6    0.19    0.09
   5  12   6    0.20    0.06
   5 -12   7    0.12    0.04
  -5  12   7    0.06    0.05
   5  12   7    0.09    0.06
  -5 -12   7    0.05    0.13
  -5 -12   7    0.13    0.05
   5  12   7    0.07    0.04
  -6  12   0    2.42    0.27
   6 -12   0    2.67    0.18
  -6  12   0    2.55    0.18
  -6  12   1    7.93    0.46
  -6  12   1    7.79    0.68
   6 -12   1    7.17    0.47
  -6  12   1    8.09    0.48
   6  12   1    7.73    0.46
  -6  12  -1    7.13    0.45
  -6  12  -1    7.04    0.65
   6 -12  -1    8.12    0.47
  -6 -12  -2    0.31    0.07
  -6  12   2    0.29    0.05
  -6  12   2    0.32    0.07
  -6  12   2    0.19    0.09
  -6 -12   2    0.26    0.05
   6 -12  -2    0.25    0.05
  -6  12  -2    0.18    0.08
  -6 -12  -3    3.96    0.34
  -6  12   3    3.35    0.27
  -6  12   3    3.61    0.40
   6 -12  -3    3.60    0.25
   6  12   3    4.21    0.34
  -6 -12   3    3.58    0.26
   6 -12   4    2.47    0.21
  -6  12   4    2.28    0.22
  -6  12   4    2.62    0.21
  -6  12   4    2.48    0.35
  -6  12   4    2.14    0.27
   6 -12   4    2.51    0.20
   6  12   4    2.34    0.21
   6  12   4    2.04    0.19
   6  12   4    2.56    0.25
   6  12   4    2.47    0.18
  -6 -12   4    2.31    0.18
  -6  12   5    1.53    0.16
   6 -12   5    1.65    0.15
  -6  12   5    1.28    0.25
  -6 -12   5    1.47    0.13
  -6 -12   5    1.73    0.32
   6  12   5    1.50    0.14
   6  12   5    1.56    0.16
  -6  12   6    0.27    0.13
  -6  12   6    0.31    0.08
   6 -12   6    0.18    0.06
  -6 -12   6    0.25    0.06
  -6 -12   6    0.23    0.16
   6  12   6    0.35    0.06
   6  12   6    0.27    0.08
  -6  12   7    0.69    0.09
   6 -12   7    0.85    0.08
   6  12   7    0.99    0.10
   6  12   7    0.94    0.08
  -6 -12   7    0.90    0.08
   7 -12   0    5.58    0.36
   7  12   0    5.74    0.36
  -7  12   0    5.96    0.36
  -7  12   0    5.41    0.52
  -7  12   1    1.97    0.25
  -7  12   1    1.61    0.16
  -7  12   1    1.64    0.15
   7 -12   1    1.47    0.14
   7 -12  -1    1.83    0.13
  -7  12  -1    1.53    0.22
   7  12   1    1.65    0.13
  -7  12   2    1.54    0.16
  -7  12   2    1.37    0.22
   7 -12  -2    1.50    0.12
  -7  12  -2    1.10    0.18
  -7  12   3    6.98    0.49
  -7  12   3    7.56    0.42
   7 -12   3    6.69    0.40
   7 -12   3    7.63    0.48
   7  12   3    6.45    0.39
  -7 -12   3    5.98    0.43
   7 -12  -3    6.42    0.42
   7  12   3    7.26    0.45
  -7  12   4    3.62    0.29
   7 -12   4    3.27    0.27
  -7  12   4    3.50    0.40
   7 -12   4    3.84    0.26
  -7  12   4    3.25    0.27
  -7  12   4    3.69    0.34
   7  12   4    3.76    0.27
  -7 -12   4    3.62    0.24
   7  12   4    3.32    0.24
   7  12   4    3.66    0.26
   7 -12   5    2.41    0.19
  -7  12   5    2.01    0.19
  -7  12   5    2.01    0.31
  -7 -12   5    2.15    0.35
   7  12   5    2.02    0.19
   7  12   5    2.46    0.17
  -7 -12   5    2.18    0.17
  -7  12   6   -0.01    0.06
  -7  12   6    0.12    0.11
   7 -12   6    0.08    0.06
   7  12   6    0.07    0.05
  -7 -12   6    0.09    0.11
  -7 -12   6   -0.05    0.05
   7  12   6    0.07    0.06
  -7  12   7    0.53    0.07
   7 -12   7    0.62    0.06
   7  12   7    0.73    0.08
  -7 -12   7    0.62    0.07
   7  12   7    0.91    0.07
   8  12   0    0.26    0.05
  -8  12   0    0.39    0.11
  -8  12   0    0.21    0.07
  -8  12   0    0.21    0.07
   8 -12   0    0.31    0.06
  -8  12   1    6.14    0.40
   8 -12   1    6.43    0.38
  -8  12   1    5.48    0.39
   8  12   1    6.30    0.38
   8 -12  -1    5.79    0.39
  -8  12   2    6.10    0.48
   8 -12   2    6.64    0.47
  -8  12   2    6.51    0.42
   8 -12   2    6.09    0.40
   8  12   2    6.65    0.39
   8 -12  -2    6.61    0.41
   8 -12   3    0.74    0.08
  -8  12   3    0.69    0.10
   8 -12   3    0.80    0.13
  -8  12   3    0.62    0.16
  -8  12   3    0.78    0.14
   8  12   3    0.67    0.07
  -8  12   4    0.59    0.12
  -8  12   4    0.59    0.11
  -8  12   4    0.53    0.16
   8 -12   4    0.47    0.10
   8 -12   4    0.61    0.10
   8  12   4    0.53    0.08
  -8 -12   4    0.40    0.16
   8  12   4    0.49    0.08
   8  12   4    0.54    0.09
  -8 -12   4    0.59    0.09
  -8  12   5    0.54    0.15
  -8  12   5    0.44    0.10
   8 -12   5    0.55    0.09
   8  12   5    0.64    0.09
   8  12   5    0.57    0.08
  -8 -12   5    0.41    0.08
  -8 -12   5    0.54    0.17
  -8  12   6   -0.03    0.08
  -8  12   6    0.00    0.05
   8 -12   6   -0.03    0.04
   8  12   6    0.05    0.05
  -8 -12   6   -0.01    0.05
   8  12   6    0.05    0.05
  -8 -12   6   -0.01    0.09
  -9  12   0   31.43    2.02
   9 -12   0   33.61    1.93
   9  12   0   32.86    1.92
  -9  12   0   34.17    1.94
   9  12  -1    2.54    0.21
  -9  12   1    2.49    0.23
  -9  12   1    2.65    0.21
   9 -12   1    2.69    0.22
   9 -12   1    3.16    0.20
  -9  12   1    2.95    0.28
  -9  12  -1    3.12    0.27
  -9  12  -1    2.89    0.23
  -9 -12   1    2.87    0.20
   9 -12  -1    2.75    0.22
   9  12   1    2.57    0.20
   9  12   1    3.18    0.20
  -9  12   2    0.14    0.07
   9 -12   2    0.03    0.08
   9 -12   2    0.00    0.05
  -9  12   2   -0.02    0.09
   9  12   2    0.05    0.04
  -9  12  -2    0.12    0.10
   9 -12   3    1.75    0.12
   9 -12   3    1.45    0.17
  -9  12   3    1.49    0.19
  -9  12   3    1.50    0.14
  -9  12   3    1.34    0.20
  -9 -12   3    2.00    0.30
   9  12   3    1.57    0.12
   9  12   3    1.74    0.17
  -9  12   4    0.75    0.13
   9 -12   4    0.71    0.11
   9 -12   4    0.75    0.11
   9  12   4    1.02    0.10
  -9 -12   4    0.89    0.20
   9  12   4    0.95    0.11
  -9  12   5    0.41    0.09
  -9  12   5    0.50    0.13
   9 -12   5    0.39    0.08
   9  12   5    0.48    0.07
  -9 -12   5    0.47    0.15
   9  12   5    0.52    0.08
  -9 -12   5    0.39    0.08
  -9  12   6    0.56    0.08
   9 -12   6    0.48    0.07
  -9 -12   6    0.41    0.06
   9  12   6    0.54    0.07
  -9 -12   6    0.48    0.13
   9  12   6    0.69    0.07
  10 -12   0    8.46    0.51
 -10  12   0    8.18    0.57
  10  12   0    8.21    0.50
 -10  12   0    7.82    0.52
  10  12  -1    5.81    0.39
 -10  12   1    6.05    0.38
 -10  12   1    6.39    0.45
 -10  12   1    5.98    0.40
  10 -12   1    6.46    0.39
  10  12   1    6.36    0.38
  10 -12  -1    6.61    0.40
  10  12   1    6.15    0.37
 -10  12  -1    5.79    0.41
 -10  12  -1    6.15    0.45
 -10  12   2    1.20    0.17
 -10  12   2    1.40    0.14
  10 -12   2    1.24    0.12
  10 -12   2    1.37    0.17
  10  12   2    1.05    0.11
 -10  12  -2    1.31    0.17
  10 -12  -2    1.27    0.13
 -10  12   3    1.41    0.17
 -10  12   3    1.10    0.10
  10 -12   3    1.11    0.15
 -10 -12   3    1.72    0.26
 -10  12  -3    1.43    0.18
  10  12   3    1.21    0.14
  10 -12   4    0.38    0.07
 -10  12   4    0.33    0.08
 -10  12  -4    0.20    0.10
  10  12   4    0.32    0.07
 -10 -12   4    0.27    0.13
 -10  12   5    0.79    0.10
  10 -12   5    1.00    0.10
 -10 -12   5    0.78    0.16
  10  12   5    0.98    0.09
 -10 -12   5    0.99    0.10
  10  12   5    1.04    0.10
 -10  12  -5    0.83    0.12
 -11  12   0    0.01    0.04
  11  12   0    0.05    0.04
  11 -12   0    0.09    0.04
 -11 -12   0    0.05    0.04
 -11  12   0    0.02    0.08
  11  12  -1    1.62    0.14
 -11  12   1    1.73    0.19
  11 -12   1    1.98    0.16
 -11  12   1    1.81    0.17
 -11  12  -1    1.58    0.19
  11  12   1    2.04    0.15
 -11  12  -1    1.58    0.15
  11 -12  -1    1.67    0.15
 -11  12   2    0.43    0.10
  11 -12   2    0.51    0.10
 -11  12   2    0.39    0.08
  11  12  -2    0.34    0.06
  11 -12   2    0.47    0.07
 -11  12   2    0.48    0.12
  11 -12  -2    0.45    0.07
  11  12   2    0.46    0.09
  11  12   2    0.46    0.06
 -11  12  -2    0.45    0.12
 -11  12   3    0.27    0.09
  11 -12   3    0.32    0.08
 -11  12  -3    0.28    0.10
  11 -12  -3    0.39    0.07
  11  12   3    0.36    0.08
 -11  12   4    0.40    0.07
  11  12   4    0.62    0.07
 -11  12  -4    0.51    0.10
 -11 -12   4    0.43    0.12
 -11  12  -5    0.08    0.05
 -12  12   0    0.05    0.07
  12 -12   0    0.01    0.05
 -12  12   0    0.03    0.06
  12  12   0    0.05    0.04
  12 -12   1    0.49    0.07
 -12  12   1    0.44    0.08
 -12  12   1    0.49    0.10
 -12 -12  -1    0.41    0.06
  12  12  -1    0.45    0.06
  12  12   1    0.48    0.07
  12 -12  -1    0.51    0.06
 -12  12  -1    0.51    0.07
 -12  12  -1    0.52    0.11
 -12  12   2    0.40    0.06
  12 -12   2    0.54    0.10
 -12  12   2    0.35    0.10
 -12 -12  -2    0.36    0.06
  12  12  -2    0.31    0.05
  12 -12  -2    0.39    0.06
 -12  12  -2    0.35    0.06
 -12  12  -2    0.52    0.10
 -12 -12   2    0.41    0.05
  12  12   2    0.46    0.05
  12  12   2    0.38    0.08
 -12  12   3   -0.04    0.05
  12 -12   3   -0.05    0.04
 -12  12  -3    0.05    0.07
  12  12   3    0.02    0.05
 -12  12  -4    0.17    0.06
 -13  12   0    0.23    0.07
  13  12   0    0.24    0.04
  13 -12   0    0.23    0.05
 -13  12   0    0.16    0.06
 -13  12   1    0.52    0.06
  13 -12   1    0.57    0.06
 -13  12  -1    0.54    0.09
  13 -12  -1    0.42    0.07
  13  12   1    0.59    0.06
 -13  12   2    0.11    0.06
  13 -12   2    0.08    0.05
 -13  12  -2    0.18    0.06
  13  12   2    0.25    0.06
   0 -13   0    0.05    0.02
   0  13   0    0.10    0.03
   0  13   1   37.89    2.04
   0 -13  -1   37.18    2.16
   0 -13   1   37.49    2.16
   0 -13  -1   36.52    2.41
   0  13   1   37.76    2.96
   0  13   2    0.48    0.06
   0  13   2    0.46    0.09
   0 -13  -2    0.40    0.06
   0 -13  -2    0.57    0.06
   0 -13   2    0.55    0.07
   0  13   3    6.77    0.42
   0 -13   3    7.40    0.45
   0 -13  -3    7.08    0.43
   0  13   3    7.14    0.62
   0 -13  -3    7.00    0.49
   0  13   4    0.60    0.14
   0  13   4    0.61    0.13
   0 -13   4    0.72    0.09
   0  13   4    0.77    0.10
   0  13   5    5.51    0.50
   0 -13   5    5.36    0.37
   0 -13   6   -0.02    0.04
   0  13   6    0.06    0.09
   0  13   6    0.07    0.05
   0  13   6    0.19    0.10
   0  13   7    1.29    0.11
   0  13   7    1.52    0.17
   0  13   7    1.03    0.17
   0  13   8    1.22    0.13
   1 -13   0   20.00    1.16
  -1  13   0   19.39    1.58
  -1 -13   0   20.54    1.16
  -1 -13   0   19.45    1.29
  -1  13   1   45.78    2.41
  -1 -13  -1   44.15    2.55
  -1  13   1   44.56    3.50
  -1 -13  -1   40.32    2.85
   1 -13   1   46.23    2.56
   1 -13  -1   45.08    2.55
   1 -13  -1   41.62    2.84
   1  13   1   42.66    3.49
   1  13   1   46.63    2.41
  -1 -13   1   45.46    2.56
  -1  13   2   12.69    1.08
   1 -13   2   13.99    0.79
  -1 -13  -2   12.37    0.87
  -1 -13  -2   13.04    0.77
  -1  13   2   13.61    0.74
   1  13   2   13.65    0.74
  -1 -13   2   12.58    0.78
   1 -13  -2   12.67    0.87
   1  13   2   13.49    1.07
   1 -13  -2   13.40    0.77
  -1  13   3   19.72    1.04
  -1  13   3   18.69    1.50
   1 -13   3   18.99    1.09
   1  13   3   17.21    1.41
   1  13   3   18.22    1.50
   1 -13  -3   18.01    1.08
   1  13   3   18.14    1.03
  -1 -13   3   18.11    1.09
   1 -13   4    1.74    0.15
  -1  13   4    1.66    0.23
  -1  13   4    1.33    0.15
   1  13   4    1.57    0.22
   1  13   4    2.04    0.23
   1  13   4    1.71    0.15
   1 -13  -4    1.72    0.13
  -1 -13   4    1.71    0.14
  -1  13   5    2.02    0.27
  -1 -13   5    2.02    0.18
   1  13   5    1.86    0.25
  -1  13   6    6.30    0.47
  -1  13   6    6.09    0.57
   1 -13   6    6.64    0.39
  -1  13   6    6.39    0.39
   1  13   6    6.83    0.39
   1  13   6    6.99    0.47
  -1 -13   6    6.45    0.38
   1  13   6    6.02    0.57
  -1  13   7    1.91    0.21
  -1  13   7    2.10    0.15
  -1  13   7    1.80    0.25
   1  13   7    2.21    0.24
   1  13   7    2.23    0.21
   1  13   7    2.19    0.15
   1  13   8    0.14    0.06
  -2 -13   0    8.18    0.58
   2 -13   0    8.84    0.52
  -2 -13   0    8.47    0.52
  -2  13   0    9.31    0.72
  -2  13   0    8.69    0.49
  -2  13   1    7.20    0.64
  -2  13   1    7.72    0.44
   2 -13   1    7.75    0.47
  -2 -13  -1    7.76    0.46
  -2 -13  -1    7.44    0.52
   2 -13  -1    7.88    0.46
  -2 -13   1    7.72    0.46
  -2  13   2   15.65    0.81
  -2  13   2   14.08    1.17
  -2 -13  -2   12.65    0.94
   2 -13   2   14.90    0.85
   2 -13  -2   14.79    0.84
   2 -13  -2   13.47    0.94
   2  13   2   15.04    1.17
  -2  13   3    2.29    0.17
  -2  13   3    2.02    0.24
   2 -13   3    2.53    0.18
  -2 -13   3    2.41    0.17
   2  13   3    2.08    0.23
   2 -13  -3    2.23    0.16
  -2  13   4    5.60    0.36
  -2  13   4    5.19    0.51
   2  13   4    5.70    0.48
   2 -13  -4    5.47    0.35
  -2 -13   4    5.47    0.36
  -2  13   5    2.52    0.29
  -2 -13   5    2.23    0.19
   2  13   5    2.53    0.28
   2  13   5    2.30    0.18
   2  13   5    2.68    0.25
  -2  13   6    1.96    0.28
  -2  13   6    2.87    0.32
   2 -13   6    2.23    0.17
  -2  13   6    2.24    0.18
  -2  13   6    2.43    0.25
   2  13   6    2.53    0.23
  -2 -13   6    2.17    0.16
   2  13   6    2.47    0.18
   2  13   6    2.35    0.27
  -2  13   7    0.03    0.09
  -2  13   7    0.20    0.09
  -2  13   7    0.18    0.05
   2  13   7    0.15    0.09
   2  13   7    0.28    0.09
   2  13   7    0.20    0.05
   2  13   8   -0.01    0.05
   3 -13   0   15.42    0.86
  -3 -13   0   14.24    0.86
  -3  13   0   14.74    0.81
  -3 -13   0   13.41    0.97
  -3  13   0   15.39    1.19
   3 -13   1   23.67    1.29
  -3  13   1   22.22    1.22
  -3  13   1   22.18    1.77
  -3 -13  -1   20.21    1.44
   3 -13  -1   22.76    1.29
  -3 -13   1   20.92    1.29
  -3  13  -1   22.57    1.76
  -3  13   2    4.09    0.27
   3 -13   2    4.24    0.27
  -3  13   2    3.86    0.38
  -3 -13   2    4.00    0.27
   3 -13  -2    4.41    0.27
  -3  13   3    3.60    0.38
  -3  13   3    4.04    0.26
   3 -13   3    4.39    0.27
   3 -13  -3    3.79    0.25
   3  13   3    3.78    0.34
  -3 -13   3    3.82    0.26
  -3  13   4    0.37    0.12
  -3  13   4    0.41    0.08
   3  13   4    0.63    0.12
   3 -13  -4    0.58    0.07
  -3 -13   4    0.47    0.08
  -3  13   5    2.35    0.18
  -3  13   5    2.04    0.24
   3 -13   5    2.15    0.17
  -3  13   5    2.47    0.31
  -3 -13   5    1.88    0.16
   3 -13  -5    1.71    0.16
   3  13   5    2.05    0.17
   3  13   5    2.25    0.27
   3  13   5    2.46    0.21
  -3  13   6    2.60    0.31
  -3  13   6    3.10    0.35
   3 -13   6    2.60    0.19
  -3  13   6    2.67    0.28
  -3  13   6    2.66    0.21
  -3 -13   6    2.67    0.18
   3  13   6    2.45    0.28
   3  13   6    2.76    0.19
   3  13   6    3.26    0.25
  -3  13   7    0.35    0.06
   3 -13   7    0.29    0.05
  -3 -13   7    0.47    0.05
   3  13   7    0.54    0.10
   3  13   7    0.31    0.10
   3  13   7    0.44    0.06
   3  13   8    0.13    0.05
  -4  13   0   15.44    1.20
  -4  13   0   15.58    0.82
   4 -13   0   14.88    0.87
  -4 -13   0   12.92    0.97
  -4 -13  -1    3.22    0.25
  -4  13   1    3.52    0.32
  -4  13   1    3.41    0.22
   4 -13   1    3.53    0.22
  -4 -13  -1    2.94    0.28
  -4  13  -1    3.32    0.31
   4 -13  -1    3.47    0.22
  -4 -13   1    3.57    0.22
   4 -13   2    1.53    0.12
  -4  13   2    1.02    0.16
  -4  13   2    1.12    0.12
  -4 -13   2    1.24    0.10
   4  13   2    1.15    0.14
   4 -13  -2    1.26    0.10
  -4  13   3    6.35    0.43
  -4  13   3    6.99    0.62
   4 -13  -3    7.01    0.43
  -4 -13   3    6.76    0.43
   4  13   3    7.28    0.56
  -4  13   4    3.89    0.28
  -4  13   4    3.96    0.41
   4 -13  -4    3.88    0.27
   4  13   4    4.30    0.37
  -4 -13   4    3.87    0.27
  -4  13   5    0.23    0.12
  -4  13   5    0.18    0.08
  -4  13   5    0.22    0.14
   4 -13   5    0.23    0.07
   4  13   5    0.19    0.06
   4  13   5    0.21    0.10
   4  13   5    0.14    0.08
  -4 -13   5    0.22    0.06
  -4  13   6    0.59    0.14
   4 -13   6    0.56    0.08
  -4  13   6    0.59    0.09
  -4  13   6    0.44    0.15
  -4  13   6    0.57    0.17
   4  13   6    0.53    0.08
  -4 -13   6    0.62    0.07
   4  13   6    0.64    0.12
   4  13   6    0.63    0.13
  -4 -13   6    0.29    0.15
  -4  13   7    0.20    0.06
   4 -13   7    0.20    0.05
   4  13   7    0.32    0.08
  -4 -13   7    0.24    0.05
   4  13   7    0.17    0.04
  -5  13   0   34.34    1.86
   5 -13   0   34.65    1.96
  -5  13   0   32.26    2.70
  -5  13   1    2.27    0.17
   5 -13   1    2.42    0.17
  -5  13   1    2.35    0.25
  -5 -13   1    2.31    0.16
  -5  13  -1    2.12    0.24
   5 -13  -1    2.40    0.16
  -5  13   2    9.09    0.53
  -5 -13  -2    8.63    0.73
  -5  13   2    9.56    0.53
  -5  13   2    8.54    0.77
  -5 -13   2    8.47    0.54
   5 -13  -2    9.00    0.54
  -5 -13  -3    1.22    0.14
  -5  13   3    0.97    0.18
  -5  13   3    1.04    0.13
   5  13   3    1.46    0.16
  -5 -13   3    0.97    0.11
   5 -13  -3    1.10    0.10
  -5  13   4    3.85    0.28
   5 -13   4    3.88    0.27
  -5 -13   4    3.19    0.25
   5  13   4    4.10    0.34
   5 -13  -4    3.45    0.25
   5  13   4    3.38    0.25
  -5  13   5    0.34    0.09
  -5  13   5    0.33    0.13
  -5  13   5    0.51    0.17
   5 -13   5    0.35    0.08
   5  13   5    0.31    0.11
  -5 -13   5    0.50    0.21
   5  13   5    0.31    0.09
  -5 -13   5    0.38    0.07
   5  13   5    0.40    0.07
   5 -13   6   -0.01    0.05
  -5  13   6    0.07    0.11
  -5  13   6    0.05    0.06
   5  13   6   -0.04    0.05
   5  13   6    0.03    0.07
  -5 -13   6   -0.04    0.04
   5  13   6    0.04    0.08
  -5 -13   6    0.17    0.16
  -5  13   7    0.28    0.06
   5 -13   7    0.34    0.05
  -5 -13   7    0.38    0.06
  -5 -13   7    0.25    0.14
   5  13   7    0.34    0.05
   5  13   7    0.37    0.08
  -6  13   0    8.43    0.50
  -6  13   0    8.98    0.54
   6  13   0    8.58    0.52
   6 -13   0    7.77    0.52
  -6  13   0    8.61    0.74
   6 -13   0    8.88    0.52
  -6  13   1    3.31    0.23
  -6  13   1    3.15    0.32
   6 -13   1    3.07    0.21
  -6  13   1    3.06    0.22
   6 -13  -1    3.16    0.21
   6  13   1    3.33    0.21
  -6  13  -1    2.48    0.30
  -6  13   2    6.08    0.37
  -6  13   2    5.77    0.39
  -6 -13  -2    6.83    0.52
  -6  13   2    5.87    0.57
   6 -13  -2    5.75    0.38
  -6 -13   2    6.03    0.39
  -6  13   3    8.01    0.52
  -6  13   3    8.20    0.77
  -6 -13  -3    9.02    0.71
   6  13   3    9.68    0.68
  -6 -13   3    7.31    0.52
   6 -13  -3    8.09    0.52
  -6  13   4    5.34    0.52
   6 -13   4    4.39    0.34
  -6  13   4    5.01    0.34
   6 -13   4    4.94    0.32
  -6  13   4    4.74    0.41
  -6  13   4    5.04    0.36
   6  13   4    5.07    0.43
   6  13   4    4.73    0.31
   6  13   4    4.96    0.35
   6  13   4    4.41    0.33
  -6 -13   4    4.97    0.31
   6 -13   5    1.14    0.13
  -6  13   5    0.99    0.13
  -6  13   5    1.05    0.22
  -6  13   5    0.84    0.17
  -6 -13   5    1.03    0.25
   6  13   5    0.96    0.13
  -6 -13   5    0.94    0.10
   6  13   5    1.11    0.11
  -6  13   6    0.86    0.11
   6 -13   6    1.11    0.11
  -6  13   6    1.02    0.20
   6  13   6    1.03    0.10
  -6 -13   6    0.71    0.20
   6  13   6    0.97    0.12
  -6 -13   6    0.83    0.10
   6 -13   7    0.31    0.05
  -6  13   7    0.35    0.06
  -6 -13   7    0.17    0.08
  -6 -13   7    0.34    0.05
   6  13   7    0.45    0.05
   6  13   7    0.55    0.07
   7  13   0    1.18    0.11
   7 -13   0    1.06    0.11
  -7  13   0    1.06    0.17
  -7  13   0    1.09    0.12
  -7  13   0    1.19    0.12
  -7  13   1    0.70    0.10
   7 -13   1    0.69    0.08
  -7  13   1    0.61    0.08
  -7  13   1    0.44    0.13
   7 -13  -1    0.53    0.07
   7  13   1    0.65    0.07
  -7  13  -1    0.59    0.13
  -7  13   2    8.50    0.78
  -7  13   2    8.88    0.54
  -7  13  -2    7.80    0.75
   7 -13  -2    9.50    0.54
  -7  13   3    0.40    0.11
  -7  13   3    0.26    0.07
   7 -13   3    0.23    0.05
   7 -13   3    0.61    0.11
  -7  13   3    0.37    0.14
   7  13   3    0.28    0.05
   7  13   3    0.33    0.08
   7 -13  -3    0.29    0.06
  -7  13   4    1.33    0.16
  -7  13   4    1.16    0.20
   7 -13   4    1.19    0.14
  -7  13   4    1.26    0.15
   7 -13   4    1.37    0.14
  -7  13   4    1.45    0.25
   7  13   4    1.40    0.14
  -7 -13   4    1.34    0.13
   7  13   4    1.24    0.14
   7  13   4    1.47    0.13
  -7  13   5    0.80    0.12
   7 -13   5    0.83    0.11
  -7  13   5    0.67    0.18
  -7 -13   5    0.74    0.20
   7  13   5    0.71    0.10
   7  13   5    0.77    0.09
  -7 -13   5    0.69    0.09
  -7  13   6    0.00    0.06
   7 -13   6    0.08    0.05
  -7  13   6    0.01    0.09
  -7 -13   6    0.05    0.11
   7  13   6    0.08    0.05
   7  13   6    0.11    0.06
  -7 -13   6    0.09    0.05
  -7  13   7    0.66    0.07
   7 -13   7    0.59    0.06
  -7 -13   7    0.67    0.07
   7  13   7    0.80    0.08
   7  13   7    0.77    0.07
   8  13   0    4.37    0.29
   8 -13   0    4.38    0.30
  -8  13   0    3.93    0.29
  -8  13   0    4.88    0.31
   8 -13   1    1.41    0.12
   8 -13   1    1.22    0.14
   8  13  -1    1.26    0.12
  -8  13   1    1.47    0.13
   8  13   1    1.43    0.12
   8 -13  -1    1.07    0.12
  -8  13   2    0.03    0.06
  -8  13   2    0.02    0.10
   8 -13   2    0.11    0.05
   8 -13   2    0.10    0.08
   8  13   2    0.09    0.05
   8 -13  -2    0.15    0.05
  -8  13   3    3.55    0.29
   8 -13   3    2.87    0.20
  -8  13   3    3.03    0.32
  -8  13   3    3.06    0.23
   8 -13   3    3.06    0.27
   8  13   3    3.32    0.25
   8  13   3    3.38    0.20
  -8  13   4    3.36    0.29
  -8  13   4    3.60    0.40
   8 -13   4    3.06    0.27
   8 -13   4    3.80    0.26
  -8 -13   4    3.57    0.25
   8  13   4    3.91    0.25
   8  13   4    3.85    0.26
  -8 -13   4    3.61    0.43
   8  13   4    3.67    0.26
  -8  13   5    0.56    0.10
   8 -13   5    0.58    0.09
  -8  13   5    0.58    0.15
   8  13   5    0.70    0.09
  -8 -13   5    0.54    0.08
  -8 -13   5    0.65    0.18
   8  13   5    0.84    0.10
   8 -13   6    1.28    0.12
  -8  13   6    1.22    0.13
   8  13   6    1.60    0.12
  -8 -13   6    1.57    0.12
   8  13   6    1.67    0.13
  -8 -13   6    1.31    0.23
   9 -13   0    0.08    0.05
   9  13   0    0.04    0.04
  -9  13   0   -0.02    0.05
  -9  13   0    0.05    0.09
   9 -13   1    2.27    0.19
  -9  13   1    2.09    0.20
  -9  13   1    1.95    0.17
   9 -13   1    2.08    0.16
  -9  13   1    2.27    0.24
   9  13  -1    2.11    0.17
  -9  13  -1    2.16    0.23
   9 -13  -1    2.13    0.18
   9  13   1    2.13    0.15
   9  13   1    2.08    0.17
  -9 -13   1    2.02    0.16
  -9  13  -1    1.67    0.18
  -9  13   2    2.10    0.23
  -9  13   2    1.82    0.18
   9 -13   2    1.98    0.21
   9 -13   2    1.75    0.16
   9  13   2    1.88    0.15
  -9  13  -2    1.76    0.21
  -9  13   3    0.42    0.13
  -9  13   3    0.36    0.07
   9 -13   3    0.39    0.10
  -9  13   3    0.35    0.11
  -9  13  -3    0.41    0.12
   9  13   3    0.36    0.08
   9 -13   4    0.72    0.11
   9 -13   4    0.93    0.11
  -9  13   4    0.62    0.12
   9  13   4    0.84    0.09
   9  13   4    0.93    0.11
  -9 -13   4    0.73    0.19
  -9  13   5    0.04    0.06
   9 -13   5    0.11    0.06
   9  13   5    0.01    0.05
   9  13   5    0.01    0.05
  -9 -13   5    0.02    0.09
  -9 -13   5    0.03    0.05
  -9  13  -5   -0.05    0.07
   9 -13   6    0.07    0.04
  -9  13   6    0.03    0.04
  -9 -13   6    0.09    0.04
  -9 -13   6    0.05    0.07
   9  13   6    0.02    0.04
   9  13   6    0.02    0.04
 -10  13   0    5.73    0.43
  10  13   0    5.91    0.37
  10 -13   0    5.99    0.37
 -10  13   0    5.55    0.38
 -10  13   1    2.73    0.23
 -10  13   1    2.10    0.20
  10 -13   1    2.53    0.19
 -10  13   1    2.09    0.16
  10  13  -1    2.23    0.18
  10 -13  -1    2.25    0.19
  10  13   1    2.27    0.17
 -10  13  -1    2.15    0.19
 -10  13  -1    2.76    0.25
  10 -13   2    0.27    0.09
  10 -13   2    0.27    0.06
 -10  13   2    0.15    0.09
 -10  13   2    0.15    0.07
  10  13  -2    0.16    0.05
  10  13   2    0.18    0.05
  10 -13  -2    0.14    0.06
 -10  13  -2    0.22    0.10
 -10  13   3    1.58    0.19
 -10  13   3    1.43    0.18
  10 -13   3    2.06    0.19
  10  13   3    1.96    0.18
 -10 -13   3    1.84    0.28
 -10  13  -3    1.73    0.20
  10 -13   4    0.48    0.08
 -10  13   4    0.33    0.08
  10  13   4    0.66    0.08
 -10 -13   4    0.37    0.14
 -10  13  -4    0.47    0.11
 -10  13   5    0.53    0.08
  10 -13   5    0.72    0.08
  10  13   5    0.73    0.07
 -10 -13   5    0.69    0.15
 -10 -13   5    0.69    0.09
 -10  13  -5    0.59    0.09
  10  13   5    0.74    0.08
 -11  13   0    3.27    0.23
  11 -13   0    3.53    0.22
  11  13   0    3.43    0.22
 -11  13   0    3.34    0.28
  11 -13   0    3.74    0.24
 -11 -13   0    2.94    0.22
  11  13  -1    0.05    0.04
  11 -13   1    0.12    0.06
 -11  13   1    0.10    0.08
 -11  13   1    0.09    0.06
  11 -13  -1    0.15    0.05
 -11  13  -1    0.08    0.05
 -11  13  -1    0.24    0.09
  11  13   1    0.11    0.05
  11 -13   2    0.09    0.08
 -11  13   2    0.08    0.09
  11 -13   2    0.10    0.04
 -11  13   2    0.10    0.05
 -11  13   2    0.23    0.09
  11  13  -2    0.07    0.04
 -11  13  -2    0.09    0.06
  11  13   2    0.17    0.07
  11 -13  -2    0.11    0.05
 -11  13  -2    0.19    0.09
  11  13   2    0.17    0.05
 -11  13   3    0.31    0.09
  11 -13   3    0.35    0.08
 -11  13  -3    0.38    0.10
  11 -13  -3    0.32    0.06
  11  13   3    0.34    0.08
 -11  13   4    0.73    0.09
 -11  13  -4    1.02    0.12
  11  13   4    1.11    0.09
 -11 -13   4    0.89    0.16
  12  13   0    0.31    0.06
  12 -13   0    0.27    0.06
 -12  13   0    0.21    0.08
 -12  13   0    0.39    0.08
  12 -13   1    1.02    0.10
 -12  13   1    0.92    0.10
  12  13  -1    0.89    0.08
 -12 -13  -1    0.78    0.08
 -12  13   1    0.77    0.12
 -12  13  -1    0.82    0.09
  12  13   1    0.92    0.09
 -12  13  -1    1.01    0.13
  12 -13  -1    0.93    0.08
 -12  13   2    0.70    0.12
  12 -13   2    0.88    0.11
 -12  13   2    0.63    0.07
 -12 -13  -2    0.53    0.07
  12  13   2    0.81    0.06
  12  13   2    0.94    0.11
  12 -13  -2    0.79    0.08
 -12  13  -2    0.73    0.12
 -12  13   3    0.00    0.05
  12 -13   3    0.03    0.05
 -12  13  -3   -0.09    0.06
  12  13   3    0.15    0.05
 -13  13   0    1.36    0.12
  13  13   0    1.27    0.10
 -13  13   0    1.14    0.12
  13 -13   0    1.14    0.10
  13 -13   1    1.18    0.08
 -13  13   1    0.87    0.09
  13  13  -1    1.01    0.09
  13 -13  -1    1.33    0.11
  13  13   1    1.15    0.08
 -13  13  -1    1.13    0.12
  13 -13   2    0.21    0.05
 -13  13  -2    0.19    0.06
  13  13   2    0.24    0.06
   0 -14   0  112.75    6.48
   0  14   1    4.25    0.37
   0 -14  -1    4.02    0.26
   0 -14  -1    3.96    0.30
   0 -14   1    4.37    0.27
   0  14   1    4.41    0.25
   0 -14  -2    6.64    0.39
   0 -14  -2    5.91    0.44
   0  14   2    6.61    0.56
   0  14   2    6.43    0.38
   0 -14   2    6.68    0.40
   0  14   3    5.41    0.32
   0 -14   3    5.29    0.33
   0  14   3    4.60    0.45
   0 -14  -3    4.70    0.31
   0  14   4    2.33    0.27
   0  14   4    2.20    0.18
   0 -14   4    2.22    0.18
   0  14   4    2.45    0.26
   0  14   5    0.02    0.09
   0 -14   5   -0.03    0.05
   0 -14   6    5.96    0.36
   0  14   6    6.80    0.45
   0  14   6    5.50    0.54
   0  14   6    6.21    0.37
   0  14   7    0.18    0.05
   0  14   7    0.23    0.10
   0  14   7    0.11    0.09
   0  14   8    0.15    0.06
  -1 -14   0    4.51    0.29
  -1  14   0    3.81    0.35
   1 -14   0    4.09    0.26
  -1 -14   0    4.03    0.26
   1 -14   1    6.81    0.41
  -1  14   1    6.68    0.39
  -1 -14  -1    6.42    0.46
  -1  14   1    6.80    0.56
  -1 -14  -1    6.73    0.40
   1 -14  -1    6.71    0.41
   1  14   1    7.14    0.38
  -1 -14   1    6.66    0.41
   1 -14  -1    6.35    0.45
   1  14   1    6.41    0.55
   1 -14   2   46.18    2.72
  -1 -14  -2   45.05    2.71
  -1 -14  -2   42.94    3.03
  -1  14   2   48.63    2.57
  -1  14   2   47.55    3.73
  -1 -14   2   50.08    2.73
   1 -14  -2   48.29    2.72
   1  14   2   48.35    3.72
   1 -14  -2   44.27    3.02
   1  14   2   49.11    2.57
  -1  14   3    4.27    0.42
   1 -14   3    4.51    0.30
  -1  14   3    4.38    0.29
   1  14   3    4.44    0.39
   1  14   3    4.38    0.28
  -1 -14   3    4.61    0.30
   1 -14  -3    4.41    0.28
   1  14   3    4.69    0.42
  -1  14   4    5.15    0.51
  -1  14   4    5.30    0.36
   1 -14   4    5.31    0.37
   1  14   4    5.50    0.49
   1  14   4    5.76    0.52
  -1 -14   4    5.56    0.37
   1  14   4    5.84    0.36
   1 -14   5    7.65    0.44
  -1  14   5    7.06    0.52
  -1  14   5    7.61    0.64
  -1  14   5    7.35    0.44
  -1 -14   5    7.02    0.48
  -1 -14   5    7.24    0.43
   1  14   5    7.70    0.64
   1  14   5    6.87    0.51
   1  14   5    7.41    0.44
  -1  14   6    2.17    0.24
  -1  14   6    2.32    0.30
   1 -14   6    2.50    0.17
  -1  14   6    2.41    0.18
   1  14   6    2.33    0.18
   1  14   6    2.49    0.27
   1  14   6    2.15    0.23
  -1 -14   6    2.30    0.17
  -1  14   7    0.56    0.14
  -1  14   7    0.69    0.13
  -1  14   7    0.55    0.07
   1  14   7    0.70    0.07
   1  14   7    0.71    0.12
   1  14   7    0.52    0.12
   1  14   8    0.37    0.08
   2 -14   0   11.12    0.62
  -2  14   0   10.11    0.84
  -2 -14   0    9.80    0.69
  -2 -14   0   10.31    0.61
  -2 -14  -1   45.52    2.68
   2 -14   1   47.41    2.69
  -2  14   1   46.29    3.68
  -2 -14  -1   43.68    3.00
  -2  14   1   48.02    2.54
  -2 -14   1   47.04    2.69
   2 -14  -1   47.67    2.69
  -2  14   2    0.22    0.07
   2 -14   2    0.28    0.05
  -2  14   2    0.25    0.05
   2  14   2    0.25    0.07
  -2 -14   2    0.25    0.05
   2 -14  -2    0.23    0.04
  -2  14   3    0.52    0.08
   2 -14   3    0.74    0.09
  -2  14   3    0.59    0.12
   2  14   3    0.54    0.11
  -2 -14   3    0.64    0.08
   2 -14  -3    0.47    0.06
  -2  14   4    0.68    0.15
  -2  14   4    0.79    0.11
   2  14   4    1.14    0.17
   2 -14  -4    0.95    0.09
  -2 -14   4    0.74    0.10
  -2  14   5    0.96    0.22
  -2  14   5    0.63    0.14
  -2  14   5    0.62    0.16
  -2  14   5    0.72    0.10
   2 -14   5    0.64    0.09
   2  14   5    0.67    0.13
  -2 -14   5    0.71    0.08
  -2 -14   5    0.51    0.09
   2  14   5    0.59    0.09
   2  14   5    0.82    0.16
   2 -14   6    0.84    0.09
  -2  14   6    0.83    0.15
  -2  14   6    0.77    0.10
  -2  14   6    0.70    0.16
   2  14   6    0.67    0.15
  -2 -14   6    0.76    0.08
   2  14   6    0.69    0.09
   2  14   6    0.77    0.13
  -2  14   7    0.01    0.04
  -2  14   7    0.10    0.09
   2  14   7    0.04    0.07
   2  14   7    0.02    0.07
   2  14   7    0.09    0.04
   2  14   8    0.30    0.07
   3 -14   0    3.83    0.23
  -3  14   0    3.68    0.32
  -3 -14   0    3.25    0.26
  -3 -14   0    3.38    0.23
  -3  14   0    3.60    0.22
  -3  14   1    6.06    0.55
   3 -14   1    7.02    0.40
  -3  14   1    6.89    0.38
  -3 -14  -1    5.81    0.45
  -3  14  -1    6.59    0.54
  -3 -14   1    6.25    0.40
   3 -14  -1    6.55    0.40
  -3  14   2   28.93    1.55
   3 -14   2   29.19    1.64
  -3  14   2   27.91    2.24
   3  14   2   25.27    2.10
  -3 -14   2   26.88    1.63
   3 -14  -2   29.39    1.63
  -3  14   3    0.21    0.09
  -3  14   3    0.33    0.07
   3 -14   3    0.30    0.07
   3 -14  -3    0.27    0.05
  -3 -14   3    0.33    0.06
   3  14   3    0.25    0.08
  -3  14   4    6.14    0.41
  -3  14   4    6.17    0.60
   3 -14  -4    6.68    0.41
  -3 -14   4    5.70    0.41
   3  14   4    7.35    0.56
  -3  14   5    3.53    0.32
   3 -14   5    4.09    0.26
  -3  14   5    4.36    0.45
  -3  14   5    3.59    0.26
  -3 -14   5    3.52    0.24
   3  14   5    3.53    0.25
   3  14   5    3.55    0.30
   3  14   5    3.71    0.36
  -3  14   6    1.19    0.13
  -3  14   6    1.09    0.18
  -3  14   6    1.53    0.25
  -3  14   6    1.27    0.22
   3 -14   6    1.42    0.13
   3  14   6    1.19    0.18
  -3 -14   6    1.13    0.11
   3  14   6    1.23    0.16
   3  14   6    1.31    0.12
  -3  14   7    0.02    0.05
  -3  14   7    0.06    0.08
   3 -14   7    0.07    0.04
   3  14   7    0.07    0.04
   3  14   7    0.11    0.07
   3  14   8    0.44    0.07
  -4  14   0   12.89    0.70
  -4  14   0   12.79    1.02
   4 -14   0   12.75    0.73
  -4 -14   0   10.76    0.82
  -4  14   1    0.42    0.10
  -4  14   1    0.32    0.06
   4 -14   1    0.40    0.06
   4 -14  -1    0.39    0.06
  -4  14  -1    0.47    0.09
  -4 -14   1    0.60    0.06
  -4  14   2    1.83    0.15
   4 -14   2    2.20    0.15
  -4  14   2    1.92    0.22
  -4 -14   2    1.58    0.14
   4  14   2    1.71    0.18
   4 -14  -2    1.86    0.14
  -4  14   3    0.18    0.06
  -4  14   3    0.22    0.10
   4 -14  -3    0.38    0.06
  -4 -14   3    0.24    0.05
   4  14   3    0.16    0.07
  -4  14   4    2.58    0.21
  -4  14   4    2.66    0.32
   4 -14  -4    2.56    0.19
  -4 -14   4    2.37    0.20
   4  14   4    3.06    0.28
   4 -14   5    2.51    0.19
  -4  14   5    2.51    0.20
  -4  14   5    1.92    0.25
  -4  14   5    2.79    0.34
   4  14   5    2.69    0.23
  -4 -14   5    2.32    0.18
   4  14   5    2.02    0.18
   4  14   5    2.49    0.27
  -4  14   6    0.78    0.10
  -4  14   6    0.77    0.18
  -4  14   6    0.65    0.18
  -4  14   6    0.70    0.15
   4 -14   6    0.79    0.10
  -4 -14   6    0.70    0.20
   4  14   6    0.78    0.12
   4  14   6    0.83    0.15
   4  14   6    0.85    0.09
  -4 -14   6    0.78    0.08
   4 -14   7    0.45    0.06
  -4  14   7    0.64    0.08
   4  14   7    0.69    0.07
   4  14   7    0.50    0.09
  -4 -14   7    0.61    0.07
  -5  14   0    0.83    0.09
   5 -14   0    0.66    0.08
  -5  14   0    0.76    0.13
  -5  14   1    0.11    0.05
   5 -14   1    0.13    0.04
  -5  14   1    0.11    0.07
  -5  14   1    0.05    0.04
   5 -14   1    0.29    0.05
   5  14   1    0.11    0.04
  -5  14  -1    0.14    0.07
   5 -14  -1    0.07    0.03
  -5  14   2   11.78    0.64
  -5 -14  -2   10.41    0.87
  -5  14   2   10.73    0.63
  -5  14   2   10.50    0.92
   5  14   2   11.21    0.63
  -5 -14   2   10.08    0.65
   5 -14  -2   10.19    0.65
  -5  14   3    0.96    0.18
  -5 -14  -3    1.26    0.14
  -5  14   3    0.89    0.12
  -5 -14   3    0.94    0.11
   5 -14  -3    0.92    0.10
   5  14   3    1.18    0.15
   5 -14   4    6.13    0.36
  -5  14   4    6.07    0.57
   5 -14   4    5.40    0.37
  -5  14   4    5.37    0.38
  -5  14   4    5.07    0.43
   5  14   4    5.35    0.36
   5  14   4    5.77    0.34
   5  14   4    6.00    0.48
  -5 -14   4    4.59    0.35
   5 -14  -4    4.65    0.35
   5  14   4    5.49    0.38
  -5 -14   4    5.50    0.34
  -5  14   5    1.02    0.19
   5 -14   5    1.37    0.14
  -5  14   5    1.06    0.23
  -5  14   5    1.20    0.14
  -5 -14   5    1.06    0.11
   5  14   5    1.20    0.15
   5  14   5    1.19    0.18
  -5 -14   5    1.31    0.29
   5  14   5    1.26    0.12
   5 -14   6    0.72    0.09
  -5  14   6    0.80    0.19
  -5  14   6    0.48    0.16
  -5  14   6    0.82    0.11
  -5 -14   6    0.58    0.18
   5  14   6    0.80    0.12
   5  14   6    0.92    0.09
   5  14   6    0.65    0.13
  -5 -14   6    0.70    0.08
  -5  14   7    0.30    0.06
   5 -14   7    0.27    0.05
  -5 -14   7    0.26    0.05
   5  14   7    0.29    0.07
   5  14   7    0.27    0.05
  -5 -14   7    0.07    0.07
   6 -14   0    8.69    0.50
  -6  14   0    8.18    0.48
  -6  14   0    8.24    0.71
   6  14   0    8.03    0.50
   6 -14   0    7.51    0.50
  -6  14   1    1.38    0.21
  -6  14   1    1.70    0.14
  -6  14   1    1.92    0.15
   6 -14   1    1.51    0.14
  -6  14  -1    1.26    0.19
   6 -14  -1    1.83    0.13
   6  14   1    1.59    0.13
  -6  14   2    4.83    0.32
  -6  14   2    4.58    0.46
   6 -14  -2    4.52    0.30
  -6 -14  -3   16.30    1.32
  -6  14   3   18.04    0.92
  -6 -14   3   14.46    0.97
   6  14   3   18.84    1.26
   6 -14  -3   14.36    0.97
   6  14   3   16.24    0.90
   6 -14   4    5.54    0.36
  -6  14   4    5.35    0.44
  -6  14   4    5.18    0.37
  -6  14   4    5.59    0.39
   6 -14   4    4.92    0.37
  -6  14   4    5.73    0.56
   6  14   4    5.61    0.38
   6  14   4    5.34    0.34
   6  14   4    5.68    0.47
   6  14   4    5.19    0.36
  -6 -14   4    5.62    0.34
  -6  14   5    1.79    0.23
  -6  14   5    1.97    0.30
   6 -14   5    1.63    0.16
  -6  14   5    1.53    0.17
   6  14   5    1.81    0.15
   6  14   5    1.86    0.18
  -6 -14   5    1.64    0.15
  -6 -14   5    2.20    0.35
  -6  14   6    1.52    0.15
  -6  14   6    1.38    0.25
   6 -14   6    1.51    0.14
   6  14   6    1.79    0.16
  -6 -14   6    1.68    0.14
   6  14   6    2.07    0.14
  -6  14   7    0.90    0.09
   6 -14   7    0.89    0.08
   6  14   7    1.23    0.10
   6  14   7    1.14    0.09
  -6 -14   7    1.02    0.09
  -7  14   0    7.48    0.46
  -7  14   0    6.69    0.44
   7  14   0    7.20    0.45
  -7  14   0    6.96    0.64
   7 -14   0    7.50    0.46
   7 -14   1   24.18    1.40
  -7  14   1   21.88    1.34
  -7  14   1   22.97    1.96
  -7  14   1   27.05    1.42
  -7  14  -1   22.49    1.94
   7 -14  -1   25.50    1.41
   7 -14  -1   21.68    1.41
   7  14   1   25.00    1.39
  -7  14   2    1.55    0.17
   7 -14  -2    2.16    0.15
   7 -14   3   10.74    0.68
  -7  14   3   10.68    0.69
  -7  14   3   10.71    0.60
  -7  14   3    9.86    0.72
   7 -14   3    9.49    0.58
   7  14   3   10.71    0.65
   7  14   3   10.03    0.58
  -7  14   4    1.01    0.19
  -7  14   4    1.17    0.14
  -7  14   4    0.85    0.14
   7 -14   4    1.03    0.13
   7 -14   4    1.28    0.14
  -7  14   4    1.16    0.22
  -7 -14   4    1.22    0.12
   7  14   4    0.95    0.12
   7  14   4    1.03    0.12
   7  14   4    1.03    0.11
  -7  14   5    2.37    0.22
   7 -14   5    2.58    0.21
  -7  14   5    2.71    0.33
  -7 -14   5    2.80    0.36
   7  14   5    2.81    0.22
  -7 -14   5    2.83    0.20
   7  14   5    2.90    0.20
   7 -14   6    0.51    0.08
  -7  14   6    0.56    0.09
   7  14   6    0.54    0.07
  -7 -14   6    0.41    0.15
   7  14   6    0.59    0.08
  -7 -14   6    0.51    0.08
  -7  14   7    0.19    0.04
   7 -14   7    0.18    0.04
   7  14   7    0.38    0.04
  -7 -14   7    0.04    0.05
  -7 -14   7    0.26    0.04
   7  14   7    0.22    0.05
   8 -14   0    0.68    0.09
   8  14   0    0.73    0.08
  -8  14   0    0.85    0.11
   8  14  -1    1.09    0.12
  -8  14   1    1.40    0.13
   8 -14   1    1.34    0.12
   8 -14   1    1.79    0.16
  -8  14   1    1.81    0.21
  -8  14  -1    1.55    0.19
  -8  14  -1    1.19    0.14
   8 -14  -1    1.26    0.13
   8  14   1    1.46    0.12
  -8  14   2    5.19    0.35
   8 -14   2    5.18    0.33
  -8  14   2    4.48    0.40
   8 -14   2    5.36    0.39
   8  14   2    5.37    0.32
  -8  14  -2    4.92    0.39
   8 -14   3    0.53    0.11
  -8  14   3    0.57    0.14
  -8  14   3    0.62    0.09
   8 -14   3    0.49    0.07
  -8  14   3    0.65    0.13
   8  14   3    0.64    0.10
   8  14   3    0.64    0.07
  -8  14   4    1.28    0.21
   8 -14   4    1.82    0.17
  -8  14   4    1.86    0.20
   8 -14   4    1.70    0.17
  -8  14   4    1.98    0.26
   8  14   4    2.06    0.16
   8  14   4    2.04    0.17
  -8 -14   4    1.82    0.16
  -8 -14   4    1.68    0.29
   8 -14   5    0.72    0.10
  -8  14   5    0.67    0.11
  -8  14   5    0.84    0.18
   8  14   5    1.07    0.11
  -8 -14   5    0.56    0.17
  -8 -14   5    0.76    0.10
   8  14   5    0.82    0.09
   8 -14   6    0.10    0.05
  -8  14   6    0.11    0.05
  -8 -14   6    0.09    0.10
   8  14   6    0.13    0.05
   8  14   6    0.13    0.05
  -8 -14   6    0.14    0.05
   9  14   0    0.55    0.07
  -9  14   0    0.42    0.08
  -9  14   0    0.53    0.13
   9 -14   0    0.64    0.08
  -9  14   1    3.18    0.29
  -9  14   1    3.30    0.26
  -9  14   1    3.11    0.23
   9 -14   1    3.34    0.24
   9 -14   1    3.53    0.22
   9  14  -1    3.37    0.23
  -9  14  -1    3.26    0.28
   9  14   1    3.34    0.23
   9  14   1    3.39    0.22
  -9 -14   1    3.24    0.22
  -9  14  -1    2.88    0.25
   9 -14  -1    3.04    0.24
   9 -14   2    0.12    0.06
   9 -14   2    0.08    0.08
  -9  14   2    0.05    0.06
  -9  14   2    0.19    0.10
  -9  14  -2    0.24    0.10
   9  14   2    0.10    0.05
   9 -14   3    0.20    0.08
  -9  14   3    0.16    0.10
  -9  14   3    0.27    0.10
  -9  14   3    0.34    0.06
   9  14   3    0.26    0.05
   9  14   3    0.20    0.07
  -9  14  -3    0.14    0.10
  -9  14   4    0.75    0.12
   9 -14   4    0.96    0.11
  -9  14  -4    0.76    0.13
  -9 -14   4    0.82    0.19
   9  14   4    1.02    0.11
   9 -14   5    0.11    0.05
  -9  14   5    0.05    0.06
   9  14   5    0.12    0.05
  -9  14  -5    0.09    0.07
  -9 -14   5    0.08    0.10
   9  14   5    0.12    0.05
  -9 -14   5    0.04    0.05
  -9  14   6    0.90    0.09
   9 -14   6    0.79    0.08
  -9 -14   6    0.97    0.09
   9  14   6    1.08    0.08
   9  14   6    1.26    0.09
  -9 -14   6    0.70    0.14
  10  14   0    0.03    0.04
  10 -14   0    0.02    0.04
 -10  14   0    0.04    0.05
 -10  14   0   -0.04    0.08
  10 -14   1    8.52    0.50
 -10  14   1    8.05    0.51
 -10  14   1    7.76    0.57
  10  14  -1    7.77    0.51
 -10  14  -1    8.26    0.53
  10  14   1    8.73    0.49
 -10  14  -1    8.69    0.57
  10 -14  -1    8.48    0.52
  10 -14   2    0.36    0.10
 -10  14   2    0.42    0.09
  10 -14   2    0.53    0.08
  10  14  -2    0.46    0.07
 -10  14   2    0.49    0.12
 -10  14  -2    0.71    0.13
  10 -14  -2    0.45    0.08
  10  14   2    0.37    0.06
 -10  14  -2    0.30    0.08
 -10  14   3    3.47    0.33
 -10  14   3    4.00    0.33
  10 -14   3    4.18    0.32
  10  14   3    5.12    0.32
 -10 -14   3    4.35    0.45
 -10  14  -3    4.27    0.33
 -10  14   4    0.17    0.07
  10 -14   4    0.20    0.06
 -10  14  -4    0.26    0.09
  10  14   4    0.24    0.06
 -10 -14   4    0.18    0.12
 -10  14   5    0.17    0.06
  10 -14   5    0.19    0.05
  10  14   5    0.34    0.06
 -10 -14   5    0.25    0.10
 -10 -14   5    0.24    0.06
 -10  14  -5    0.24    0.07
 -11 -14   0    2.76    0.19
  11 -14   0    2.73    0.21
 -11  14   0    2.56    0.20
  11 -14   0    3.04    0.19
  11  14   0    2.81    0.19
 -11  14   0    2.73    0.25
 -11  14   1    0.48    0.09
  11  14  -1    0.47    0.06
  11 -14   1    0.42    0.08
 -11  14   1    0.47    0.11
  11 -14  -1    0.45    0.07
 -11  14  -1    0.46    0.11
  11  14   1    0.41    0.07
 -11  14  -1    0.41    0.07
  11 -14   2    1.84    0.19
 -11  14   2    2.14    0.21
 -11  14   2    1.73    0.19
  11 -14   2    1.86    0.13
 -11  14   2    1.82    0.15
  11  14  -2    1.44    0.14
 -11  14  -2    2.14    0.21
  11 -14  -2    1.78    0.15
 -11  14  -2    1.77    0.16
  11  14   2    2.21    0.19
  11  14   2    1.93    0.13
 -11  14   3    0.43    0.09
  11 -14   3    0.38    0.08
 -11  14  -3    0.47    0.10
  11 -14  -3    0.46    0.07
  11  14   3    0.49    0.08
 -11  14   4    0.09    0.04
 -11  14  -4    0.14    0.07
 -11 -14   4    0.24    0.10
 -12  14   0   -0.01    0.05
 -12  14   0    0.01    0.07
  12  14   0    0.03    0.04
  12 -14   0   -0.01    0.04
 -12 -14  -1    0.11    0.04
 -12  14   1    0.25    0.06
 -12  14   1    0.14    0.07
  12  14  -1    0.12    0.03
  12 -14   1    0.19    0.05
 -12  14  -1    0.30    0.09
  12 -14  -1    0.19    0.04
 -12  14  -1    0.13    0.04
  12  14   1    0.14    0.04
 -12  14   2    0.06    0.03
 -12  14   2    0.08    0.07
  12 -14   2   -0.03    0.06
  12  14   2    0.09    0.06
 -12  14  -2    0.03    0.07
 -12  14   3    0.27    0.06
  12 -14   3    0.28    0.06
  12  14   3    0.32    0.06
 -12  14  -3    0.30    0.08
  13 -14   0    0.51    0.06
  13  14   0    0.45    0.05
 -13  14   0    0.46    0.07
 -13  14   0    0.38    0.08
 -13  14   1    0.17    0.04
 -13  14   1    0.13    0.06
 -13  14  -1    0.23    0.06
  13 -14  -1    0.17    0.04
  13  14   1    0.26    0.04
 -13  14  -2    0.46    0.08
   0 -15   0    0.00    0.02
   0 -15  -1   34.67    2.36
   0  15   1   38.68    2.00
   0 -15   1   36.48    2.13
   0 -15  -1   37.64    2.12
   0  15   1   35.69    2.90
   0  15   2    0.79    0.12
   0 -15  -2    0.65    0.09
   0 -15  -2    0.63    0.07
   0  15   2    0.65    0.08
   0 -15   2    0.59    0.08
   0 -15   3    6.36    0.41
   0 -15  -3    6.50    0.40
   0  15   3    6.37    0.39
   0  15   3    6.42    0.57
   0 -15   4   11.98    0.75
   0  15   4   12.62    0.99
   0  15   4   12.35    1.05
   0  15   4   11.84    0.72
   0 -15   5    5.54    0.39
   0  15   5    5.24    0.51
   0  15   5    6.03    0.35
   0 -15   5    5.59    0.35
   0  15   5    5.50    0.42
   0  15   6    1.38    0.18
   0  15   6    1.38    0.13
   0  15   6    1.32    0.21
   0 -15   6    1.20    0.11
   0  15   7    0.53    0.12
   0  15   7    0.56    0.07
   0  15   7    0.77    0.12
   0  15   8    0.09    0.06
  -1 -15   0    7.85    0.57
   1 -15   0    8.69    0.52
  -1 -15   0    9.05    0.52
  -1 -15  -1   29.16    2.09
  -1 -15  -1   33.53    1.87
  -1  15   1   32.89    1.77
   1 -15   1   32.21    1.88
  -1  15   1   31.29    2.57
   1 -15  -1   29.76    2.09
  -1 -15   1   32.71    1.88
   1 -15  -1   32.95    1.88
   1  15   1   36.47    1.77
   1  15   1   32.25    2.56
  -1 -15  -2   31.33    1.81
  -1  15   2   31.84    2.50
   1 -15   2   31.20    1.83
  -1  15   2   32.90    1.72
   1  15   2   33.09    1.72
   1 -15  -2   27.83    2.02
   1  15   2   31.77    2.49
  -1 -15   2   30.77    1.82
   1 -15  -2   30.87    1.82
   1 -15   3    1.78    0.15
  -1  15   3    1.48    0.21
  -1  15   3    1.68    0.14
   1  15   3    1.72    0.14
   1  15   3    1.89    0.22
  -1 -15   3    1.69    0.14
   1  15   3    1.74    0.21
   1 -15  -3    1.81    0.13
  -1  15   4    4.48    0.33
  -1  15   4    4.76    0.49
   1 -15   4    5.91    0.36
   1  15   4    5.24    0.34
   1  15   4    5.45    0.47
   1  15   4    5.28    0.50
  -1 -15   4    5.15    0.35
  -1  15   5    1.38    0.23
  -1  15   5    1.82    0.16
   1 -15   5    1.70    0.15
  -1  15   5    1.65    0.21
  -1 -15   5    1.80    0.15
   1  15   5    1.70    0.23
  -1 -15   5    1.98    0.18
   1  15   5    1.69    0.15
   1  15   5    1.56    0.19
   1 -15   6    0.87    0.10
  -1  15   6    1.05    0.19
  -1  15   6    0.92    0.11
  -1  15   6    0.93    0.16
  -1 -15   6    1.02    0.10
   1  15   6    0.79    0.14
   1  15   6    1.11    0.18
   1  15   6    1.02    0.11
  -1  15   7    0.66    0.08
  -1  15   7    0.71    0.13
   1  15   7    0.73    0.08
   1  15   7    0.61    0.13
   1  15   7    0.78    0.12
   1  15   8    0.31    0.07
  -2 -15   0   10.28    0.73
   2 -15   0   11.17    0.66
  -2  15   0   11.39    0.90
  -2 -15   0   11.02    0.65
  -2 -15  -1   13.98    1.00
  -2 -15  -1   15.14    0.89
  -2  15   1   15.27    1.23
   2 -15   1   14.81    0.90
  -2  15   1   15.66    0.85
  -2 -15   1   15.42    0.89
   2 -15  -1   15.37    0.89
  -2  15   2    6.25    0.57
   2 -15   2    6.62    0.42
  -2  15   2    6.91    0.40
   2  15   2    6.31    0.53
   2 -15  -2    6.55    0.41
  -2 -15   2    6.99    0.41
  -2  15   3   12.62    0.71
  -2  15   3   11.66    1.03
   2 -15   3   12.59    0.75
   2  15   3   12.25    0.96
  -2 -15   3   11.97    0.74
   2 -15  -3   12.19    0.73
  -2  15   4    1.11    0.13
   2 -15   4    1.30    0.14
  -2  15   4    0.90    0.18
   2 -15  -4    1.31    0.11
   2  15   4    1.54    0.20
  -2 -15   4    1.02    0.12
  -2  15   5    2.00    0.18
   2 -15   5    1.93    0.17
  -2  15   5    1.99    0.28
  -2  15   5    2.93    0.37
  -2  15   5    2.10    0.24
   2  15   5    1.99    0.16
   2  15   5    1.84    0.21
   2  15   5    2.09    0.27
  -2 -15   5    2.01    0.16
   2 -15   6    0.02    0.05
  -2  15   6   -0.01    0.10
  -2  15   6    0.02    0.05
  -2  15   6    0.08    0.10
   2  15   6    0.02    0.09
   2  15   6    0.03    0.08
  -2 -15   6    0.06    0.05
   2  15   6    0.09    0.05
  -2  15   7    0.13    0.05
  -2  15   7    0.27    0.10
   2  15   7    0.12    0.08
   2  15   7    0.12    0.05
  -2 -15   7    0.20    0.04
   2  15   8    0.18    0.06
   3 -15   0   13.27    0.75
  -3 -15   0   11.60    0.84
  -3 -15   0   12.65    0.75
  -3  15   0   12.80    1.03
  -3  15   1   11.11    0.63
  -3  15   1   10.75    0.92
   3 -15   1   11.48    0.67
  -3 -15   1   10.50    0.66
   3 -15  -1   11.67    0.67
  -3  15   2   20.18    1.11
   3 -15   2   20.02    1.17
  -3  15   2   20.22    1.61
   3 -15  -2   20.11    1.16
   3  15   2   18.40    1.50
  -3 -15   2   19.82    1.17
   3 -15   3    1.09    0.12
  -3  15   3    1.00    0.17
  -3  15   3    1.05    0.12
   3 -15  -3    0.78    0.09
   3  15   3    1.13    0.15
  -3 -15   3    0.83    0.10
  -3  15   4    0.67    0.15
  -3  15   4    0.51    0.10
   3  15   4    0.67    0.14
   3 -15  -4    0.80    0.09
  -3 -15   4    0.58    0.09
   3 -15   5    4.19    0.29
  -3  15   5    4.36    0.31
  -3  15   5    5.38    0.51
  -3  15   5    4.46    0.37
   3  15   5    4.49    0.29
   3  15   5    4.46    0.42
   3  15   5    4.14    0.34
  -3 -15   5    4.60    0.28
  -3  15   6    0.53    0.09
   3 -15   6    0.50    0.08
  -3  15   6    0.77    0.17
  -3  15   6    0.48    0.13
   3  15   6    0.45    0.12
   3  15   6    0.68    0.08
  -3 -15   6    0.69    0.08
   3  15   6    0.63    0.12
   3 -15   7    0.33    0.05
  -3  15   7    0.33    0.06
  -3  15   7    0.40    0.11
  -3 -15   7    0.42    0.05
   3  15   7    0.52    0.06
   3  15   7    0.39    0.09
   3  15   8    0.16    0.05
  -4  15   0   11.26    0.92
   4 -15   0   10.83    0.66
  -4  15   1    0.81    0.13
   4 -15   1    0.62    0.08
  -4  15   1    0.83    0.09
  -4  15  -1    0.92    0.12
  -4 -15   1    0.78    0.08
   4 -15  -1    0.71    0.08
  -4  15   2    0.81    0.15
   4 -15   2    1.24    0.12
  -4  15   2    0.81    0.10
  -4  15   2    0.96    0.08
   4 -15  -2    0.93    0.09
  -4 -15   2    0.83    0.09
  -4  15   3    9.26    0.83
  -4  15   3    8.92    0.57
  -4 -15   3    9.72    0.59
   4  15   3    9.90    0.76
   4 -15  -3    9.76    0.58
  -4  15   4    4.08    0.27
   4 -15   4    3.47    0.26
  -4 -15   4    3.20    0.25
   4 -15  -4    3.25    0.24
   4  15   4    3.33    0.33
   4  15   4    3.54    0.25
   4 -15   5    1.88    0.16
  -4  15   5    2.30    0.25
  -4  15   5    2.25    0.32
  -4  15   5    1.92    0.17
   4  15   5    1.42    0.21
  -4 -15   5    1.63    0.14
   4  15   5    1.46    0.18
   4  15   5    1.48    0.14
  -4  15   6    0.03    0.11
  -4  15   6    0.06    0.06
  -4  15   6    0.29    0.12
   4 -15   6    0.05    0.05
   4  15   6    0.10    0.05
   4  15   6    0.10    0.08
   4  15   6    0.09    0.09
  -4 -15   6    0.25    0.18
  -4 -15   6    0.04    0.04
   4 -15   7    0.26    0.05
  -4  15   7    0.23    0.06
  -4 -15   7    0.21    0.05
   4  15   7    0.20    0.07
   4  15   7    0.24    0.05
  -5  15   0   20.90    1.78
   5 -15   0   22.89    1.29
  -5  15   1   22.80    1.27
  -5  15   1   21.89    1.76
   5 -15   1   19.99    1.26
  -5  15   1   22.04    1.21
   5 -15   1   22.97    1.28
   5 -15  -1   21.40    1.27
   5  15   1   21.06    1.26
  -5  15  -1   20.67    1.74
  -5  15   2    3.01    0.20
  -5  15   2    2.72    0.31
  -5  15   2    3.21    0.22
   5  15   2    3.18    0.19
  -5 -15   2    2.58    0.20
   5 -15  -2    2.92    0.20
  -5  15   3    0.77    0.11
  -5  15   3    0.86    0.17
  -5 -15  -3    0.80    0.12
   5 -15  -3    0.79    0.09
   5  15   3    1.05    0.14
  -5 -15   3    0.80    0.10
   5 -15   4    1.03    0.13
   5 -15   4    1.23    0.14
  -5  15   4    1.16    0.14
  -5  15   4    1.51    0.25
  -5  15   4    1.14    0.15
  -5  15   4    1.01    0.18
  -5 -15   4    1.19    0.12
   5  15   4    0.97    0.14
   5  15   4    0.99    0.16
   5  15   4    1.28    0.12
   5 -15   5    0.04    0.06
  -5  15   5    0.08    0.11
  -5  15   5    0.04    0.07
  -5  15   5   -0.07    0.11
   5  15   5    0.09    0.07
   5  15   5    0.08    0.06
  -5 -15   5    0.03    0.05
   5  15   5    0.06    0.08
  -5  15   6    0.64    0.10
   5 -15   6    0.48    0.08
  -5  15   6    0.48    0.15
  -5 -15   6    0.14    0.11
   5  15   6    0.54    0.12
   5  15   6    0.66    0.08
  -5 -15   6    0.67    0.08
   5  15   6    0.45    0.10
   5 -15   7    1.10    0.09
  -5  15   7    1.07    0.10
   5  15   7    1.17    0.12
   5  15   7    1.35    0.10
  -5 -15   7    1.41    0.10
   6 -15   0    1.75    0.17
   6  15   0    1.83    0.15
   6 -15   0    2.18    0.15
  -6  15   0    2.11    0.17
  -6  15   0    2.02    0.23
  -6  15   1    0.47    0.08
  -6  15   1    0.30    0.07
  -6  15   1    0.23    0.10
   6 -15   1    0.46    0.06
  -6  15  -1    0.30    0.09
   6 -15  -1    0.43    0.06
   6  15   1    0.34    0.05
  -6  15   2    2.04    0.18
  -6  15   2    1.75    0.25
   6 -15  -2    1.60    0.14
  -6  15   3    5.71    0.35
  -6  15   3    6.16    0.42
   6 -15   3    5.60    0.40
   6 -15   3    5.28    0.33
   6  15   3    6.59    0.47
   6  15   3    5.58    0.33
   6 -15  -3    4.98    0.36
   6  15   3    5.71    0.38
  -6 -15   3    5.06    0.36
  -6  15   4    3.06    0.27
   6 -15   4    3.52    0.26
  -6  15   4    3.55    0.35
  -6  15   4    3.28    0.38
   6 -15   4    3.38    0.25
  -6  15   4    2.94    0.25
   6  15   4    3.50    0.24
  -6 -15   4    3.34    0.23
   6  15   4    3.37    0.32
   6  15   4    3.27    0.26
   6 -15   5    0.87    0.11
  -6  15   5    0.64    0.11
  -6  15   5    0.77    0.18
  -6  15   5    0.85    0.17
  -6 -15   5    0.73    0.21
  -6 -15   5    0.99    0.10
   6  15   5    0.78    0.10
   6  15   5    0.82    0.12
   6 -15   6    0.32    0.07
  -6  15   6    0.25    0.08
  -6 -15   6    0.21    0.13
   6  15   6    0.33    0.06
  -6 -15   6    0.75    0.08
   6  15   6    0.46    0.09
  -6  15   7    0.35    0.06
   6 -15   7    0.48    0.05
  -6 -15   7    0.41    0.06
   6  15   7    0.54    0.06
   6  15   7    0.53    0.07
   7 -15   0   10.38    0.63
   7  15   0   10.18    0.63
  -7  15   0    9.53    0.89
  -7  15   0   11.30    0.65
  -7  15   1   -0.02    0.05
  -7  15   1    0.05    0.08
   7 -15   1    0.01    0.04
  -7  15   1    0.08    0.06
   7  15   1    0.01    0.04
   7 -15  -1    0.01    0.04
   7 -15  -1    0.02    0.04
  -7  15  -1    0.22    0.09
   7 -15   2    1.75    0.15
  -7  15   2    1.62    0.16
   7  15   2    1.50    0.13
   7 -15  -2    1.50    0.13
   7 -15   3    1.06    0.14
  -7  15   3    1.06    0.18
  -7  15   3    0.98    0.15
  -7  15   3    0.83    0.11
   7 -15   3    0.98    0.09
   7  15   3    0.87    0.09
   7  15   3    0.75    0.11
  -7  15   4    3.00    0.25
  -7  15   4    3.31    0.34
  -7  15   4    3.51    0.28
   7 -15   4    2.63    0.25
   7 -15   4    3.42    0.25
  -7  15   4    3.28    0.37
  -7 -15   4    3.40    0.23
   7  15   4    3.45    0.25
   7  15   4    3.41    0.23
   7  15   4    3.29    0.24
  -7  15   5    0.48    0.14
  -7  15   5    0.45    0.09
   7 -15   5    0.32    0.08
  -7  15   5    0.16    0.12
  -7 -15   5    0.25    0.14
  -7 -15   5    0.31    0.07
   7  15   5    0.43    0.07
   7  15   5    0.43    0.08
  -7  15   6    0.87    0.11
   7 -15   6    0.85    0.10
   7  15   6    1.20    0.10
  -7 -15   6    0.71    0.18
   7  15   6    1.22    0.11
  -7 -15   6    1.01    0.10
  -7  15   7    0.24    0.04
   7  15   7    0.31    0.04
  -7 -15   7    0.22    0.04
   7  15   7    0.25    0.05
   8  15   0    0.02    0.04
  -8  15   0    0.23    0.10
  -8  15   0    0.15    0.06
   8 -15   0    0.10    0.05
   8 -15   1    2.47    0.19
   8  15  -1    2.18    0.19
  -8  15   1    2.58    0.20
  -8  15   1    2.41    0.26
   8 -15   1    2.26    0.20
  -8  15  -1    2.64    0.21
  -8  15  -1    2.84    0.26
   8  15   1    2.70    0.19
   8 -15  -1    2.83    0.21
  -8 -15   1    2.54    0.19
   8  15   1    2.41    0.18
   8 -15   2    0.25    0.10
  -8  15   2    0.34    0.12
   8 -15   2    0.39    0.07
  -8  15   2    0.17    0.08
   8  15   2    0.38    0.07
  -8  15  -2    0.37    0.11
  -8  15   3    1.68    0.22
  -8  15   3    1.42    0.14
  -8  15   3    1.96    0.21
   8 -15   3    1.72    0.13
   8 -15   3    1.78    0.19
  -8  15  -3    1.57    0.19
   8  15   3    1.81    0.13
   8  15   3    1.64    0.17
   8 -15   4    0.16    0.07
  -8  15   4    0.23    0.09
  -8  15   4    0.35    0.13
   8 -15   4    0.21    0.07
  -8  15  -4    0.05    0.08
  -8 -15   4    0.13    0.12
  -8 -15   4    0.09    0.06
   8  15   4    0.14    0.06
   8 -15   5    0.52    0.08
  -8  15   5    0.46    0.09
   8  15   5    0.62    0.08
  -8 -15   5    0.31    0.14
  -8 -15   5    0.43    0.07
   8  15   5    0.48    0.08
  -8  15   6    0.84    0.10
   8 -15   6    0.91    0.09
  -8 -15   6    0.48    0.15
   8  15   6    1.05    0.09
   8  15   6    1.25    0.10
  -8 -15   6    0.86    0.09
   9  15   0    1.08    0.10
  -9  15   0    1.45    0.18
  -9  15   0    1.00    0.12
   9 -15   0    1.14    0.11
  -9  15   1    4.06    0.27
  -9  15   1    3.79    0.33
  -9  15   1    3.75    0.29
   9  15  -1    3.89    0.27
   9 -15   1    3.77    0.27
  -9  15  -1    4.23    0.33
   9  15   1    4.14    0.25
   9  15   1    3.75    0.26
   9 -15  -1    4.34    0.29
  -9 -15   1    3.83    0.25
   9 -15   2    2.05    0.17
   9 -15   2    2.03    0.22
  -9  15   2    2.01    0.19
  -9  15   2    2.48    0.25
  -9  15  -2    2.22    0.23
   9 -15  -2    1.83    0.17
   9  15   2    2.19    0.16
   9 -15   3    0.19    0.08
  -9  15   3    0.14    0.10
  -9  15   3    0.14    0.05
  -9  15   3    0.34    0.10
   9  15   3    0.24    0.07
   9  15   3    0.15    0.04
  -9  15  -3    0.21    0.10
  -9  15   4    1.01    0.14
  -9  15   4    1.06    0.16
   9 -15   4    1.05    0.12
  -9  15  -4    0.88    0.13
   9  15   4    1.39    0.12
  -9 -15   4    0.85    0.20
  -9  15   5    0.65    0.09
  -9 -15   5    0.63    0.16
  -9  15  -5    0.46    0.09
   9  15   5    0.71    0.08
   9  15   5    0.77    0.08
  -9 -15   5    0.59    0.08
  -9  15   6    0.15    0.05
   9 -15   6    0.16    0.04
  -9 -15   6    0.22    0.05
   9  15   6    0.29    0.05
  -9 -15   6    0.26    0.09
  10  15   0    0.12    0.04
 -10  15   0    0.12    0.06
  10 -15   0    0.21    0.05
 -10  15   0    0.16    0.10
  10  15  -1    3.11    0.23
 -10  15   1    3.43    0.29
  10 -15   1    3.56    0.24
 -10  15   1    3.13    0.25
  10 -15  -1    3.08    0.24
  10  15   1    3.29    0.22
 -10  15  -1    3.47    0.29
 -10  15  -1    3.16    0.25
  10 -15   2    0.77    0.09
 -10  15   2    0.92    0.11
  10  15  -2    0.67    0.08
  10 -15   2    1.11    0.15
  10 -15  -2    0.75    0.10
 -10  15  -2    0.98    0.15
 -10  15  -2    0.67    0.10
  10  15   2    0.93    0.09
  10  15   2    1.08    0.13
 -10  15   3    0.72    0.13
  10 -15   3    1.03    0.13
 -10  15   3    0.97    0.14
 -10 -15   3    1.17    0.21
 -10  15  -3    0.97    0.14
  10  15   3    0.88    0.12
  10 -15   4    0.66    0.08
 -10  15   4    0.48    0.09
 -10  15  -4    0.63    0.11
 -10 -15   4    0.60    0.16
  10  15   4    0.67    0.08
  10 -15   5    0.97    0.09
 -10  15   5    0.64    0.09
 -10 -15   5    0.95    0.09
 -10 -15   5    0.72    0.14
 -10  15  -5    0.64    0.09
  10  15   5    1.19    0.10
 -11  15   0    0.05    0.04
  11 -15   0    0.09    0.05
  11  15   0    0.05    0.05
 -11  15   0    0.13    0.09
  11  15   0    0.03    0.03
 -11 -15   0    0.07    0.04
 -11  15   1    0.69    0.12
  11  15  -1    0.72    0.08
  11 -15   1    1.04    0.10
 -11  15   1    0.74    0.10
 -11  15  -1    0.64    0.09
  11 -15  -1    0.85    0.09
  11  15   1    0.78    0.09
 -11  15  -1    0.81    0.13
 -11  15   2    1.07    0.15
  11 -15   2    1.41    0.10
  11 -15   2    1.36    0.15
 -11  15   2    1.02    0.15
  11  15  -2    0.97    0.10
 -11  15   2    0.99    0.11
 -11  15  -2    1.33    0.16
 -11  15  -2    1.20    0.12
  11 -15  -2    1.25    0.12
  11  15   2    1.42    0.10
  11  15   2    1.18    0.13
  11 -15   3    0.08    0.06
 -11  15   3    0.10    0.07
  11  15   3    0.03    0.06
 -11  15  -3    0.07    0.08
 -11 -15   4    0.48    0.12
 -11  15  -4    0.33    0.08
 -12  15   0    0.11    0.06
  12  15   0    0.18    0.05
 -12  15   0    0.04    0.07
  12 -15   0    0.06    0.05
 -12  15   1    0.08    0.05
  12 -15   1    0.11    0.04
 -12  15   1    0.14    0.07
  12  15   1    0.11    0.04
 -12  15  -1    0.15    0.07
  12 -15   2    0.43    0.08
 -12  15   2    0.30    0.08
 -12  15   2    0.37    0.09
  12  15   2    0.44    0.08
 -12  15  -2    0.30    0.08
  12 -15   3    0.43    0.06
 -12  15   3    0.49    0.07
  12  15   3    0.62    0.07
 -12  15  -3    0.52    0.09
  13  15   0    0.12    0.03
 -13  15   0    0.10    0.04
  13 -15   0    0.08    0.03
 -13  15   0    0.13    0.06
 -13  15   1    0.06    0.03
 -13  15  -1    0.12    0.06
  13  15   1    0.12    0.03
   0 -16   0    0.29    0.05
   0  16   1    0.64    0.10
   0 -16   1    0.74    0.08
   0 -16  -1    0.58    0.08
   0 -16  -1    0.62    0.07
   0 -16  -2    1.24    0.10
   0 -16   2    1.43    0.12
   0  16   2    1.18    0.17
   0  16   2    1.45    0.11
   0  16   3   12.03    1.00
   0 -16   3   11.69    0.73
   0  16   3   11.89    0.69
   0 -16   4    0.07    0.05
   0  16   4    0.09    0.09
   0  16   4   -0.03    0.05
   0  16   4    0.07    0.09
   0  16   5    0.42    0.11
   0 -16   5    0.39    0.08
   0  16   5    0.44    0.08
   0  16   5    0.43    0.14
   0  16   6    0.12    0.10
   0 -16   6    0.07    0.05
   0  16   6    0.06    0.05
   0  16   6    0.08    0.09
   0  16   7    1.16    0.15
   0  16   7    0.98    0.09
   0  16   8    0.01    0.05
  -1 -16   0    1.90    0.17
   1 -16   0    2.02    0.15
  -1 -16   0    2.26    0.15
  -1 -16  -1   21.62    1.23
   1 -16   1   21.65    1.24
  -1  16   1   20.96    1.70
  -1 -16  -1   17.95    1.38
  -1  16   1   21.79    1.17
   1  16   1   21.17    1.69
   1 -16  -1   21.48    1.24
  -1 -16   1   22.21    1.24
   1 -16   2    8.67    0.53
  -1  16   2    8.17    0.72
  -1 -16  -2    8.25    0.51
  -1  16   2    8.92    0.50
   1  16   2    8.92    0.72
   1 -16  -2    8.25    0.52
   1  16   2    8.50    0.49
  -1 -16   2    8.53    0.52
   1 -16   3    5.20    0.35
  -1  16   3    5.39    0.49
  -1  16   3    5.17    0.34
   1  16   3    5.05    0.46
   1  16   3    5.55    0.49
   1 -16  -3    4.96    0.33
   1  16   3    5.75    0.33
  -1 -16   3    5.16    0.35
   1 -16   4    7.36    0.48
  -1  16   4    6.86    0.67
  -1  16   4    7.45    0.46
  -1 -16   4    7.48    0.48
   1  16   4    7.77    0.63
   1  16   4    7.26    0.67
   1  16   4    7.29    0.46
   1 -16   5    8.00    0.47
  -1  16   5    7.38    0.68
  -1  16   5    8.04    0.48
  -1  16   5    7.93    0.56
  -1 -16   5    8.23    0.47
   1  16   5    7.88    0.47
   1  16   5    8.10    0.68
   1  16   5    7.52    0.54
  -1  16   6    1.41    0.13
  -1  16   6    1.31    0.21
  -1  16   6    1.36    0.18
   1 -16   6    1.32    0.12
  -1 -16   6    1.31    0.12
   1  16   6    1.19    0.16
   1  16   6    1.22    0.20
   1  16   6    1.22    0.12
  -1  16   7    0.23    0.09
  -1  16   7    0.21    0.05
   1  16   7    0.18    0.08
   1  16   7    0.11    0.04
  -1 -16   7    0.12    0.04
   1  16   8    0.59    0.08
   2 -16   0    5.78    0.34
  -2 -16   0    4.83    0.38
  -2 -16   0    5.57    0.34
  -2  16   0    5.60    0.47
   2 -16   1    1.39    0.12
  -2  16   1    1.32    0.11
  -2 -16  -1    1.44    0.11
  -2  16   1    1.39    0.16
  -2 -16   1    1.34    0.11
   2 -16  -1    1.38    0.11
  -2  16   2    4.84    0.29
   2 -16   2    4.54    0.30
  -2  16   2    4.56    0.42
  -2 -16   2    4.40    0.30
   2  16   2    4.20    0.38
   2 -16  -2    4.69    0.29
  -2  16   3    7.71    0.47
   2 -16   3    7.97    0.50
  -2  16   3    7.57    0.68
   2  16   3    8.16    0.64
   2 -16  -3    7.65    0.48
  -2 -16   3    7.44    0.49
   2 -16   4    9.72    0.59
  -2  16   4    8.88    0.56
  -2  16   4    8.82    0.81
   2  16   4    9.92    0.76
  -2 -16   4    9.37    0.58
   2 -16  -4    8.55    0.56
  -2  16   5    1.14    0.21
  -2  16   5    1.11    0.18
  -2  16   5    1.31    0.13
   2 -16   5    1.09    0.12
   2  16   5    1.19    0.12
   2  16   5    1.12    0.16
  -2 -16   5    1.26    0.12
   2  16   5    1.30    0.20
  -2  16   6    2.39    0.19
  -2  16   6    2.39    0.31
   2 -16   6    2.42    0.18
  -2  16   6    2.51    0.26
  -2 -16   6    2.35    0.17
   2  16   6    2.18    0.26
   2  16   6    2.41    0.24
   2  16   6    2.72    0.19
  -2  16   7    0.62    0.13
  -2  16   7    0.86    0.09
   2  16   7    0.90    0.12
   2  16   7    0.85    0.08
  -2 -16   7    0.88    0.08
   2  16   8    0.00    0.05
  -3  16   0   45.86    3.74
  -3 -16   0   47.93    2.73
   3 -16   0   47.97    2.74
  -3  16   1   15.30    1.33
  -3  16   1   16.43    0.92
   3 -16   1   16.31    0.97
   3 -16  -1   17.03    0.97
  -3 -16   1   16.51    0.97
  -3  16   2    8.87    0.77
  -3  16   2    9.14    0.54
   3 -16   2    8.89    0.56
   3 -16  -2    9.10    0.55
  -3 -16   2    9.12    0.56
   3 -16   3    0.36    0.08
  -3  16   3    0.37    0.08
  -3  16   3    0.39    0.11
  -3 -16   3    0.34    0.06
   3  16   3    0.48    0.10
   3 -16  -3    0.29    0.05
  -3  16   4    0.49    0.10
   3 -16  -4    0.64    0.08
   3  16   4    0.56    0.13
  -3 -16   4    0.50    0.08
  -3  16   5    3.19    0.23
   3 -16   5    2.84    0.22
  -3  16   5    2.63    0.29
  -3  16   5    3.33    0.38
   3  16   5    2.72    0.21
   3  16   5    2.95    0.31
   3  16   5    3.05    0.26
  -3 -16   5    3.05    0.21
   3 -16   6    1.82    0.16
  -3  16   6    2.07    0.24
  -3  16   6    1.65    0.26
  -3  16   6    2.06    0.17
  -3 -16   6    2.25    0.15
   3  16   6    1.86    0.20
   3  16   6    2.31    0.16
   3  16   6    1.79    0.24
  -3  16   7    0.46    0.11
  -3  16   7    0.34    0.06
   3 -16   7    0.39    0.05
   3  16   7    0.43    0.09
  -3 -16   7    0.50    0.06
   3  16   7    0.56    0.06
   4 -16   0    0.29    0.05
  -4  16   0    0.27    0.08
  -4  16   1   14.33    0.86
   4 -16   1   14.03    0.85
  -4  16   1   15.03    0.82
  -4  16   1   14.24    1.19
   4 -16   1   14.51    0.87
  -4 -16   1   14.01    0.86
   4 -16  -1   15.42    0.86
   4  16   1   14.11    0.85
  -4  16   2    9.01    0.54
  -4  16   2    8.45    0.78
   4 -16   2   10.25    0.57
  -4  16   2    9.71    0.54
   4 -16  -2    8.66    0.55
  -4 -16   2    8.49    0.56
   4  16   2    9.05    0.53
  -4  16   3    1.73    0.18
  -4  16   3    1.54    0.24
   4 -16  -3    1.86    0.15
  -4 -16   3    2.11    0.16
   4  16   3    2.20    0.21
  -4  16   4    0.64    0.18
   4 -16   4    0.44    0.09
  -4  16   4    0.42    0.09
  -4  16   4    0.75    0.15
   4 -16   4    0.33    0.08
  -4 -16   4    0.32    0.07
  -4 -16   4    0.47    0.08
   4  16   4    0.54    0.12
   4 -16  -4    0.52    0.08
   4  16   4    0.37    0.07
  -4  16   5    5.24    0.47
  -4  16   5    6.92    0.64
   4 -16   5    6.06    0.39
  -4  16   5    6.10    0.40
   4  16   5    6.12    0.38
  -4 -16   5    6.28    0.38
   4  16   5    6.34    0.54
   4  16   5    6.29    0.44
  -4  16   6    0.90    0.11
   4 -16   6    0.78    0.10
  -4  16   6    0.77    0.18
  -4  16   6    0.92    0.16
   4  16   6    0.86    0.13
  -4 -16   6    0.97    0.09
   4  16   6    1.05    0.16
   4  16   6    0.91    0.10
  -4 -16   6    0.48    0.17
   4 -16   7    0.34    0.05
  -4  16   7    0.34    0.06
  -4 -16   7    0.32    0.05
   4  16   7    0.33    0.08
   4  16   7    0.44    0.06
  -5 -16   0   13.25    0.79
  -5  16   0   12.85    1.11
   5 -16   0   12.36    0.80
   5  16   0   13.54    0.79
   5 -16   0   14.68    0.80
   5 -16   1    0.55    0.07
  -5  16   1    0.36    0.07
  -5  16   1    0.49    0.08
   5 -16   1    0.48    0.07
  -5  16   1    0.50    0.12
   5 -16  -1    0.63    0.08
   5  16   1    0.48    0.06
  -5  16   2    1.14    0.13
  -5  16   2    0.87    0.16
  -5  16   2    1.06    0.09
  -5 -16   2    0.98    0.10
   5 -16  -2    0.74    0.09
  -5 -16  -3    5.33    0.46
  -5  16   3    5.14    0.52
  -5  16   3    5.43    0.36
   5 -16  -3    5.24    0.34
  -5 -16   3    4.98    0.35
   5  16   3    5.68    0.45
   5 -16   4    3.46    0.26
  -5  16   4    3.22    0.28
  -5  16   4    3.21    0.34
  -5  16   4    3.92    0.42
  -5  16   4    3.86    0.27
   5 -16   4    3.08    0.27
   5  16   4    3.78    0.26
  -5 -16   4    3.49    0.24
   5  16   4    3.65    0.24
   5  16   4    3.55    0.28
   5  16   4    3.60    0.33
  -5  16   5    1.41    0.21
   5 -16   5    1.33    0.14
  -5  16   5    1.31    0.15
  -5  16   5    1.70    0.27
  -5 -16   5    1.58    0.13
   5  16   5    1.38    0.16
   5  16   5    1.43    0.20
   5  16   5    1.48    0.14
  -5  16   6    1.45    0.14
   5 -16   6    1.33    0.13
  -5  16   6    1.10    0.18
   5  16   6    1.36    0.19
   5  16   6    1.55    0.13
  -5 -16   6    1.51    0.12
   5  16   6    1.36    0.15
  -5  16   7    0.38    0.06
   5 -16   7    0.51    0.06
  -5 -16   7    0.60    0.06
   5  16   7    0.69    0.08
   5  16   7    0.60    0.06
   6  16   0    0.37    0.06
   6 -16   0    0.36    0.06
   6 -16   0    0.42    0.07
  -6  16   0    0.48    0.08
  -6  16   0    0.37    0.11
  -6  16   1    1.32    0.13
  -6  16   1    1.55    0.22
  -6  16   1    1.46    0.15
   6 -16   1    1.44    0.13
   6 -16  -1    1.61    0.13
  -6  16  -1    1.27    0.19
   6 -16  -1    1.50    0.14
   6  16   1    1.73    0.13
  -6  16   2    9.89    0.60
  -6  16   2    9.12    0.87
   6 -16  -2   10.65    0.61
  -6  16   3    0.92    0.15
   6 -16   3    1.16    0.14
  -6  16   3    0.82    0.10
  -6  16   3    0.83    0.17
  -6  16   3    1.38    0.23
   6 -16   3    0.88    0.09
   6 -16  -3    0.56    0.08
  -6 -16   3    0.43    0.08
   6  16   3    0.76    0.08
   6  16   3    0.86    0.11
  -6  16   4    1.94    0.19
   6 -16   4    1.54    0.17
  -6  16   4    1.87    0.18
   6 -16   4    1.75    0.17
  -6  16   4    2.15    0.26
  -6  16   4    2.19    0.30
   6  16   4    1.83    0.20
  -6 -16   4    1.70    0.15
   6  16   4    1.90    0.16
   6  16   4    1.65    0.16
   6  16   4    1.53    0.16
   6 -16   5    0.67    0.10
  -6  16   5    0.54    0.15
  -6  16   5    0.58    0.10
  -6  16   5    0.54    0.16
  -6 -16   5    0.59    0.19
   6  16   5    0.49    0.10
  -6 -16   5    0.58    0.08
   6  16   5    0.61    0.09
   6 -16   6    2.44    0.19
  -6  16   6    2.25    0.20
  -6 -16   6    2.76    0.19
   6  16   6    3.05    0.21
   6  16   6    2.84    0.19
   6 -16   7    0.27    0.04
  -6  16   7    0.23    0.05
   6  16   7    0.29    0.05
  -6 -16   7    0.31    0.05
   6  16   7    0.31    0.04
   7 -16   0    0.03    0.04
   7  16   0   -0.02    0.04
  -7  16   0    0.05    0.08
  -7  16   0    0.03    0.06
   7 -16   1    0.21    0.05
  -7  16   1    0.21    0.07
  -7  16   1    0.19    0.06
   7 -16  -1    0.19    0.06
   7 -16  -1    0.14    0.05
  -7  16  -1    0.18    0.09
   7  16   1    0.18    0.05
   7 -16   2    5.18    0.37
  -7  16   2    3.95    0.37
  -7  16   2    5.17    0.33
   7 -16   2    4.58    0.31
   7 -16  -2    4.53    0.31
  -7  16  -2    4.66    0.36
   7  16   2    4.83    0.30
   7 -16   3    0.29    0.10
  -7  16   3    0.29    0.07
   7 -16   3    0.21    0.05
  -7  16   3    0.22    0.12
  -7  16   3    0.18    0.09
  -7  16  -3    0.19    0.10
   7  16   3    0.22    0.05
   7  16   3    0.23    0.07
   7 -16   4    0.13    0.07
  -7  16   4    0.04    0.11
  -7  16   4   -0.08    0.10
   7 -16   4    0.11    0.07
  -7  16   4    0.09    0.08
   7  16   4   -0.01    0.05
   7  16   4   -0.07    0.05
  -7 -16   4   -0.01    0.05
   7  16   4    0.05    0.06
  -7  16   5   -0.13    0.09
  -7  16   5    0.12    0.07
   7 -16   5    0.15    0.06
   7  16   5    0.10    0.05
  -7 -16   5    0.09    0.12
  -7 -16   5    0.07    0.05
   7  16   5    0.12    0.06
  -7  16   6    0.35    0.07
   7 -16   6    0.29    0.06
  -7 -16   6    0.19    0.11
  -7 -16   6    0.34    0.06
   7  16   6    0.36    0.07
   7  16   6    0.42    0.06
  -8  16   0    4.13    0.34
  -8  16   0    3.87    0.29
   8  16   0    4.09    0.28
   8 -16   0    4.11    0.28
   8  16  -1    3.94    0.28
   8 -16   1    4.10    0.27
  -8  16   1    3.97    0.30
  -8  16   1    3.97    0.34
   8 -16   1    4.22    0.29
  -8  16   1    4.27    0.28
   8  16   1    4.05    0.27
   8 -16  -1    4.00    0.29
  -8  16  -1    3.87    0.29
  -8  16  -1    4.12    0.33
  -8 -16   1    3.70    0.27
   8  16   1    4.15    0.26
  -8  16   2    1.58    0.17
   8 -16   2    2.05    0.22
  -8  16   2    1.56    0.21
   8 -16   2    1.48    0.15
   8  16   2    2.07    0.15
  -8  16  -2    2.32    0.23
  -8  16   3    0.75    0.16
  -8  16   3    1.04    0.16
   8 -16   3    1.21    0.15
  -8  16   3    0.88    0.10
   8  16   3    0.94    0.08
   8  16   3    0.92    0.12
  -8  16  -3    0.87    0.14
  -8  16   4    1.11    0.19
  -8  16   4    1.13    0.15
   8 -16   4    1.41    0.14
   8 -16   4    1.37    0.14
  -8  16  -4    0.95    0.14
   8  16   4    1.29    0.13
  -8 -16   4    1.19    0.12
  -8  16   5    0.47    0.09
   8 -16   5    0.51    0.09
  -8 -16   5    0.46    0.15
  -8 -16   5    0.49    0.08
   8  16   5    0.66    0.08
   8  16   5    0.59    0.08
  -8  16   6    0.12    0.05
   8 -16   6    0.15    0.05
   8  16   6    0.24    0.05
  -8 -16   6    0.18    0.05
  -8 -16   6    0.16    0.09
   8  16   6    0.20    0.05
   9 -16   0    0.02    0.04
  -9  16   0   -0.03    0.05
  -9  16   0   -0.01    0.08
   9  16   0   -0.01    0.04
  -9  16   1    5.01    0.35
  -9  16   1    5.50    0.37
   9 -16   1    5.99    0.36
  -9  16   1    5.38    0.42
   9  16  -1    5.31    0.36
  -9  16  -1    6.08    0.42
   9 -16  -1    5.94    0.37
   9  16   1    5.16    0.34
   9  16   1    5.53    0.34
  -9  16  -1    5.46    0.38
  -9  16   2    1.59    0.21
  -9  16   2    1.53    0.15
   9 -16   2    1.37    0.13
   9 -16   2    1.72    0.20
  -9  16  -2    1.58    0.19
   9  16   2    1.66    0.13
   9 -16  -2    1.22    0.14
   9 -16   3    1.65    0.18
  -9  16   3    1.25    0.12
  -9  16   3    1.39    0.19
  -9  16   3    1.73    0.20
   9  16   3    1.77    0.17
  -9  16  -3    1.66    0.19
   9  16   3    1.77    0.11
  -9  16   4    0.03    0.09
   9 -16   4    0.07    0.05
  -9  16   4    0.09    0.07
  -9 -16   4    0.07    0.11
   9  16   4    0.04    0.05
  -9  16  -4    0.01    0.07
  -9  16   5    0.11    0.06
   9  16   5    0.13    0.05
  -9 -16   5    0.13    0.06
   9  16   5    0.10    0.04
  -9 -16   5    0.12    0.10
 -10  16   0    4.51    0.36
 -10  16   0    4.75    0.32
  10 -16   0    5.01    0.31
  10  16   0    4.58    0.30
  10  16  -1    2.40    0.17
 -10  16   1    1.96    0.19
 -10  16   1    2.28    0.24
  10 -16   1    2.47    0.19
 -10  16  -1    2.52    0.24
  10  16   1    2.31    0.17
 -10  16  -1    2.28    0.19
  10 -16  -1    2.35    0.18
 -10  16   2    1.62    0.20
 -10  16   2    1.60    0.15
  10 -16   2    2.07    0.20
  10  16  -2    1.62    0.14
  10 -16   2    1.95    0.14
 -10  16  -2    1.61    0.16
 -10  16  -2    1.75    0.20
  10  16   2    1.96    0.14
  10  16   2    2.19    0.19
  10 -16  -2    1.96    0.16
 -10  16   3    0.84    0.14
  10 -16   3    1.08    0.13
 -10  16   3    0.90    0.14
  10  16   3    1.16    0.12
 -10  16  -3    1.12    0.15
 -10 -16   3    0.96    0.19
 -10  16   4    0.09    0.06
 -10 -16   4    0.09    0.10
 -10  16  -4    0.05    0.07
  10  16   4    0.05    0.05
  10 -16   5    0.33    0.06
 -10 -16   5    0.28    0.10
 -10 -16   5    0.37    0.06
  11  16   0    0.04    0.04
 -11  16   0    0.07    0.08
  11  16   0    0.02    0.03
  11 -16   0    0.02    0.05
 -11  16   0    0.00    0.03
  11 -16   1    0.16    0.05
 -11  16   1    0.17    0.07
  11  16  -1    0.11    0.04
 -11  16   1    0.17    0.08
 -11  16  -1    0.14    0.05
  11 -16  -1    0.19    0.05
 -11  16  -1    0.16    0.09
  11  16   1    0.18    0.05
  11 -16   2    1.29    0.14
  11  16  -2    0.75    0.08
  11 -16   2    1.09    0.08
 -11  16   2    0.86    0.13
 -11  16   2    1.13    0.15
  11  16   2    0.98    0.08
 -11  16  -2    1.06    0.14
  11 -16  -2    0.94    0.10
 -11  16  -2    0.91    0.11
  11  16   2    1.32    0.13
 -11  16   3    0.17    0.07
 -11  16   3    0.09    0.06
  11 -16   3    0.25    0.06
 -11  16  -3    0.21    0.08
  11  16   3    0.10    0.06
 -11 -16   4    0.16    0.09
 -11  16  -4    0.12    0.06
  12  16   0    0.08    0.04
  12 -16   0    0.03    0.04
 -12  16   0    0.11    0.07
 -12  16   0    0.04    0.05
  12 -16   1    0.96    0.08
 -12  16   1    0.76    0.11
 -12  16   1    0.91    0.09
 -12  16  -1    0.92    0.12
  12  16   1    0.89    0.08
 -12  16   2    0.05    0.06
 -12  16   2    0.12    0.06
  12 -16   2    0.11    0.06
 -12  16  -2    0.00    0.06
  12  16   2    0.15    0.06
 -12  16   3    0.23    0.05
  12 -16   3    0.28    0.05
  12  16   3    0.30    0.05
 -12  16  -3    0.29    0.07
 -13  16   0    0.39    0.06
  13  16   0    0.46    0.05
 -13  16   0    0.44    0.07
  13 -16   0    0.44    0.05
 -13  16  -1    0.01    0.05
   0 -17   0    0.00    0.02
   0 -17  -1    0.07    0.03
   0 -17   1    0.07    0.04
   0  17   1    0.05    0.05
   0  17   2   16.09    1.32
   0  17   2   16.28    0.91
   0 -17   2   16.35    0.96
   0 -17  -2   15.68    0.95
   0  17   3    3.95    0.26
   0  17   3    3.66    0.37
   0 -17   3    3.82    0.27
   0  17   4    3.95    0.40
   0 -17   4    3.98    0.28
   0  17   4    3.84    0.38
   0  17   4    3.75    0.27
   0  17   5    0.08    0.06
   0  17   5    0.05    0.09
   0 -17   5    0.02    0.05
   0  17   5    0.00    0.09
   0  17   6    6.38    0.56
   0  17   6    6.16    0.38
   0  17   6    6.13    0.45
   0 -17   6    6.16    0.37
   0  17   7    0.04    0.07
   0  17   7    0.05    0.04
   0 -17   7   -0.02    0.03
  -1 -17   0    8.70    0.53
   1 -17   0    8.92    0.54
   1 -17   1   15.81    0.95
  -1  17   1   15.02    1.30
  -1 -17  -1   16.60    0.95
   1 -17  -1   16.21    0.95
  -1 -17   1   16.50    0.95
  -1  17   2   11.15    0.60
   1 -17   2    9.92    0.63
  -1 -17  -2    9.71    0.62
  -1  17   2    9.78    0.87
   1  17   2   10.40    0.86
   1 -17  -2   10.57    0.62
  -1 -17   2   10.09    0.63
   1  17   2   11.12    0.60
  -1  17   3    6.03    0.54
   1 -17   3    6.10    0.39
  -1  17   3    5.84    0.37
  -1 -17   3    5.64    0.38
   1 -17  -3    5.51    0.37
   1  17   3    6.07    0.53
   1  17   3    5.72    0.50
   1  17   3    5.80    0.36
  -1  17   4   12.30    1.11
   1 -17   4   14.06    0.82
  -1  17   4   12.85    0.77
  -1 -17   4   12.19    0.80
   1  17   4   14.31    1.05
   1  17   4   12.72    1.11
  -1  17   5    0.14    0.11
  -1  17   5    0.29    0.07
   1 -17   5    0.23    0.07
  -1  17   5    0.20    0.10
  -1 -17   5    0.24    0.06
   1  17   5    0.28    0.10
   1  17   5    0.19    0.07
   1  17   5    0.20    0.11
   1 -17   6    0.99    0.11
  -1  17   6    1.04    0.19
  -1  17   6    1.08    0.11
  -1  17   6    0.95    0.16
   1  17   6    1.11    0.16
   1  17   6    0.97    0.17
  -1 -17   6    1.02    0.10
   1  17   6    1.20    0.12
  -1  17   7    0.21    0.05
  -1  17   7    0.24    0.09
   1 -17   7    0.23    0.04
   1  17   7    0.17    0.08
  -1 -17   7    0.25    0.04
   1  17   7    0.21    0.05
  -2 -17   0    0.03    0.03
   2 -17   0    0.08    0.04
   2 -17   1   17.96    1.06
  -2  17   1   17.55    1.45
  -2 -17  -1   17.63    1.05
  -2 -17   1   18.13    1.06
   2 -17  -1   18.01    1.05
  -2  17   2    0.31    0.09
  -2  17   2    0.26    0.06
   2 -17   2    0.29    0.06
   2 -17  -2    0.23    0.05
   2  17   2    0.22    0.07
  -2 -17   2    0.17    0.05
  -2  17   3    1.53    0.15
   2 -17   3    1.31    0.15
  -2  17   3    1.85    0.24
   2 -17  -3    1.71    0.13
  -2 -17   3    1.60    0.14
   2  17   3    1.77    0.21
   2 -17   4    2.10    0.19
  -2  17   4    1.58    0.17
   2 -17  -4    1.70    0.14
  -2 -17   4    1.34    0.15
   2  17   4    2.28    0.25
  -2  17   5    3.96    0.40
   2 -17   5    3.96    0.27
  -2  17   5    4.28    0.28
  -2  17   5    3.68    0.33
   2  17   5    3.65    0.38
   2  17   5    3.87    0.26
   2  17   5    3.87    0.31
  -2 -17   5    3.71    0.26
  -2  17   6    1.52    0.20
  -2  17   6    1.70    0.15
   2 -17   6    1.85    0.15
  -2  17   6    1.30    0.22
   2  17   6    1.46    0.22
   2  17   6    2.14    0.21
  -2 -17   6    1.88    0.14
   2  17   6    1.81    0.15
  -2  17   7    0.65    0.12
   2 -17   7    0.55    0.06
  -2  17   7    0.55    0.07
   2  17   7    0.67    0.07
   2  17   7    0.68    0.11
  -2 -17   7    0.57    0.06
  -3 -17   0   27.17    1.63
   3 -17   0   28.83    1.64
  -3  17   0   28.00    2.24
   3 -17   1    8.90    0.53
  -3  17   1    8.15    0.72
   3 -17  -1    8.61    0.52
  -3 -17   1    8.40    0.52
  -3  17   2    0.54    0.11
   3 -17   2    0.20    0.05
  -3  17   2    0.18    0.06
  -3  17   2    0.22    0.04
   3  17   2    0.26    0.04
   3 -17  -2    0.24    0.05
  -3 -17   2    0.23    0.05
  -3  17   3    3.42    0.24
  -3  17   3    3.07    0.34
   3 -17   3    3.65    0.25
   3  17   3    3.74    0.32
   3 -17  -3    3.04    0.23
  -3 -17   3    3.36    0.24
   3 -17   4    2.54    0.20
  -3  17   4    2.57    0.22
   3  17   4    2.71    0.20
   3  17   4    2.73    0.27
   3 -17  -4    2.46    0.19
  -3 -17   4    1.93    0.19
   3 -17   5    2.25    0.18
  -3  17   5    2.04    0.18
  -3  17   5    1.98    0.24
  -3 -17   5    1.99    0.16
   3  17   5    1.77    0.24
   3  17   5    1.81    0.20
   3  17   5    1.83    0.16
  -3  17   6    1.88    0.16
  -3  17   6    1.80    0.26
   3 -17   6    1.58    0.15
  -3  17   6    1.29    0.20
   3  17   6    1.84    0.23
   3  17   6    1.96    0.20
  -3 -17   6    1.98    0.14
   3  17   6    1.92    0.15
  -3  17   7   -0.04    0.04
   3 -17   7   -0.03    0.03
  -3  17   7   -0.03    0.08
   3  17   7   -0.01    0.04
  -3 -17   7    0.01    0.03
   3  17   7    0.04    0.06
   4 -17   0   10.59    0.65
  -4  17   0   10.70    0.89
   4 -17   1    2.43    0.17
  -4  17   1    2.03    0.24
  -4  17   1    2.30    0.17
   4 -17   1    2.27    0.17
   4  17   1    2.35    0.17
   4 -17  -1    2.34    0.17
  -4 -17   1    2.28    0.17
  -4  17   2    0.93    0.11
   4 -17   2    0.90    0.10
  -4  17   2    0.68    0.07
  -4  17   2    0.70    0.14
  -4 -17   2    0.71    0.09
   4  17   2    0.73    0.06
   4 -17  -2    0.74    0.09
  -4  17   3    6.54    0.65
  -4  17   3    7.44    0.46
   4  17   3    7.77    0.59
  -4 -17   3    6.88    0.46
   4 -17  -3    7.23    0.45
   4 -17   4    2.80    0.25
  -4  17   4    3.13    0.27
  -4  17   4    3.37    0.31
   4 -17   4    3.51    0.25
  -4  17   4    3.99    0.40
  -4  17   4    3.34    0.25
   4  17   4    3.36    0.27
  -4 -17   4    3.39    0.23
   4  17   4    3.34    0.25
   4  17   4    3.29    0.23
   4  17   4    3.19    0.32
   4 -17   5    1.97    0.19
  -4  17   5    2.31    0.20
  -4  17   5    2.46    0.27
  -4 -17   5    2.36    0.17
   4  17   5    2.30    0.21
   4  17   5    2.40    0.18
   4  17   5    1.98    0.24
  -4  17   6    1.52    0.15
   4 -17   6    1.69    0.14
  -4  17   6    1.58    0.20
  -4  17   6    0.93    0.21
  -4 -17   6    1.75    0.13
   4  17   6    1.81    0.18
   4  17   6    1.31    0.19
   4  17   6    1.71    0.14
  -4  17   7    0.00    0.08
  -4  17   7    0.06    0.04
   4 -17   7    0.03    0.03
  -4 -17   7    0.05    0.04
   4  17   7    0.11    0.06
   4  17   7    0.08    0.04
  -5 -17   0    1.37    0.12
  -5  17   0    1.26    0.18
   5 -17   0    1.09    0.12
   5  17   0    1.44    0.12
   5 -17   0    1.43    0.12
  -5  17   0    1.34    0.13
  -5  17   1    0.93    0.10
   5 -17   1    0.96    0.11
  -5  17   1    0.79    0.15
   5 -17   1    0.88    0.09
   5  17   1    0.83    0.08
   5 -17  -1    0.86    0.10
  -5  17   2    3.33    0.36
  -5  17   2    3.57    0.25
  -5 -17   2    3.40    0.24
   5 -17  -2    3.85    0.25
  -5  17   3    0.58    0.12
   5 -17   3    0.73    0.12
   5 -17   3    0.62    0.07
  -5  17   3    0.66    0.09
  -5 -17   3    0.51    0.08
   5  17   3    0.78    0.12
   5  17   3    0.70    0.10
   5  17   3    0.57    0.07
   5 -17  -3    0.55    0.08
   5 -17   4    8.45    0.53
  -5  17   4    8.53    0.54
  -5  17   4    9.05    0.58
   5 -17   4    8.83    0.56
  -5  17   4    9.53    0.84
  -5  17   4    8.23    0.62
  -5 -17   4    8.94    0.52
   5  17   4    8.24    0.57
   5  17   4    8.25    0.55
   5  17   4    9.02    0.51
   5  17   4    8.46    0.71
  -5  17   5    0.31    0.13
  -5  17   5    0.38    0.09
   5 -17   5    0.37    0.08
   5  17   5    0.27    0.10
   5  17   5    0.38    0.08
  -5 -17   5    0.39    0.07
   5  17   5    0.31    0.09
  -5  17   6    1.76    0.22
  -5  17   6    1.83    0.17
   5 -17   6    2.04    0.16
   5  17   6    2.36    0.19
   5  17   6    2.48    0.17
  -5 -17   6    2.21    0.16
   5  17   6    1.96    0.22
   5 -17   7    0.62    0.06
  -5  17   7    0.54    0.07
   5  17   7    0.69    0.06
  -5 -17   7    0.60    0.06
   5  17   7    0.62    0.08
   6 -17   0   11.59    0.68
  -6  17   0   10.40    0.94
   6 -17   0   10.81    0.68
   6  17   0   11.35    0.67
  -6  17   0   11.23    0.69
  -6  17   1    8.53    0.54
  -6  17   1    8.32    0.76
   6 -17   1    8.58    0.52
   6  17   1    9.06    0.52
   6 -17  -1    8.58    0.53
   6 -17  -1    8.11    0.54
  -6  17   2    1.83    0.18
   6 -17  -2    1.90    0.15
  -6 -17   2    1.77    0.15
   6 -17   3    5.86    0.35
   6 -17   3    6.01    0.43
  -6  17   3    6.07    0.44
  -6  17   3    6.32    0.37
  -6  17   3    5.58    0.46
   6  17   3    6.06    0.41
   6  17   3    5.92    0.35
  -6  17   4    0.67    0.11
  -6  17   4    0.94    0.20
  -6  17   4    0.76    0.17
  -6  17   4    0.66    0.12
   6 -17   4    0.53    0.10
   6 -17   4    0.82    0.11
  -6 -17   4    0.66    0.09
   6  17   4    0.80    0.14
   6  17   4    0.76    0.10
   6  17   4    0.96    0.11
   6  17   4    0.71    0.11
   6 -17   5    0.24    0.07
  -6  17   5    0.12    0.07
  -6  17   5    0.18    0.12
   6  17   5    0.18    0.06
  -6 -17   5    0.10    0.13
  -6 -17   5    0.10    0.05
   6  17   5    0.09    0.07
   6 -17   6    0.99    0.10
  -6  17   6    0.71    0.14
  -6  17   6    1.02    0.11
  -6 -17   6    0.46    0.15
  -6 -17   6    1.13    0.10
   6  17   6    1.18    0.10
   6  17   6    1.00    0.11
   6 -17   7    0.77    0.07
  -6  17   7    0.76    0.08
   6  17   7    1.03    0.07
   6  17   7    0.87    0.08
  -6 -17   7    0.94    0.07
  -7  17   0    0.04    0.06
   7  17   0    0.07    0.04
   7 -17   0   -0.01    0.04
   7  17  -1    1.34    0.13
  -7  17   1    1.36    0.14
   7 -17   1    1.87    0.16
   7 -17   1    1.43    0.12
  -7  17   1    1.67    0.20
  -7  17  -1    1.08    0.14
  -7 -17   1    1.75    0.14
   7 -17  -1    1.31    0.13
   7 -17  -1    1.40    0.13
   7  17   1    1.46    0.13
  -7  17   2    1.87    0.23
  -7  17   2    2.35    0.19
   7 -17   2    1.93    0.22
   7 -17   2    1.94    0.17
   7  17   2    2.12    0.17
  -7  17  -2    2.22    0.22
   7 -17   3    6.80    0.45
  -7  17   3    6.01    0.38
   7 -17   3    6.12    0.36
  -7  17   3    6.19    0.45
  -7  17   3    5.80    0.47
  -7  17  -3    5.32    0.43
   7  17   3    6.43    0.42
   7  17   3    6.54    0.36
  -7  17   4   -0.06    0.10
  -7  17   4   -0.03    0.07
   7 -17   4   -0.04    0.06
   7 -17   4    0.02    0.06
  -7 -17   4    0.04    0.05
   7  17   4    0.05    0.06
  -7  17   5    0.07    0.07
   7 -17   5    0.12    0.06
  -7  17   5   -0.08    0.09
   7  17   5   -0.01    0.05
   7  17   5    0.08    0.06
  -7 -17   5    0.07    0.11
  -7 -17   5    0.03    0.05
  -7  17   6    0.28    0.07
   7 -17   6    0.19    0.05
  -7 -17   6    0.13    0.10
  -7 -17   6    0.24    0.06
   7  17   6    0.29    0.06
   7  17   6    0.30    0.05
  -8  17   0   -0.03    0.08
  -8  17   0   -0.02    0.05
   8  17   0    0.02    0.04
   8 -17   0    0.03    0.04
  -8  17   1    6.83    0.41
  -8  17   1    6.51    0.42
  -8  17   1    6.07    0.47
   8 -17   1    6.35    0.39
   8 -17   1    6.02    0.40
   8  17  -1    6.10    0.41
   8  17   1    7.28    0.40
  -8 -17   1    5.98    0.39
  -8  17  -1    6.69    0.43
   8 -17  -1    6.30    0.42
  -8  17  -1    6.55    0.46
   8  17   1    5.94    0.39
   8 -17   2    2.21    0.17
  -8  17   2    2.47    0.19
   8 -17   2    1.89    0.22
  -8  17   2    1.36    0.22
  -8  17  -2    2.39    0.23
   8  17   2    2.15    0.16
   8 -17   3    2.22    0.22
  -8  17   3    2.26    0.17
  -8  17   3    2.41    0.24
  -8  17   3    2.10    0.25
  -8  17  -3    2.13    0.22
   8  17   3    2.38    0.15
   8  17   3    2.20    0.20
  -8  17   4    2.84    0.30
   8 -17   4    3.23    0.24
   8 -17   4    3.48    0.24
  -8  17   4    3.01    0.26
  -8  17  -4    2.54    0.24
   8  17   4    3.47    0.24
  -8  17   5    0.29    0.08
  -8  17   5    0.14    0.09
   8 -17   5    0.21    0.06
   8  17   5    0.37    0.06
   8  17   5    0.34    0.06
  -8 -17   5    0.20    0.12
  -8 -17   5    0.26    0.06
   8 -17   6    0.24    0.05
  -8 -17   6    0.24    0.10
  -8 -17   6    0.26    0.05
   8  17   6    0.30    0.05
   8  17   6    0.35    0.05
  -9  17   0    6.10    0.46
   9  17   0    6.42    0.40
   9 -17   0    6.18    0.40
  -9  17   0    6.32    0.41
  -9  17   1   -0.03    0.04
  -9  17   1    0.01    0.06
   9 -17   1   -0.01    0.05
   9  17  -1    0.03    0.04
  -9  17   1   -0.04    0.09
   9  17   1    0.04    0.05
   9 -17  -1    0.00    0.05
  -9  17  -1    0.01    0.06
  -9  17  -1    0.04    0.09
   9  17   1   -0.01    0.03
   9 -17   2    1.98    0.16
  -9  17   2    1.63    0.22
  -9  17   2    1.89    0.18
   9 -17   2    2.12    0.22
  -9  17  -2    2.45    0.23
   9  17   2    2.18    0.15
   9 -17  -2    2.02    0.18
   9 -17   3    0.47    0.10
  -9  17   3    0.42    0.11
  -9  17   3    0.69    0.14
  -9  17   3    0.46    0.06
  -9  17  -3    0.50    0.11
   9  17   3    0.68    0.10
  -9  17   4    0.84    0.12
  -9  17   4    0.99    0.15
   9 -17   4    1.03    0.11
  -9 -17   4    1.09    0.21
  -9  17  -4    0.89    0.13
   9  17   4    1.33    0.12
  -9  17   5    0.34    0.07
   9 -17   5    0.58    0.08
   9  17   5    0.48    0.07
  -9 -17   5    0.49    0.13
  -9 -17   5    0.48    0.07
  10 -17   0    2.87    0.19
 -10  17   0    2.67    0.20
  10  17   0    2.65    0.19
  10 -17   0    2.67    0.21
 -10  17   0    2.79    0.25
  10  17  -1    2.64    0.19
  10 -17   1    2.51    0.20
 -10  17   1    2.80    0.25
 -10  17   1    2.68    0.21
  10 -17  -1    2.36    0.19
  10  17   1    2.73    0.19
 -10  17  -1    2.51    0.21
 -10  17  -1    3.00    0.25
 -10  17   2    0.81    0.10
 -10  17   2    0.92    0.15
  10 -17   2    1.05    0.09
  10  17  -2    0.58    0.08
  10 -17   2    1.01    0.14
 -10  17  -2    0.93    0.14
 -10  17  -2    0.84    0.11
  10  17   2    0.81    0.12
  10 -17  -2    0.75    0.10
  10  17   2    0.81    0.08
  10 -17   3    0.03    0.06
 -10  17   3    0.04    0.08
 -10  17   3    0.08    0.08
  10  17   3    0.09    0.06
 -10 -17   3    0.03    0.10
 -10  17  -3    0.02    0.07
  10 -17  -3    0.04    0.05
 -10  17   4    0.27    0.06
 -10 -17   4    0.39    0.12
 -10  17  -4    0.24    0.07
  10  17   4    0.40    0.06
 -10 -17   5    0.28    0.09
  11 -17   0    0.83    0.10
 -11  17   0    0.83    0.11
 -11  17   0    0.71    0.12
  11  17   0    0.77    0.09
 -11  17   0    0.59    0.06
 -11  17   1    0.51    0.08
  11  17  -1    0.46    0.06
  11 -17   1    0.61    0.08
 -11  17   1    0.60    0.11
 -11  17  -1    0.52    0.11
  11  17   1    0.61    0.07
  11 -17  -1    0.54    0.06
 -11  17  -1    0.46    0.07
  11  17  -2    0.37    0.05
 -11  17   2    0.35    0.09
 -11  17   2    0.46    0.06
  11 -17   2    0.61    0.10
 -11  17   2    0.51    0.11
  11 -17  -2    0.43    0.07
 -11  17  -2    0.53    0.08
  11  17   2    0.42    0.05
 -11  17  -2    0.48    0.10
  11  17   2    0.47    0.09
 -11  17   3   -0.06    0.05
 -11  17   3   -0.13    0.05
  11 -17   3    0.00    0.05
 -11  17  -3    0.01    0.06
  11  17   3    0.02    0.05
 -11  17  -4    0.44    0.07
 -12  17   0    1.12    0.11
 -12  17   0    1.07    0.13
  12 -17   0    0.95    0.09
  12  17   0    1.04    0.09
  12 -17   1    0.61    0.06
 -12  17   1    0.61    0.07
 -12  17   1    0.62    0.10
  12  17   1    0.68    0.07
 -12  17  -1    0.56    0.10
  12 -17  -1    0.58    0.08
 -12  17   2    0.02    0.06
  12 -17   2    0.11    0.05
 -12  17   2    0.01    0.06
  12  17   2    0.05    0.05
 -12  17  -2    0.04    0.06
 -12  17  -3    0.27    0.06
   0 -18   0    9.46    0.58
   0 -18  -1    2.27    0.16
   0 -18   1    2.04    0.16
   0 -18  -2    8.20    0.52
   0  18   2    8.82    0.50
   0  18   2    8.98    0.74
   0 -18   2    8.47    0.54
   0 -18   3   10.02    0.63
   0  18   3   10.07    0.87
   0  18   3   10.15    0.60
   0  18   4    0.18    0.07
   0  18   4    0.28    0.08
   0 -18   4    0.19    0.07
   0  18   4    0.26    0.11
   0  18   5    6.58    0.48
   0 -18   5    6.68    0.41
   0  18   5    6.79    0.42
   0  18   5    6.91    0.60
   0  18   6    0.05    0.09
   0  18   6    0.16    0.06
   0 -18   6    0.08    0.05
   0  18   6    0.27    0.10
   0  18   7    0.49    0.07
   0 -18   7    0.51    0.06
   0  18   7    0.50    0.10
  -1 -18   0   14.56    0.84
   1 -18   0   13.62    0.84
  -1  18   1    2.74    0.27
   1 -18   1    2.79    0.20
  -1 -18  -1    3.00    0.19
  -1 -18   1    2.73    0.20
   1 -18  -1    2.63    0.19
   1 -18   2   23.47    1.44
  -1  18   2   25.62    1.42
  -1  18   2   23.66    1.97
  -1  18   2   24.93    1.36
   1  18   2   24.95    1.97
  -1 -18   2   23.82    1.44
   1 -18  -2   23.85    1.43
   1  18   2   25.02    1.36
   1 -18   3    1.22    0.13
  -1  18   3    1.09    0.12
  -1  18   3    0.90    0.16
   1 -18  -3    1.10    0.10
   1  18   3    0.89    0.11
   1  18   3    1.04    0.17
   1  18   3    1.06    0.16
  -1 -18   3    0.93    0.11
   1 -18   4    0.50    0.08
   1 -18   4    0.33    0.09
  -1  18   4    0.55    0.10
   1  18   4    0.53    0.14
  -1 -18   4    0.63    0.08
  -1 -18   4    0.56    0.09
   1  18   4    0.60    0.09
  -1  18   5    1.07    0.12
  -1  18   5    1.14    0.20
  -1  18   5    0.89    0.16
   1 -18   5    1.14    0.12
   1  18   5    1.02    0.19
   1  18   5    0.80    0.15
   1  18   5    1.18    0.12
  -1 -18   5    1.12    0.12
  -1  18   6    0.20    0.06
   1 -18   6    0.17    0.06
  -1  18   6    0.21    0.11
  -1  18   6    0.15    0.10
   1  18   6    0.11    0.09
  -1 -18   6    0.11    0.05
   1  18   6    0.21    0.09
   1  18   6    0.21    0.07
  -1  18   7    0.12    0.08
   1 -18   7    0.06    0.04
  -1  18   7    0.07    0.04
  -1 -18   7    0.07    0.04
   1  18   7    0.04    0.04
   1  18   7    0.12    0.07
  -2 -18   0    2.23    0.16
   2 -18   0    2.07    0.16
  -2  18   1    0.00    0.05
   2 -18   1    0.03    0.04
  -2 -18  -1    0.07    0.03
  -2 -18   1    0.04    0.03
   2 -18  -1    0.02    0.03
  -2  18   2    5.69    0.33
  -2  18   2    5.38    0.34
  -2  18   2    4.83    0.48
   2 -18   2    5.42    0.35
   2  18   2    5.42    0.32
  -2 -18   2    4.94    0.34
   2 -18  -2    5.21    0.34
  -2  18   3    0.64    0.14
  -2  18   3    0.62    0.10
   2 -18   3    0.56    0.10
  -2 -18   3    0.52    0.08
   2 -18  -3    0.62    0.08
   2  18   3    0.72    0.13
   2 -18   4    2.81    0.23
   2 -18   4    2.93    0.24
  -2  18   4    3.13    0.24
   2  18   4    3.02    0.23
  -2 -18   4    2.90    0.23
   2  18   4    3.11    0.31
   2 -18  -4    2.56    0.21
  -2 -18   4    3.25    0.22
  -2  18   5    3.50    0.30
  -2  18   5    3.20    0.24
   2 -18   5    3.36    0.23
  -2  18   5    2.96    0.35
   2  18   5    3.40    0.23
   2  18   5    3.14    0.33
   2  18   5    3.04    0.28
  -2 -18   5    3.47    0.23
  -2  18   6    4.23    0.46
   2 -18   6    5.16    0.32
  -2  18   6    5.29    0.32
  -2  18   6    5.02    0.39
  -2 -18   6    5.46    0.31
   2  18   6    5.23    0.37
   2  18   6    5.31    0.32
   2  18   6    4.08    0.44
  -2  18   7    0.22    0.05
  -2  18   7    0.14    0.09
   2 -18   7    0.28    0.05
   2  18   7    0.35    0.08
  -2 -18   7    0.30    0.05
   2  18   7    0.37    0.06
   3 -18   0    5.36    0.34
  -3 -18   0    5.02    0.33
  -3  18   1    4.05    0.38
  -3  18   1    4.34    0.27
   3 -18   1    4.15    0.28
   3 -18   1    3.81    0.26
   3 -18  -1    4.08    0.27
  -3 -18   1    3.87    0.26
   3  18   1    4.12    0.26
  -3 -18   1    3.94    0.27
  -3  18   2    1.36    0.14
   3 -18   2    1.45    0.13
  -3  18   2    1.19    0.19
  -3  18   2    1.72    0.12
   3 -18  -2    1.41    0.12
  -3 -18   2    1.36    0.12
   3  18   2    1.44    0.11
  -3  18   3    2.50    0.20
   3 -18   3    2.67    0.20
  -3  18   3    2.06    0.27
   3  18   3    2.44    0.25
  -3 -18   3    2.21    0.18
   3 -18  -3    2.39    0.18
   3 -18   4    3.63    0.25
  -3  18   4    3.25    0.26
   3 -18   4    3.35    0.25
  -3  18   4    3.52    0.26
  -3  18   4    3.26    0.29
   3 -18  -4    2.91    0.23
  -3 -18   4    2.43    0.23
   3  18   4    3.50    0.33
   3  18   4    3.44    0.23
  -3 -18   4    3.33    0.23
   3  18   4    3.54    0.27
   3  18   4    3.28    0.24
  -3  18   5    0.64    0.14
   3 -18   5    0.44    0.09
  -3  18   5    0.65    0.10
  -3  18   5    0.49    0.16
   3  18   5    0.54    0.08
   3  18   5    0.56    0.13
   3  18   5    0.46    0.11
  -3 -18   5    0.46    0.08
  -3  18   6    0.39    0.14
   3 -18   6    0.51    0.08
  -3  18   6    0.33    0.08
  -3  18   6    0.46    0.13
   3  18   6    0.38    0.11
  -3 -18   6    0.43    0.07
   3  18   6    0.71    0.12
   3  18   6    0.59    0.08
  -3  18   7   -0.01    0.04
   3 -18   7    0.01    0.03
  -3  18   7    0.04    0.08
   3  18   7   -0.03    0.04
  -3 -18   7   -0.03    0.03
   3  18   7    0.02    0.06
  -4  18   0    6.65    0.41
   4 -18   0    7.16    0.41
  -4 -18   0    5.69    0.39
   4  18   0    6.50    0.40
   4 -18   0    5.81    0.40
   4 -18   1    8.76    0.53
  -4  18   1    8.74    0.76
   4 -18   1    9.07    0.55
  -4  18   1    9.09    0.54
   4  18   1    8.63    0.53
   4 -18  -1    8.75    0.54
  -4 -18   1    8.44    0.54
  -4  18   2    6.57    0.38
  -4  18   2    6.03    0.40
   4 -18   2    6.95    0.42
  -4  18   2    5.71    0.57
   4  18   2    6.76    0.38
  -4 -18   2    5.98    0.40
   4 -18  -2    5.76    0.40
  -4  18   3    6.09    0.63
  -4  18   3    6.57    0.44
   4  18   3    7.58    0.58
   4 -18  -3    7.24    0.44
  -4 -18   3    6.77    0.44
  -4  18   4    8.85    0.55
  -4  18   4    9.16    0.59
  -4  18   4    8.92    0.63
   4 -18   4    9.47    0.55
   4 -18   4    8.80    0.58
  -4 -18   4    9.34    0.53
   4  18   4    8.70    0.59
   4  18   4    8.97    0.53
   4  18   4    8.93    0.74
   4  18   4    9.07    0.57
  -4  18   5    0.89    0.12
   4 -18   5    0.90    0.12
  -4  18   5    1.13    0.18
  -4 -18   5    1.11    0.11
   4  18   5    0.99    0.14
   4  18   5    0.97    0.16
   4  18   5    0.94    0.11
  -4  18   6    1.05    0.17
   4 -18   6    0.95    0.11
  -4  18   6    1.09    0.12
  -4  18   6    0.89    0.18
   4  18   6    1.21    0.11
   4  18   6    1.02    0.16
   4  18   6    0.89    0.13
  -4 -18   6    1.14    0.10
   4 -18   7    0.40    0.05
  -4  18   7    0.39    0.09
  -4  18   7    0.43    0.06
   4  18   7    0.53    0.08
  -4 -18   7    0.45    0.05
   4  18   7    0.34    0.05
  -5  18   0    3.17    0.34
   5  18   0    3.55    0.24
  -5 -18   0    3.62    0.24
   5 -18   0    3.51    0.25
   5 -18   0    3.42    0.24
  -5  18   0    3.98    0.26
  -5  18   1    1.91    0.24
   5 -18   1    2.08    0.17
  -5  18   1    2.07    0.17
   5 -18   1    1.93    0.16
   5 -18  -1    2.07    0.16
   5  18   1    2.14    0.16
  -5  18   2    3.00    0.22
  -5  18   2    2.84    0.31
  -5 -18   2    2.63    0.20
   5 -18  -2    2.79    0.20
  -5  18   3    2.97    0.20
   5 -18   3    2.59    0.23
   5 -18   3    2.72    0.18
  -5  18   3    3.04    0.26
  -5  18   3    3.04    0.29
   5  18   3    2.54    0.18
   5 -18  -3    2.15    0.19
  -5 -18   3    2.15    0.19
   5  18   3    2.74    0.22
  -5  18   4    1.98    0.18
  -5  18   4    1.64    0.18
  -5  18   4    1.59    0.22
   5 -18   4    1.39    0.16
   5 -18   4    1.49    0.16
   5  18   4    1.47    0.15
   5  18   4    1.80    0.20
   5  18   4    2.25    0.18
  -5 -18   4    1.75    0.15
   5  18   4    1.71    0.15
   5 -18   5    2.17    0.18
  -5  18   5    2.06    0.19
  -5  18   5    1.91    0.25
   5  18   5    2.36    0.20
   5  18   5    2.37    0.18
  -5 -18   5    2.25    0.17
   5  18   5    1.90    0.23
  -5  18   6    0.39    0.12
   5 -18   6    0.21    0.06
  -5  18   6    0.37    0.08
   5  18   6    0.32    0.08
  -5 -18   6    0.37    0.06
   5  18   6    0.39    0.07
  -5 -18   6    0.16    0.09
  -5  18   7    0.35    0.06
   5 -18   7    0.38    0.05
   5  18   7    0.42    0.06
  -5 -18   7    0.44    0.05
   5  18   7    0.44    0.05
  -6  18   0   10.52    1.00
  -6  18   0   12.11    0.73
   6  18   0   12.82    0.72
   6 -18   0   11.91    0.72
   6 -18   0   11.82    0.72
  -6  18   1    8.71    0.88
  -6  18   1   11.10    0.63
   6 -18   1   10.16    0.62
   6  18   1   10.82    0.62
   6 -18  -1    9.97    0.63
   6 -18  -1   10.08    0.63
   6 -18   2    6.29    0.41
  -6  18   2    6.78    0.42
  -6  18   2    6.76    0.49
   6 -18   2    6.54    0.48
   6 -18  -2    6.41    0.42
  -6 -18   2    6.68    0.40
   6  18   2    7.18    0.40
  -6  18   3    4.50    0.36
   6 -18   3    4.36    0.28
   6 -18   3    4.75    0.35
  -6  18   3    4.73    0.30
  -6  18   3    4.22    0.37
   6  18   3    4.44    0.33
   6  18   3    4.66    0.28
   6 -18   4    1.05    0.13
  -6  18   4    0.85    0.18
   6 -18   4    1.25    0.14
  -6  18   4    1.17    0.14
  -6  18   4    1.04    0.15
   6  18   4    1.35    0.13
   6  18   4    1.14    0.12
   6  18   4    1.19    0.13
   6  18   4    1.24    0.17
  -6 -18   4    1.08    0.12
  -6  18   5    2.34    0.20
   6 -18   5    2.32    0.19
  -6  18   5    2.13    0.26
  -6 -18   5    2.57    0.18
   6  18   5    2.56    0.18
   6  18   5    2.66    0.20
  -6 -18   5    1.99    0.34
  -6  18   6    0.08    0.06
   6 -18   6    0.01    0.04
  -6  18   6    0.14    0.09
   6  18   6    0.04    0.05
  -6 -18   6    0.17    0.12
  -6 -18   6    0.10    0.05
   6  18   6    0.09    0.06
  -6  18   7    0.35    0.05
   6  18   7    0.40    0.05
   6  18   7    0.50    0.05
   7  18   0    1.24    0.12
  -7  18   0    1.71    0.19
   7 -18   0    1.24    0.12
  -7  18   0    1.06    0.12
   7 -18   1    5.92    0.38
  -7  18   1    6.22    0.39
   7 -18   1    6.03    0.37
  -7  18   1    5.98    0.44
   7  18  -1    5.52    0.38
   7  18   1    6.41    0.37
  -7  18  -1    5.71    0.40
  -7  18  -1    5.76    0.43
   7 -18  -1    5.64    0.38
  -7 -18   1    5.95    0.37
   7 -18  -1    5.74    0.39
   7 -18   2    3.25    0.28
  -7  18   2    2.85    0.23
  -7  18   2    2.93    0.30
   7 -18   2    2.99    0.22
  -7  18  -2    2.98    0.26
   7  18   2    2.90    0.21
   7 -18   3    1.32    0.16
  -7  18   3    1.68    0.19
   7 -18   3    1.28    0.11
  -7  18   3    1.16    0.13
  -7  18   3    1.03    0.19
   7  18   3    1.30    0.11
   7  18   3    1.35    0.15
  -7  18  -3    1.34    0.17
  -7  18   4    1.05    0.18
  -7  18   4    1.24    0.15
   7 -18   4    1.05    0.13
   7 -18   4    1.08    0.13
   7  18   4    1.10    0.12
  -7 -18   4    1.36    0.12
   7 -18   5    0.02    0.06
  -7  18   5    0.12    0.07
  -7  18   5    0.04    0.10
   7  18   5    0.11    0.06
  -7 -18   5   -0.01    0.10
  -7 -18   5    0.01    0.05
   7  18   5    0.09    0.06
   7 -18   6    0.11    0.05
  -7  18   6    0.13    0.05
  -7 -18   6    0.15    0.09
   7  18   6    0.15    0.05
  -7 -18   6    0.21    0.05
   7  18   6    0.15    0.05
  -8  18   0   -0.07    0.08
  -8  18   0    0.01    0.05
   8  18   0    0.02    0.04
   8 -18   0   -0.01    0.04
   8  18  -1   12.85    0.83
  -8  18   1   14.21    0.83
  -8  18   1   13.86    0.91
  -8  18   1   13.32    0.81
   8 -18   1   13.84    0.80
   8 -18   1   14.33    0.81
   8 -18  -1   13.83    0.84
  -8 -18   1   13.73    0.79
  -8  18  -1   14.26    0.85
   8  18   1   13.22    0.79
   8  18   1   14.21    0.82
  -8  18  -1   14.04    0.90
  -8  18   2    1.23    0.19
   8 -18   2    1.21    0.12
   8 -18   2    1.26    0.17
  -8  18   2    1.08    0.13
  -8  18  -2    1.45    0.17
   8  18   2    1.30    0.12
   8 -18  -2    1.35    0.14
   8 -18   3    0.92    0.13
  -8  18   3    0.93    0.15
  -8  18   3    0.63    0.15
  -8  18   3    0.89    0.10
   8  18   3    0.76    0.07
  -8  18  -3    0.97    0.14
   8  18   3    0.96    0.12
   8 -18   4    1.54    0.15
  -8  18   4    1.47    0.16
   8 -18   4    1.48    0.14
  -8  18   4    0.94    0.17
   8  18   4    1.59    0.14
  -8  18   5    0.69    0.13
  -8  18   5    0.80    0.11
   8 -18   5    0.89    0.10
   8  18   5    0.92    0.09
  -8 -18   5    0.86    0.10
   8  18   5    0.98    0.09
  -8 -18   5    0.71    0.17
  -8  18   6    0.23    0.05
   8 -18   6    0.35    0.05
   8  18   6    0.31    0.05
  -8 -18   6    0.38    0.06
  -8 -18   6    0.29    0.10
   9 -18   0    0.04    0.04
  -9  18   0   -0.07    0.05
  -9  18   0    0.05    0.09
   9  18   0    0.01    0.04
  -9  18   1    2.52    0.26
  -9  18   1    2.66    0.21
   9 -18   1    2.57    0.20
   9  18  -1    2.46    0.19
  -9  18   1    2.41    0.17
  -9  18  -1    2.53    0.24
  -9  18  -1    2.46    0.21
   9 -18  -1    2.53    0.20
   9  18   1    2.36    0.18
  -9  18   2    0.25    0.07
   9  18  -2    0.14    0.05
  -9  18   2    0.14    0.10
   9 -18   2    0.17    0.06
   9 -18   2    0.24    0.09
   9 -18  -2    0.24    0.07
   9  18   2    0.21    0.05
  -9  18  -2    0.24    0.09
  -9  18   3    0.53    0.12
   9 -18   3    0.48    0.10
  -9  18   3    0.30    0.11
  -9  18  -3    0.48    0.10
   9  18   3    0.70    0.10
  -9  18   4    0.92    0.14
   9 -18   4    1.05    0.10
  -9  18   4    0.89    0.12
   9  18   4    1.24    0.11
  -9  18  -4    0.82    0.12
  -9 -18   4    0.79    0.18
  -9  18   5    0.26    0.06
   9 -18   5    0.30    0.06
   9  18   5    0.28    0.06
  -9 -18   5    0.31    0.11
  -9 -18   5    0.34    0.06
 -10  18   0    1.01    0.15
 -10  18   0    1.00    0.10
  10  18   0    0.90    0.08
  10 -18   0    0.85    0.11
  10 -18   0    1.03    0.09
 -10  18   1    0.65    0.10
 -10  18   1    1.09    0.16
  10  18  -1    0.86    0.09
  10 -18   1    0.95    0.11
 -10  18  -1    0.85    0.10
 -10  18  -1    0.98    0.15
  10 -18  -1    0.96    0.10
  10  18   1    0.99    0.10
 -10  18   2    0.78    0.10
  10  18  -2    0.91    0.09
  10 -18   2    1.14    0.14
 -10  18   2    0.95    0.15
  10 -18   2    0.90    0.09
  10  18   2    0.97    0.09
  10  18   2    1.10    0.12
 -10  18  -2    0.83    0.13
  10 -18  -2    1.10    0.11
 -10  18  -2    0.86    0.11
 -10  18   3    0.88    0.14
  10 -18   3    0.86    0.12
 -10  18   3    0.78    0.12
  10  18   3    1.12    0.12
 -10 -18   3    1.12    0.20
 -10  18  -3    0.87    0.13
  10 -18  -3    1.06    0.11
 -10  18   4    0.08    0.07
 -10  18   4    0.14    0.05
 -10 -18   4    0.14    0.09
  10  18   4    0.13    0.04
 -10  18  -4    0.17    0.06
  11 -18   0    3.83    0.25
  11  18   0    3.87    0.24
 -11  18   0    3.31    0.26
 -11  18   0    4.05    0.30
  11 -18   1    1.69    0.13
 -11  18   1    1.82    0.18
 -11  18   1    1.42    0.14
  11  18  -1    1.68    0.12
  11 -18  -1    1.65    0.12
 -11  18  -1    1.50    0.13
 -11  18  -1    1.66    0.18
  11  18   1    1.86    0.13
 -11  18   2    0.07    0.04
  11  18  -2    0.14    0.04
  11 -18   2    0.05    0.06
 -11  18   2    0.12    0.07
 -11  18   2    0.00    0.07
  11  18   2    0.14    0.03
  11  18   2    0.09    0.06
 -11  18  -2    0.09    0.07
 -11  18  -2    0.03    0.04
  11 -18  -2    0.04    0.04
 -11  18   3    0.25    0.07
  11 -18   3    0.19    0.05
 -11  18   3    0.12    0.07
 -11  18  -3    0.19    0.07
  11  18   3    0.25    0.06
  12 -18   0    0.33    0.05
  12  18   0    0.29    0.05
 -12  18   0    0.34    0.08
  12 -18   1    0.19    0.04
 -12  18   1    0.16    0.04
 -12  18   1    0.22    0.07
  12  18   1    0.12    0.03
  12 -18  -1    0.25    0.05
 -12  18  -1    0.13    0.07
  12 -18   2    0.38    0.07
 -12  18   2    0.47    0.08
 -12  18   2    0.43    0.08
  12  18   2    0.36    0.06
 -12  18  -2    0.34    0.08
   0 -19   0    0.06    0.04
   0 -19  -1    0.75    0.08
   0 -19   1    0.65    0.08
   0  19   2    3.39    0.34
   0 -19   2    3.52    0.25
   0 -19  -2    3.44    0.24
   0  19   2    3.68    0.23
   0 -19   3    2.90    0.22
   0  19   3    3.12    0.22
   0  19   3    2.83    0.32
   0 -19   4    9.19    0.62
   0  19   4    9.90    0.81
   0 -19   4    9.65    0.61
   0  19   4   10.23    0.62
   0  19   5    0.17    0.07
   0  19   5    0.16    0.11
   0  19   5    0.28    0.10
   0 -19   5    0.22    0.07
   0  19   6    1.39    0.17
   0  19   6    1.31    0.19
   0 -19   6    1.25    0.12
   0  19   6    1.19    0.12
   0  19   7   -0.01    0.07
   0 -19   7   -0.03    0.03
   0  19   7   -0.04    0.04
  -1 -19   0    5.33    0.34
   1 -19   0    5.49    0.35
  -1  19   1   19.83    1.18
   1 -19   1   19.67    1.17
   1 -19   1   19.96    1.19
  -1 -19  -1   20.54    1.18
  -1 -19   1   21.51    1.19
  -1 -19   1   18.75    1.17
   1  19   1   20.21    1.18
   1 -19  -1   20.46    1.19
  -1  19   2   11.84    1.02
  -1  19   2   13.05    0.72
   1 -19   2   11.66    0.74
  -1 -19   2   11.42    0.74
   1  19   2   13.28    0.71
   1 -19  -2   11.69    0.73
   1  19   2   11.53    0.95
  -1  19   3    1.54    0.23
   1 -19   3    1.74    0.15
  -1  19   3    1.86    0.15
   1  19   3    2.00    0.22
   1  19   3    1.61    0.23
  -1 -19   3    1.31    0.15
   1 -19  -3    1.81    0.14
  -1  19   4    7.08    0.45
   1 -19   4    5.79    0.44
   1 -19   4    6.79    0.44
  -1  19   4    6.83    0.48
  -1  19   4    6.52    0.59
   1 -19   4    6.93    0.42
   1  19   4    6.64    0.58
   1  19   4    7.07    0.44
  -1 -19   4    6.57    0.43
  -1 -19   4    6.20    0.44
   1  19   4    6.54    0.47
  -1 -19   4    7.06    0.42
  -1  19   5    2.50    0.20
   1 -19   5    2.36    0.19
  -1  19   5    2.31    0.25
  -1  19   5    2.22    0.29
   1  19   5    2.40    0.25
  -1 -19   5    2.57    0.19
   1  19   5    2.61    0.19
   1  19   5    2.52    0.28
  -1  19   6    1.27    0.21
   1 -19   6    1.53    0.14
  -1  19   6    1.56    0.19
  -1  19   6    1.57    0.14
   1  19   6    1.37    0.20
   1  19   6    1.45    0.14
  -1 -19   6    1.52    0.13
   1  19   6    2.02    0.20
  -1  19   7    0.55    0.07
  -1  19   7    0.63    0.11
   1 -19   7    0.57    0.06
  -1 -19   7    0.58    0.06
   1  19   7    0.70    0.11
   1  19   7    0.60    0.07
  -2 -19   0    0.81    0.09
   2 -19   0    0.96    0.10
   2 -19   1    5.78    0.37
  -2  19   1    5.74    0.37
   2 -19   1    6.00    0.38
   2 -19  -1    6.39    0.38
  -2 -19   1    5.70    0.36
   2  19   1    5.83    0.37
  -2 -19   1    6.23    0.38
  -2  19   2   15.11    0.83
  -2  19   2   14.93    0.82
   2 -19   2   13.30    0.86
  -2  19   2   13.78    1.18
   2 -19  -2   13.28    0.85
  -2 -19   2   13.51    0.85
   2  19   2   14.82    0.83
   2 -19   3    3.19    0.24
  -2  19   3    3.22    0.34
  -2  19   3    3.15    0.23
   2  19   3    3.63    0.32
  -2 -19   3    2.90    0.23
   2 -19  -3    3.26    0.23
  -2  19   4    9.00    0.61
   2 -19   4    8.09    0.57
  -2  19   4    8.80    0.54
   2 -19   4    9.38    0.54
  -2  19   4    8.84    0.57
   2 -19   4    8.67    0.56
  -2 -19   4    8.95    0.55
   2  19   4    8.36    0.52
   2  19   4    8.50    0.73
  -2 -19   4    9.32    0.52
   2  19   4    8.78    0.56
   2  19   4    8.59    0.59
  -2  19   5    2.91    0.21
   2 -19   5    2.37    0.20
  -2  19   5    2.20    0.26
  -2  19   5    2.17    0.31
   2  19   5    2.49    0.29
  -2 -19   5    3.53    0.21
   2  19   5    2.82    0.20
   2  19   5    2.47    0.25
  -2  19   6    0.03    0.09
  -2  19   6    0.16    0.06
  -2  19   6    0.06    0.10
   2 -19   6    0.13    0.06
  -2 -19   6    0.09    0.05
   2  19   6    0.06    0.05
   2  19   6    0.06    0.08
   2  19   6    0.05    0.08
   2 -19   7    0.13    0.04
  -2  19   7    0.11    0.05
  -2  19   7    0.14    0.08
  -2 -19   7    0.14    0.04
   2  19   7    0.17    0.05
   2  19   7    0.22    0.07
  -3 -19   0    0.60    0.07
   3 -19   0    0.32    0.06
  -3  19   0    0.61    0.08
   3 -19   0    0.44    0.07
  -3 -19   0    0.54    0.07
   3  19   0    0.57    0.07
   3 -19   1    6.91    0.43
   3 -19   1    6.50    0.41
  -3  19   1    6.57    0.58
  -3  19   1    6.36    0.41
   3  19   1    6.87    0.41
   3 -19  -1    6.31    0.42
  -3 -19   1    6.54    0.40
  -3 -19   1    6.66    0.42
  -3  19   2    5.97    0.59
  -3  19   2    6.47    0.41
  -3  19   2    7.03    0.40
   3 -19   2    6.03    0.42
  -3 -19   2    6.38    0.42
   3  19   2    7.45    0.39
   3 -19  -2    5.89    0.41
  -3  19   3    6.09    0.38
   3 -19   3    6.26    0.40
  -3  19   3    5.15    0.54
   3  19   3    6.08    0.50
  -3 -19   3    5.56    0.38
   3 -19  -3    5.65    0.37
  -3  19   4    3.61    0.27
  -3  19   4    3.61    0.26
   3 -19   4    3.22    0.26
  -3  19   4    3.38    0.30
   3 -19   4    3.52    0.26
   3  19   4    3.31    0.34
   3  19   4    3.23    0.25
   3  19   4    3.08    0.28
  -3 -19   4    3.36    0.24
   3  19   4    3.35    0.24
  -3  19   5    1.11    0.13
  -3  19   5    0.91    0.19
  -3  19   5    1.17    0.18
   3 -19   5    1.16    0.13
   3  19   5    1.37    0.13
   3  19   5    1.00    0.18
   3  19   5    1.21    0.16
  -3 -19   5    1.10    0.12
  -3  19   6    0.04    0.10
   3 -19   6    0.09    0.05
  -3  19   6    0.06    0.10
  -3  19   6    0.01    0.05
  -3 -19   6   -0.03    0.04
   3  19   6    0.02    0.07
   3  19   6    0.00    0.05
   3  19   6   -0.02    0.07
  -3  19   7    0.14    0.08
  -3  19   7    0.17    0.05
   3 -19   7    0.18    0.04
   3  19   7    0.19    0.06
  -3 -19   7    0.17    0.04
   3  19   7    0.14    0.04
   4  19   0    5.01    0.33
  -4  19   0    5.32    0.34
   4 -19   0    4.58    0.33
  -4 -19   0    5.35    0.32
   4 -19   0    4.81    0.33
  -4  19   1    5.84    0.54
   4 -19   1    5.72    0.38
  -4  19   1    5.94    0.38
   4 -19   1    5.63    0.37
   4  19   1    6.39    0.37
  -4 -19   1    5.48    0.37
   4 -19  -1    5.99    0.38
  -4  19   2    4.54    0.45
  -4  19   2    4.85    0.32
   4 -19   2    4.93    0.33
   4 -19  -2    4.92    0.32
  -4 -19   2    4.32    0.31
  -4  19   3    1.30    0.12
   4 -19   3    1.01    0.10
  -4  19   3    1.21    0.16
   4 -19   3    0.92    0.14
   4  19   3    1.11    0.14
   4  19   3    1.16    0.10
  -4 -19   3    1.04    0.12
  -4 -19   3    1.11    0.12
   4 -19  -3    0.84    0.11
  -4 -19   3    1.18    0.10
  -4  19   4    2.85    0.30
   4 -19   4    3.63    0.25
   4 -19   4    3.06    0.25
  -4  19   4    3.17    0.25
  -4  19   4    3.28    0.26
   4  19   4    3.05    0.22
   4  19   4    3.01    0.25
   4  19   4    3.30    0.24
   4  19   4    3.09    0.31
  -4 -19   4    3.08    0.22
  -4  19   5    1.39    0.20
  -4  19   5    1.36    0.15
   4 -19   5    1.41    0.15
   4  19   5    1.42    0.20
  -4 -19   5    1.29    0.13
   4  19   5    1.45    0.13
   4  19   5    1.48    0.17
  -4  19   6    0.31    0.11
  -4  19   6    0.38    0.08
   4 -19   6    0.31    0.07
   4  19   6    0.37    0.09
   4  19   6    0.28    0.06
  -4 -19   6    0.11    0.09
  -4 -19   6    0.23    0.06
  -4  19   7    0.27    0.05
  -4  19   7    0.31    0.09
   4 -19   7    0.34    0.04
   4  19   7    0.33    0.06
   4  19   7    0.34    0.05
  -4 -19   7    0.33    0.05
   5 -19   0    1.20    0.12
   5 -19   0    1.15    0.12
   5  19   0    1.02    0.10
  -5  19   0    1.01    0.12
   5 -19   1    2.04    0.17
   5 -19   1    2.32    0.17
  -5  19   1    2.39    0.18
  -5  19   1    2.05    0.27
  -5 -19  -1    1.91    0.17
   5 -19  -1    1.91    0.18
   5  19   1    2.26    0.17
   5 -19  -1    2.00    0.16
  -5  19   2    1.18    0.19
  -5 -19   2    0.92    0.11
   5 -19  -2    1.23    0.12
   5 -19   3    2.35    0.17
  -5  19   3    2.54    0.19
  -5  19   3    2.34    0.24
   5 -19   3    2.46    0.24
  -5  19   3    2.66    0.28
   5  19   3    2.43    0.17
   5  19   3    2.51    0.21
  -5  19   4    1.19    0.15
  -5  19   4    1.00    0.14
   5 -19   4    1.10    0.14
   5 -19   4    0.93    0.12
  -5  19   4    1.05    0.18
  -5 -19   4    0.99    0.11
   5  19   4    1.07    0.13
   5  19   4    0.89    0.12
   5  19   4    1.09    0.11
   5  19   4    1.10    0.16
   5 -19   5    0.21    0.07
  -5  19   5    0.20    0.08
  -5  19   5    0.16    0.11
   5  19   5    0.35    0.09
  -5 -19   5    0.08    0.05
   5  19   5    0.20    0.09
   5  19   5    0.24    0.07
  -5  19   6    0.16    0.06
   5 -19   6    0.13    0.05
  -5  19   6    0.17    0.10
   5  19   6    0.17    0.06
  -5 -19   6    0.12    0.05
  -5 -19   6    0.05    0.07
   5  19   6    0.11    0.05
   5 -19   7    0.54    0.05
  -5  19   7    0.45    0.06
   5  19   7    0.56    0.05
   5  19   7    0.60    0.07
  -5 -19   7    0.50    0.05
   6 -19   0    3.25    0.24
  -6  19   0    3.27    0.25
   6  19   0    3.04    0.23
   6 -19   0    3.18    0.23
  -6  19   1    7.84    0.47
   6 -19   1    7.28    0.45
   6 -19  -1    7.24    0.47
   6  19   1    7.23    0.45
   6 -19  -1    7.04    0.46
  -6  19   2    2.70    0.26
  -6  19   2    1.75    0.18
   6 -19   2    2.14    0.17
   6 -19   2    2.37    0.23
  -6 -19   2    2.23    0.17
   6  19   2    1.91    0.16
   6 -19   3    1.39    0.17
   6 -19   3    1.28    0.11
  -6  19   3    1.44    0.18
  -6  19   3    1.42    0.20
  -6  19   3    1.37    0.13
   6  19   3    1.60    0.16
   6  19   3    1.39    0.12
   6 -19   4    1.46    0.15
  -6  19   4    0.96    0.19
  -6  19   4    1.44    0.17
   6 -19   4    1.24    0.14
   6  19   4    1.27    0.13
  -6 -19   4    1.44    0.13
  -6  19   5    0.99    0.17
  -6  19   5    1.07    0.13
   6 -19   5    1.30    0.13
   6  19   5    1.37    0.14
  -6 -19   5    0.85    0.21
  -6 -19   5    1.24    0.12
   6  19   5    1.24    0.12
  -6  19   6    0.15    0.06
   6 -19   6    0.03    0.05
  -6  19   6    0.09    0.09
   6  19   6    0.04    0.05
   6  19   6    0.07    0.04
  -6 -19   6    0.02    0.11
  -6 -19   6    0.13    0.05
  -7  19   0    7.65    0.51
   7 -19   0    8.45    0.50
   7  19   0    7.80    0.49
  -7  19   0    7.70    0.55
  -7  19   1    0.29    0.09
   7 -19   1    0.28    0.05
  -7  19   1    0.25    0.06
   7 -19   1    0.24    0.08
  -7  19   1    0.32    0.11
   7  19  -1    0.28    0.06
   7  19   1    0.28    0.07
  -7  19  -1    0.32    0.11
   7 -19  -1    0.19    0.06
  -7 -19   1    0.29    0.07
   7  19   1    0.23    0.05
  -7  19  -1    0.21    0.07
  -7  19   2    1.98    0.19
   7 -19   2    1.92    0.17
  -7  19   2    1.79    0.23
   7 -19   2    2.28    0.23
   7  19   2    2.01    0.16
  -7  19  -2    2.11    0.22
  -7  19   3    5.50    0.46
  -7  19   3    5.61    0.44
   7 -19   3    6.71    0.44
  -7  19   3    6.04    0.37
   7  19   3    6.44    0.41
   7  19   3    5.65    0.35
  -7  19   4    0.73    0.12
   7 -19   4    0.56    0.10
   7 -19   4    0.83    0.11
  -7  19   4    0.63    0.15
   7  19   4    0.70    0.10
  -7 -19   4    0.72    0.09
  -7  19   5    0.02    0.06
  -7  19   5    0.10    0.10
   7 -19   5    0.04    0.06
  -7 -19   5   -0.01    0.05
   7  19   5    0.00    0.05
   7  19   5    0.01    0.05
  -7 -19   5    0.02    0.09
   7 -19   6    0.09    0.04
  -7  19   6    0.10    0.05
   7  19   6    0.08    0.04
   7  19   6    0.12    0.04
  -7 -19   6    0.13    0.10
  -7 -19   6    0.16    0.05
  -8  19   0    1.22    0.13
  -8  19   0    1.47    0.18
   8  19   0    1.37    0.12
   8 -19   0    1.30    0.12
  -8  19   1    2.50    0.23
  -8  19   1    2.49    0.26
  -8  19   1    2.64    0.19
   8  19  -1    2.26    0.19
   8 -19   1    2.56    0.21
   8 -19  -1    2.42    0.21
  -8  19  -1    2.34    0.21
  -8 -19   1    2.70    0.20
  -8  19  -1    2.74    0.26
   8  19   1    2.51    0.19
   8  19   1    2.48    0.17
   8 -19   2    8.08    0.48
   8 -19   2    8.14    0.56
  -8  19   2    8.31    0.50
  -8  19   2    8.00    0.58
   8 -19  -2    7.62    0.52
  -8  19  -2    7.96    0.55
   8  19   2    8.39    0.47
  -8  19   3    2.47    0.19
  -8  19   3    2.64    0.26
   8 -19   3    2.61    0.24
  -8  19   3    2.93    0.29
   8  19   3    2.83    0.17
   8  19   3    3.00    0.23
   8 -19   4    0.17    0.06
  -8  19   4    0.18    0.08
  -8  19   4    0.18    0.11
   8  19   4    0.09    0.06
  -8  19   5    0.42    0.11
  -8  19   5    0.71    0.10
   8 -19   5    0.97    0.10
  -8 -19   5    0.85    0.18
  -8 -19   5    0.79    0.09
   8  19   5    0.98    0.09
   8 -19   6    0.37    0.05
   8  19   6    0.38    0.05
  -8 -19   6    0.37    0.05
  -8 -19   6    0.23    0.09
  -9  19   0    0.74    0.14
   9 -19   0    0.78    0.08
   9  19   0    0.60    0.07
  -9  19   0    0.61    0.09
   9  19  -1    2.23    0.18
  -9  19   1    2.95    0.27
  -9  19   1    2.47    0.21
   9 -19   1    2.86    0.20
  -9  19  -1    2.56    0.24
   9 -19  -1    2.78    0.20
   9  19   1    2.49    0.18
  -9  19  -1    2.29    0.20
  -9  19   2    0.09    0.06
   9  19  -2    0.09    0.05
   9 -19   2    0.07    0.05
  -9  19   2    0.10    0.10
   9 -19   2    0.16    0.08
   9 -19  -2    0.05    0.05
  -9  19  -2   -0.01    0.07
  -9  19  -2    0.12    0.06
   9  19   2    0.06    0.04
  -9  19   3    0.72    0.13
   9 -19   3    0.61    0.11
  -9  19   3    0.50    0.13
  -9  19  -3    0.60    0.11
   9  19   3    0.72    0.10
  -9  19   4    0.15    0.06
   9 -19   4    0.09    0.04
  -9  19   4    0.13    0.08
   9  19   4    0.12    0.05
  -9 -19   4    0.21    0.11
   9 -19   5    0.46    0.06
  -9  19   5    0.47    0.07
   9  19   5    0.60    0.07
  -9 -19   5    0.38    0.11
  -9 -19   5    0.41    0.07
 -10  19   0    0.55    0.07
  10 -19   0    0.75    0.10
 -10  19   0    0.68    0.13
  10  19   0    0.61    0.06
  10 -19   1    0.39    0.07
 -10  19   1    0.35    0.11
  10  19  -1    0.30    0.05
 -10  19   1    0.33    0.08
  10 -19  -1    0.36    0.06
 -10  19  -1    0.34    0.07
  10  19   1    0.35    0.06
 -10  19  -1    0.45    0.11
 -10  19   2    0.25    0.10
  10 -19   2    0.21    0.04
  10 -19   2    0.22    0.08
 -10  19   2    0.24    0.06
 -10  19   2    0.19    0.10
  10  19  -2    0.21    0.05
 -10  19  -2    0.25    0.09
  10  19   2    0.20    0.05
 -10  19  -2    0.19    0.06
  10 -19  -2    0.17    0.05
  10  19   2    0.23    0.07
  10 -19   3    0.19    0.07
 -10  19   3    0.18    0.08
 -10  19   3    0.16    0.08
  10 -19  -3    0.22    0.06
 -10  19  -3    0.13    0.07
  10  19   3    0.25    0.07
 -10 -19   3    0.15    0.11
 -10  19   4    0.03    0.03
 -10  19   4    0.02    0.06
 -10 -19   4   -0.02    0.08
 -10  19  -4    0.09    0.05
 -11  19   0    0.92    0.11
 -11  19   0    1.02    0.14
  11 -19   0    1.09    0.11
  11  19   0    1.02    0.10
  11 -19   1    0.06    0.04
 -11 -19  -1    0.03    0.03
  11  19  -1   -0.01    0.03
 -11  19   1    0.01    0.05
 -11  19   1    0.03    0.07
 -11  19  -1    0.03    0.07
  11  19   1    0.02    0.04
 -11  19  -1    0.07    0.04
 -11  19   2    0.05    0.03
 -11  19   2    0.03    0.07
  11 -19   2   -0.01    0.05
 -11  19   2    0.08    0.07
  11  19   2    0.06    0.05
 -11  19  -2   -0.08    0.06
 -11  19   3    0.12    0.06
  11 -19   3    0.15    0.05
 -11  19   3    0.12    0.06
  11  19   3    0.13    0.05
 -11  19  -3    0.20    0.06
  12 -19   0    0.04    0.03
  12  19   0    0.05    0.03
 -12  19   0    0.06    0.06
 -12  19   0    0.13    0.05
  12  19  -1    0.41    0.05
  12 -19   1    0.45    0.04
 -12  19   1    0.41    0.08
 -12  19   1    0.45    0.05
  12 -19  -1    0.47    0.06
 -12  19  -1    0.35    0.08
  12  19   1    0.52    0.05
  12 -19   2    0.00    0.04
 -12  19  -2   -0.02    0.05
   0 -20   0    1.70    0.14
   0 -20   1    4.82    0.33
   0 -20   1    5.11    0.32
   0  20   1    5.03    0.32
   0 -20  -1    5.00    0.33
   0 -20  -2    0.49    0.07
   0  20   2    0.59    0.06
   0 -20   2    0.62    0.09
   0  20   3    2.72    0.21
   0 -20   3    2.90    0.22
   0  20   3    2.81    0.31
   0 -20   4    2.65    0.20
   0  20   4    2.54    0.21
   0  20   4    2.60    0.29
   0  20   4    2.64    0.22
   0  20   4    2.28    0.25
   0 -20   4    2.63    0.21
   0 -20   5    1.25    0.13
   0  20   5    0.85    0.18
   0  20   5    0.96    0.16
   0  20   5    1.35    0.13
   0  20   6    0.48    0.11
   0  20   6    0.34    0.07
   0 -20   6    0.28    0.06
   0  20   6    0.14    0.09
   0  20   7    0.00    0.04
   0 -20   7   -0.01    0.03
   0  20   7    0.09    0.07
  -1 -20   0    3.97    0.27
  -1 -20   0    3.95    0.27
   1 -20   0    4.34    0.28
   1 -20   0    3.97    0.27
  -1  20   1    2.10    0.16
   1 -20   1    1.83    0.16
   1 -20   1    2.30    0.16
  -1 -20  -1    2.43    0.17
  -1 -20   1    2.42    0.17
   1  20   1    2.17    0.16
  -1 -20   1    2.01    0.16
   1 -20  -1    2.19    0.16
  -1  20   2    2.13    0.26
   1 -20   2    2.43    0.19
  -1  20   2    2.61    0.17
   1 -20  -2    2.38    0.18
  -1 -20   2    2.33    0.19
   1 -20   3    0.71    0.11
  -1  20   3    0.78    0.11
  -1  20   3    0.61    0.14
   1 -20  -3    0.79    0.10
  -1 -20   3    0.79    0.10
   1  20   3    0.71    0.15
   1  20   3    0.82    0.15
  -1  20   4    4.14    0.35
  -1  20   4    4.22    0.31
  -1  20   4    4.22    0.43
   1 -20   4    4.67    0.31
   1 -20   4    4.46    0.31
  -1  20   4    4.32    0.32
  -1 -20   4    4.40    0.31
  -1 -20   4    4.56    0.30
   1  20   4    4.56    0.43
   1  20   4    4.50    0.30
   1  20   4    4.89    0.32
   1  20   4    4.61    0.35
   1 -20   5    2.70    0.20
  -1  20   5    2.81    0.21
  -1  20   5    2.24    0.25
  -1  20   5    2.19    0.29
   1  20   5    2.67    0.24
  -1 -20   5    2.39    0.19
   1  20   5    2.84    0.20
   1  20   5    2.32    0.28
  -1  20   6    0.16    0.06
  -1  20   6    0.19    0.10
   1 -20   6    0.32    0.07
  -1  20   6    0.27    0.10
   1  20   6    0.19    0.06
   1  20   6    0.22    0.10
  -1 -20   6    0.28    0.06
   1  20   6    0.31    0.09
  -1  20   7    0.26    0.08
  -1  20   7    0.29    0.05
   1 -20   7    0.22    0.04
   1  20   7    0.32    0.08
   1  20   7    0.23    0.05
  -1 -20   7    0.28    0.04
   2 -20   0    1.76    0.15
  -2 -20   0    1.77    0.14
   2  20   0    1.80    0.15
  -2 -20   0    1.78    0.15
   2 -20   0    1.76    0.14
  -2  20   0    1.85    0.15
  -2  20   1    7.79    0.46
   2 -20   1    6.68    0.45
   2 -20   1    7.44    0.47
   2  20   1    7.75    0.46
  -2 -20   1    7.75    0.47
   2 -20  -1    7.27    0.47
  -2 -20   1    7.46    0.45
  -2  20   2    8.92    0.83
  -2  20   2    9.89    0.57
   2 -20   2    9.05    0.60
   2  20   2   10.31    0.57
   2 -20  -2    9.52    0.59
  -2 -20   2    9.47    0.60
  -2  20   3    3.93    0.28
  -2  20   3    3.72    0.40
   2 -20   3    4.17    0.29
   2  20   3    4.31    0.37
   2 -20  -3    3.84    0.27
  -2 -20   3    3.86    0.28
  -2  20   4   12.56    0.85
  -2  20   4   13.57    0.82
   2 -20   4   13.33    0.81
  -2  20   4   12.75    0.76
   2 -20   4   13.39    0.76
   2  20   4   13.36    0.81
  -2 -20   4   12.74    0.75
   2  20   4   12.52    0.84
   2  20   4   13.09    1.05
   2  20   4   13.07    0.75
  -2 -20   4   12.77    0.80
   2 -20   5    1.38    0.15
  -2  20   5    1.62    0.20
  -2  20   5    1.33    0.22
  -2  20   5    1.65    0.16
   2  20   5    1.75    0.23
  -2 -20   5    1.77    0.15
   2  20   5    1.74    0.19
   2  20   5    1.57    0.15
  -2  20   6    1.33    0.17
  -2  20   6    0.93    0.18
   2 -20   6    1.10    0.11
  -2  20   6    1.27    0.12
   2  20   6    1.29    0.12
   2  20   6    1.26    0.15
   2  20   6    1.02    0.17
  -2 -20   6    1.29    0.11
  -2  20   7    0.18    0.08
   2 -20   7    0.20    0.04
  -2  20   7    0.19    0.05
   2  20   7    0.20    0.07
   2  20   7    0.30    0.05
  -2 -20   7    0.22    0.04
   3 -20   0    1.38    0.12
   3  20   0    1.09    0.11
  -3 -20   0    1.23    0.11
   3 -20   0    1.26    0.12
  -3  20   0    1.36    0.13
   3 -20   1    1.81    0.15
  -3  20   1    1.93    0.15
   3 -20   1    2.19    0.16
  -3 -20   1    1.89    0.14
   3 -20  -1    1.90    0.15
   3  20   1    1.75    0.15
  -3 -20   1    1.67    0.15
  -3  20   2    2.07    0.15
   3 -20   2    1.89    0.17
  -3  20   2    2.06    0.25
  -3 -20   2    1.94    0.16
   3 -20  -2    1.98    0.16
   3 -20   3    2.37    0.22
  -3  20   3    2.17    0.22
   3 -20   3    2.37    0.16
  -3  20   3    2.28    0.18
   3 -20   3    2.56    0.20
  -3 -20   3    2.38    0.16
  -3 -20   3    2.24    0.19
   3  20   3    2.25    0.24
   3  20   3    2.35    0.21
  -3 -20   3    1.99    0.18
   3  20   3    2.42    0.16
   3 -20  -3    1.88    0.17
   3 -20   4    2.43    0.20
  -3  20   4    1.85    0.19
  -3  20   4    2.36    0.20
   3 -20   4    1.77    0.18
  -3  20   4    2.05    0.23
  -3 -20   4    1.95    0.17
   3  20   4    1.79    0.23
   3  20   4    1.75    0.17
   3  20   4    1.84    0.20
   3  20   4    2.07    0.18
   3 -20   5    1.02    0.12
  -3  20   5    1.19    0.13
  -3  20   5    0.96    0.19
  -3  20   5    1.27    0.18
   3  20   5    1.07    0.12
   3  20   5    1.11    0.17
   3  20   5    0.86    0.14
  -3 -20   5    1.02    0.11
  -3  20   6    0.47    0.14
   3 -20   6    0.52    0.08
  -3  20   6    0.58    0.13
   3  20   6    0.50    0.10
   3  20   6    0.46    0.07
  -3 -20   6    0.52    0.07
   3  20   6    0.50    0.11
  -3  20   7    0.50    0.06
  -3  20   7    0.58    0.10
   3 -20   7    0.53    0.06
  -3 -20   7    0.60    0.06
   3  20   7    0.66    0.08
   3  20   7    0.61    0.06
   4  20   0    6.78    0.44
  -4 -20   0    7.14    0.44
  -4  20   0    7.67    0.46
   4 -20   0    7.08    0.45
   4 -20   0    6.92    0.45
   4 -20   1    0.53    0.08
  -4  20   1    0.52    0.07
   4 -20   1    0.66    0.07
  -4  20   1    0.39    0.11
  -4 -20   1    0.63    0.08
   4 -20  -1    0.64    0.08
   4  20   1    0.41    0.06
   4 -20  -1    0.40    0.08
  -4  20   2    4.02    0.41
   4 -20   2    4.21    0.29
  -4 -20   2    4.00    0.28
   4 -20  -2    4.19    0.28
  -4  20   3    0.69    0.14
  -4  20   3    0.88    0.14
   4 -20   3    0.93    0.13
   4 -20   3    0.81    0.08
  -4  20   3    0.84    0.10
  -4 -20   3    0.79    0.08
   4  20   3    0.82    0.12
   4 -20  -3    0.82    0.10
  -4 -20   3    0.74    0.10
   4  20   3    0.70    0.08
  -4 -20   3    0.76    0.11
   4 -20   4    3.00    0.23
  -4  20   4    2.90    0.25
   4 -20   4    2.84    0.23
  -4  20   4    3.01    0.30
  -4  20   4    2.89    0.24
   4  20   4    2.78    0.24
  -4 -20   4    3.00    0.21
   4  20   4    2.76    0.22
   4  20   4    2.72    0.29
   4  20   4    2.89    0.21
  -4  20   5    0.06    0.07
   4 -20   5   -0.03    0.05
  -4  20   5    0.01    0.10
   4  20   5    0.15    0.06
  -4 -20   5    0.03    0.05
   4  20   5    0.07    0.08
   4  20   5    0.09    0.08
   4 -20   6    0.52    0.08
  -4  20   6    0.59    0.09
  -4  20   6    0.47    0.13
   4  20   6    0.69    0.08
   4  20   6    0.65    0.10
  -4 -20   6    0.56    0.07
   4 -20   7    0.02    0.03
  -4  20   7   -0.01    0.06
  -4  20   7    0.02    0.04
  -4 -20   7    0.03    0.03
   4  20   7    0.08    0.05
   4  20   7    0.03    0.03
   5 -20   0    0.18    0.05
   5  20   0    0.17    0.05
   5 -20   0    0.17    0.06
  -5  20   0    0.13    0.06
  -5 -20  -1    4.45    0.32
   5 -20   1    4.94    0.31
   5 -20   1    4.71    0.33
  -5  20   1    5.19    0.33
  -5  20   1    4.95    0.47
   5  20   1    5.18    0.32
   5 -20  -1    5.04    0.33
   5 -20  -1    4.22    0.33
   5 -20   2    0.89    0.11
   5 -20   2    0.88    0.15
  -5  20   2    0.98    0.16
  -5  20   2    0.87    0.11
  -5 -20   2    0.82    0.10
   5  20   2    0.78    0.10
   5 -20  -2    0.90    0.10
  -5 -20   2    0.77    0.10
  -5  20   3    1.01    0.15
   5 -20   3    1.21    0.15
  -5  20   3    1.07    0.17
  -5  20   3    1.17    0.12
   5 -20   3    1.14    0.10
   5  20   3    1.04    0.13
   5  20   3    0.89    0.09
  -5  20   4    4.18    0.32
   5 -20   4    4.74    0.33
  -5  20   4    4.77    0.39
  -5  20   4    4.66    0.35
   5 -20   4    4.88    0.32
   5  20   4    4.38    0.40
  -5 -20   4    4.96    0.31
   5  20   4    4.78    0.33
   5  20   4    4.46    0.33
   5  20   4    4.66    0.30
  -5  20   5    0.57    0.14
   5 -20   5    0.68    0.10
  -5  20   5    0.73    0.11
   5  20   5    0.62    0.12
  -5 -20   5    0.71    0.09
   5  20   5    0.71    0.09
   5  20   5    0.70    0.11
  -5  20   6    0.43    0.08
  -5  20   6    0.27    0.11
   5 -20   6    0.41    0.07
   5  20   6    0.54    0.07
  -5 -20   6    0.15    0.09
  -5 -20   6    0.47    0.07
   5  20   6    0.46    0.08
  -5  20   7    0.09    0.03
   5  20   7    0.09    0.03
   5  20   7    0.07    0.04
   6  20   0    0.36    0.06
   6 -20   0    0.44    0.08
   6 -20   0    0.27    0.07
  -6  20   0    0.31    0.07
   6 -20   1    1.62    0.16
  -6  20   1    1.81    0.21
   6 -20   1    1.47    0.14
  -6  20   1    1.73    0.16
   6  20  -1    1.52    0.14
   6  20   1    1.82    0.14
   6 -20  -1    1.83    0.16
  -6 -20   1    1.81    0.15
   6 -20  -1    1.55    0.14
  -6  20  -1    1.82    0.20
   6 -20   2    2.87    0.21
[truncated: 140,511 more chars]
