# Supplementary material for: Vlasouliolides A-D, four rare C17/C15 sesquiterpene lactone dimers with potential anti-inflammatory activity from Vladimiria souliei
Source: Sci Rep. 2017 Mar 3;7:43837. doi: 10.1038/srep43837 (PMC5335558; doi:10.1038/srep43837)
Supplement: Supplementary Dataset 1 [file srep43837-s2.zip › cif/Compound 2.cif]

data_cu_dm15891_0m
_audit_creation_date              2016-05-09
_audit_creation_method
;
Olex2 1.2
(compiled 2016.02.19 svn.r3266 for OlexSys, GUI svn.r5155)
;
_publ_contact_author_address      ?
_publ_contact_author_email        ?
_publ_contact_author_name         ''
_publ_contact_author_phone        ?
_publ_section_references
;
Dolomanov, O.V., Bourhis, L.J., Gildea, R.J, Howard, J.A.K. & Puschmann, H.
 (2009), J. Appl. Cryst. 42, 339-341.

Sheldrick, G.M. (2008). Acta Cryst. A64, 112-122.

Sheldrick, G.M. (2015). Acta Cryst. C71, 3-8.
;
_chemical_name_common             ?
_chemical_name_systematic         ?
_chemical_formula_moiety          'C32 H40 O5'
_chemical_formula_sum             'C32 H40 O5'
_chemical_formula_weight          504.64
_chemical_absolute_configuration  rmad
_chemical_melting_point           ?
loop_
  _atom_type_symbol
  _atom_type_description
  _atom_type_scat_dispersion_real
  _atom_type_scat_dispersion_imag
  _atom_type_scat_source
 'C' 'C' 0.0181 0.0091 'International Tables Vol C Tables 4.2.6.8 and 6.1.1.4'
 'H' 'H' 0.0000 0.0000 'International Tables Vol C Tables 4.2.6.8 and 6.1.1.4'
 'O' 'O' 0.0492 0.0322 'International Tables Vol C Tables 4.2.6.8 and 6.1.1.4'

_shelx_space_group_comment
;
The symmetry employed for this shelxl refinement is uniquely defined
by the following loop, which should always be used as a source of
symmetry information in preference to the above space-group names.
They are only intended as comments.
;
_space_group_crystal_system       'orthorhombic'
_space_group_IT_number            19
_space_group_name_H-M_alt         'P 21 21 21'
_space_group_name_Hall            'P 2ac 2ab'
loop_
  _space_group_symop_operation_xyz
 'x, y, z'
 'x+1/2, -y+1/2, -z'
 '-x, y+1/2, -z+1/2'
 '-x+1/2, -y, z+1/2'

_cell_length_a                    11.1725(3)
_cell_length_b                    14.2312(4)
_cell_length_c                    35.3832(10)
_cell_angle_alpha                 90
_cell_angle_beta                  90
_cell_angle_gamma                 90
_cell_volume                      5625.9(3)
_cell_formula_units_Z             8
_cell_measurement_reflns_used     5928
_cell_measurement_temperature     296(2)
_cell_measurement_theta_max       51.17
_cell_measurement_theta_min       2.50
_shelx_estimated_absorpt_T_max    0.969
_shelx_estimated_absorpt_T_min    0.940
_exptl_absorpt_coefficient_mu     0.629
_exptl_absorpt_correction_T_max   0.7533
_exptl_absorpt_correction_T_min   0.6182
_exptl_absorpt_correction_type    multi-scan
_exptl_absorpt_process_details
;
SADABS-2008/1 (Bruker,2008) was used for absorption correction.
wR2(int) was 0.1546 before and 0.0713 after correction.
The Ratio of minimum to maximum transmission is 0.8207.
The \l/2 correction factor is 0.0015.
;
_exptl_absorpt_special_details    ?
_exptl_crystal_colour             colourless
_exptl_crystal_colour_primary     colourless
_exptl_crystal_density_diffrn     1.192
_exptl_crystal_density_meas       .
_exptl_crystal_density_method     ?
_exptl_crystal_description        'block'
_exptl_crystal_F_000              2176
_exptl_crystal_size_max           0.1
_exptl_crystal_size_mid           0.08
_exptl_crystal_size_min           0.05
_exptl_transmission_factor_max    ?
_exptl_transmission_factor_min    ?
_diffrn_reflns_av_R_equivalents   0.0615
_diffrn_reflns_av_unetI/netI      0.0650
_diffrn_reflns_Laue_measured_fraction_full 0.998
_diffrn_reflns_Laue_measured_fraction_max 0.978
_diffrn_reflns_limit_h_max        13
_diffrn_reflns_limit_h_min        -13
_diffrn_reflns_limit_k_max        17
_diffrn_reflns_limit_k_min        -17
_diffrn_reflns_limit_l_max        41
_diffrn_reflns_limit_l_min        -43
_diffrn_reflns_number             39132
_diffrn_reflns_point_group_measured_fraction_full 0.989
_diffrn_reflns_point_group_measured_fraction_max 0.963
_diffrn_reflns_theta_full         67.679
_diffrn_reflns_theta_max          70.111
_diffrn_reflns_theta_min          2.497
_diffrn_ambient_temperature       296.15
_diffrn_detector_area_resol_mean  ?
_diffrn_measured_fraction_theta_full 0.998
_diffrn_measured_fraction_theta_max 0.978
_diffrn_measurement_device_type   'Bruker APEX-II CCD'
_diffrn_measurement_method        '\f and \w scans'
_diffrn_radiation_monochromator   'graphite'
_diffrn_radiation_type            CuK\a
_diffrn_radiation_wavelength      1.54178
_diffrn_source                    ?
_diffrn_standards_number          0
_reflns_Friedel_coverage          0.769
_reflns_Friedel_fraction_full     0.977
_reflns_Friedel_fraction_max      0.943
_reflns_number_gt                 7800
_reflns_number_total              10295
_reflns_special_details
;
 Reflections were merged by SHELXL according to the crystal
 class for the calculation of statistics and refinement.
 
 _reflns_Friedel_fraction is defined as the number of unique
 Friedel pairs measured divided by the number that would be
 possible theoretically, ignoring centric projections and
 systematic absences.
;
_reflns_threshold_expression      'I > 2\s(I)'
_computing_cell_refinement        'SAINT v7.68A (Bruker, 2009)'
_computing_data_collection        ?
_computing_data_reduction         'SAINT v7.68A (Bruker, 2009)'
_computing_molecular_graphics     'Olex2 (Dolomanov et al., 2009)'
_computing_publication_material   'Olex2 (Dolomanov et al., 2009)'
_computing_structure_refinement   'ShelXL (Sheldrick, 2015)'
_computing_structure_solution     'ShelXS (Sheldrick, 2008)'
_refine_diff_density_max          0.230
_refine_diff_density_min          -0.183
_refine_diff_density_rms          0.037
_refine_ls_abs_structure_details
;
 Flack x determined using 2707 quotients [(I+)-(I-)]/[(I+)+(I-)]
 (Parsons, Flack and Wagner, Acta Cryst. B69 (2013) 249-259).
;
_refine_ls_abs_structure_Flack    0.08(15)
_refine_ls_extinction_coef        .
_refine_ls_extinction_method      none
_refine_ls_goodness_of_fit_ref    1.070
_refine_ls_hydrogen_treatment     constr
_refine_ls_matrix_type            full
_refine_ls_number_parameters      669
_refine_ls_number_reflns          10295
_refine_ls_number_restraints      0
_refine_ls_R_factor_all           0.0749
_refine_ls_R_factor_gt            0.0570
_refine_ls_restrained_S_all       1.070
_refine_ls_shift/su_max           0.000
_refine_ls_shift/su_mean          0.000
_refine_ls_structure_factor_coef  Fsqd
_refine_ls_weighting_details
'w=1/[\s^2^(Fo^2^)+(0.0780P)^2^+0.2975P] where P=(Fo^2^+2Fc^2^)/3'
_refine_ls_weighting_scheme       calc
_refine_ls_wR_factor_gt           0.1518
_refine_ls_wR_factor_ref          0.1664
_refine_special_details           ?
_olex2_refinement_description
;
1. Fixed Uiso
 At 1.2 times of:
  All C(H) groups, All C(H,H) groups
 At 1.5 times of:
  All C(H,H,H) groups
2.a Ternary CH refined with riding coordinates:
 C1(H1), C5(H5), C6(H6), C7(H7), C1'(H1'), C5'(H5'), C6'(H6'), C7'(H7'),
 C11'(H11'), C1A(H1A), C5A(H5A), C6A(H6A), C7A(H7A), C11A(H11A), C1B(H1B),
 C5B(H5B), C6B(H6B), C7B(H7B)
2.b Secondary CH2 refined with riding coordinates:
 C2(H2A,H2B), C3(H3A,H3B), C8(H8A,H8B), C9(H9A,H9B), C13(H13A,H13B), C2'(H2'A,
 H2'B), C3'(H3'A,H3'B), C8'(H8'A,H8'B), C9'(H9'A,H9'B), C13'(H13C,H13D),
 C2A(H2AA,H2AB), C3A(H3AA,H3AB), C8A(H8AA,H8AB), C9A(H9AA,H9AB), C13A(H13E,
 H13F), C2B(H2BA,H2BB), C3B(H3BA,H3BB), C8B(H8BA,H8BB), C9B(H9BA,H9BB),
 C13B(H13G,H13H)
2.c X=CH2 refined with riding coordinates:
 C14(H14A,H14B), C15(H15A,H15B), C14'(H14C,H14D), C15'(H15C,H15D), C14A(H14E,
 H14F), C15A(H15E,H15F), C14B(H14G,H14H), C15B(H15G,H15H)
2.d Idealised Me refined as rotating group:
 C17(H17A,H17B,H17C), C17A(H17D,H17E,H17F)
;
_atom_sites_solution_hydrogens    geom
_atom_sites_solution_primary      direct
_atom_sites_solution_secondary    ?
loop_
  _atom_site_label
  _atom_site_type_symbol
  _atom_site_fract_x
  _atom_site_fract_y
  _atom_site_fract_z
  _atom_site_U_iso_or_equiv
  _atom_site_adp_type
  _atom_site_occupancy
  _atom_site_site_symmetry_order
  _atom_site_calc_flag
  _atom_site_refinement_flags_posn
  _atom_site_refinement_flags_adp
  _atom_site_refinement_flags_occupancy
  _atom_site_disorder_assembly
  _atom_site_disorder_group
 O1 O -0.8940(3) -0.5857(2) -0.07488(8) 0.0746(8) Uani 1 1 d . . . . .
 O2 O -0.9338(3) -0.6524(2) -0.13007(7) 0.0672(8) Uani 1 1 d . . . . .
 O3 O -0.8364(2) -0.7927(2) 0.00487(6) 0.0626(7) Uani 1 1 d . . . . .
 O4 O -0.7146(2) -0.9108(2) -0.00990(7) 0.0588(7) Uani 1 1 d . . . . .
 O5 O -0.6067(3) -0.7033(3) 0.02809(9) 0.0804(10) Uani 1 1 d . . . . .
 C1 C -0.3935(4) -0.9915(3) -0.02661(11) 0.0641(11) Uani 1 1 d . . . . .
 H1 H -0.3511 -0.9413 -0.0132 0.077 Uiso 1 1 calc R . . . .
 C2 C -0.3463(5) -1.0852(4) -0.01185(15) 0.0930(17) Uani 1 1 d . . . . .
 H2A H -0.2786 -1.1061 -0.0268 0.112 Uiso 1 1 calc R . . . .
 H2B H -0.3211 -1.0792 0.0143 0.112 Uiso 1 1 calc R . . . .
 C3 C -0.4485(7) -1.1536(4) -0.01517(17) 0.108(2) Uani 1 1 d . . . . .
 H3A H -0.4454 -1.1997 0.0050 0.129 Uiso 1 1 calc R . . . .
 H3B H -0.4457 -1.1862 -0.0392 0.129 Uiso 1 1 calc R . . . .
 C4 C -0.5616(6) -1.0939(3) -0.01215(15) 0.0867(15) Uani 1 1 d . . . . .
 C5 C -0.5255(3) -0.9918(3) -0.01239(11) 0.0554(9) Uani 1 1 d . . . . .
 H5 H -0.5247 -0.9703 0.0139 0.066 Uiso 1 1 calc R . . . .
 C6 C -0.6101(3) -0.9282(3) -0.03399(9) 0.0486(8) Uani 1 1 d . . . . .
 H6 H -0.6364 -0.9608 -0.0569 0.058 Uiso 1 1 calc R . . . .
 C7 C -0.5660(3) -0.8307(2) -0.04473(9) 0.0452(7) Uani 1 1 d . . . . .
 H7 H -0.5133 -0.8081 -0.0245 0.054 Uiso 1 1 calc R . . . .
 C8 C -0.4964(3) -0.8272(3) -0.08186(10) 0.0571(9) Uani 1 1 d . . . . .
 H8A H -0.5433 -0.8578 -0.1014 0.069 Uiso 1 1 calc R . . . .
 H8B H -0.4862 -0.7620 -0.0892 0.069 Uiso 1 1 calc R . . . .
 C9 C -0.3737(4) -0.8737(4) -0.08003(12) 0.0703(12) Uani 1 1 d . . . . .
 H9A H -0.3361 -0.8692 -0.1047 0.084 Uiso 1 1 calc R . . . .
 H9B H -0.3242 -0.8394 -0.0622 0.084 Uiso 1 1 calc R . . . .
 C10 C -0.3777(4) -0.9748(4) -0.06847(11) 0.0672(11) Uani 1 1 d . . . . .
 C11 C -0.6812(3) -0.7714(3) -0.04406(9) 0.0440(7) Uani 1 1 d . . . . .
 C12 C -0.7525(3) -0.8213(3) -0.01334(9) 0.0485(8) Uani 1 1 d . . . . .
 C13 C -0.6600(4) -0.6687(3) -0.03524(10) 0.0562(9) Uani 1 1 d . . . . .
 H13A H -0.6068 -0.6433 -0.0543 0.067 Uiso 1 1 calc R . . . .
 H13B H -0.7357 -0.6359 -0.0375 0.067 Uiso 1 1 calc R . . . .
 C14 C -0.3653(5) -1.0417(4) -0.09378(14) 0.0915(17) Uani 1 1 d . . . . .
 H14A H -0.3541 -1.0263 -0.1191 0.110 Uiso 1 1 calc R . . . .
 H14B H -0.3679 -1.1044 -0.0864 0.110 Uiso 1 1 calc R . . . .
 C15 C -0.6726(8) -1.1251(5) -0.0096(3) 0.159(4) Uani 1 1 d . . . . .
 H15A H -0.7358 -1.0828 -0.0078 0.190 Uiso 1 1 calc R . . . .
 H15B H -0.6876 -1.1894 -0.0097 0.190 Uiso 1 1 calc R . . . .
 C16 C -0.6078(4) -0.6468(4) 0.00298(14) 0.0688(12) Uani 1 1 d . . . . .
 C17 C -0.5592(6) -0.5496(4) 0.0080(2) 0.113(2) Uani 1 1 d . . . . .
 H17A H -0.5854 -0.5248 0.0318 0.169 Uiso 1 1 calc GR . . . .
 H17B H -0.5878 -0.5101 -0.0121 0.169 Uiso 1 1 calc GR . . . .
 H17C H -0.4734 -0.5515 0.0074 0.169 Uiso 1 1 calc GR . . . .
 C1' C -1.1288(4) -0.8323(4) -0.17774(14) 0.0875(16) Uani 1 1 d . . . . .
 H1' H -1.1869 -0.8363 -0.1571 0.105 Uiso 1 1 calc R . . . .
 C2' C -1.2001(5) -0.8092(6) -0.21510(16) 0.115(2) Uani 1 1 d . . . . .
 H2'A H -1.2122 -0.8658 -0.2299 0.138 Uiso 1 1 calc R . . . .
 H2'B H -1.2777 -0.7825 -0.2091 0.138 Uiso 1 1 calc R . . . .
 C3' C -1.1245(7) -0.7391(7) -0.23683(18) 0.132(3) Uani 1 1 d . . . . .
 H3'A H -1.0929 -0.7680 -0.2596 0.159 Uiso 1 1 calc R . . . .
 H3'B H -1.1726 -0.6853 -0.2441 0.159 Uiso 1 1 calc R . . . .
 C4' C -1.0256(6) -0.7090(4) -0.21202(12) 0.0841(15) Uani 1 1 d . . . . .
 C5' C -1.0555(4) -0.7425(4) -0.17196(11) 0.0739(13) Uani 1 1 d . . . . .
 H5' H -1.1105 -0.6958 -0.1613 0.089 Uiso 1 1 calc R . . . .
 C6' C -0.9505(3) -0.7474(3) -0.14536(9) 0.0555(9) Uani 1 1 d . . . . .
 H6' H -0.8787 -0.7661 -0.1594 0.067 Uiso 1 1 calc R . . . .
 C7' C -0.9632(3) -0.8091(3) -0.11024(10) 0.0540(9) Uani 1 1 d . . . . .
 H7' H -1.0467 -0.8058 -0.1018 0.065 Uiso 1 1 calc R . . . .
 C8' C -0.9328(5) -0.9120(3) -0.11738(13) 0.0704(11) Uani 1 1 d . . . . .
 H8'A H -0.9215 -0.9432 -0.0933 0.085 Uiso 1 1 calc R . . . .
 H8'B H -0.8577 -0.9153 -0.1311 0.085 Uiso 1 1 calc R . . . .
 C9' C -1.0287(6) -0.9644(4) -0.13977(14) 0.0940(17) Uani 1 1 d . . . . .
 H9'A H -1.0029 -1.0290 -0.1431 0.113 Uiso 1 1 calc R . . . .
 H9'B H -1.1017 -0.9655 -0.1250 0.113 Uiso 1 1 calc R . . . .
 C10' C -1.0562(4) -0.9235(4) -0.17781(13) 0.0770(13) Uani 1 1 d . . . . .
 C11' C -0.8859(3) -0.7569(3) -0.08128(9) 0.0478(8) Uani 1 1 d . . . . .
 H11' H -0.9191 -0.7661 -0.0559 0.057 Uiso 1 1 calc R . . . .
 C12' C -0.9037(3) -0.6561(3) -0.09327(10) 0.0554(9) Uani 1 1 d . . . . .
 C13' C -0.7518(3) -0.7848(3) -0.08142(9) 0.0476(8) Uani 1 1 d . . . . .
 H13C H -0.7120 -0.7485 -0.1009 0.057 Uiso 1 1 calc R . . . .
 H13D H -0.7462 -0.8504 -0.0886 0.057 Uiso 1 1 calc R . . . .
 C14' C -1.0153(6) -0.9639(4) -0.20870(16) 0.1013(18) Uani 1 1 d . . . . .
 H14C H -0.9690 -1.0181 -0.2070 0.122 Uiso 1 1 calc R . . . .
 H14D H -1.0326 -0.9383 -0.2323 0.122 Uiso 1 1 calc R . . . .
 C15' C -0.9251(8) -0.6681(4) -0.22279(14) 0.110(2) Uani 1 1 d . . . . .
 H15C H -0.9117 -0.6557 -0.2482 0.132 Uiso 1 1 calc R . . . .
 H15D H -0.8678 -0.6516 -0.2049 0.132 Uiso 1 1 calc R . . . .
 O1A O -0.5646(6) -0.3837(7) -0.07535(17) 0.235(5) Uani 1 1 d . . . . .
 O2A O -0.7369(4) -0.3179(3) -0.08894(10) 0.1031(13) Uani 1 1 d . . . . .
 O3A O -0.6110(3) -0.6463(2) -0.15113(9) 0.0865(10) Uani 1 1 d . . . . .
 O4A O -0.5696(3) -0.6127(2) -0.21119(8) 0.0666(7) Uani 1 1 d . . . . .
 O5A O -0.3341(4) -0.6559(3) -0.15308(10) 0.0948(11) Uani 1 1 d . . . . .
 C17A C -0.2612(5) -0.6026(4) -0.09353(14) 0.0917(16) Uani 1 1 d . . . . .
 H17D H -0.2475 -0.6675 -0.0875 0.138 Uiso 1 1 calc GR . . . .
 H17E H -0.3022 -0.5727 -0.0729 0.138 Uiso 1 1 calc GR . . . .
 H17F H -0.1859 -0.5718 -0.0977 0.138 Uiso 1 1 calc GR . . . .
 C16A C -0.3361(4) -0.5959(4) -0.12852(12) 0.0697(11) Uani 1 1 d . . . . .
 C1A C -1.0617(6) -0.3576(4) -0.11504(17) 0.0952(16) Uani 1 1 d . . . . .
 H1A H -1.0683 -0.4250 -0.1099 0.114 Uiso 1 1 calc R . . . .
 C2A C -1.1655(7) -0.3077(8) -0.0949(3) 0.152(3) Uani 1 1 d . . . . .
 H2AA H -1.2307 -0.2963 -0.1125 0.182 Uiso 1 1 calc R . . . .
 H2AB H -1.1952 -0.3459 -0.0742 0.182 Uiso 1 1 calc R . . . .
 C3A C -1.1156(8) -0.2156(7) -0.0802(3) 0.166(4) Uani 1 1 d . . . . .
 H3AA H -1.1438 -0.1635 -0.0955 0.199 Uiso 1 1 calc R . . . .
 H3AB H -1.1408 -0.2053 -0.0543 0.199 Uiso 1 1 calc R . . . .
 C4A C -0.9828(7) -0.2231(5) -0.08244(16) 0.104(2) Uani 1 1 d . . . . .
 C5A C -0.9506(5) -0.3201(3) -0.09409(13) 0.0802(14) Uani 1 1 d . . . . .
 H5A H -0.9421 -0.3573 -0.0709 0.096 Uiso 1 1 calc R . . . .
 C6A C -0.8338(4) -0.3281(3) -0.11539(12) 0.0665(11) Uani 1 1 d . . . . .
 H6A H -0.8292 -0.2777 -0.1342 0.080 Uiso 1 1 calc R . . . .
 C7A C -0.8132(5) -0.4227(3) -0.13489(12) 0.0711(12) Uani 1 1 d . . . . .
 H7A H -0.8590 -0.4699 -0.1208 0.085 Uiso 1 1 calc R . . . .
 C8A C -0.8590(5) -0.4234(4) -0.17509(14) 0.0931(17) Uani 1 1 d . . . . .
 H8AA H -0.8276 -0.4784 -0.1879 0.112 Uiso 1 1 calc R . . . .
 H8AB H -0.8290 -0.3683 -0.1881 0.112 Uiso 1 1 calc R . . . .
 C9A C -0.9952(6) -0.4245(6) -0.17775(18) 0.114(2) Uani 1 1 d . . . . .
 H9AA H -1.0183 -0.4214 -0.2042 0.137 Uiso 1 1 calc R . . . .
 H9AB H -1.0246 -0.4836 -0.1677 0.137 Uiso 1 1 calc R . . . .
 C10A C -1.0543(5) -0.3446(5) -0.15679(16) 0.0924(15) Uani 1 1 d . . . . .
 C11A C -0.6791(5) -0.4435(4) -0.12798(12) 0.0879(17) Uani 1 1 d . . . . .
 H11A H -0.6718 -0.5089 -0.1196 0.105 Uiso 1 1 calc R . . . .
 C12A C -0.6512(7) -0.3811(6) -0.09498(16) 0.133(3) Uani 1 1 d . . . . .
 C13A C -0.5918(5) -0.4281(3) -0.16071(13) 0.0800(14) Uani 1 1 d . . . . .
 H13E H -0.5515 -0.3686 -0.1568 0.096 Uiso 1 1 calc R . . . .
 H13F H -0.6377 -0.4230 -0.1839 0.096 Uiso 1 1 calc R . . . .
 C14A C -1.0995(6) -0.2715(6) -0.1744(2) 0.137(3) Uani 1 1 d . . . . .
 H14E H -1.1384 -0.2247 -0.1607 0.164 Uiso 1 1 calc R . . . .
 H14F H -1.0927 -0.2665 -0.2005 0.164 Uiso 1 1 calc R . . . .
 C15A C -0.9090(10) -0.1553(5) -0.0756(2) 0.139(3) Uani 1 1 d . . . . .
 H15E H -0.8270 -0.1651 -0.0779 0.167 Uiso 1 1 calc R . . . .
 H15F H -0.9379 -0.0967 -0.0684 0.167 Uiso 1 1 calc R . . . .
 C1B C -0.3308(4) -0.5377(3) -0.28164(12) 0.0711(12) Uani 1 1 d . . . . .
 H1B H -0.2597 -0.5483 -0.2660 0.085 Uiso 1 1 calc R . . . .
 C2B C -0.3112(6) -0.5889(5) -0.31946(15) 0.1034(19) Uani 1 1 d . . . . .
 H2BA H -0.2903 -0.5439 -0.3390 0.124 Uiso 1 1 calc R . . . .
 H2BB H -0.2462 -0.6337 -0.3171 0.124 Uiso 1 1 calc R . . . .
 C3B C -0.4230(7) -0.6383(5) -0.32981(16) 0.111(2) Uani 1 1 d . . . . .
 H3BA H -0.4077 -0.7047 -0.3336 0.133 Uiso 1 1 calc R . . . .
 H3BB H -0.4558 -0.6125 -0.3530 0.133 Uiso 1 1 calc R . . . .
 C4B C -0.5092(5) -0.6239(3) -0.29740(13) 0.0754(13) Uani 1 1 d . . . . .
 C5B C -0.4358(4) -0.5935(3) -0.26368(10) 0.0597(10) Uani 1 1 d . . . . .
 H5B H -0.4015 -0.6505 -0.2525 0.072 Uiso 1 1 calc R . . . .
 C6B C -0.5025(4) -0.5429(3) -0.23267(10) 0.0554(9) Uani 1 1 d . . . . .
 H6B H -0.5587 -0.4983 -0.2441 0.066 Uiso 1 1 calc R . . . .
 C7B C -0.4255(4) -0.4914(3) -0.20379(11) 0.0583(9) Uani 1 1 d . . . . .
 H7B H -0.3491 -0.5248 -0.2017 0.070 Uiso 1 1 calc R . . . .
 C8B C -0.3991(6) -0.3904(3) -0.21519(14) 0.0844(15) Uani 1 1 d . . . . .
 H8BA H -0.3644 -0.3580 -0.1937 0.101 Uiso 1 1 calc R . . . .
 H8BB H -0.4742 -0.3595 -0.2212 0.101 Uiso 1 1 calc R . . . .
 C9B C -0.3147(6) -0.3798(4) -0.24895(14) 0.0983(18) Uani 1 1 d . . . . .
 H9BA H -0.3100 -0.3139 -0.2557 0.118 Uiso 1 1 calc R . . . .
 H9BB H -0.2352 -0.3998 -0.2414 0.118 Uiso 1 1 calc R . . . .
 C10B C -0.3517(5) -0.4352(4) -0.28339(14) 0.0772(13) Uani 1 1 d . . . . .
 C11B C -0.4955(4) -0.5054(3) -0.16614(11) 0.0589(10) Uani 1 1 d . . . . .
 C12B C -0.5624(4) -0.5955(3) -0.17360(11) 0.0619(10) Uani 1 1 d . . . . .
 C13B C -0.4156(5) -0.5121(3) -0.13137(12) 0.0722(12) Uani 1 1 d . . . . .
 H13G H -0.3657 -0.4563 -0.1306 0.087 Uiso 1 1 calc R . . . .
 H13H H -0.4665 -0.5107 -0.1092 0.087 Uiso 1 1 calc R . . . .
 C14B C -0.4027(8) -0.3937(5) -0.31295(18) 0.131(3) Uani 1 1 d . . . . .
 H14G H -0.4269 -0.4293 -0.3336 0.158 Uiso 1 1 calc R . . . .
 H14H H -0.4143 -0.3290 -0.3130 0.158 Uiso 1 1 calc R . . . .
 C15B C -0.6235(6) -0.6312(5) -0.29920(17) 0.108(2) Uani 1 1 d . . . . .
 H15G H -0.6702 -0.6170 -0.2782 0.129 Uiso 1 1 calc R . . . .
 H15H H -0.6598 -0.6507 -0.3215 0.129 Uiso 1 1 calc R . . . .

loop_
  _atom_site_aniso_label
  _atom_site_aniso_U_11
  _atom_site_aniso_U_22
  _atom_site_aniso_U_33
  _atom_site_aniso_U_23
  _atom_site_aniso_U_13
  _atom_site_aniso_U_12
 O1 0.090(2) 0.0727(19) 0.0607(16) -0.0078(15) -0.0085(16) 0.0159(17)
 O2 0.0867(19) 0.0719(18) 0.0429(13) 0.0024(12) -0.0065(14) 0.0160(16)
 O3 0.0452(12) 0.102(2) 0.0402(12) -0.0034(13) 0.0063(11) 0.0119(14)
 O4 0.0495(13) 0.0711(18) 0.0559(14) 0.0091(13) 0.0106(12) 0.0028(13)
 O5 0.0592(16) 0.124(3) 0.0578(16) -0.0215(18) -0.0137(15) 0.0112(19)
 C1 0.062(2) 0.074(3) 0.057(2) -0.0148(19) -0.0088(19) 0.015(2)
 C2 0.094(4) 0.108(4) 0.077(3) -0.008(3) -0.012(3) 0.047(4)
 C3 0.166(7) 0.069(3) 0.088(3) -0.005(3) -0.008(4) 0.038(4)
 C4 0.113(4) 0.061(3) 0.086(3) 0.004(2) -0.033(3) -0.003(3)
 C5 0.058(2) 0.059(2) 0.0485(19) -0.0067(16) -0.0069(18) 0.0057(18)
 C6 0.0435(16) 0.062(2) 0.0407(16) -0.0080(15) 0.0031(14) 0.0043(17)
 C7 0.0366(14) 0.059(2) 0.0397(15) -0.0055(15) 0.0025(14) 0.0008(15)
 C8 0.0436(17) 0.078(3) 0.0500(19) -0.0018(18) 0.0110(16) 0.0032(18)
 C9 0.048(2) 0.103(4) 0.060(2) -0.009(2) 0.0113(19) 0.009(2)
 C10 0.053(2) 0.092(3) 0.056(2) -0.018(2) -0.0053(18) 0.021(2)
 C11 0.0368(15) 0.059(2) 0.0360(15) -0.0038(14) -0.0001(13) 0.0002(15)
 C12 0.0379(15) 0.074(3) 0.0341(15) -0.0031(15) -0.0004(14) 0.0040(16)
 C13 0.0535(19) 0.059(2) 0.056(2) -0.0138(17) -0.0048(17) 0.0052(18)
 C14 0.098(4) 0.113(4) 0.064(3) -0.032(3) 0.002(3) 0.032(3)
 C15 0.140(6) 0.083(4) 0.254(10) 0.050(5) -0.082(7) -0.039(4)
 C16 0.0482(19) 0.083(3) 0.075(3) -0.033(2) -0.014(2) 0.013(2)
 C17 0.110(4) 0.084(4) 0.145(5) -0.048(4) -0.057(4) 0.011(3)
 C1' 0.050(2) 0.142(5) 0.071(3) -0.025(3) -0.008(2) 0.018(3)
 C2' 0.079(3) 0.186(7) 0.081(3) -0.048(4) -0.038(3) 0.036(4)
 C3' 0.124(5) 0.195(8) 0.077(4) 0.001(4) -0.041(4) 0.044(6)
 C4' 0.109(4) 0.097(4) 0.047(2) -0.011(2) -0.020(3) 0.033(3)
 C5' 0.068(2) 0.107(4) 0.047(2) -0.020(2) -0.016(2) 0.036(3)
 C6' 0.055(2) 0.072(2) 0.0393(17) -0.0013(16) -0.0041(16) 0.0160(19)
 C7' 0.0395(16) 0.080(3) 0.0429(17) -0.0003(17) -0.0046(15) -0.0039(18)
 C8' 0.079(3) 0.066(3) 0.066(2) 0.006(2) -0.017(2) -0.018(2)
 C9' 0.105(4) 0.103(4) 0.074(3) -0.007(3) -0.017(3) -0.043(3)
 C10' 0.056(2) 0.108(4) 0.066(2) -0.017(2) -0.007(2) -0.010(2)
 C11' 0.0433(16) 0.063(2) 0.0374(16) 0.0014(15) -0.0016(14) 0.0015(16)
 C12' 0.054(2) 0.071(3) 0.0416(17) -0.0008(17) -0.0007(16) 0.0092(19)
 C13' 0.0421(16) 0.065(2) 0.0354(16) -0.0023(15) -0.0019(14) 0.0026(16)
 C14' 0.112(4) 0.116(5) 0.076(3) -0.026(3) -0.003(3) 0.019(4)
 C15' 0.178(7) 0.098(4) 0.055(3) 0.009(3) -0.013(4) -0.005(5)
 O1A 0.172(5) 0.407(11) 0.125(4) -0.121(6) -0.072(4) 0.176(7)
 O2A 0.100(3) 0.131(3) 0.078(2) -0.039(2) -0.016(2) 0.048(3)
 O3A 0.095(2) 0.085(2) 0.080(2) 0.0254(18) 0.0267(19) 0.0062(19)
 O4A 0.0698(17) 0.0678(17) 0.0621(16) 0.0089(13) 0.0068(14) -0.0098(15)
 O5A 0.098(2) 0.102(3) 0.084(2) -0.010(2) 0.002(2) 0.049(2)
 C17A 0.081(3) 0.117(4) 0.077(3) 0.018(3) -0.007(3) 0.021(3)
 C16A 0.064(2) 0.083(3) 0.062(2) 0.008(2) 0.007(2) 0.021(2)
 C1A 0.092(4) 0.096(4) 0.098(4) 0.003(3) 0.020(3) 0.002(3)
 C2A 0.107(5) 0.198(10) 0.150(7) -0.011(7) 0.035(5) 0.028(6)
 C3A 0.129(6) 0.178(9) 0.191(9) -0.033(7) 0.038(6) 0.085(7)
 C4A 0.136(5) 0.092(4) 0.086(4) -0.019(3) 0.003(4) 0.063(4)
 C5A 0.099(3) 0.077(3) 0.065(2) 0.000(2) 0.018(3) 0.041(3)
 C6A 0.077(3) 0.062(2) 0.061(2) -0.0008(19) 0.002(2) 0.030(2)
 C7A 0.093(3) 0.058(3) 0.061(2) -0.0011(19) 0.014(2) 0.025(2)
 C8A 0.105(4) 0.109(4) 0.066(3) -0.024(3) 0.002(3) 0.021(3)
 C9A 0.108(5) 0.142(6) 0.094(4) -0.021(4) -0.005(4) 0.004(4)
 C10A 0.071(3) 0.121(4) 0.085(3) 0.010(3) -0.001(3) 0.009(3)
 C11A 0.109(4) 0.096(4) 0.058(2) 0.008(2) 0.011(3) 0.059(3)
 C12A 0.120(5) 0.209(8) 0.071(3) -0.035(4) -0.017(3) 0.102(5)
 C13A 0.100(4) 0.075(3) 0.065(2) 0.006(2) 0.011(3) 0.041(3)
 C14A 0.095(4) 0.183(7) 0.132(6) 0.039(5) -0.014(4) 0.029(5)
 C15A 0.193(9) 0.083(4) 0.140(6) -0.031(4) -0.023(6) 0.054(5)
 C1B 0.068(3) 0.083(3) 0.062(2) -0.001(2) 0.006(2) -0.007(2)
 C2B 0.118(5) 0.119(5) 0.072(3) -0.017(3) 0.024(3) -0.011(4)
 C3B 0.141(6) 0.121(5) 0.070(3) -0.027(3) 0.012(4) -0.012(4)
 C4B 0.097(4) 0.070(3) 0.060(2) 0.004(2) -0.007(2) -0.021(3)
 C5B 0.071(2) 0.059(2) 0.0486(18) 0.0084(17) -0.0032(19) 0.003(2)
 C6B 0.060(2) 0.050(2) 0.056(2) 0.0119(16) 0.0030(18) -0.0003(18)
 C7B 0.062(2) 0.058(2) 0.055(2) -0.0004(17) 0.0053(18) -0.0050(19)
 C8B 0.115(4) 0.059(3) 0.079(3) 0.001(2) 0.013(3) -0.020(3)
 C9B 0.123(5) 0.082(3) 0.090(4) 0.005(3) 0.020(4) -0.036(3)
 C10B 0.081(3) 0.075(3) 0.075(3) 0.012(2) 0.012(3) -0.018(3)
 C11B 0.069(2) 0.057(2) 0.051(2) 0.0032(17) 0.0056(18) 0.0174(19)
 C12B 0.062(2) 0.060(2) 0.064(2) 0.0147(19) 0.015(2) 0.015(2)
 C13B 0.084(3) 0.074(3) 0.059(2) -0.001(2) -0.002(2) 0.025(2)
 C14B 0.204(9) 0.098(5) 0.092(4) 0.038(3) -0.009(5) -0.012(5)
 C15B 0.111(5) 0.129(5) 0.083(3) 0.013(3) -0.021(3) -0.051(4)

_geom_special_details
;
 All esds (except the esd in the dihedral angle between two l.s. planes)
 are estimated using the full covariance matrix.  The cell esds are taken
 into account individually in the estimation of esds in distances, angles
 and torsion angles; correlations between esds in cell parameters are only
 used when they are defined by crystal symmetry.  An approximate (isotropic)
 treatment of cell esds is used for estimating esds involving l.s. planes.
;
loop_
  _geom_bond_atom_site_label_1
  _geom_bond_atom_site_label_2
  _geom_bond_distance
  _geom_bond_site_symmetry_2
  _geom_bond_publ_flag
 O1 C12' 1.200(5) . ?
 O2 C6' 1.468(5) . ?
 O2 C12' 1.346(4) . ?
 O3 C12 1.208(4) . ?
 O4 C6 1.467(4) . ?
 O4 C12 1.348(4) . ?
 O5 C16 1.198(6) . ?
 C1 H1 0.9800 . ?
 C1 C2 1.526(7) . ?
 C1 C5 1.558(6) . ?
 C1 C10 1.511(6) . ?
 C2 H2A 0.9700 . ?
 C2 H2B 0.9700 . ?
 C2 C3 1.505(9) . ?
 C3 H3A 0.9700 . ?
 C3 H3B 0.9700 . ?
 C3 C4 1.527(8) . ?
 C4 C5 1.508(6) . ?
 C4 C15 1.320(9) . ?
 C5 H5 0.9800 . ?
 C5 C6 1.515(5) . ?
 C6 H6 0.9800 . ?
 C6 C7 1.521(5) . ?
 C7 H7 0.9800 . ?
 C7 C8 1.527(4) . ?
 C7 C11 1.539(4) . ?
 C8 H8A 0.9700 . ?
 C8 H8B 0.9700 . ?
 C8 C9 1.524(5) . ?
 C9 H9A 0.9700 . ?
 C9 H9B 0.9700 . ?
 C9 C10 1.496(7) . ?
 C10 C14 1.314(6) . ?
 C11 C12 1.524(5) . ?
 C11 C13 1.513(5) . ?
 C11 C13' 1.551(4) . ?
 C13 H13A 0.9700 . ?
 C13 H13B 0.9700 . ?
 C13 C16 1.505(5) . ?
 C14 H14A 0.9300 . ?
 C14 H14B 0.9300 . ?
 C15 H15A 0.9300 . ?
 C15 H15B 0.9300 . ?
 C16 C17 1.497(7) . ?
 C17 H17A 0.9600 . ?
 C17 H17B 0.9600 . ?
 C17 H17C 0.9600 . ?
 C1' H1' 0.9800 . ?
 C1' C2' 1.578(7) . ?
 C1' C5' 1.532(8) . ?
 C1' C10' 1.531(7) . ?
 C2' H2'A 0.9700 . ?
 C2' H2'B 0.9700 . ?
 C2' C3' 1.517(10) . ?
 C3' H3'A 0.9700 . ?
 C3' H3'B 0.9700 . ?
 C3' C4' 1.475(9) . ?
 C4' C5' 1.532(7) . ?
 C4' C15' 1.321(9) . ?
 C5' H5' 0.9800 . ?
 C5' C6' 1.506(5) . ?
 C6' H6' 0.9800 . ?
 C6' C7' 1.528(5) . ?
 C7' H7' 0.9800 . ?
 C7' C8' 1.524(6) . ?
 C7' C11' 1.532(5) . ?
 C8' H8'A 0.9700 . ?
 C8' H8'B 0.9700 . ?
 C8' C9' 1.527(6) . ?
 C9' H9'A 0.9700 . ?
 C9' H9'B 0.9700 . ?
 C9' C10' 1.498(7) . ?
 C10' C14' 1.317(7) . ?
 C11' H11' 0.9800 . ?
 C11' C12' 1.509(5) . ?
 C11' C13' 1.550(5) . ?
 C13' H13C 0.9700 . ?
 C13' H13D 0.9700 . ?
 C14' H14C 0.9300 . ?
 C14' H14D 0.9300 . ?
 C15' H15C 0.9300 . ?
 C15' H15D 0.9300 . ?
 O1A C12A 1.192(7) . ?
 O2A C6A 1.438(6) . ?
 O2A C12A 1.331(6) . ?
 O3A C12B 1.205(5) . ?
 O4A C6B 1.459(4) . ?
 O4A C12B 1.355(5) . ?
 O5A C16A 1.218(5) . ?
 C17A H17D 0.9600 . ?
 C17A H17E 0.9600 . ?
 C17A H17F 0.9600 . ?
 C17A C16A 1.497(6) . ?
 C16A C13B 1.491(6) . ?
 C1A H1A 0.9800 . ?
 C1A C2A 1.534(9) . ?
 C1A C5A 1.541(8) . ?
 C1A C10A 1.491(8) . ?
 C2A H2AA 0.9700 . ?
 C2A H2AB 0.9700 . ?
 C2A C3A 1.518(13) . ?
 C3A H3AA 0.9700 . ?
 C3A H3AB 0.9700 . ?
 C3A C4A 1.490(11) . ?
 C4A C5A 1.485(7) . ?
 C4A C15A 1.292(11) . ?
 C5A H5A 0.9800 . ?
 C5A C6A 1.511(7) . ?
 C6A H6A 0.9800 . ?
 C6A C7A 1.531(6) . ?
 C7A H7A 0.9800 . ?
 C7A C8A 1.512(6) . ?
 C7A C11A 1.546(7) . ?
 C8A H8AA 0.9700 . ?
 C8A H8AB 0.9700 . ?
 C8A C9A 1.525(9) . ?
 C9A H9AA 0.9700 . ?
 C9A H9AB 0.9700 . ?
 C9A C10A 1.509(9) . ?
 C10A C14A 1.314(9) . ?
 C11A H11A 0.9800 . ?
 C11A C12A 1.500(8) . ?
 C11A C13A 1.530(7) . ?
 C13A H13E 0.9700 . ?
 C13A H13F 0.9700 . ?
 C13A C11B 1.551(6) . ?
 C14A H14E 0.9300 . ?
 C14A H14F 0.9300 . ?
 C15A H15E 0.9300 . ?
 C15A H15F 0.9300 . ?
 C1B H1B 0.9800 . ?
 C1B C2B 1.539(7) . ?
 C1B C5B 1.552(6) . ?
 C1B C10B 1.479(7) . ?
 C2B H2BA 0.9700 . ?
 C2B H2BB 0.9700 . ?
 C2B C3B 1.479(9) . ?
 C3B H3BA 0.9700 . ?
 C3B H3BB 0.9700 . ?
 C3B C4B 1.512(8) . ?
 C4B C5B 1.511(6) . ?
 C4B C15B 1.283(8) . ?
 C5B H5B 0.9800 . ?
 C5B C6B 1.509(5) . ?
 C6B H6B 0.9800 . ?
 C6B C7B 1.523(5) . ?
 C7B H7B 0.9800 . ?
 C7B C8B 1.521(6) . ?
 C7B C11B 1.558(5) . ?
 C8B H8BA 0.9700 . ?
 C8B H8BB 0.9700 . ?
 C8B C9B 1.530(7) . ?
 C9B H9BA 0.9700 . ?
 C9B H9BB 0.9700 . ?
 C9B C10B 1.509(7) . ?
 C10B C14B 1.330(8) . ?
 C11B C12B 1.506(6) . ?
 C11B C13B 1.523(6) . ?
 C13B H13G 0.9700 . ?
 C13B H13H 0.9700 . ?
 C14B H14G 0.9300 . ?
 C14B H14H 0.9300 . ?
 C15B H15G 0.9300 . ?
 C15B H15H 0.9300 . ?

loop_
  _geom_angle_atom_site_label_1
  _geom_angle_atom_site_label_2
  _geom_angle_atom_site_label_3
  _geom_angle
  _geom_angle_site_symmetry_1
  _geom_angle_site_symmetry_3
  _geom_angle_publ_flag
 C12' O2 C6' 110.6(3) . . ?
 C12 O4 C6 110.9(3) . . ?
 C2 C1 H1 107.7 . . ?
 C2 C1 C5 102.4(4) . . ?
 C5 C1 H1 107.7 . . ?
 C10 C1 H1 107.7 . . ?
 C10 C1 C2 115.6(4) . . ?
 C10 C1 C5 115.4(3) . . ?
 C1 C2 H2A 110.5 . . ?
 C1 C2 H2B 110.5 . . ?
 H2A C2 H2B 108.7 . . ?
 C3 C2 C1 106.0(4) . . ?
 C3 C2 H2A 110.5 . . ?
 C3 C2 H2B 110.5 . . ?
 C2 C3 H3A 110.7 . . ?
 C2 C3 H3B 110.7 . . ?
 C2 C3 C4 105.2(4) . . ?
 H3A C3 H3B 108.8 . . ?
 C4 C3 H3A 110.7 . . ?
 C4 C3 H3B 110.7 . . ?
 C5 C4 C3 108.3(5) . . ?
 C15 C4 C3 126.5(6) . . ?
 C15 C4 C5 125.2(6) . . ?
 C1 C5 H5 107.3 . . ?
 C4 C5 C1 104.9(4) . . ?
 C4 C5 H5 107.3 . . ?
 C4 C5 C6 114.3(4) . . ?
 C6 C5 C1 115.2(3) . . ?
 C6 C5 H5 107.3 . . ?
 O4 C6 C5 107.7(3) . . ?
 O4 C6 H6 108.8 . . ?
 O4 C6 C7 104.4(3) . . ?
 C5 C6 H6 108.8 . . ?
 C5 C6 C7 118.0(3) . . ?
 C7 C6 H6 108.8 . . ?
 C6 C7 H7 108.1 . . ?
 C6 C7 C8 114.2(3) . . ?
 C6 C7 C11 103.0(3) . . ?
 C8 C7 H7 108.1 . . ?
 C8 C7 C11 114.9(3) . . ?
 C11 C7 H7 108.1 . . ?
 C7 C8 H8A 108.7 . . ?
 C7 C8 H8B 108.7 . . ?
 H8A C8 H8B 107.6 . . ?
 C9 C8 C7 114.0(3) . . ?
 C9 C8 H8A 108.7 . . ?
 C9 C8 H8B 108.7 . . ?
 C8 C9 H9A 108.8 . . ?
 C8 C9 H9B 108.8 . . ?
 H9A C9 H9B 107.7 . . ?
 C10 C9 C8 113.8(4) . . ?
 C10 C9 H9A 108.8 . . ?
 C10 C9 H9B 108.8 . . ?
 C9 C10 C1 115.0(4) . . ?
 C14 C10 C1 124.5(5) . . ?
 C14 C10 C9 120.5(4) . . ?
 C7 C11 C13' 110.2(3) . . ?
 C12 C11 C7 101.1(3) . . ?
 C12 C11 C13' 106.5(3) . . ?
 C13 C11 C7 113.7(3) . . ?
 C13 C11 C12 112.6(3) . . ?
 C13 C11 C13' 111.9(3) . . ?
 O3 C12 O4 120.9(3) . . ?
 O3 C12 C11 129.0(4) . . ?
 O4 C12 C11 109.9(3) . . ?
 C11 C13 H13A 108.2 . . ?
 C11 C13 H13B 108.2 . . ?
 H13A C13 H13B 107.3 . . ?
 C16 C13 C11 116.5(4) . . ?
 C16 C13 H13A 108.2 . . ?
 C16 C13 H13B 108.2 . . ?
 C10 C14 H14A 120.0 . . ?
 C10 C14 H14B 120.0 . . ?
 H14A C14 H14B 120.0 . . ?
 C4 C15 H15A 120.0 . . ?
 C4 C15 H15B 120.0 . . ?
 H15A C15 H15B 120.0 . . ?
 O5 C16 C13 122.1(4) . . ?
 O5 C16 C17 121.9(4) . . ?
 C17 C16 C13 116.0(5) . . ?
 C16 C17 H17A 109.5 . . ?
 C16 C17 H17B 109.5 . . ?
 C16 C17 H17C 109.5 . . ?
 H17A C17 H17B 109.5 . . ?
 H17A C17 H17C 109.5 . . ?
 H17B C17 H17C 109.5 . . ?
 C2' C1' H1' 107.6 . . ?
 C5' C1' H1' 107.6 . . ?
 C5' C1' C2' 102.0(5) . . ?
 C10' C1' H1' 107.6 . . ?
 C10' C1' C2' 116.3(4) . . ?
 C10' C1' C5' 115.1(3) . . ?
 C1' C2' H2'A 110.5 . . ?
 C1' C2' H2'B 110.5 . . ?
 H2'A C2' H2'B 108.7 . . ?
 C3' C2' C1' 106.3(5) . . ?
 C3' C2' H2'A 110.5 . . ?
 C3' C2' H2'B 110.5 . . ?
 C2' C3' H3'A 110.1 . . ?
 C2' C3' H3'B 110.1 . . ?
 H3'A C3' H3'B 108.4 . . ?
 C4' C3' C2' 107.9(5) . . ?
 C4' C3' H3'A 110.1 . . ?
 C4' C3' H3'B 110.1 . . ?
 C3' C4' C5' 107.3(6) . . ?
 C15' C4' C3' 126.4(6) . . ?
 C15' C4' C5' 126.1(5) . . ?
 C1' C5' H5' 106.3 . . ?
 C4' C5' C1' 104.6(4) . . ?
 C4' C5' H5' 106.3 . . ?
 C6' C5' C1' 117.5(4) . . ?
 C6' C5' C4' 115.0(4) . . ?
 C6' C5' H5' 106.3 . . ?
 O2 C6' C5' 106.6(3) . . ?
 O2 C6' H6' 109.5 . . ?
 O2 C6' C7' 104.0(3) . . ?
 C5' C6' H6' 109.5 . . ?
 C5' C6' C7' 117.5(4) . . ?
 C7' C6' H6' 109.5 . . ?
 C6' C7' H7' 108.0 . . ?
 C6' C7' C11' 102.3(3) . . ?
 C8' C7' C6' 113.3(3) . . ?
 C8' C7' H7' 108.0 . . ?
 C8' C7' C11' 116.8(3) . . ?
 C11' C7' H7' 108.0 . . ?
 C7' C8' H8'A 108.9 . . ?
 C7' C8' H8'B 108.9 . . ?
 C7' C8' C9' 113.5(4) . . ?
 H8'A C8' H8'B 107.7 . . ?
 C9' C8' H8'A 108.9 . . ?
 C9' C8' H8'B 108.9 . . ?
 C8' C9' H9'A 108.6 . . ?
 C8' C9' H9'B 108.6 . . ?
 H9'A C9' H9'B 107.5 . . ?
 C10' C9' C8' 114.8(4) . . ?
 C10' C9' H9'A 108.6 . . ?
 C10' C9' H9'B 108.6 . . ?
 C9' C10' C1' 115.9(4) . . ?
 C14' C10' C1' 123.7(5) . . ?
 C14' C10' C9' 120.3(6) . . ?
 C7' C11' H11' 109.5 . . ?
 C7' C11' C13' 114.8(3) . . ?
 C12' C11' C7' 101.5(3) . . ?
 C12' C11' H11' 109.5 . . ?
 C12' C11' C13' 111.7(3) . . ?
 C13' C11' H11' 109.5 . . ?
 O1 C12' O2 120.9(4) . . ?
 O1 C12' C11' 129.0(3) . . ?
 O2 C12' C11' 110.0(3) . . ?
 C11 C13' H13C 108.0 . . ?
 C11 C13' H13D 108.0 . . ?
 C11' C13' C11 117.2(3) . . ?
 C11' C13' H13C 108.0 . . ?
 C11' C13' H13D 108.0 . . ?
 H13C C13' H13D 107.2 . . ?
 C10' C14' H14C 120.0 . . ?
 C10' C14' H14D 120.0 . . ?
 H14C C14' H14D 120.0 . . ?
 C4' C15' H15C 120.0 . . ?
 C4' C15' H15D 120.0 . . ?
 H15C C15' H15D 120.0 . . ?
 C12A O2A C6A 111.7(4) . . ?
 C12B O4A C6B 110.9(3) . . ?
 H17D C17A H17E 109.5 . . ?
 H17D C17A H17F 109.5 . . ?
 H17E C17A H17F 109.5 . . ?
 C16A C17A H17D 109.5 . . ?
 C16A C17A H17E 109.5 . . ?
 C16A C17A H17F 109.5 . . ?
 O5A C16A C17A 122.4(4) . . ?
 O5A C16A C13B 121.5(4) . . ?
 C13B C16A C17A 116.1(4) . . ?
 C2A C1A H1A 108.0 . . ?
 C2A C1A C5A 103.1(5) . . ?
 C5A C1A H1A 108.0 . . ?
 C10A C1A H1A 108.0 . . ?
 C10A C1A C2A 116.4(6) . . ?
 C10A C1A C5A 112.9(5) . . ?
 C1A C2A H2AA 110.5 . . ?
 C1A C2A H2AB 110.5 . . ?
 H2AA C2A H2AB 108.7 . . ?
 C3A C2A C1A 106.3(7) . . ?
 C3A C2A H2AA 110.5 . . ?
 C3A C2A H2AB 110.5 . . ?
 C2A C3A H3AA 110.4 . . ?
 C2A C3A H3AB 110.4 . . ?
 H3AA C3A H3AB 108.6 . . ?
 C4A C3A C2A 106.6(6) . . ?
 C4A C3A H3AA 110.4 . . ?
 C4A C3A H3AB 110.4 . . ?
 C5A C4A C3A 108.8(7) . . ?
 C15A C4A C3A 124.9(7) . . ?
 C15A C4A C5A 126.3(7) . . ?
 C1A C5A H5A 107.1 . . ?
 C4A C5A C1A 105.1(5) . . ?
 C4A C5A H5A 107.1 . . ?
 C4A C5A C6A 114.7(5) . . ?
 C6A C5A C1A 115.4(4) . . ?
 C6A C5A H5A 107.1 . . ?
 O2A C6A C5A 108.5(3) . . ?
 O2A C6A H6A 109.2 . . ?
 O2A C6A C7A 105.6(3) . . ?
 C5A C6A H6A 109.2 . . ?
 C5A C6A C7A 114.9(4) . . ?
 C7A C6A H6A 109.2 . . ?
 C6A C7A H7A 107.2 . . ?
 C6A C7A C11A 104.1(4) . . ?
 C8A C7A C6A 112.3(4) . . ?
 C8A C7A H7A 107.2 . . ?
 C8A C7A C11A 118.4(4) . . ?
 C11A C7A H7A 107.2 . . ?
 C7A C8A H8AA 108.9 . . ?
 C7A C8A H8AB 108.9 . . ?
 C7A C8A C9A 113.4(5) . . ?
 H8AA C8A H8AB 107.7 . . ?
 C9A C8A H8AA 108.9 . . ?
 C9A C8A H8AB 108.9 . . ?
 C8A C9A H9AA 108.9 . . ?
 C8A C9A H9AB 108.9 . . ?
 H9AA C9A H9AB 107.7 . . ?
 C10A C9A C8A 113.5(6) . . ?
 C10A C9A H9AA 108.9 . . ?
 C10A C9A H9AB 108.9 . . ?
 C1A C10A C9A 114.7(5) . . ?
 C14A C10A C1A 123.1(6) . . ?
 C14A C10A C9A 122.1(6) . . ?
 C7A C11A H11A 108.1 . . ?
 C12A C11A C7A 102.2(4) . . ?
 C12A C11A H11A 108.1 . . ?
 C12A C11A C13A 111.9(6) . . ?
 C13A C11A C7A 118.1(4) . . ?
 C13A C11A H11A 108.1 . . ?
 O1A C12A O2A 120.8(6) . . ?
 O1A C12A C11A 127.2(6) . . ?
 O2A C12A C11A 112.1(5) . . ?
 C11A C13A H13E 108.3 . . ?
 C11A C13A H13F 108.3 . . ?
 C11A C13A C11B 115.8(4) . . ?
 H13E C13A H13F 107.4 . . ?
 C11B C13A H13E 108.3 . . ?
 C11B C13A H13F 108.3 . . ?
 C10A C14A H14E 120.0 . . ?
 C10A C14A H14F 120.0 . . ?
 H14E C14A H14F 120.0 . . ?
 C4A C15A H15E 120.0 . . ?
 C4A C15A H15F 120.0 . . ?
 H15E C15A H15F 120.0 . . ?
 C2B C1B H1B 107.6 . . ?
 C2B C1B C5B 102.8(4) . . ?
 C5B C1B H1B 107.6 . . ?
 C10B C1B H1B 107.6 . . ?
 C10B C1B C2B 116.9(4) . . ?
 C10B C1B C5B 113.7(4) . . ?
 C1B C2B H2BA 110.0 . . ?
 C1B C2B H2BB 110.0 . . ?
 H2BA C2B H2BB 108.3 . . ?
 C3B C2B C1B 108.7(5) . . ?
 C3B C2B H2BA 110.0 . . ?
 C3B C2B H2BB 110.0 . . ?
 C2B C3B H3BA 110.4 . . ?
 C2B C3B H3BB 110.4 . . ?
 C2B C3B C4B 106.6(4) . . ?
 H3BA C3B H3BB 108.6 . . ?
 C4B C3B H3BA 110.4 . . ?
 C4B C3B H3BB 110.4 . . ?
 C5B C4B C3B 106.9(5) . . ?
 C15B C4B C3B 125.9(5) . . ?
 C15B C4B C5B 127.1(5) . . ?
 C1B C5B H5B 107.1 . . ?
 C4B C5B C1B 103.5(3) . . ?
 C4B C5B H5B 107.1 . . ?
 C6B C5B C1B 115.3(3) . . ?
 C6B C5B C4B 116.3(4) . . ?
 C6B C5B H5B 107.1 . . ?
 O4A C6B C5B 107.9(3) . . ?
 O4A C6B H6B 109.0 . . ?
 O4A C6B C7B 105.6(3) . . ?
 C5B C6B H6B 109.0 . . ?
 C5B C6B C7B 116.0(3) . . ?
 C7B C6B H6B 109.0 . . ?
 C6B C7B H7B 108.0 . . ?
 C6B C7B C11B 103.2(3) . . ?
 C8B C7B C6B 112.7(4) . . ?
 C8B C7B H7B 108.0 . . ?
 C8B C7B C11B 116.4(3) . . ?
 C11B C7B H7B 108.0 . . ?
 C7B C8B H8BA 108.6 . . ?
 C7B C8B H8BB 108.6 . . ?
 C7B C8B C9B 114.8(4) . . ?
 H8BA C8B H8BB 107.5 . . ?
 C9B C8B H8BA 108.6 . . ?
 C9B C8B H8BB 108.6 . . ?
 C8B C9B H9BA 108.7 . . ?
 C8B C9B H9BB 108.7 . . ?
 H9BA C9B H9BB 107.6 . . ?
 C10B C9B C8B 114.2(4) . . ?
 C10B C9B H9BA 108.7 . . ?
 C10B C9B H9BB 108.7 . . ?
 C1B C10B C9B 116.0(4) . . ?
 C14B C10B C1B 122.6(5) . . ?
 C14B C10B C9B 121.4(5) . . ?
 C13A C11B C7B 111.3(3) . . ?
 C12B C11B C13A 106.3(4) . . ?
 C12B C11B C7B 102.0(3) . . ?
 C12B C11B C13B 112.3(3) . . ?
 C13B C11B C13A 110.5(3) . . ?
 C13B C11B C7B 113.8(4) . . ?
 O3A C12B O4A 120.8(4) . . ?
 O3A C12B C11B 128.3(4) . . ?
 O4A C12B C11B 110.8(3) . . ?
 C16A C13B C11B 117.0(4) . . ?
 C16A C13B H13G 108.1 . . ?
 C16A C13B H13H 108.1 . . ?
 C11B C13B H13G 108.1 . . ?
 C11B C13B H13H 108.1 . . ?
 H13G C13B H13H 107.3 . . ?
 C10B C14B H14G 120.0 . . ?
 C10B C14B H14H 120.0 . . ?
 H14G C14B H14H 120.0 . . ?
 C4B C15B H15G 120.0 . . ?
 C4B C15B H15H 120.0 . . ?
 H15G C15B H15H 120.0 . . ?

loop_
  _geom_torsion_atom_site_label_1
  _geom_torsion_atom_site_label_2
  _geom_torsion_atom_site_label_3
  _geom_torsion_atom_site_label_4
  _geom_torsion
  _geom_torsion_site_symmetry_1
  _geom_torsion_site_symmetry_2
  _geom_torsion_site_symmetry_3
  _geom_torsion_site_symmetry_4
  _geom_torsion_publ_flag
 O2 C6' C7' C8' -157.3(3) . . . . ?
 O2 C6' C7' C11' -30.7(4) . . . . ?
 O4 C6 C7 C8 -154.5(3) . . . . ?
 O4 C6 C7 C11 -29.2(3) . . . . ?
 C1 C2 C3 C4 -27.7(6) . . . . ?
 C1 C5 C6 O4 -160.2(3) . . . . ?
 C1 C5 C6 C7 -42.5(4) . . . . ?
 C2 C1 C5 C4 -31.3(4) . . . . ?
 C2 C1 C5 C6 -157.9(3) . . . . ?
 C2 C1 C10 C9 -155.0(4) . . . . ?
 C2 C1 C10 C14 23.6(7) . . . . ?
 C2 C3 C4 C5 7.4(6) . . . . ?
 C2 C3 C4 C15 -172.4(7) . . . . ?
 C3 C4 C5 C1 15.1(5) . . . . ?
 C3 C4 C5 C6 142.3(4) . . . . ?
 C4 C5 C6 O4 78.1(4) . . . . ?
 C4 C5 C6 C7 -164.1(4) . . . . ?
 C5 C1 C2 C3 36.6(5) . . . . ?
 C5 C1 C10 C9 85.6(5) . . . . ?
 C5 C1 C10 C14 -95.8(5) . . . . ?
 C5 C6 C7 C8 86.0(4) . . . . ?
 C5 C6 C7 C11 -148.7(3) . . . . ?
 C6 O4 C12 O3 -178.5(3) . . . . ?
 C6 O4 C12 C11 5.5(4) . . . . ?
 C6 C7 C8 C9 -70.2(4) . . . . ?
 C6 C7 C11 C12 31.3(3) . . . . ?
 C6 C7 C11 C13 152.3(3) . . . . ?
 C6 C7 C11 C13' -81.1(3) . . . . ?
 C7 C8 C9 C10 57.8(5) . . . . ?
 C7 C11 C12 O3 160.9(3) . . . . ?
 C7 C11 C12 O4 -23.6(3) . . . . ?
 C7 C11 C13 C16 -62.7(4) . . . . ?
 C7 C11 C13' C11' 161.3(3) . . . . ?
 C8 C7 C11 C12 156.2(3) . . . . ?
 C8 C7 C11 C13 -82.9(4) . . . . ?
 C8 C7 C11 C13' 43.7(4) . . . . ?
 C8 C9 C10 C1 -78.5(5) . . . . ?
 C8 C9 C10 C14 102.9(5) . . . . ?
 C10 C1 C2 C3 -89.7(5) . . . . ?
 C10 C1 C5 C4 95.1(4) . . . . ?
 C10 C1 C5 C6 -31.4(5) . . . . ?
 C11 C7 C8 C9 171.1(3) . . . . ?
 C11 C13 C16 O5 -15.7(6) . . . . ?
 C11 C13 C16 C17 165.4(4) . . . . ?
 C12 O4 C6 C5 141.6(3) . . . . ?
 C12 O4 C6 C7 15.4(3) . . . . ?
 C12 C11 C13 C16 51.6(4) . . . . ?
 C12 C11 C13' C11' 52.5(4) . . . . ?
 C13 C11 C12 O3 39.1(5) . . . . ?
 C13 C11 C12 O4 -145.4(3) . . . . ?
 C13 C11 C13' C11' -71.1(4) . . . . ?
 C15 C4 C5 C1 -165.1(7) . . . . ?
 C15 C4 C5 C6 -37.9(8) . . . . ?
 C1' C2' C3' C4' -9.0(7) . . . . ?
 C1' C5' C6' O2 -152.4(3) . . . . ?
 C1' C5' C6' C7' -36.3(5) . . . . ?
 C2' C1' C5' C4' -34.3(4) . . . . ?
 C2' C1' C5' C6' -163.2(4) . . . . ?
 C2' C1' C10' C9' -157.2(5) . . . . ?
 C2' C1' C10' C14' 25.1(8) . . . . ?
 C2' C3' C4' C5' -12.9(7) . . . . ?
 C2' C3' C4' C15' 161.8(6) . . . . ?
 C3' C4' C5' C1' 30.4(5) . . . . ?
 C3' C4' C5' C6' 160.7(5) . . . . ?
 C4' C5' C6' O2 83.8(4) . . . . ?
 C4' C5' C6' C7' -160.1(4) . . . . ?
 C5' C1' C2' C3' 26.9(6) . . . . ?
 C5' C1' C10' C9' 83.6(5) . . . . ?
 C5' C1' C10' C14' -94.1(6) . . . . ?
 C5' C6' C7' C8' 85.2(4) . . . . ?
 C5' C6' C7' C11' -148.2(3) . . . . ?
 C6' O2 C12' O1 -174.9(4) . . . . ?
 C6' O2 C12' C11' 5.3(4) . . . . ?
 C6' C7' C8' C9' -73.9(5) . . . . ?
 C6' C7' C11' C12' 32.9(3) . . . . ?
 C6' C7' C11' C13' -87.7(4) . . . . ?
 C7' C8' C9' C10' 58.3(6) . . . . ?
 C7' C11' C12' O1 155.6(4) . . . . ?
 C7' C11' C12' O2 -24.7(4) . . . . ?
 C7' C11' C13' C11 -153.8(3) . . . . ?
 C8' C7' C11' C12' 157.2(3) . . . . ?
 C8' C7' C11' C13' 36.6(5) . . . . ?
 C8' C9' C10' C1' -73.8(6) . . . . ?
 C8' C9' C10' C14' 103.9(6) . . . . ?
 C10' C1' C2' C3' -99.2(7) . . . . ?
 C10' C1' C5' C4' 92.6(5) . . . . ?
 C10' C1' C5' C6' -36.3(5) . . . . ?
 C11' C7' C8' C9' 167.6(4) . . . . ?
 C12' O2 C6' C5' 141.4(3) . . . . ?
 C12' O2 C6' C7' 16.5(4) . . . . ?
 C12' C11' C13' C11 91.4(4) . . . . ?
 C13' C11 C12 O3 -84.0(4) . . . . ?
 C13' C11 C12 O4 91.5(3) . . . . ?
 C13' C11 C13 C16 171.6(3) . . . . ?
 C13' C11' C12' O1 -81.7(5) . . . . ?
 C13' C11' C12' O2 98.1(4) . . . . ?
 C15' C4' C5' C1' -144.3(6) . . . . ?
 C15' C4' C5' C6' -14.0(8) . . . . ?
 O2A C6A C7A C8A -149.3(4) . . . . ?
 O2A C6A C7A C11A -20.0(5) . . . . ?
 O4A C6B C7B C8B -151.0(4) . . . . ?
 O4A C6B C7B C11B -24.6(4) . . . . ?
 O5A C16A C13B C11B 0.8(7) . . . . ?
 C17A C16A C13B C11B -178.1(4) . . . . ?
 C1A C2A C3A C4A -14.4(10) . . . . ?
 C1A C5A C6A O2A -162.7(4) . . . . ?
 C1A C5A C6A C7A -44.8(6) . . . . ?
 C2A C1A C5A C4A -31.7(6) . . . . ?
 C2A C1A C5A C6A -159.1(5) . . . . ?
 C2A C1A C10A C9A -152.3(7) . . . . ?
 C2A C1A C10A C14A 25.1(10) . . . . ?
 C2A C3A C4A C5A -6.0(10) . . . . ?
 C2A C3A C4A C15A 173.4(8) . . . . ?
 C3A C4A C5A C1A 23.8(7) . . . . ?
 C3A C4A C5A C6A 151.7(6) . . . . ?
 C4A C5A C6A O2A 74.9(5) . . . . ?
 C4A C5A C6A C7A -167.2(4) . . . . ?
 C5A C1A C2A C3A 28.2(8) . . . . ?
 C5A C1A C10A C9A 88.8(6) . . . . ?
 C5A C1A C10A C14A -93.8(7) . . . . ?
 C5A C6A C7A C8A 91.2(5) . . . . ?
 C5A C6A C7A C11A -139.6(4) . . . . ?
 C6A O2A C12A O1A -179.1(9) . . . . ?
 C6A O2A C12A C11A 1.0(9) . . . . ?
 C6A C7A C8A C9A -71.9(7) . . . . ?
 C6A C7A C11A C12A 19.8(6) . . . . ?
 C6A C7A C11A C13A -103.3(5) . . . . ?
 C7A C8A C9A C10A 55.5(8) . . . . ?
 C7A C11A C12A O1A 166.4(10) . . . . ?
 C7A C11A C12A O2A -13.7(8) . . . . ?
 C7A C11A C13A C11B -137.3(5) . . . . ?
 C8A C7A C11A C12A 145.3(6) . . . . ?
 C8A C7A C11A C13A 22.1(7) . . . . ?
 C8A C9A C10A C1A -78.2(8) . . . . ?
 C8A C9A C10A C14A 104.4(7) . . . . ?
 C10A C1A C2A C3A -95.9(9) . . . . ?
 C10A C1A C5A C4A 94.7(6) . . . . ?
 C10A C1A C5A C6A -32.7(6) . . . . ?
 C11A C7A C8A C9A 166.7(6) . . . . ?
 C11A C13A C11B C7B 170.7(4) . . . . ?
 C11A C13A C11B C12B 60.4(5) . . . . ?
 C11A C13A C11B C13B -61.8(6) . . . . ?
 C12A O2A C6A C5A 136.1(6) . . . . ?
 C12A O2A C6A C7A 12.4(7) . . . . ?
 C12A C11A C13A C11B 104.6(5) . . . . ?
 C13A C11A C12A O1A -66.3(12) . . . . ?
 C13A C11A C12A O2A 113.6(7) . . . . ?
 C13A C11B C12B O3A -79.1(5) . . . . ?
 C13A C11B C12B O4A 97.0(4) . . . . ?
 C13A C11B C13B C16A 167.1(4) . . . . ?
 C15A C4A C5A C1A -155.5(7) . . . . ?
 C15A C4A C5A C6A -27.7(9) . . . . ?
 C1B C2B C3B C4B -3.8(7) . . . . ?
 C1B C5B C6B O4A -162.1(3) . . . . ?
 C1B C5B C6B C7B -44.0(5) . . . . ?
 C2B C1B C5B C4B -32.9(5) . . . . ?
 C2B C1B C5B C6B -160.9(4) . . . . ?
 C2B C1B C10B C9B -152.6(5) . . . . ?
 C2B C1B C10B C14B 29.0(8) . . . . ?
 C2B C3B C4B C5B -17.7(7) . . . . ?
 C2B C3B C4B C15B 158.7(7) . . . . ?
 C3B C4B C5B C1B 31.8(5) . . . . ?
 C3B C4B C5B C6B 159.2(4) . . . . ?
 C4B C5B C6B O4A 76.5(4) . . . . ?
 C4B C5B C6B C7B -165.3(3) . . . . ?
 C5B C1B C2B C3B 23.0(6) . . . . ?
 C5B C1B C10B C9B 87.7(5) . . . . ?
 C5B C1B C10B C14B -90.6(7) . . . . ?
 C5B C6B C7B C8B 89.5(5) . . . . ?
 C5B C6B C7B C11B -144.1(3) . . . . ?
 C6B O4A C12B O3A -179.1(4) . . . . ?
 C6B O4A C12B C11B 4.5(4) . . . . ?
 C6B C7B C8B C9B -69.8(6) . . . . ?
 C6B C7B C11B C13A -86.8(4) . . . . ?
 C6B C7B C11B C12B 26.2(4) . . . . ?
 C6B C7B C11B C13B 147.5(4) . . . . ?
 C7B C8B C9B C10B 52.5(7) . . . . ?
 C7B C11B C12B O3A 164.2(4) . . . . ?
 C7B C11B C12B O4A -19.8(4) . . . . ?
 C7B C11B C13B C16A -66.7(5) . . . . ?
 C8B C7B C11B C13A 37.2(6) . . . . ?
 C8B C7B C11B C12B 150.2(4) . . . . ?
 C8B C7B C11B C13B -88.5(5) . . . . ?
 C8B C9B C10B C1B -75.0(7) . . . . ?
 C8B C9B C10B C14B 103.4(7) . . . . ?
 C10B C1B C2B C3B -102.4(6) . . . . ?
 C10B C1B C5B C4B 94.5(5) . . . . ?
 C10B C1B C5B C6B -33.5(5) . . . . ?
 C11B C7B C8B C9B 171.3(4) . . . . ?
 C12B O4A C6B C5B 138.0(3) . . . . ?
 C12B O4A C6B C7B 13.4(4) . . . . ?
 C12B C11B C13B C16A 48.6(5) . . . . ?
 C13B C11B C12B O3A 41.9(6) . . . . ?
 C13B C11B C12B O4A -142.1(4) . . . . ?
 C15B C4B C5B C1B -144.6(6) . . . . ?
 C15B C4B C5B C6B -17.2(8) . . . . ?

_shelx_res_file
;
    cu_dm15891_0m.res created by SHELXL-2014/7

TITL cu_dm15891_0m in P2(1)2(1)2(1)
CELL 1.54178 11.1725 14.2312 35.3832 90 90 90
ZERR 8 0.0003 0.0004 0.001 0 0 0
LATT -1
SYMM 0.5+X,0.5-Y,-Z
SYMM -X,0.5+Y,0.5-Z
SYMM 0.5-X,-Y,0.5+Z
SFAC C H O
UNIT 256 320 40

L.S. 4
PLAN  -5 0 0
SIZE 0.05 0.08 0.1
TEMP 23
BOND $H
MORE -1
CONF
fmap 2
acta
REM <olex2.extras>
REM <HklSrc "%.\\cu_dm15891_0m.hkl">
REM </olex2.extras>

WGHT    0.078000    0.297500
FVAR       0.11787
O1    3   -0.894040   -0.585655   -0.074876    11.00000    0.09031    0.07274 =
         0.06066   -0.00778   -0.00847    0.01594
O2    3   -0.933839   -0.652399   -0.130070    11.00000    0.08668    0.07195 =
         0.04288    0.00238   -0.00652    0.01603
O3    3   -0.836398   -0.792738    0.004874    11.00000    0.04522    0.10221 =
         0.04024   -0.00337    0.00629    0.01193
O4    3   -0.714600   -0.910791   -0.009896    11.00000    0.04950    0.07113 =
         0.05588    0.00912    0.01064    0.00285
O5    3   -0.606747   -0.703314    0.028087    11.00000    0.05917    0.12422 =
         0.05778   -0.02150   -0.01369    0.01117
C1    1   -0.393533   -0.991511   -0.026609    11.00000    0.06172    0.07385 =
         0.05683   -0.01481   -0.00884    0.01525
AFIX  13
H1    2   -0.351085   -0.941326   -0.013191    11.00000   -1.20000
AFIX   0
C2    1   -0.346300   -1.085172   -0.011851    11.00000    0.09437    0.10802 =
         0.07664   -0.00767   -0.01186    0.04701
AFIX  23
H2A   2   -0.278589   -1.106055   -0.026814    11.00000   -1.20000
H2B   2   -0.321104   -1.079246    0.014275    11.00000   -1.20000
AFIX   0
C3    1   -0.448476   -1.153632   -0.015166    11.00000    0.16641    0.06921 =
         0.08783   -0.00537   -0.00776    0.03789
AFIX  23
H3A   2   -0.445445   -1.199697    0.005017    11.00000   -1.20000
H3B   2   -0.445722   -1.186196   -0.039234    11.00000   -1.20000
AFIX   0
C4    1   -0.561621   -1.093919   -0.012148    11.00000    0.11289    0.06123 =
         0.08608    0.00379   -0.03343   -0.00278
C5    1   -0.525465   -0.991810   -0.012390    11.00000    0.05817    0.05938 =
         0.04852   -0.00667   -0.00693    0.00568
AFIX  13
H5    2   -0.524713   -0.970299    0.013920    11.00000   -1.20000
AFIX   0
C6    1   -0.610075   -0.928224   -0.033990    11.00000    0.04350    0.06158 =
         0.04069   -0.00804    0.00308    0.00427
AFIX  13
H6    2   -0.636413   -0.960821   -0.056926    11.00000   -1.20000
AFIX   0
C7    1   -0.565987   -0.830702   -0.044731    11.00000    0.03665    0.05933 =
         0.03970   -0.00551    0.00252    0.00082
AFIX  13
H7    2   -0.513328   -0.808140   -0.024524    11.00000   -1.20000
AFIX   0
C8    1   -0.496396   -0.827166   -0.081860    11.00000    0.04363    0.07779 =
         0.04998   -0.00179    0.01098    0.00317
AFIX  23
H8A   2   -0.543349   -0.857804   -0.101350    11.00000   -1.20000
H8B   2   -0.486204   -0.761980   -0.089195    11.00000   -1.20000
AFIX   0
C9    1   -0.373706   -0.873698   -0.080028    11.00000    0.04799    0.10284 =
         0.06008   -0.00911    0.01129    0.00911
AFIX  23
H9A   2   -0.336114   -0.869165   -0.104671    11.00000   -1.20000
H9B   2   -0.324185   -0.839446   -0.062216    11.00000   -1.20000
AFIX   0
C10   1   -0.377650   -0.974802   -0.068468    11.00000    0.05293    0.09224 =
         0.05630   -0.01849   -0.00534    0.02102
C11   1   -0.681152   -0.771415   -0.044062    11.00000    0.03685    0.05909 =
         0.03605   -0.00380   -0.00015    0.00016
C12   1   -0.752501   -0.821308   -0.013340    11.00000    0.03789    0.07363 =
         0.03408   -0.00313   -0.00039    0.00402
C13   1   -0.659978   -0.668725   -0.035237    11.00000    0.05345    0.05924 =
         0.05600   -0.01385   -0.00485    0.00516
AFIX  23
H13A  2   -0.606794   -0.643326   -0.054346    11.00000   -1.20000
H13B  2   -0.735733   -0.635898   -0.037482    11.00000   -1.20000
AFIX   0
C14   1   -0.365334   -1.041684   -0.093777    11.00000    0.09796    0.11257 =
         0.06396   -0.03245    0.00161    0.03187
AFIX  93
H14A  2   -0.354071   -1.026335   -0.119077    11.00000   -1.20000
H14B  2   -0.367879   -1.104367   -0.086389    11.00000   -1.20000
AFIX   0
C15   1   -0.672566   -1.125098   -0.009634    11.00000    0.13968    0.08268 =
         0.25352    0.05047   -0.08174   -0.03921
AFIX  93
H15A  2   -0.735752   -1.082794   -0.007824    11.00000   -1.20000
H15B  2   -0.687573   -1.189377   -0.009671    11.00000   -1.20000
AFIX   0
C16   1   -0.607795   -0.646835    0.002980    11.00000    0.04824    0.08309 =
         0.07505   -0.03311   -0.01443    0.01326
C17   1   -0.559245   -0.549594    0.007982    11.00000    0.10988    0.08405 =
         0.14501   -0.04843   -0.05694    0.01128
AFIX 137
H17A  2   -0.585420   -0.524799    0.031823    11.00000   -1.50000
H17B  2   -0.587804   -0.510104   -0.012081    11.00000   -1.50000
H17C  2   -0.473373   -0.551516    0.007414    11.00000   -1.50000
AFIX   0
C1'   1   -1.128789   -0.832326   -0.177744    11.00000    0.04977    0.14166 =
         0.07095   -0.02468   -0.00805    0.01838
AFIX  13
H1'   2   -1.186909   -0.836327   -0.157062    11.00000   -1.20000
AFIX   0
C2'   1   -1.200116   -0.809239   -0.215100    11.00000    0.07894    0.18574 =
         0.08076   -0.04765   -0.03809    0.03553
AFIX  23
H2'A  2   -1.212179   -0.865811   -0.229909    11.00000   -1.20000
H2'B  2   -1.277670   -0.782464   -0.209109    11.00000   -1.20000
AFIX   0
C3'   1   -1.124453   -0.739075   -0.236829    11.00000    0.12416    0.19491 =
         0.07721    0.00124   -0.04111    0.04403
AFIX  23
H3'A  2   -1.092867   -0.767951   -0.259571    11.00000   -1.20000
H3'B  2   -1.172607   -0.685305   -0.244084    11.00000   -1.20000
AFIX   0
C4'   1   -1.025552   -0.709005   -0.212016    11.00000    0.10857    0.09718 =
         0.04652   -0.01096   -0.01953    0.03321
C5'   1   -1.055472   -0.742477   -0.171960    11.00000    0.06794    0.10677 =
         0.04685   -0.01958   -0.01595    0.03630
AFIX  13
H5'   2   -1.110524   -0.695823   -0.161338    11.00000   -1.20000
AFIX   0
C6'   1   -0.950451   -0.747428   -0.145362    11.00000    0.05524    0.07191 =
         0.03929   -0.00132   -0.00406    0.01598
AFIX  13
H6'   2   -0.878693   -0.766092   -0.159411    11.00000   -1.20000
AFIX   0
C7'   1   -0.963227   -0.809125   -0.110240    11.00000    0.03947    0.07950 =
         0.04294   -0.00030   -0.00464   -0.00386
AFIX  13
H7'   2   -1.046657   -0.805812   -0.101793    11.00000   -1.20000
AFIX   0
C8'   1   -0.932773   -0.911982   -0.117384    11.00000    0.07914    0.06602 =
         0.06610    0.00615   -0.01715   -0.01751
AFIX  23
H8'A  2   -0.921477   -0.943216   -0.093280    11.00000   -1.20000
H8'B  2   -0.857690   -0.915345   -0.131082    11.00000   -1.20000
AFIX   0
C9'   1   -1.028669   -0.964434   -0.139773    11.00000    0.10513    0.10315 =
         0.07385   -0.00706   -0.01666   -0.04341
AFIX  23
H9'A  2   -1.002882   -1.028976   -0.143145    11.00000   -1.20000
H9'B  2   -1.101745   -0.965513   -0.124977    11.00000   -1.20000
AFIX   0
C10'  1   -1.056197   -0.923548   -0.177812    11.00000    0.05642    0.10835 =
         0.06617   -0.01687   -0.00715   -0.01029
C11'  1   -0.885879   -0.756928   -0.081283    11.00000    0.04330    0.06278 =
         0.03741    0.00144   -0.00159    0.00145
AFIX  13
H11'  2   -0.919061   -0.766120   -0.055913    11.00000   -1.20000
AFIX   0
C12'  1   -0.903697   -0.656120   -0.093269    11.00000    0.05373    0.07087 =
         0.04156   -0.00075   -0.00074    0.00915
C13'  1   -0.751777   -0.784771   -0.081418    11.00000    0.04208    0.06515 =
         0.03545   -0.00229   -0.00195    0.00261
AFIX  23
H13C  2   -0.712024   -0.748508   -0.100943    11.00000   -1.20000
H13D  2   -0.746226   -0.850404   -0.088603    11.00000   -1.20000
AFIX   0
C14'  1   -1.015251   -0.963934   -0.208704    11.00000    0.11191    0.11607 =
         0.07593   -0.02603   -0.00320    0.01949
AFIX  93
H14C  2   -0.969006   -1.018099   -0.206972    11.00000   -1.20000
H14D  2   -1.032581   -0.938288   -0.232252    11.00000   -1.20000
AFIX   0
C15'  1   -0.925100   -0.668065   -0.222792    11.00000    0.17829    0.09751 =
         0.05484    0.00877   -0.01307   -0.00493
AFIX  93
H15C  2   -0.911712   -0.655665   -0.248250    11.00000   -1.20000
H15D  2   -0.867756   -0.651637   -0.204923    11.00000   -1.20000
AFIX   0

O1A   3   -0.564623   -0.383672   -0.075348    11.00000    0.17170    0.40737 =
         0.12525   -0.12102   -0.07221    0.17553
O2A   3   -0.736929   -0.317892   -0.088941    11.00000    0.10047    0.13106 =
         0.07779   -0.03914   -0.01576    0.04757
O3A   3   -0.611003   -0.646349   -0.151129    11.00000    0.09492    0.08463 =
         0.08006    0.02539    0.02670    0.00623
O4A   3   -0.569643   -0.612746   -0.211186    11.00000    0.06984    0.06776 =
         0.06211    0.00887    0.00682   -0.00977
O5A   3   -0.334125   -0.655859   -0.153085    11.00000    0.09844    0.10184 =
         0.08406   -0.00951    0.00212    0.04868
C17A  1   -0.261227   -0.602585   -0.093533    11.00000    0.08132    0.11677 =
         0.07700    0.01834   -0.00663    0.02088
AFIX 137
H17D  2   -0.247544   -0.667483   -0.087521    11.00000   -1.50000
H17E  2   -0.302232   -0.572743   -0.072932    11.00000   -1.50000
H17F  2   -0.185912   -0.571816   -0.097707    11.00000   -1.50000
AFIX   0
C16A  1   -0.336055   -0.595902   -0.128520    11.00000    0.06440    0.08303 =
         0.06159    0.00780    0.00699    0.02068
C1A   1   -1.061700   -0.357551   -0.115042    11.00000    0.09222    0.09596 =
         0.09754    0.00302    0.02031    0.00184
AFIX  13
H1A   2   -1.068279   -0.425010   -0.109881    11.00000   -1.20000
AFIX   0
C2A   1   -1.165547   -0.307733   -0.094949    11.00000    0.10719    0.19779 =
         0.14993   -0.01057    0.03486    0.02788
AFIX  23
H2AA  2   -1.230749   -0.296272   -0.112454    11.00000   -1.20000
H2AB  2   -1.195193   -0.345860   -0.074243    11.00000   -1.20000
AFIX   0
C3A   1   -1.115649   -0.215555   -0.080228    11.00000    0.12859    0.17818 =
         0.19073   -0.03313    0.03794    0.08540
AFIX  23
H3AA  2   -1.143820   -0.163539   -0.095548    11.00000   -1.20000
H3AB  2   -1.140765   -0.205268   -0.054314    11.00000   -1.20000
AFIX   0
C4A   1   -0.982777   -0.223079   -0.082441    11.00000    0.13560    0.09178 =
         0.08590   -0.01853    0.00284    0.06340
C5A   1   -0.950568   -0.320094   -0.094089    11.00000    0.09944    0.07657 =
         0.06470   -0.00038    0.01819    0.04120
AFIX  13
H5A   2   -0.942107   -0.357272   -0.070929    11.00000   -1.20000
AFIX   0
C6A   1   -0.833795   -0.328068   -0.115387    11.00000    0.07685    0.06205 =
         0.06065   -0.00078    0.00205    0.02966
AFIX  13
H6A   2   -0.829204   -0.277693   -0.134216    11.00000   -1.20000
AFIX   0
C7A   1   -0.813169   -0.422702   -0.134888    11.00000    0.09348    0.05841 =
         0.06143   -0.00110    0.01351    0.02537
AFIX  13
H7A   2   -0.859041   -0.469869   -0.120837    11.00000   -1.20000
AFIX   0
C8A   1   -0.859039   -0.423447   -0.175093    11.00000    0.10452    0.10900 =
         0.06586   -0.02442    0.00228    0.02094
AFIX  23
H8AA  2   -0.827638   -0.478381   -0.187940    11.00000   -1.20000
H8AB  2   -0.829015   -0.368290   -0.188113    11.00000   -1.20000
AFIX   0
C9A   1   -0.995244   -0.424523   -0.177753    11.00000    0.10764    0.14178 =
         0.09355   -0.02121   -0.00475    0.00408
AFIX  23
H9AA  2   -1.018254   -0.421437   -0.204158    11.00000   -1.20000
H9AB  2   -1.024608   -0.483550   -0.167656    11.00000   -1.20000
AFIX   0
C10A  1   -1.054281   -0.344635   -0.156787    11.00000    0.07074    0.12143 =
         0.08494    0.00957   -0.00103    0.00904
C11A  1   -0.679126   -0.443506   -0.127980    11.00000    0.10928    0.09617 =
         0.05825    0.00840    0.01095    0.05927
AFIX  13
H11A  2   -0.671788   -0.508914   -0.119633    11.00000   -1.20000
AFIX   0
C12A  1   -0.651229   -0.381074   -0.094976    11.00000    0.11964    0.20910 =
         0.07059   -0.03510   -0.01666    0.10208
C13A  1   -0.591842   -0.428144   -0.160712    11.00000    0.09950    0.07519 =
         0.06532    0.00589    0.01095    0.04144
AFIX  23
H13E  2   -0.551464   -0.368574   -0.156847    11.00000   -1.20000
H13F  2   -0.637677   -0.423047   -0.183904    11.00000   -1.20000
AFIX   0
C14A  1   -1.099504   -0.271508   -0.174381    11.00000    0.09524    0.18325 =
         0.13173    0.03911   -0.01413    0.02902
AFIX  93
H14E  2   -1.138355   -0.224749   -0.160719    11.00000   -1.20000
H14F  2   -1.092667   -0.266500   -0.200498    11.00000   -1.20000
AFIX   0
C15A  1   -0.909002   -0.155298   -0.075611    11.00000    0.19281    0.08349 =
         0.14034   -0.03121   -0.02268    0.05369
AFIX  93
H15E  2   -0.827021   -0.165140   -0.077862    11.00000   -1.20000
H15F  2   -0.937863   -0.096651   -0.068442    11.00000   -1.20000
AFIX   0
C1B   1   -0.330817   -0.537750   -0.281638    11.00000    0.06813    0.08330 =
         0.06180   -0.00098    0.00611   -0.00743
AFIX  13
H1B   2   -0.259681   -0.548326   -0.266002    11.00000   -1.20000
AFIX   0
C2B   1   -0.311238   -0.588894   -0.319464    11.00000    0.11839    0.11939 =
         0.07231   -0.01740    0.02399   -0.01097
AFIX  23
H2BA  2   -0.290280   -0.543932   -0.338976    11.00000   -1.20000
H2BB  2   -0.246222   -0.633673   -0.317073    11.00000   -1.20000
AFIX   0
C3B   1   -0.422960   -0.638307   -0.329808    11.00000    0.14117    0.12104 =
         0.06967   -0.02728    0.01205   -0.01215
AFIX  23
H3BA  2   -0.407651   -0.704744   -0.333568    11.00000   -1.20000
H3BB  2   -0.455791   -0.612544   -0.352975    11.00000   -1.20000
AFIX   0
C4B   1   -0.509224   -0.623893   -0.297397    11.00000    0.09651    0.07007 =
         0.05969    0.00442   -0.00673   -0.02145
C5B   1   -0.435761   -0.593498   -0.263677    11.00000    0.07107    0.05933 =
         0.04864    0.00839   -0.00317    0.00252
AFIX  13
H5B   2   -0.401549   -0.650483   -0.252491    11.00000   -1.20000
AFIX   0
C6B   1   -0.502462   -0.542901   -0.232667    11.00000    0.05988    0.04994 =
         0.05642    0.01185    0.00298   -0.00029
AFIX  13
H6B   2   -0.558676   -0.498287   -0.244072    11.00000   -1.20000
AFIX   0
C7B   1   -0.425476   -0.491383   -0.203794    11.00000    0.06194    0.05787 =
         0.05497   -0.00038    0.00527   -0.00500
AFIX  13
H7B   2   -0.349057   -0.524774   -0.201674    11.00000   -1.20000
AFIX   0
C8B   1   -0.399143   -0.390408   -0.215190    11.00000    0.11533    0.05923 =
         0.07866    0.00073    0.01261   -0.01976
AFIX  23
H8BA  2   -0.364415   -0.358021   -0.193704    11.00000   -1.20000
H8BB  2   -0.474196   -0.359537   -0.221169    11.00000   -1.20000
AFIX   0
C9B   1   -0.314661   -0.379831   -0.248953    11.00000    0.12296    0.08168 =
         0.09023    0.00492    0.02029   -0.03619
AFIX  23
H9BA  2   -0.310049   -0.313879   -0.255719    11.00000   -1.20000
H9BB  2   -0.235173   -0.399788   -0.241393    11.00000   -1.20000
AFIX   0
C10B  1   -0.351688   -0.435220   -0.283388    11.00000    0.08148    0.07545 =
         0.07473    0.01225    0.01161   -0.01753
C11B  1   -0.495515   -0.505441   -0.166140    11.00000    0.06877    0.05685 =
         0.05098    0.00320    0.00555    0.01741
C12B  1   -0.562365   -0.595482   -0.173596    11.00000    0.06160    0.06006 =
         0.06407    0.01470    0.01549    0.01529
C13B  1   -0.415605   -0.512058   -0.131371    11.00000    0.08366    0.07357 =
         0.05944   -0.00128   -0.00184    0.02452
AFIX  23
H13G  2   -0.365713   -0.456312   -0.130569    11.00000   -1.20000
H13H  2   -0.466461   -0.510727   -0.109159    11.00000   -1.20000
AFIX   0
C14B  1   -0.402726   -0.393682   -0.312946    11.00000    0.20389    0.09794 =
         0.09215    0.03819   -0.00900   -0.01245
AFIX  93
H14G  2   -0.426864   -0.429348   -0.333609    11.00000   -1.20000
H14H  2   -0.414281   -0.328965   -0.312954    11.00000   -1.20000
AFIX   0
C15B  1   -0.623540   -0.631198   -0.299204    11.00000    0.11098    0.12859 =
         0.08304    0.01327   -0.02053   -0.05115
AFIX  93
H15G  2   -0.670153   -0.617007   -0.278189    11.00000   -1.20000
H15H  2   -0.659790   -0.650684   -0.321529    11.00000   -1.20000
AFIX   0
HKLF 4

REM  cu_dm15891_0m in P2(1)2(1)2(1)
REM R1 =  0.0570 for    7800 Fo > 4sig(Fo)  and  0.0749 for all   10295 data
REM    669 parameters refined using      0 restraints

END

WGHT      0.0780      0.2930

REM Highest difference peak  0.230,  deepest hole -0.183,  1-sigma level  0.037
Q1    1  -1.1051 -0.7477 -0.2043  11.00000  0.05    0.23
Q2    1  -0.6155 -0.4546 -0.0746  11.00000  0.05    0.21
Q3    1  -1.2379 -0.8835 -0.1977  11.00000  0.05    0.18
Q4    1  -1.2639 -0.9023 -0.2088  11.00000  0.05    0.17
Q5    1  -1.1567 -0.8972 -0.1660  11.00000  0.05    0.17
;
_shelx_res_checksum               1571
_shelx_hkl_file
;
  -1   0   0   -1.42    0.01
  -1   0   0   -1.38    0.02
   1   0   0   -1.37    0.02
   1   0   0   -1.28    0.03
  -2   0   0  901.10   85.43
   2   0   0 1000.00   85.43
  -2   0   0  912.40   85.23
  -3   0   0   -0.06    0.02
   3   0   0    0.07    0.07
  -3   0   0   -0.07    0.05
   4   0   0  370.35   34.53
   4   0   0  390.18   46.38
   5   0   0   -0.11    0.05
   5   0   0   -0.02    0.09
   6   0   0   13.59    1.62
   6   0   0   12.21    1.19
   7   0   0    0.03    0.08
   7   0   0   -0.17    0.12
   8   0   0   -0.09    0.16
   8   0   0    0.13    0.09
  -9   0   0   -0.05    0.27
  -9   0   0    0.90    0.26
  -9   0   0   -0.33    0.17
 -10   0   0    1.20    0.29
 -10   0   0    1.87    0.40
 -10   0   0    0.63    0.28
 -10   0   0    1.37    0.36
 -11   0   0    0.03    0.19
 -11   0   0   -0.03    0.22
 -11   0   0    0.08    0.22
 -11   0   0    0.08    0.16
 -12   0   0    1.49    0.29
 -12   0   0    1.32    0.26
 -12   0   0    1.62    0.35
 -13   0   0    0.11    0.14
   1   1   0    6.86    0.96
   1  -1   0    7.97    0.71
  -1  -1   0    6.77    0.69
  -1  -1   0    8.01    0.71
   1  -1   0    8.18    0.69
   1   1   0    8.41    0.72
   2   1   0    6.57    0.56
   2  -1   0    5.71    0.55
  -2  -1   0    5.65    0.55
  -2  -1   0    5.35    0.53
  -2   1   0    6.56    0.55
   3  -1   0  216.93   19.94
   3   1   0  223.00   26.78
   3   1   0  242.71   19.99
  -3  -1   0  210.54   19.94
  -3  -1   0  204.92   19.31
   4   1   0    1.33    0.21
  -4  -1   0    1.10    0.12
   4  -1   0    1.67    0.21
   4  -1   0    1.13    0.14
  -4  -1   0    1.27    0.15
   5   1   0   31.36    4.10
   5  -1   0   35.85    4.10
   5  -1   0   32.92    3.05
   6  -1   0    0.03    0.07
   6   1   0   -0.08    0.12
   6  -1   0    0.16    0.12
   6   1   0    0.04    0.07
   7  -1   0   13.74    1.43
   7  -1   0   10.47    1.04
   7   1   0   10.82    1.04
   7   1   0   10.03    1.42
   8  -1   0    0.84    0.14
   8   1   0    0.58    0.23
   8   1   0    0.79    0.14
   8  -1   0    1.01    0.25
  -9   1   0    0.91    0.34
  -9   1   0    0.46    0.25
  -9  -1   0    0.62    0.23
  -9  -1   0    0.90    0.31
  -9  -1   0    0.92    0.33
  -9   1   0    0.99    0.36
 -10  -1   0    0.32    0.26
 -10   1   0    0.26    0.20
 -10   1   0    0.53    0.23
 -10  -1   0    0.16    0.19
 -10   1   0    0.30    0.29
 -10  -1   0    0.89    0.24
 -10   1   0    0.18    0.26
 -10  -1   0    0.85    0.29
 -11   1   0    1.42    0.32
 -11  -1   0    2.24    0.34
 -11   1   0    1.44    0.32
  11  -1   0    0.78    0.32
 -11   1   0    1.26    0.38
 -11  -1   0    1.72    0.31
 -11  -1   0    1.65    0.38
 -11  -1   0    1.71    0.38
 -11   1   0    0.97    0.34
 -12  -1   0    0.17    0.19
 -12  -1   0    0.20    0.17
 -12   1   0    0.17    0.20
 -12   1   0    0.19    0.13
 -12  -1   0    0.19    0.12
 -12   1   0    0.18    0.18
 -13   1   0    0.17    0.15
 -13  -1   0    0.21    0.15
   0  -2   0    4.46    0.48
   0  -2   0    4.12    0.46
  -1  -2   0  407.31   38.27
  -1  -2   0  447.16   39.51
   1   2   0  478.23   39.61
   1   2   0  379.28   53.06
   1  -2   0  450.58   38.27
   1  -2   0  448.94   39.51
  -2  -2   0   56.38    5.13
   2   2   0   54.00    6.89
   2  -2   0   56.92    5.13
   2   2   0   60.54    5.14
   2  -2   0   55.29    4.96
  -2  -2   0   55.12    4.96
   3  -2   0   13.24    1.19
   3   2   0   12.03    1.60
  -3  -2   0   13.58    1.19
   3   2   0   13.27    1.19
  -3  -2   0   12.30    1.14
  -4  -2   0    0.60    0.08
   4   2   0    0.20    0.08
  -4  -2   0    0.34    0.06
   4   2   0    0.22    0.10
  -5  -2   0   28.02    2.63
   5   2   0   24.56    3.54
   5  -2   0   29.41    2.63
   5  -2   0   33.17    3.54
   6  -2   0    9.90    1.00
   6  -2   0   11.80    1.36
   7   2   0    0.68    0.13
   7   2   0    0.46    0.19
   7  -2   0    1.31    0.22
   7  -2   0    0.84    0.13
   8  -2   0    0.15    0.17
   8   2   0    0.08    0.16
   8   2   0    0.04    0.10
   8  -2   0    0.25    0.10
  -9  -2   0   20.69    2.82
  -9   2   0   18.64    2.83
  -9   2   0   20.97    3.08
  -9   2   0   22.02    3.15
  -9   2   0   18.35    2.98
  -9  -2   0   21.74    3.14
  -9  -2   0   19.47    2.97
  -9  -2   0   21.45    3.07
 -10   2   0    2.91    0.48
 -10   2   0    2.62    0.56
 -10  -2   0    3.73    0.59
 -10  -2   0    2.34    0.55
 -10  -2   0    2.76    0.48
 -10   2   0    2.36    0.50
 -10  -2   0    2.63    0.49
 -10   2   0    3.15    0.60
 -11   2   0    0.21    0.20
 -11  -2   0    0.30    0.17
 -11  -2   0    0.55    0.23
 -11   2   0   -0.01    0.21
 -11   2   0   -0.04    0.25
 -11   2   0    0.33    0.19
 -11  -2   0    0.71    0.22
 -12  -2   0    0.05    0.16
  12  -2   0    0.00    0.18
 -12  -2   0   -0.10    0.16
 -12   2   0    0.04    0.13
 -12  -2   0    0.04    0.10
 -12   2   0   -0.17    0.19
 -13  -2   0    0.17    0.15
 -13   2   0    0.06    0.14
   0   3   0   -0.03    0.05
   0  -3   0    0.03    0.03
   0   3   0    0.01    0.03
   0  -3   0    0.04    0.03
  -1   3   0    1.15    0.11
   1   3   0    0.80    0.10
  -1  -3   0    0.51    0.08
  -1  -3   0    0.56    0.09
   1  -3   0    0.56    0.08
   1  -3   0    0.60    0.08
   1   3   0    0.65    0.12
   2  -3   0   21.58    1.94
   2  -3   0   21.71    1.87
   2   3   0   19.04    2.61
  -2  -3   0   20.88    1.94
   2   3   0   23.16    1.96
  -2  -3   0   21.29    1.88
  -3  -3   0   64.79    5.67
   3   3   0   56.84    7.61
  -3  -3   0   64.07    5.49
   3   3   0   60.87    5.69
   3  -3   0   64.20    5.66
   4   3   0    0.46    0.12
  -4  -3   0    0.00    0.06
   4   3   0    0.19    0.08
   4  -3   0    0.28    0.06
  -4  -3   0    0.09    0.05
  -5  -3   0    0.20    0.06
   5   3   0    0.55    0.10
  -5  -3   0    0.38    0.09
   5   3   0    0.21    0.13
   5  -3   0    0.33    0.08
   6  -3   0    0.40    0.15
   6   3   0    0.52    0.17
   6  -3   0    0.57    0.10
  -6  -3   0    0.87    0.12
   7  -3   0   11.70    0.95
   7   3   0    7.18    1.27
   7  -3   0   11.28    1.29
   8   3   0    0.12    0.19
   8   3   0    0.11    0.11
   8  -3   0    0.05    0.08
   8  -3   0    0.43    0.19
  -9   3   0    0.98    0.35
  -9   3   0    1.33    0.32
  -9  -3   0    1.07    0.35
  -9  -3   0    1.16    0.37
  -9   3   0    0.95    0.32
  -9   3   0    1.39    0.41
  -9  -3   0    2.04    0.43
  -9  -3   0    1.49    0.31
  -9  -3   0    1.49    0.32
 -10   3   0    3.47    0.61
 -10  -3   0    4.67    0.62
 -10  -3   0    4.29    0.77
 -10  -3   0    4.09    0.63
 -10   3   0    3.95    0.74
 -10   3   0    3.44    0.65
 -10   3   0    2.81    0.68
 -10  -3   0    3.65    0.70
 -10  -3   0    3.80    0.70
 -11   3   0    1.06    0.35
 -11   3   0    0.92    0.30
 -11  -3   0    0.85    0.28
 -11   3   0    0.84    0.26
 -11  -3   0    1.22    0.24
 -11   3   0    1.29    0.27
 -11  -3   0    0.98    0.26
 -12  -3   0    0.15    0.16
  12  -3   0    0.07    0.18
 -12   3   0    0.18    0.13
 -12  -3   0    0.17    0.18
 -12   3   0    0.29    0.21
 -13   3   0   -0.02    0.14
  13  -3   0    0.08    0.12
 -13  -3   0   -0.03    0.14
   0   4   0  594.92   53.10
   0  -4   0  558.79   52.98
   0  -4   0  561.87   51.31
   0   4   0  617.66   71.14
   1   4   0   49.12    4.65
   1  -4   0   47.95    4.62
   1  -4   0   48.66    4.48
   1   4   0   52.60    6.21
  -1   4   0   53.93    6.21
  -1  -4   0   48.92    4.63
  -1   4   0   54.62    4.64
  -2  -4   0   11.10    0.98
  -2   4   0   11.50    1.01
   2   4   0    9.43    1.36
  -2  -4   0   10.58    1.01
   2   4   0   11.26    1.03
   2  -4   0   11.46    1.01
   2  -4   0   11.42    0.98
  -3  -4   0  288.60   24.65
  -3  -4   0  286.43   23.87
   3   4   0  247.43   33.10
   3  -4   0  279.36   24.64
   3   4   0  253.71   24.71
   4   4   0   39.10    3.64
   4  -4   0   40.66    3.62
  -4  -4   0   42.18    3.63
   4   4   0   34.95    4.87
  -4  -4   0   41.04    3.51
  -5  -4   0   37.84    2.97
   5  -4   0   35.09    3.07
   5   4   0   26.62    4.13
  -5  -4   0   34.82    3.07
   5   4   0   32.32    3.09
   6  -4   0   22.68    2.01
   6  -4   0   24.30    2.72
  -6  -4   0   22.69    2.02
   6   4   0   17.67    2.71
   7  -4   0    4.36    0.55
  -7  -4   0    3.02    0.39
   7  -4   0    4.19    0.39
   7   4   0    3.30    0.54
   8  -4   0    6.16    0.65
   8   4   0    6.86    0.66
  -8  -4   0    7.18    1.03
  -9   4   0    2.36    0.56
  -9   4   0    2.82    0.63
  -9   4   0    3.61    0.68
  -9  -4   0    3.96    0.71
  -9  -4   0    2.70    0.61
  -9   4   0    3.10    0.54
  -9  -4   0    3.64    0.62
  -9  -4   0    3.91    0.55
  -9  -4   0    3.23    0.55
 -10  -4   0    1.85    0.43
 -10  -4   0    1.63    0.33
 -10  -4   0    1.50    0.37
 -10   4   0    1.40    0.36
 -10   4   0    1.34    0.38
 -10  -4   0    1.58    0.39
 -10   4   0    1.71    0.35
 -10  -4   0    1.77    0.33
 -10   4   0    1.61    0.43
 -11   4   0    0.39    0.28
 -11  -4   0    0.96    0.26
 -11   4   0    0.42    0.21
 -11  -4   0    0.57    0.17
 -11   4   0    0.64    0.22
 -11  -4   0    0.41    0.21
 -11  -4   0    0.58    0.24
 -11   4   0    0.38    0.24
  12  -4   0    0.44    0.19
 -12   4   0   -0.08    0.12
 -12  -4   0    0.10    0.18
 -12   4   0   -0.03    0.17
 -12   4   0    0.04    0.20
 -13   4   0    1.06    0.24
  13  -4   0    1.01    0.21
   0   5   0    0.16    0.07
   0  -5   0    0.04    0.05
   0   5   0    0.01    0.04
   0  -5   0    0.03    0.03
   1  -5   0    3.84    0.39
  -1   5   0    5.11    0.52
  -1   5   0    3.70    0.40
   1   5   0    4.37    0.52
  -1  -5   0    4.35    0.39
   1  -5   0    3.35    0.37
   1   5   0    4.28    0.41
  -1  -5   0    3.62    0.38
   2   5   0    2.01    0.29
  -2  -5   0    2.14    0.21
  -2  -5   0    2.15    0.22
  -2   5   0    2.21    0.21
   2  -5   0    2.16    0.20
   2   5   0    2.09    0.24
   2  -5   0    1.78    0.21
  -3  -5   0   22.15    2.07
   3   5   0   22.27    2.09
   3   5   0   23.48    2.79
  -3  -5   0   23.76    2.01
   3  -5   0   21.42    2.06
   4  -5   0    1.57    0.18
   4   5   0    2.22    0.29
  -4  -5   0    1.33    0.18
   4   5   0    2.09    0.23
  -4  -5   0    1.76    0.19
   5   5   0    1.48    0.21
   5   5   0    1.96    0.29
  -5  -5   0    1.68    0.19
  -5  -5   0    1.31    0.17
   5  -5   0    1.54    0.18
   6  -5   0   18.68    1.70
  -6  -5   0   17.78    1.71
   6   5   0   16.26    2.30
   6  -5   0   20.94    2.30
  -7  -5   0    5.68    0.54
   7  -5   0    5.05    0.51
   7   5   0    4.93    0.73
  -8   5   0    3.09    0.73
  -8   5   0    4.29    0.72
  -8  -5   0    3.79    0.62
  -8   5   0    3.10    0.65
  -8  -5   0    4.77    0.80
  -9  -5   0    3.63    0.63
  -9  -5   0    2.55    0.47
  -9  -5   0    2.53    0.53
  -9  -5   0    3.56    0.47
  -9   5   0    2.05    0.54
  -9   5   0    2.83    0.48
  -9   5   0    3.69    0.63
  -9  -5   0    1.81    0.50
  -9   5   0    2.12    0.49
 -10   5   0    0.04    0.26
 -10   5   0    0.77    0.30
 -10  -5   0    0.33    0.24
 -10  -5   0    0.03    0.15
 -10  -5   0   -0.17    0.18
 -10   5   0    0.24    0.20
 -10  -5   0    0.37    0.21
 -10   5   0    0.23    0.21
 -10  -5   0   -0.09    0.21
 -11  -5   0    3.89    0.51
 -11   5   0    3.56    0.54
 -11  -5   0    4.16    0.52
 -11  -5   0    2.92    0.59
 -11  -5   0    2.18    0.55
 -11   5   0    2.01    0.55
 -11   5   0    2.91    0.60
 -12   5   0   -0.04    0.18
 -12   5   0    0.14    0.16
  12  -5   0   -0.02    0.16
 -12   5   0   -0.11    0.11
 -12  -5   0    0.02    0.17
 -12  -5   0    0.12    0.14
   0  -6   0    3.29    0.33
   0   6   0    3.20    0.44
   0   6   0    2.74    0.35
   0  -6   0    4.40    0.34
  -1   6   0    0.31    0.08
  -1  -6   0    0.35    0.07
   1   6   0    0.49    0.11
   1   6   0    0.41    0.08
  -1  -6   0    0.47    0.07
  -1   6   0    0.23    0.09
   1  -6   0    0.23    0.06
   1  -6   0    0.30    0.06
  -2  -6   0   40.89    3.56
   2   6   0   42.25    4.93
   2  -6   0   39.84    3.55
   2   6   0   39.01    3.69
   2  -6   0   39.49    3.67
  -2  -6   0   39.73    3.67
   3  -6   0    0.40    0.08
  -3  -6   0    0.79    0.10
   3   6   0    0.42    0.13
  -3  -6   0    0.47    0.09
   3   6   0    0.39    0.12
  -4  -6   0    6.26    0.56
   4  -6   0    5.56    0.54
   4   6   0    5.32    0.58
   4   6   0    5.80    0.76
  -4  -6   0    5.70    0.53
   5  -6   0    0.26    0.08
   5   6   0    0.26    0.14
  -5  -6   0    0.22    0.09
  -5  -6   0    0.17    0.08
   6  -6   0    0.01    0.07
  -6  -6   0    0.17    0.10
   6   6   0   -0.18    0.15
  -7  -6   0    2.04    0.25
   7  -6   0    1.78    0.22
   7   6   0    1.67    0.33
  -8   6   0    3.38    0.74
  -8   6   0    4.52    0.81
  -8   6   0    2.73    0.68
  -8  -6   0    4.74    0.65
  -8   6   0    3.89    0.65
  -8  -6   0    3.87    0.66
  -8  -6   0    4.37    0.74
  -8  -6   0    4.78    0.75
  -8  -6   0    5.46    0.86
  -9  -6   0    0.21    0.24
  -9  -6   0    0.47    0.25
  -9   6   0    0.14    0.20
  -9   6   0    0.03    0.28
  -9   6   0   -0.16    0.22
  -9   6   0    0.81    0.24
  -9  -6   0    0.22    0.24
  -9  -6   0    0.23    0.17
  -9  -6   0    0.22    0.21
 -10  -6   0    0.13    0.15
 -10   6   0    0.17    0.26
 -10  -6   0    0.22    0.21
 -10  -6   0    0.14    0.23
 -10   6   0    0.28    0.27
 -10  -6   0   -0.06    0.19
 -10   6   0   -0.16    0.19
 -11   6   0    0.47    0.25
 -11  -6   0    0.41    0.19
 -11   6   0    0.16    0.18
 -11  -6   0    0.00    0.13
 -11  -6   0   -0.05    0.21
 -11   6   0    0.09    0.20
 -11  -6   0    0.14    0.17
 -12   6   0    0.32    0.19
 -12   6   0    0.52    0.19
 -12  -6   0    0.40    0.14
  12  -6   0    0.63    0.19
   0  -7   0   -0.07    0.04
   0   7   0   -0.06    0.05
   0  -7   0    0.04    0.05
   0   7   0    0.14    0.09
   1   7   0   17.63    1.72
  -1  -7   0   19.39    1.70
  -1   7   0   16.62    2.28
   1   7   0   18.68    2.28
   1  -7   0   18.86    1.65
  -1  -7   0   18.91    1.65
   1  -7   0   19.81    1.70
   2   7   0    3.54    0.44
   2   7   0    3.01    0.36
  -2  -7   0    3.58    0.32
   2  -7   0    3.06    0.31
  -2  -7   0    2.94    0.32
   2  -7   0    3.27    0.32
   3   7   0    0.15    0.10
  -3  -7   0    0.03    0.06
  -3  -7   0    0.36    0.08
   3  -7   0    0.21    0.06
   3   7   0    0.24    0.11
   4   7   0    8.83    1.03
  -4  -7   0    7.33    0.73
   4  -7   0    7.80    0.75
  -4  -7   0    8.30    0.76
  -5  -7   0    0.35    0.10
  -5  -7   0    0.22    0.09
   5  -7   0    0.16    0.08
   5   7   0    0.20    0.15
  -6  -7   0    0.02    0.10
   6  -7   0    0.18    0.08
   6   7   0    0.25    0.17
  -7  -7   0    5.76    0.90
  -7   7   0    4.90    0.84
  -7   7   0    3.11    0.73
  -7  -7   0    3.91    0.70
  -7  -7   0    5.04    0.73
  -8  -7   0    2.52    0.49
  -8   7   0    1.08    0.37
  -8   7   0    1.51    0.37
  -8  -7   0    2.80    0.39
  -8   7   0    1.71    0.47
  -8  -7   0    1.47    0.42
  -8  -7   0    1.71    0.35
  -8  -7   0    2.15    0.37
  -8   7   0    1.29    0.43
  -9  -7   0    2.73    0.42
  -9   7   0    3.07    0.56
  -9  -7   0    1.63    0.47
  -9   7   0    1.78    0.43
  -9  -7   0    3.20    0.43
  -9   7   0    1.39    0.46
  -9  -7   0    2.45    0.49
 -10  -7   0   -0.07    0.15
 -10  -7   0    0.08    0.19
 -10   7   0    0.06    0.24
 -10  -7   0    0.16    0.20
 -10   7   0    0.14    0.25
 -10   7   0   -0.16    0.19
 -11   7   0    0.53    0.18
 -11  -7   0    0.16    0.12
 -11   7   0    0.40    0.24
 -11   7   0    0.31    0.21
 -12   7   0   -0.08    0.14
 -12  -7   0    0.11    0.13
  12  -7   0    0.18    0.14
   0   8   0    0.29    0.09
   0   8   0    0.30    0.12
   0  -8   0    0.39    0.08
   0  -8   0    0.11    0.06
  -1  -8   0    1.05    0.12
  -1  -8   0    1.07    0.14
   1  -8   0    1.05    0.12
   1  -8   0    1.35    0.13
   1   8   0    0.35    0.16
   1   8   0    0.59    0.15
   2   8   0   17.81    2.12
  -2  -8   0   15.81    1.53
   2  -8   0   17.58    1.58
  -2  -8   0   19.02    1.58
   2   8   0   14.63    1.60
  -3  -8   0    1.35    0.17
   3  -8   0    1.52    0.17
  -3  -8   0    1.47    0.17
   3   8   0    1.24    0.23
  -4  -8   0    2.78    0.30
  -4  -8   0    2.72    0.31
   4   8   0    3.00    0.43
   4  -8   0    3.11    0.31
   5  -8   0    3.31    0.36
   5   8   0    3.81    0.51
  -5  -8   0    2.97    0.34
  -5  -8   0    3.89    0.38
  -7  -8   0    6.59    1.02
  -7  -8   0    7.53    1.15
  -7   8   0    4.32    0.95
  -7   8   0    5.09    1.02
  -7  -8   0    6.19    0.89
  -7   8   0    5.45    1.04
  -7  -8   0    6.24    0.93
  -8   8   0    0.31    0.31
  -8  -8   0    0.28    0.22
  -8  -8   0   -0.13    0.19
  -8   8   0    0.18    0.21
  -8   8   0   -0.17    0.25
  -8  -8   0    0.01    0.16
  -8  -8   0    0.06    0.25
  -9   8   0    1.17    0.40
  -9  -8   0    1.76    0.33
  -9   8   0    1.06    0.37
  -9  -8   0    1.89    0.32
  -9  -8   0    1.95    0.39
  -9  -8   0    1.23    0.35
  -9   8   0    1.40    0.35
 -10   8   0    0.66    0.24
 -10  -8   0    1.06    0.21
 -10   8   0    0.48    0.27
 -10  -8   0    0.32    0.17
 -10   8   0    0.30    0.28
 -11   8   0   -0.09    0.18
 -11   8   0    0.27    0.19
 -11   8   0   -0.11    0.14
 -11  -8   0    0.02    0.14
  12  -8   0    0.06    0.12
   0  -9   0    0.12    0.08
   0  -9   0   -0.03    0.06
   1  -9   0   28.41    2.75
   1  -9   0   30.82    2.66
  -1  -9   0   29.96    2.75
  -1  -9   0   31.00    2.67
   2  -9   0    0.86    0.13
  -2  -9   0    0.99    0.14
  -2  -9   0    0.97    0.14
   3  -9   0    2.16    0.23
  -3  -9   0    1.95    0.23
  -3  -9   0    1.97    0.24
   3   9   0    2.07    0.31
   4  -9   0    0.91    0.14
   4   9   0    1.10    0.21
   5   9   0    1.50    0.27
   5  -9   0    1.19    0.17
  -6  -9   0   -0.12    0.22
  -6   9   0   -0.06    0.27
  -6  -9   0   -0.26    0.25
  -6  -9   0    0.08    0.22
  -6  -9   0    0.14    0.19
  -7  -9   0    3.77    0.62
  -7  -9   0    4.30    0.74
  -7   9   0    2.91    0.71
  -7  -9   0    4.09    0.71
  -7   9   0    3.22    0.71
  -7   9   0    2.38    0.63
  -7  -9   0    4.78    0.61
  -8   9   0    0.20    0.21
  -8   9   0    0.20    0.30
  -8  -9   0    0.36    0.19
  -8   9   0    0.27    0.27
  -8  -9   0    0.30    0.26
  -8  -9   0    0.35    0.22
  -8  -9   0    0.33    0.22
  -9   9   0    0.09    0.22
  -9  -9   0    0.17    0.19
  -9  -9   0    0.31    0.24
  -9   9   0    0.14    0.27
  -9  -9   0    0.24    0.18
  -9   9   0    0.37    0.22
 -10   9   0   -0.47    0.19
 -10  -9   0    0.07    0.13
 -10   9   0   -0.09    0.17
 -10  -9   0    0.11    0.12
 -10   9   0    0.19    0.23
  11  -9   0    0.07    0.14
 -11   9   0   -0.04    0.15
 -11   9   0    0.25    0.17
 -11  -9   0    0.22    0.15
 -11   9   0    0.10    0.12
   0 -10   0    0.60    0.11
   0 -10   0    0.36    0.10
  -1 -10   0    0.23    0.09
  -1 -10   0    0.31    0.09
   1 -10   0    0.21    0.08
   2 -10   0    1.43    0.17
  -2 -10   0    1.21    0.17
   3 -10   0    1.64    0.20
  -4  10   0    5.39    0.96
  -5  10   0    1.44    0.48
  -5 -10   0    1.72    0.41
  -5 -10   0    2.60    0.49
  -5 -10   0    2.24    0.49
  -6 -10   0    1.32    0.33
  -6  10   0    0.58    0.38
  -6 -10   0    1.95    0.40
  -6 -10   0    2.22    0.44
  -7 -10   0    0.65    0.22
  -7 -10   0    0.44    0.29
  -7 -10   0    0.57    0.24
  -7  10   0    0.48    0.25
  -7  10   0    0.32    0.31
  -8  10   0    0.36    0.28
  -8 -10   0    0.30    0.22
  -8 -10   0    0.28    0.25
  -8 -10   0    0.54    0.20
  -8  10   0    0.12    0.21
  -9 -10   0    3.70    0.40
  -9  10   0    1.50    0.41
  -9 -10   0    1.34    0.39
  -9  10   0    1.96    0.40
 -10 -10   0   -0.06    0.11
 -10  10   0    0.08    0.16
 -10 -10   0   -0.13    0.14
 -10  10   0    0.11    0.20
   0 -11   0    0.01    0.08
   1 -11   0    0.01    0.08
  -2  11   0    0.36    0.32
   2  11   0    0.32    0.36
  -2 -11   0    0.21    0.26
  -3  11   0    1.11    0.45
  -3 -11   0    1.95    0.44
  -3 -11   0    1.88    0.35
  -4 -11   0    8.09    1.18
  -4  11   0    6.05    1.21
  -5 -11   0    3.21    0.58
  -5  11   0    2.36    0.64
  -5 -11   0    3.99    0.67
  -5 -11   0    3.82    0.69
  -6 -11   0    0.99    0.31
  -6 -11   0    0.93    0.26
  -6 -11   0    1.07    0.34
  -6  11   0    0.45    0.33
  -7 -11   0    1.04    0.24
  -7 -11   0    0.71    0.25
  -7  11   0    0.50    0.25
  -7  11   0    0.47    0.30
  -7 -11   0    0.49    0.27
  -8 -11   0    0.34    0.22
  -8 -11   0    0.34    0.21
  -8  11   0    0.08    0.24
  -8 -11   0    0.52    0.19
  -8  11   0    0.08    0.21
  -9  11   0    0.38    0.20
  -9 -11   0    0.35    0.15
  -9  11   0    0.35    0.21
  -9 -11   0    0.23    0.17
 -10  11   0   -0.01    0.13
 -10 -11   0    0.13    0.13
 -10  11   0   -0.16    0.16
   0  12   0   22.17    3.29
   0 -12   0   21.04    2.79
  -1  12   0    1.45    0.48
   1  12   0    2.11    0.51
  -1 -12   0    2.06    0.35
   1 -12   0    1.20    0.34
   2  12   0    1.74    0.54
  -2  12   0    2.34    0.54
   2 -12   0    2.21    0.40
  -2 -12   0    2.19    0.39
  -3 -12   0   -0.05    0.24
   3  12   0    0.01    0.35
   3 -12   0    0.27    0.20
  -3 -12   0   -0.03    0.19
  -3  12   0    0.00    0.30
  -4 -12   0    1.38    0.36
  -4  12   0    0.59    0.36
  -5  12   0    0.54    0.31
  -5 -12   0    0.22    0.25
  -5 -12   0    0.31    0.22
  -6 -12   0    2.67    0.55
  -6  12   0    1.66    0.56
  -6 -12   0    4.01    0.61
  -6 -12   0    2.83    0.49
  -7  12   0   -0.02    0.24
  -7 -12   0   -0.14    0.16
  -7 -12   0    0.14    0.17
  -7  12   0    0.18    0.21
  -7 -12   0    0.04    0.21
  -8 -12   0    1.25    0.22
  -8 -12   0    0.58    0.19
  -8  12   0    0.62    0.25
  -8  12   0    0.45    0.23
  -9  12   0    0.43    0.25
  -9  12   0    1.12    0.25
  -9 -12   0    0.81    0.22
  -9 -12   0    1.62    0.21
   0  13   0    0.17    0.34
   0 -13   0    0.18    0.21
  -1 -13   0   -0.13    0.18
   1  13   0    0.12    0.35
  -1  13   0    0.14    0.33
   1 -13   0   -0.26    0.19
   2  13   0    0.38    0.36
  -2  13   0    0.01    0.31
  -2 -13   0    0.05    0.19
   2 -13   0    0.14    0.19
  -3 -13   0    0.24    0.19
  -3  13   0   -0.16    0.30
   3  13   0    0.03    0.33
   3 -13   0   -0.04    0.18
   4  13   0    1.99    0.46
  -4  13   0    0.77    0.38
  -5 -13   0    0.82    0.22
  -5  13   0    0.08    0.29
   5  13   0    1.02    0.38
  -6  13   0    0.06    0.26
  -6 -13   0    0.42    0.19
   6  13   0    0.25    0.32
  -7  13   0    0.40    0.24
  -7 -13   0    0.26    0.16
   7  13   0    0.12    0.26
  -7  13   0   -0.33    0.17
  -7 -13   0    0.24    0.16
  -8  13   0    0.04    0.16
  -8 -13   0   -0.01    0.12
  -8 -13   0    0.20    0.13
  -8  13   0    0.05    0.19
   0  14   0    0.35    0.35
   0 -14   0   -0.32    0.19
  -1 -14   0    0.24    0.21
  -1  14   0    0.79    0.37
   1 -14   0    0.29    0.21
   1  14   0    0.62    0.37
  -2  14   0    0.15    0.31
  -2 -14   0   -0.14    0.17
   2  14   0   -0.18    0.32
   2 -14   0    0.05    0.17
  -3 -14   0    1.04    0.24
   3 -14   0    1.13    0.23
  -3  14   0    0.70    0.36
   3  14   0    0.91    0.41
   4  14   0    1.39    0.43
  -4  14   0    1.37    0.40
   5  14   0   -0.48    0.25
  -5 -14   0   -0.04    0.16
  -5  14   0   -0.10    0.24
  -6  14   0    0.01    0.22
  -6 -14   0    0.10    0.14
   6  14   0   -0.18    0.24
  -7  14   0    0.13    0.19
  -7  14   0    0.04    0.16
  -7 -14   0    0.38    0.14
   0  15   0   -0.12    0.30
   0 -15   0    0.12    0.17
  -1  15   0   -0.07    0.28
   1 -15   0    0.05    0.17
   1  15   0    0.19    0.31
  -1 -15   0   -0.10    0.16
   2 -15   0    0.41    0.16
  -2 -15   0    0.20    0.16
   2  15   0    0.14    0.31
  -2  15   0    0.02    0.27
   3  15   0    0.03    0.28
   3 -15   0    0.10    0.13
  -3  15   0   -0.10    0.25
  -3 -15   0    0.06    0.14
  -4 -15   0    0.73    0.19
  -4  15   0    0.34    0.27
   4  15   0    0.97    0.32
  -5  15   0   -0.25    0.20
  -5 -15   0   -0.25    0.12
   5  15   0    0.00    0.24
  -6 -15   0    0.07    0.12
  -6  15   0    0.16    0.18
   0  16   0    0.25    0.28
   0 -16   0    0.78    0.18
   1  16   0    0.14    0.25
   1 -16   0   -0.03    0.13
  -1  16   0    0.11    0.25
  -1 -16   0    0.26    0.15
  -2 -16   0   -0.02    0.12
  -2  16   0   -0.11    0.22
   2 -16   0   -0.06    0.11
   2  16   0    0.07    0.25
   3  16   0   -0.18    0.22
  -3 -16   0   -0.11    0.11
  -3 -16   0    0.06    0.14
   3 -16   0    0.20    0.11
  -3  16   0    0.13    0.21
  -4  16   0   -0.05    0.18
   4  16   0   -0.06    0.20
  -4 -16   0   -0.08    0.12
   0  17   0   -0.02    0.19
   0 -17   0   -0.01    0.10
   1 -17   0    0.25    0.11
  -1 -17   0   -0.05    0.10
  -1  17   0   -0.24    0.18
  -2 -17   0    0.23    0.10
   0   0  -1   -0.04    0.00
  -1   0  -1    2.60    0.30
   1   0  -1    3.31    0.41
  -1   0  -1    2.92    0.29
  -1   0   1    3.13    0.29
  -2   0  -1   13.99    1.26
   2   0   1   15.49    1.31
  -2   0  -1   14.47    1.31
  -2   0   1   12.63    1.26
  -2   0   1   14.76    1.31
  -2   0   1   15.17    1.31
  -3   0  -1  168.76   15.35
   3   0   1  188.23   21.30
   3   0  -1  174.75   15.86
   3   0   1  189.30   15.90
  -3   0  -1  173.41   15.86
  -3   0   1  147.62   15.35
   3   0  -1  181.64   21.30
   4   0   1    7.96    1.00
   4   0  -1    7.65    0.74
   4   0  -1    8.19    1.00
   5   0   1    0.20    0.07
   5   0   1    0.25    0.11
   5   0  -1    0.16    0.07
   5   0  -1    0.18    0.10
   6   0   1   28.95    2.82
   6   0  -1   33.07    2.82
   6   0   1   30.39    3.79
   6   0  -1   30.53    3.79
   7   0   1    1.74    0.30
   7   0   1    1.69    0.20
   7   0  -1    1.67    0.20
   7   0  -1    1.50    0.29
   8   0   1    4.78    0.77
   8   0  -1    5.82    0.79
   8   0  -1    5.85    0.55
   8   0   1    5.54    0.56
  -9   0   1    0.55    0.29
  -9   0  -1    0.18    0.28
  -9   0   1    0.34    0.28
  -9   0  -1    0.42    0.30
  -9   0   1    0.03    0.19
  -9   0  -1    0.07    0.19
 -10   0  -1   -0.07    0.20
 -10   0  -1   -0.22    0.22
 -10   0  -1    0.25    0.27
 -10   0   1   -0.06    0.20
 -10   0   1    0.31    0.26
 -10   0  -1    0.13    0.18
 -10   0   1    0.08    0.18
 -10   0   1    0.00    0.25
 -11   0  -1    3.24    0.49
 -11   0   1    2.29    0.56
 -11   0  -1    3.01    0.58
 -11   0   1    3.01    0.50
 -11   0   1    3.16    0.49
 -11   0  -1    1.81    0.53
 -11   0  -1    3.35    0.50
 -12   0  -1   -0.03    0.10
 -12   0   1    0.30    0.20
 -12   0  -1   -0.18    0.18
 -12   0  -1   -0.01    0.19
 -12   0  -1   -0.03    0.16
 -12   0   1   -0.13    0.12
 -13   0  -1    1.53    0.29
 -13   0   1    1.03    0.26
   0  -1  -1  295.79   26.47
   0  -1   1  267.63   26.46
   0  -1   1  319.94   27.39
   0   1  -1  319.52   27.39
   0   1  -1  300.50   36.69
  -1  -1  -1   50.88    4.41
   1  -1   1   49.31    4.56
  -1  -1  -1   50.53    4.56
   1  -1   1   44.04    4.41
   1   1  -1   57.58    4.57
  -1  -1   1   46.49    4.41
  -1  -1   1   49.22    4.56
  -1  -1   1   54.61    4.57
   1  -1  -1   47.72    4.56
   1  -1  -1   50.34    4.41
   1   1   1   49.81    6.12
   2  -1   1  155.05   14.15
  -2  -1  -1  149.55   13.70
   2   1  -1  172.31   14.19
  -2  -1  -1  153.42   14.15
   2   1   1  165.80   14.19
   2   1   1  165.07   19.01
  -2  -1   1  156.40   14.15
   2  -1  -1  153.25   14.15
  -2  -1   1  131.90   13.70
   3   1  -1  174.97   14.47
   3   1  -1  149.96   19.38
  -3  -1  -1  154.86   13.97
   3  -1   1  153.07   14.43
  -3   1   1  159.90   14.46
  -3  -1  -1  151.02   14.43
   3  -1  -1  170.65   19.38
   3  -1  -1  153.53   14.43
   3   1   1  165.07   14.47
  -3  -1   1  155.66   14.43
   4  -1   1   28.30    3.19
   4   1  -1   25.10    3.19
   4  -1   1   24.63    2.37
  -4  -1  -1   25.70    2.37
   4  -1  -1   27.86    3.19
  -4  -1   1   24.74    2.29
   4   1   1   27.31    2.38
   4  -1  -1   24.67    2.37
  -4  -1   1   25.71    2.37
   5   1  -1   13.20    1.76
  -5  -1  -1   13.44    1.31
   5  -1   1   13.53    1.30
   5  -1   1   15.12    1.76
   5  -1  -1   13.41    1.30
   5   1   1   13.05    1.76
   5  -1  -1   17.86    1.77
   6   1  -1   11.01    1.06
   6  -1   1   11.98    1.45
   6  -1   1   11.23    1.06
   6   1  -1   11.00    1.44
   6  -1  -1   12.86    1.44
   6  -1  -1   11.97    1.06
   6   1   1   10.81    1.44
   6   1   1   10.55    1.06
   7   1  -1    8.68    1.13
   7  -1   1    8.17    0.82
   7  -1   1    8.94    1.13
   7   1  -1    8.68    0.83
   7   1   1    6.78    1.13
   7  -1  -1    9.43    1.13
   7  -1  -1    9.42    0.83
   7   1   1    9.35    0.83
   8  -1   1    2.42    0.29
   8  -1   1    2.89    0.45
   8   1  -1    3.62    0.31
   8   1  -1    2.70    0.44
   8  -1  -1    2.08    0.29
   8  -1  -1    2.87    0.44
   8   1   1    2.67    0.30
   8   1   1    2.31    0.43
  -9  -1  -1    4.65    0.77
  -9  -1  -1    3.66    0.67
  -9  -1  -1    4.18    0.74
  -9   1   1    4.33    0.75
  -9   1   1    3.60    0.68
  -9  -1  -1    4.32    0.64
  -9   1   1    4.23    0.78
  -9   1  -1    3.64    0.73
  -9   1  -1    3.79    0.68
  -9  -1   1    3.84    0.75
  -9  -1   1    4.04    0.73
  -9   1  -1    4.29    0.78
  -9  -1   1    3.53    0.67
  -9   1  -1    4.23    0.65
 -10   1   1    0.98    0.27
 -10   1   1    1.41    0.37
 -10  -1  -1    1.06    0.28
 -10  -1  -1    1.06    0.33
 -10   1   1    1.20    0.33
 -10  -1  -1    1.04    0.34
 -10   1   1    1.10    0.28
 -10  -1  -1    1.04    0.26
 -10  -1   1    1.00    0.28
 -10   1  -1    0.95    0.28
 -10  -1   1    1.01    0.34
 -10   1  -1    0.76    0.31
 -10  -1   1    0.60    0.25
 -10   1  -1    0.73    0.26
 -10   1  -1    1.10    0.36
 -11   1   1    0.07    0.18
 -11  -1  -1    0.30    0.23
 -11  -1  -1    0.01    0.20
 -11  -1  -1    0.20    0.23
 -11   1   1    0.07    0.20
 -11   1   1    0.36    0.24
 -11   1  -1    0.20    0.18
  11  -1  -1    0.22    0.22
 -11   1  -1    0.14    0.23
 -11  -1   1    0.25    0.20
 -11   1  -1    0.30    0.25
 -11  -1   1    0.18    0.22
 -11   1  -1    0.17    0.20
 -11  -1   1    0.26    0.18
 -12  -1  -1    0.21    0.19
 -12  -1  -1    0.41    0.21
 -12   1   1    0.34    0.21
 -12  -1  -1    0.37    0.18
 -12   1   1    0.15    0.14
 -12  -1   1    0.30    0.17
 -12  -1   1    0.16    0.19
 -12   1  -1   -0.01    0.19
 -12  -1   1    0.19    0.13
 -12   1  -1    0.15    0.11
 -12   1  -1   -0.03    0.19
 -12   1  -1    0.42    0.18
 -13   1   1    0.27    0.16
 -13  -1  -1    0.35    0.15
 -13   1  -1    0.15    0.15
 -13  -1   1    0.40    0.16
   0   2  -1   25.41    2.30
   0   2   1   25.49    3.08
   0  -2  -1   24.80    2.22
   0  -2  -1   24.21    2.29
   0  -2   1   22.78    2.22
   0  -2   1   28.23    2.29
   1   2  -1  537.70   74.29
  -1  -2  -1  623.73   55.32
   1   2  -1  671.82   55.46
   1  -2   1  562.55   53.58
   1  -2   1  629.23   55.33
  -1  -2   1  605.21   55.32
   1  -2  -1  648.86   53.59
   1   2   1  537.46   74.29
   1  -2  -1  592.80   55.33
  -1   2  -1  685.51   55.46
   2  -2   1   53.23    4.70
   2   2  -1   56.45    4.71
   2  -2   1   50.69    4.54
   2   2  -1   46.88    6.31
  -2  -2  -1   51.17    4.55
  -2  -2  -1   51.38    4.70
   2   2   1   49.50    6.31
   2  -2  -1   51.72    4.54
  -2  -2   1   54.15    4.70
  -2  -2   1   47.97    4.55
   2  -2  -1   51.59    4.70
   2   2   1   55.45    4.71
  -3  -2  -1  231.31   20.02
   3   2  -1  237.24   20.73
  -3   2   1  240.54   20.72
   3  -2   1  236.50   20.67
  -3  -2  -1  223.73   20.68
  -3  -2   1  214.41   20.02
   3  -2  -1  228.28   20.67
   3   2   1  226.90   20.73
   3   2   1  212.22   27.77
  -3  -2   1  224.19   20.67
  -4  -2  -1   16.88    1.50
   4  -2   1   15.66    1.50
   4   2  -1   16.17    1.51
   4   2  -1   15.59    2.02
  -4  -2  -1   17.25    1.45
   4   2   1   16.68    1.51
  -4  -2   1   16.48    1.45
   4  -2  -1   16.26    1.50
   4  -2  -1   16.67    2.02
  -4  -2   1   15.78    1.50
   4   2   1   15.71    2.02
   5  -2   1   19.39    2.18
  -5  -2  -1   17.94    1.62
   5   2  -1   14.98    2.18
   5   2   1   15.57    2.18
   5  -2  -1   17.93    1.62
  -5  -2   1   18.57    1.62
   5  -2  -1   18.72    2.18
   5   2   1   17.44    1.63
  -6  -2  -1   39.88    3.52
   6  -2   1   39.35    3.52
   6   2  -1   32.16    4.73
   6  -2   1   42.13    4.74
   6   2   1   34.98    4.73
   6  -2  -1   40.33    3.52
   6  -2  -1   40.15    4.73
   7   2  -1    5.62    0.89
   7  -2   1    7.15    0.64
   7  -2   1    8.11    0.90
   7   2  -1    7.42    0.65
   7   2   1    4.67    0.88
   7  -2  -1    6.62    0.88
   7   2   1    6.08    0.64
   7  -2  -1    7.41    0.64
   8  -2   1    5.06    0.49
   8   2  -1    4.71    0.69
   8  -2   1    5.37    0.70
   8   2  -1    5.31    0.50
   8   2   1    4.55    0.49
   8   2   1    5.15    0.71
   8  -2  -1    3.86    0.68
   8  -2  -1    4.49    0.49
  -9  -2  -1    3.77    0.67
  -9   2   1    2.92    0.64
  -9  -2  -1    3.42    0.58
  -9  -2  -1    3.86    0.57
  -9  -2  -1    3.06    0.64
  -9   2   1    3.37    0.69
  -9   2   1    3.76    0.57
  -9   2   1    2.87    0.59
  -9   2  -1    3.60    0.57
  -9  -2   1    2.78    0.58
  -9  -2   1    3.65    0.57
  -9   2  -1    3.24    0.65
  -9   2  -1    3.80    0.70
  -9   2  -1    3.31    0.60
  -9  -2   1    3.71    0.67
 -10   2   1    1.11    0.34
 -10   2   1    0.68    0.24
 -10   2   1    0.68    0.30
 -10  -2  -1    0.57    0.24
 -10   2   1    0.25    0.22
 -10  -2  -1    0.64    0.28
 -10  -2  -1    0.70    0.21
 -10  -2  -1    0.74    0.28
 -10   2  -1    0.90    0.34
 -10  -2   1    0.59    0.22
 -10  -2   1    0.12    0.23
 -10   2  -1    0.67    0.23
 -10   2  -1    0.25    0.23
 -10  -2   1    0.37    0.23
 -10   2  -1    0.72    0.29
 -11   2   1    1.48    0.33
 -11   2   1    1.79    0.33
 -11  -2  -1    1.46    0.37
 -11  -2  -1    1.25    0.36
 -11  -2  -1    1.92    0.33
 -11   2   1    1.20    0.36
 -11   2   1    1.41    0.40
 -11  -2  -1    1.91    0.31
 -11   2  -1    1.62    0.38
 -11   2  -1    1.76    0.33
 -11  -2   1    1.69    0.32
 -11  -2   1    1.05    0.35
 -11  -2   1    1.02    0.31
 -11   2  -1    1.71    0.33
 -11   2  -1    1.86    0.42
 -12   2   1    1.07    0.21
 -12  -2  -1    0.80    0.22
 -12   2   1    0.93    0.28
 -12  -2  -1    0.47    0.23
  12  -2   1    0.46    0.22
 -12   2  -1    0.97    0.28
 -12  -2   1    1.03    0.26
 -12  -2   1    0.87    0.18
 -12   2  -1    0.80    0.22
 -12   2  -1    0.77    0.17
  12  -2  -1    0.89    0.24
 -12   2  -1    0.59    0.25
 -13   2   1    0.04    0.14
 -13  -2  -1    0.21    0.16
 -13  -2   1   -0.13    0.13
 -13   2  -1   -0.07    0.13
   0  -3   1   12.78    1.25
   0  -3  -1   14.19    1.25
   0   3   1   14.83    1.73
   0  -3  -1   14.09    1.29
   0   3  -1   14.35    1.30
  -1  -3  -1   41.12    3.65
   1   3  -1   41.97    3.67
   1  -3   1   39.94    3.65
  -1   3   1   40.40    4.90
   1  -3   1   38.16    3.54
   1   3  -1   36.48    4.90
  -1  -3  -1   40.08    3.54
  -1   3  -1   40.26    3.66
   1  -3  -1   42.83    3.54
   1   3   1   43.28    3.67
   1  -3  -1   41.21    3.65
  -1  -3   1   43.08    3.65
  -1  -3   1   37.70    3.54
  -1   3  -1   41.04    4.90
   1   3   1   34.26    4.90
   2   3  -1    7.12    0.67
  -2  -3  -1    7.08    0.66
  -2  -3  -1    7.70    0.64
   2   3  -1    6.27    0.89
   2  -3   1    7.36    0.65
   2  -3   1    6.89    0.63
  -2  -3   1    7.42    0.65
   2   3   1    6.30    0.88
   2   3   1    7.58    0.67
  -2  -3   1    6.39    0.64
   2  -3  -1    7.44    0.65
   2  -3  -1    7.19    0.63
  -3  -3  -1  159.10   13.60
   3   3  -1  151.75   14.08
   3   3  -1  143.37   18.86
  -3  -3  -1  156.53   14.04
   3  -3   1  158.44   14.04
   3  -3  -1  160.46   14.04
  -3  -3   1  154.14   14.04
  -3  -3   1  150.30   13.60
   3   3   1  162.81   14.09
   3   3   1  148.01   18.86
   4  -3   1   28.72    2.47
  -4  -3  -1   26.44    2.48
   4   3  -1   26.39    2.49
  -4  -3  -1   29.06    2.39
   4   3  -1   23.27    3.33
  -4  -3   1   29.08    2.48
  -4  -3   1   27.22    2.39
   4  -3  -1   28.14    2.47
   4   3   1   27.73    2.49
   4   3   1   23.48    3.33
   5   3  -1   10.69    1.55
  -5  -3  -1   12.78    1.10
  -5  -3  -1   12.07    1.15
   5  -3   1   12.27    1.14
  -5  -3   1   12.65    1.15
   5  -3  -1   12.42    1.14
   5   3   1   11.40    1.55
   5  -3  -1   13.34    1.55
  -5  -3   1   12.87    1.10
   5   3   1   12.23    1.16
   6   3  -1   13.47    1.92
   6  -3   1   18.93    1.93
   6  -3   1   15.45    1.42
  -6  -3  -1   14.49    1.42
  -6  -3   1   14.84    1.42
   6  -3  -1   16.15    1.91
   6  -3  -1   16.52    1.42
   6   3   1   12.85    1.91
   7   3  -1   14.95    1.26
   7  -3   1   14.36    1.70
   7   3  -1   11.87    1.70
   7  -3   1   12.96    1.25
   7  -3  -1   13.66    1.25
   7  -3  -1   15.92    1.71
   7   3   1   10.57    1.69
   8  -3   1    3.72    0.53
   8  -3   1    3.91    0.37
   8   3  -1    2.76    0.51
   8   3  -1    3.82    0.38
   8   3   1    3.75    0.37
   8  -3  -1    2.73    0.50
   8   3   1    2.41    0.50
   8  -3  -1    3.37    0.36
  -9   3   1    3.59    0.68
  -9  -3  -1    3.44    0.56
  -9   3   1    2.71    0.54
  -9  -3  -1    3.55    0.55
  -9  -3  -1    3.87    0.65
  -9  -3  -1    4.76    0.74
  -9   3   1    3.45    0.65
  -9   3   1    2.79    0.58
  -9  -3  -1    3.73    0.64
  -9   3  -1    3.45    0.67
  -9   3  -1    2.77    0.57
  -9  -3   1    4.60    0.73
  -9   3  -1    3.56    0.56
  -9  -3   1    2.32    0.55
  -9  -3   1    3.59    0.63
  -9   3  -1    2.23    0.60
  -9  -3   1    2.88    0.55
 -10   3   1    0.97    0.33
 -10  -3  -1    1.25    0.32
 -10   3   1    1.17    0.38
 -10  -3  -1    2.16    0.41
 -10  -3  -1    1.33    0.36
 -10   3   1    1.95    0.33
 -10   3   1    1.60    0.43
 -10  -3  -1    0.99    0.29
 -10  -3   1    1.63    0.32
 -10  -3   1    1.90    0.42
 -10   3  -1    1.25    0.32
 -10   3  -1    1.37    0.37
 -10   3  -1    1.51    0.43
 -10   3  -1    1.44    0.33
 -10  -3   1    1.37    0.36
 -10  -3   1    1.68    0.32
 -11   3   1    1.19    0.31
 -11  -3  -1    1.04    0.30
 -11  -3  -1    1.25    0.23
 -11   3   1    1.28    0.35
 -11  -3  -1    0.64    0.29
 -11   3   1    1.53    0.29
 -11  -3  -1    1.12    0.27
 -11   3   1    1.80    0.28
 -11   3  -1    0.88    0.27
 -11   3  -1    0.40    0.28
 -11  -3   1    1.16    0.24
 -11  -3   1    0.53    0.27
 -11   3  -1    0.74    0.33
 -11   3  -1    1.11    0.26
 -11  -3   1    0.91    0.25
 -12   3   1    0.62    0.18
 -12   3   1    0.64    0.25
 -12  -3  -1    0.86    0.23
 -12  -3  -1    0.37    0.19
  12  -3   1    0.28    0.21
 -12   3  -1    0.63    0.24
  12  -3  -1    0.66    0.22
 -12   3  -1    0.60    0.15
 -12  -3   1    0.63    0.23
 -12   3  -1    0.34    0.22
 -12   3  -1    0.44    0.19
 -13  -3  -1    0.63    0.18
  13  -3   1    0.44    0.16
 -13   3   1    0.79    0.20
 -13   3  -1    0.43    0.18
 -13  -3   1    0.71    0.20
  13  -3  -1    0.57    0.16
   0  -4  -1   12.71    1.13
   0  -4   1   13.15    1.13
   0  -4   1   12.12    1.10
   0   4  -1   12.63    1.52
   0   4  -1   11.93    1.14
   0   4   1   11.86    1.52
   0  -4  -1   11.86    1.10
   1  -4   1  179.50   16.38
   1   4  -1  186.09   22.00
  -1   4   1  185.59   22.00
   1   4  -1  178.25   16.43
  -1  -4  -1  179.24   16.38
   1  -4   1  171.43   15.87
   1  -4  -1  186.69   15.87
  -1  -4   1  166.08   15.87
  -1   4  -1  184.03   16.42
   1   4   1  182.54   16.43
   1  -4  -1  175.35   16.38
  -1  -4   1  176.99   16.38
   1   4   1  178.89   22.00
  -1   4  -1  193.67   22.00
  -2  -4  -1   52.79    4.67
   2   4  -1   51.63    4.69
  -2  -4  -1   51.61    4.52
   2  -4   1   50.46    4.66
   2  -4   1   51.56    4.51
   2   4  -1   50.09    6.27
   2  -4  -1   52.16    4.51
   2  -4  -1   52.66    4.66
  -2  -4   1   50.07    4.66
  -2   4  -1   54.77    4.67
  -2  -4   1   49.06    4.52
   2   4   1   51.17    4.69
   2   4   1   47.26    6.27
  -3  -4  -1   13.05    1.17
  -3  -4  -1   14.09    1.21
   3  -4   1   15.70    1.21
   3   4  -1   11.30    1.22
   3   4  -1   11.75    1.63
  -3  -4   1   12.77    1.21
   3   4   1   11.82    1.22
   3   4   1   12.28    1.63
  -3  -4   1   13.15    1.17
   3  -4  -1   13.81    1.20
  -4  -4  -1   41.14    3.48
   4  -4   1   40.75    3.59
   4   4  -1   35.80    4.83
  -4  -4  -1   40.54    3.59
   4   4  -1   40.30    3.61
  -4  -4   1   42.25    3.48
   4  -4  -1   40.06    3.59
  -4  -4   1   38.16    3.59
   4   4   1   37.98    3.61
   4   4   1   35.42    4.83
   5  -4   1   42.78    3.80
  -5  -4  -1   43.47    3.81
   5   4  -1   36.81    5.12
  -5  -4  -1   46.28    3.68
  -5  -4   1   44.44    3.68
   5  -4  -1   43.28    3.80
   5   4   1   40.03    3.83
  -5  -4   1   40.96    3.81
   5   4   1   34.75    5.12
   6  -4   1    0.39    0.09
  -6  -4  -1    0.30    0.10
   6  -4   1    0.49    0.15
   6   4  -1    0.45    0.16
   6  -4  -1    0.11    0.07
  -6  -4   1    0.11    0.09
   6   4   1    0.25    0.16
   6  -4  -1    0.15    0.13
   7  -4   1    1.78    0.24
   7  -4   1    2.24    0.37
  -7  -4  -1    2.57    0.27
   7   4  -1    1.88    0.36
   7  -4  -1    2.75    0.38
  -7  -4   1    2.30    0.26
   7  -4  -1    1.95    0.24
   7   4   1    2.15    0.37
   8  -4   1    1.48    0.22
   8  -4   1    1.58    0.34
  -8  -4  -1    2.58    0.38
   8   4  -1    1.93    0.24
  -8  -4   1    2.41    0.38
   8   4   1    1.83    0.24
   8  -4  -1    1.30    0.21
  -9  -4  -1    3.01    0.60
  -9   4   1    2.66    0.62
  -9   4   1    2.97    0.54
  -9  -4  -1    2.88    0.60
  -9   4   1    2.65    0.57
  -9  -4  -1    5.20    0.74
  -9  -4  -1    3.05    0.54
  -9   4   1    2.76    0.65
  -9  -4  -1    4.40    0.55
  -9   4  -1    2.41    0.61
  -9   4  -1    3.13    0.54
  -9  -4   1    2.80    0.60
  -9  -4   1    3.44    0.56
  -9   4  -1    2.52    0.64
  -9  -4   1    4.76    0.73
  -9  -4   1    3.73    0.54
  -9   4  -1    2.62    0.57
 -10   4   1    0.29    0.28
 -10   4   1    0.55    0.30
 -10  -4  -1    0.19    0.20
 -10  -4  -1    0.15    0.22
 -10   4   1   -0.02    0.20
 -10  -4  -1    0.19    0.16
 -10  -4  -1    0.22    0.24
 -10  -4  -1    0.11    0.23
 -10   4   1    0.17    0.21
 -10   4  -1    0.43    0.21
 -10  -4   1    0.49    0.26
 -10   4  -1    0.12    0.27
 -10  -4   1    0.09    0.23
 -10  -4   1    0.50    0.21
 -10  -4   1    0.38    0.18
 -10   4  -1    0.37    0.29
 -10   4  -1    0.05    0.21
 -11   4   1    2.51    0.55
 -11  -4  -1    3.03    0.44
 -11  -4  -1    3.38    0.56
 -11  -4  -1    2.59    0.51
 -11   4   1    2.82    0.48
 -11  -4  -1    3.59    0.46
 -11  -4  -1    2.82    0.44
 -11  -4  -1    2.59    0.51
 -11   4   1    2.00    0.50
 -11   4  -1    2.69    0.45
 -11  -4   1    2.54    0.50
 -11  -4   1    2.87    0.55
 -11   4  -1    2.27    0.45
 -11  -4   1    2.59    0.45
 -11   4  -1    1.23    0.47
 -11   4  -1    2.01    0.52
 -11  -4   1    2.55    0.44
 -12   4   1    0.15    0.14
 -12  -4  -1    0.28    0.17
 -12  -4  -1    0.37    0.18
 -12   4   1    0.21    0.21
  12  -4   1    0.18    0.19
 -12  -4   1    0.08    0.18
 -12   4  -1    0.24    0.20
 -12   4  -1   -0.08    0.17
  12  -4  -1    0.13    0.19
  13  -4   1    0.00    0.12
 -13   4   1    0.06    0.13
  13  -4  -1   -0.10    0.11
 -13   4  -1    0.15    0.13
   0   5   1   28.58    2.69
   0   5   1   29.14    3.59
   0  -5  -1   29.75    2.68
   0   5  -1   30.23    3.59
   0  -5   1   28.88    2.60
   0   5  -1   27.06    2.69
   0  -5  -1   30.75    2.60
   0  -5   1   30.02    2.68
  -1  -5  -1   29.11    2.61
  -1  -5  -1   29.37    2.53
   1  -5   1   28.84    2.61
   1   5  -1   26.42    2.63
   1   5  -1   28.67    3.51
  -1   5   1   28.90    3.50
  -1   5   1   28.56    2.62
   1  -5   1   27.73    2.53
   1   5   1   27.16    2.63
  -1  -5   1   28.97    2.61
  -1   5  -1   29.48    2.62
   1  -5  -1   29.17    2.61
   1   5   1   28.92    3.51
  -1  -5   1   27.96    2.53
   1  -5  -1   28.69    2.53
  -1   5  -1   29.08    3.50
   2  -5   1   20.71    1.81
   2   5  -1   17.85    1.88
   2  -5   1   19.76    1.87
  -2   5   1   22.00    1.87
  -2  -5  -1   20.78    1.87
  -2  -5  -1   21.26    1.81
   2   5  -1   20.12    2.51
  -2  -5   1   21.02    1.87
   2  -5  -1   20.84    1.80
   2   5   1   19.72    2.51
   2   5   1   20.17    1.89
   2  -5  -1   20.37    1.87
  -2   5  -1   20.20    1.87
  -2  -5   1   20.23    1.81
   3   5  -1   64.06    6.24
   3  -5   1   69.61    6.21
  -3  -5  -1   72.34    6.02
  -3  -5  -1   69.09    6.21
   3   5  -1   67.29    8.35
   3  -5  -1   71.23    6.21
   3   5   1   66.45    6.24
  -3  -5   1   67.50    6.21
  -3  -5   1   68.20    6.02
   3   5   1   65.44    8.35
  -4  -5  -1   19.28    1.79
   4  -5   1   20.81    1.79
   4   5  -1   18.77    1.81
  -4  -5  -1   21.12    1.73
   4   5  -1   17.63    2.41
   4   5   1   18.13    1.81
   4  -5  -1   19.68    1.78
  -4  -5   1   20.77    1.73
   4   5   1   17.63    2.41
  -4  -5   1   19.45    1.79
  -5  -5  -1    9.89    0.98
  -5  -5  -1   11.70    0.94
   5   5  -1    8.59    1.32
   5  -5   1   11.31    0.97
   5  -5  -1   10.55    0.97
   5   5   1    8.80    1.32
   5   5   1   10.10    0.99
  -5  -5   1   10.38    0.98
  -5  -5   1   11.50    0.94
   6  -5   1    1.34    0.16
  -6  -5  -1    1.46    0.18
   6   5  -1    1.08    0.25
   6  -5  -1    1.48    0.17
  -6  -5   1    0.97    0.17
   6  -5  -1    1.52    0.25
   6   5   1    0.97    0.25
   7   5  -1    1.43    0.31
   7  -5   1    2.00    0.32
  -7  -5  -1    1.88    0.23
   7  -5   1    1.70    0.20
   7  -5  -1    1.82    0.21
   7   5   1    1.37    0.31
  -7  -5   1    1.50    0.22
  -8   5   1    0.73    0.39
  -8   5   1    0.98    0.32
  -8   5   1    0.90    0.35
  -8  -5  -1    1.22    0.28
  -8  -5  -1    1.28    0.34
  -8  -5  -1    1.78    0.42
  -8  -5  -1    1.05    0.36
  -8   5  -1    1.14    0.31
  -8   5  -1    1.18    0.39
  -8  -5   1    1.64    0.43
  -8  -5   1    1.37    0.29
  -8   5  -1    1.64    0.40
  -9  -5  -1    5.50    0.80
  -9   5   1    5.56    0.86
  -9   5   1    3.84    0.87
  -9  -5  -1    4.58    0.87
  -9  -5  -1    6.85    0.79
  -9  -5  -1    6.70    0.97
  -9   5   1    4.62    0.92
  -9   5   1    5.20    0.79
  -9  -5  -1    4.54    0.87
  -9   5  -1    3.31    0.85
  -9  -5   1    4.92    0.98
  -9   5  -1    3.24    0.80
  -9   5  -1    5.26    0.79
  -9  -5   1    6.20    0.78
  -9  -5   1    5.93    0.81
  -9  -5   1    5.74    0.89
  -9   5  -1    3.73    0.89
 -10  -5  -1    2.54    0.47
 -10   5   1    1.65    0.36
 -10  -5  -1    2.19    0.37
 -10   5   1    1.57    0.42
 -10  -5  -1    2.17    0.44
 -10   5   1    2.04    0.48
 -10  -5  -1    2.19    0.36
 -10  -5  -1    1.46    0.40
 -10   5   1    1.61    0.39
 -10  -5   1    2.04    0.37
 -10   5  -1    1.53    0.38
 -10   5  -1    1.82    0.37
 -10   5  -1    1.67    0.43
 -10  -5   1    1.84    0.35
 -10   5  -1    1.92    0.46
 -10  -5   1    1.47    0.39
 -10  -5   1    2.19    0.46
 -11  -5  -1    0.32    0.22
 -11   5   1    0.29    0.26
 -11  -5  -1    0.41    0.15
 -11  -5  -1    0.16    0.19
 -11   5   1    0.32    0.23
 -11  -5  -1    0.42    0.21
 -11  -5  -1    0.40    0.24
 -11   5   1    0.31    0.20
 -11   5  -1    0.39    0.20
 -11  -5   1    0.21    0.19
 -11   5  -1    0.25    0.25
 -11   5  -1    0.33    0.18
 -11  -5   1    0.12    0.21
 -11   5  -1    0.47    0.23
 -11  -5   1    0.45    0.20
 -11  -5   1    0.36    0.16
 -12   5   1    0.66    0.24
  12  -5   1    0.64    0.21
 -12   5   1    0.71    0.17
 -12  -5  -1    0.98    0.22
 -12  -5   1    0.34    0.15
  12  -5  -1    0.48    0.20
 -12  -5   1    0.93    0.22
 -12   5  -1    0.38    0.20
 -12   5  -1    0.58    0.23
   0  -6  -1   69.43    6.37
   0   6   1   68.95    6.60
   0  -6   1   75.72    6.57
   0  -6   1   73.08    6.37
   0   6  -1   66.93    6.60
   0  -6  -1   75.37    6.57
   0   6   1   72.98    8.82
   0   6  -1   74.50    8.83
   1   6  -1   54.15    6.35
  -1   6   1   51.82    4.75
  -1  -6  -1   54.29    4.59
   1   6  -1   47.05    4.75
  -1   6   1   51.38    6.35
  -1  -6  -1   52.39    4.73
   1  -6   1   53.52    4.58
   1  -6   1   53.69    4.73
  -1   6  -1   51.31    6.35
  -1   6  -1   49.83    4.75
  -1  -6   1   50.66    4.59
  -1  -6   1   53.19    4.73
   1   6   1   49.37    4.76
   1  -6  -1   52.65    4.73
   1  -6  -1   52.11    4.58
   1   6   1   52.18    6.35
   2  -6   1    5.52    0.49
   2   6  -1    4.94    0.54
  -2  -6  -1    5.27    0.51
  -2  -6  -1    4.75    0.49
   2   6  -1    5.81    0.69
   2  -6   1    5.45    0.51
   2  -6  -1    6.67    0.51
   2   6   1    4.62    0.54
   2   6   1    5.29    0.69
   2  -6  -1    4.88    0.49
  -2  -6   1    5.25    0.51
  -2  -6   1    5.57    0.50
   3  -6   1    5.31    0.49
  -3  -6  -1    5.13    0.48
   3   6  -1    4.79    0.52
   3   6  -1    4.97    0.67
  -3  -6  -1    5.13    0.49
  -3  -6   1    4.86    0.48
   3  -6  -1    5.60    0.49
   3   6   1    4.59    0.66
   3   6   1    4.90    0.52
  -3  -6   1    5.35    0.49
  -4  -6  -1    3.77    0.34
   4  -6   1    3.63    0.35
   4   6  -1    3.61    0.39
   4   6  -1    3.38    0.50
  -4  -6  -1    4.16    0.37
  -4  -6   1    3.58    0.36
   4  -6  -1    3.63    0.35
   4   6   1    3.40    0.50
  -4  -6   1    3.02    0.34
   4   6   1    3.08    0.38
   5  -6   1    0.38    0.08
   5   6  -1    0.11    0.14
  -5  -6  -1    0.10    0.07
  -5  -6  -1    0.36    0.10
  -5  -6   1    0.10    0.08
  -5  -6   1    0.19    0.08
   5  -6  -1    0.25    0.08
   5   6   1    0.13    0.14
   6  -6   1    6.47    0.58
  -6  -6  -1    6.06    0.59
   6   6  -1    4.98    0.81
  -6  -6   1    6.76    0.60
   6  -6  -1    6.28    0.58
   6   6   1    5.06    0.81
   7   6  -1    2.47    0.43
   7  -6   1    2.67    0.29
  -7  -6  -1    2.82    0.31
   7  -6  -1    2.34    0.28
   7   6   1    2.78    0.44
  -8   6   1    1.45    0.41
  -8  -6  -1    2.14    0.46
  -8   6   1    2.73    0.56
  -8  -6  -1    2.79    0.42
  -8   6   1    1.50    0.48
  -8   6   1    1.59    0.44
  -8  -6  -1    2.30    0.49
  -8  -6  -1    3.22    0.57
  -8  -6  -1    3.00    0.43
  -8   6  -1    2.46    0.55
  -8  -6   1    2.19    0.41
  -8  -6   1    2.75    0.56
  -8  -6   1    2.34    0.41
  -8   6  -1    2.51    0.43
  -8   6  -1    1.83    0.49
  -8   6  -1    1.72    0.44
  -9   6   1    0.79    0.27
  -9  -6  -1    0.95    0.24
  -9  -6  -1    1.21    0.28
  -9   6   1    0.44    0.26
  -9  -6  -1    0.82    0.30
  -9  -6  -1    1.26    0.33
  -9   6   1    0.92    0.36
  -9  -6  -1    0.77    0.22
  -9   6   1    0.78    0.35
  -9  -6  -1    0.89    0.29
  -9   6  -1    1.10    0.28
  -9   6  -1    0.54    0.26
  -9   6  -1    1.16    0.37
  -9  -6   1    0.96    0.27
  -9  -6   1    0.84    0.32
  -9  -6   1    0.88    0.23
  -9   6  -1    0.76    0.31
  -9  -6   1    0.79    0.30
 -10  -6  -1    0.34    0.21
 -10   6   1    0.38    0.23
 -10  -6  -1    0.50    0.25
 -10   6   1    0.11    0.27
 -10  -6  -1    0.33    0.24
 -10  -6  -1    0.22    0.17
 -10  -6  -1    0.18    0.21
 -10   6   1    0.13    0.27
 -10  -6   1    0.26    0.24
 -10   6  -1    0.81    0.31
 -10   6  -1    0.57    0.22
 -10  -6   1    0.21    0.17
 -10   6  -1    0.55    0.22
 -10  -6   1    0.68    0.22
 -10  -6   1    0.40    0.18
 -10  -6   1    0.26    0.19
 -10   6  -1    0.69    0.29
 -11  -6  -1    0.44    0.21
 -11  -6  -1    0.70    0.21
 -11  -6  -1    0.24    0.16
 -11  -6  -1    0.51    0.14
 -11   6   1    0.33    0.25
 -11   6   1    0.42    0.20
 -11   6   1   -0.01    0.20
 -11   6  -1    0.10    0.17
 -11   6  -1    0.35    0.24
 -11  -6   1    0.28    0.15
 -11  -6   1    0.39    0.16
 -11   6  -1    0.17    0.22
 -12  -6  -1    0.01    0.13
 -12   6   1   -0.16    0.10
 -12   6   1    0.00    0.17
  12  -6   1   -0.02    0.15
 -12  -6  -1    0.02    0.17
  12  -6  -1    0.01    0.15
 -12  -6   1    0.12    0.14
 -12   6  -1   -0.11    0.16
 -12   6  -1   -0.06    0.14
   0  -7   1    5.25    0.50
   0   7  -1    5.20    0.68
   0   7   1    5.16    0.53
   0  -7  -1    5.88    0.51
   0  -7   1    6.07    0.51
   0   7   1    4.66    0.67
   0  -7  -1    5.63    0.50
   0   7  -1    5.28    0.54
   1   7  -1   30.83    3.46
  -1  -7  -1   27.71    2.50
  -1  -7  -1   27.94    2.57
   1   7  -1   25.95    2.60
   1  -7   1   28.49    2.57
   1  -7   1   29.46    2.49
  -1   7   1   25.93    3.45
  -1  -7   1   27.74    2.57
   1   7   1   27.32    2.60
   1  -7  -1   29.54    2.49
   1  -7  -1   29.44    2.57
  -1  -7   1   27.66    2.50
  -1   7  -1   27.43    3.45
   1   7   1   28.22    3.45
   2   7  -1   14.81    1.63
   2  -7   1   17.36    1.55
   2   7  -1   18.29    2.16
  -2  -7  -1   17.61    1.56
   2  -7   1   17.07    1.61
  -2  -7  -1   17.90    1.61
   2   7   1   15.13    1.63
  -2  -7   1   17.05    1.56
   2  -7  -1   18.33    1.55
   2  -7  -1   18.00    1.61
   2   7   1   18.45    2.16
  -2  -7   1   18.28    1.61
   3   7  -1   14.25    1.55
  -3  -7  -1   16.43    1.53
   3  -7   1   16.86    1.52
   3   7  -1   18.08    2.06
  -3  -7  -1   17.88    1.48
   3   7   1   16.81    2.05
  -3  -7   1   17.60    1.53
   3  -7  -1   16.41    1.52
   3   7   1   13.41    1.55
  -3  -7   1   16.45    1.48
   4  -7   1    5.34    0.49
   4   7  -1    4.59    0.68
  -4  -7  -1    5.52    0.48
  -4  -7  -1    5.02    0.50
  -4  -7   1    5.08    0.48
   4  -7  -1    5.02    0.49
  -4  -7   1    4.86    0.49
   4   7   1    4.79    0.68
   5  -7   1    0.94    0.15
  -5  -7  -1    1.09    0.17
   5   7  -1    1.18    0.24
  -5  -7  -1    0.98    0.15
  -5  -7   1    1.16    0.17
   5  -7  -1    1.34    0.15
   5   7   1    1.38    0.25
  -5  -7   1    1.42    0.17
   6   7  -1    3.93    0.59
   6  -7   1    4.53    0.41
  -6  -7  -1    4.26    0.44
   6   7   1    4.34    0.60
   6  -7  -1    3.49    0.41
  -7  -7  -1    0.44    0.29
  -7  -7  -1    0.53    0.20
  -7  -7  -1    0.58    0.30
  -7   7   1    0.61    0.32
  -7  -7  -1    0.49    0.21
  -7   7  -1    0.37    0.31
  -7  -7   1    0.50    0.20
  -7  -7   1    0.50    0.30
  -7   7  -1    0.50    0.24
  -8  -7  -1    2.69    0.51
  -8   7   1    1.80    0.51
  -8  -7  -1    1.64    0.44
  -8  -7  -1    1.59    0.43
  -8  -7  -1    2.18    0.39
  -8  -7  -1    1.86    0.38
  -8   7   1    2.11    0.43
  -8   7   1    1.75    0.47
  -8   7  -1    2.06    0.40
  -8   7  -1    1.97    0.50
  -8  -7   1    2.37    0.47
  -8  -7   1    2.01    0.39
  -8  -7   1    2.25    0.39
  -8  -7   1    2.94    0.53
  -8  -7   1    2.02    0.38
  -8   7  -1    1.47    0.40
  -8   7  -1    1.16    0.44
  -9   7   1    0.71    0.30
  -9   7   1    0.39    0.32
  -9  -7  -1    1.46    0.28
  -9   7   1    0.50    0.26
  -9  -7  -1    1.12    0.31
  -9  -7  -1    0.75    0.28
  -9  -7  -1    1.33    0.25
  -9  -7  -1    0.71    0.28
  -9  -7   1    1.17    0.25
  -9   7  -1    0.20    0.27
  -9   7  -1    0.58    0.25
  -9   7  -1    1.10    0.36
  -9  -7   1    0.82    0.28
  -9  -7   1    1.13    0.27
  -9   7  -1    0.76    0.26
 -10  -7  -1    0.18    0.19
 -10  -7  -1    0.02    0.21
 -10   7   1    0.02    0.24
 -10  -7  -1   -0.25    0.18
 -10   7   1   -0.05    0.24
 -10  -7  -1   -0.05    0.22
 -10   7   1    0.04    0.21
 -10  -7  -1    0.10    0.15
 -10  -7   1    0.21    0.16
 -10   7  -1    0.07    0.25
 -10   7  -1    0.01    0.19
 -10  -7   1   -0.08    0.17
 -10  -7   1    0.29    0.20
 -10   7  -1    0.24    0.26
 -11  -7  -1    0.12    0.12
 -11   7   1    0.50    0.19
 -11   7   1    0.13    0.19
 -11   7   1    0.15    0.21
 -11   7  -1    0.41    0.17
 -11   7  -1    0.24    0.20
 -11  -7   1    0.22    0.14
 -11   7  -1    0.21    0.22
 -11  -7   1    0.15    0.17
  12  -7   1    0.37    0.16
 -12   7   1    0.18    0.16
 -12  -7  -1    0.28    0.10
 -12  -7   1    0.11    0.09
 -12   7  -1    0.27    0.16
  12  -7  -1    0.36    0.15
   0  -8   1    6.23    0.55
   0   8   1    5.20    0.58
   0  -8  -1    5.35    0.55
   0  -8  -1    6.38    0.54
   0  -8   1    5.64    0.54
   0   8  -1    5.88    0.74
  -1  -8  -1   69.61    6.37
   1  -8   1   72.62    6.37
   1   8  -1   65.80    6.41
   1  -8   1   74.51    6.17
   1   8  -1   70.79    8.55
  -1  -8  -1   70.81    6.18
  -1  -8   1   70.52    6.37
  -1   8  -1   62.08    8.55
   1   8   1   71.08    8.55
  -1  -8   1   69.42    6.18
   1  -8  -1   74.04    6.17
   1  -8  -1   71.45    6.37
   1   8   1   65.86    6.41
   2   8  -1    6.14    0.74
   2  -8   1    5.26    0.55
   2   8  -1    5.14    0.59
  -2  -8  -1    5.96    0.54
  -2  -8  -1    6.07    0.55
   2   8   1    5.96    0.60
   2   8   1    6.33    0.74
  -2  -8   1    5.56    0.55
  -2  -8   1    5.65    0.54
   2  -8  -1    5.58    0.55
   3   8  -1    0.88    0.17
  -3  -8  -1    0.79    0.13
  -3  -8  -1    1.04    0.13
   3  -8   1    0.72    0.11
  -3  -8   1    0.84    0.12
   3   8   1    0.66    0.15
   3  -8  -1    0.62    0.10
  -3  -8   1    0.50    0.11
  -4  -8  -1    6.64    0.67
  -4  -8  -1    6.40    0.64
   4  -8   1    6.83    0.66
   4   8  -1    6.69    0.90
  -4  -8   1    7.15    0.67
   4   8   1    7.44    0.90
  -4  -8   1    7.35    0.65
   4  -8  -1    7.07    0.66
   5   8  -1    3.37    0.46
  -5  -8  -1    2.49    0.31
  -5  -8  -1    3.35    0.34
   5  -8   1    3.05    0.32
   5  -8  -1    3.06    0.32
  -5  -8   1    2.73    0.31
   5   8   1    3.61    0.46
  -6  -8  -1    3.41    0.59
  -6  -8   1    3.48    0.59
  -7   8   1    0.83    0.35
  -7  -8  -1    1.02    0.25
  -7  -8  -1    0.50    0.31
  -7  -8  -1    1.07    0.27
  -7  -8  -1    1.09    0.33
  -7   8   1    0.52    0.35
  -7  -8   1    0.52    0.24
  -7  -8   1    1.02    0.33
  -7   8  -1    0.49    0.35
  -7   8  -1    0.82    0.28
  -7   8  -1    1.04    0.29
  -7  -8   1    0.63    0.31
  -7   8  -1    0.68    0.35
  -7  -8   1    0.94    0.27
  -8  -8  -1    6.20    0.93
  -8  -8  -1    6.89    0.83
  -8   8   1    3.70    0.85
  -8  -8  -1    6.25    0.99
  -8   8   1    3.79    0.90
  -8  -8  -1    5.85    0.84
  -8   8   1    3.85    0.93
  -8   8  -1    4.25    0.93
  -8  -8   1    5.76    0.84
  -8   8  -1    4.12    0.93
  -8   8  -1    3.60    0.85
  -8  -8   1    6.72    1.00
  -8  -8   1    6.02    0.93
  -8  -8   1    6.32    0.82
  -9  -8  -1    0.11    0.20
  -9   8   1    0.03    0.26
  -9   8   1   -0.27    0.18
  -9   8   1   -0.08    0.25
  -9  -8  -1    0.01    0.16
  -9  -8  -1    0.03    0.19
  -9  -8  -1   -0.21    0.20
  -9   8  -1   -0.04    0.23
  -9   8  -1    0.13    0.20
  -9  -8   1   -0.08    0.20
  -9   8  -1   -0.17    0.26
  -9  -8   1    0.06    0.16
  -9  -8   1    0.16    0.21
 -10   8   1    1.49    0.37
 -10  -8  -1    1.71    0.34
 -10  -8  -1    1.71    0.28
 -10  -8  -1    1.61    0.29
 -10   8   1    0.97    0.31
 -10   8   1    1.00    0.33
 -10  -8   1    1.73    0.29
 -10   8  -1    0.70    0.34
 -10   8  -1    1.34    0.31
 -10  -8   1    0.95    0.28
 -10   8  -1    0.98    0.35
 -11   8   1    0.12    0.20
 -11   8   1    0.25    0.18
 -11   8   1    0.10    0.16
 -11  -8  -1    0.19    0.16
 -11   8  -1   -0.03    0.19
 -11   8  -1    0.24    0.14
 -11   8  -1    0.08    0.18
 -11  -8   1    0.07    0.15
 -11  -8   1    0.25    0.12
  12  -8   1    0.25    0.13
  12  -8  -1    0.19    0.13
   0  -9  -1    0.28    0.08
   0  -9   1    0.41    0.08
   0  -9   1    0.41    0.09
   0  -9  -1    0.41    0.09
   1  -9   1    5.24    0.49
   1   9  -1    5.41    0.66
   1  -9   1    4.56    0.48
  -1  -9  -1    4.92    0.49
  -1  -9  -1    4.91    0.48
  -1  -9   1    4.65    0.48
  -1  -9   1    4.97    0.49
   1  -9  -1    5.30    0.48
   1  -9  -1    5.94    0.50
  -2  -9  -1    3.38    0.36
  -2  -9  -1    3.99    0.38
   2   9  -1    3.67    0.50
   2  -9   1    3.76    0.37
  -2  -9   1    3.66    0.37
   2  -9  -1    3.36    0.37
  -2  -9   1    3.71    0.37
   3   9  -1    3.10    0.46
   3  -9   1    2.54    0.33
  -3  -9  -1    3.94    0.36
  -3  -9  -1    3.89    0.35
  -3  -9   1    3.89    0.35
  -3  -9   1    3.12    0.35
   3  -9  -1    3.43    0.34
   4  -9   1    2.22    0.25
   4   9  -1    2.26    0.35
  -4  -9  -1    2.90    0.28
   4  -9  -1    1.88    0.24
   5  -9   1    0.55    0.11
   5  -9  -1    0.49    0.11
  -6  -9  -1    0.39    0.28
  -6  -9  -1    0.14    0.24
  -6  -9  -1    1.14    0.25
  -6   9   1    0.06    0.29
  -6  -9  -1    0.20    0.20
  -6   9   1   -0.16    0.26
  -6   9  -1    0.02    0.27
  -6  -9   1    0.12    0.24
  -6  -9   1    0.21    0.19
  -6  -9   1    0.03    0.27
  -6  -9   1   -0.19    0.22
  -7  -9  -1    0.04    0.18
  -7  -9  -1    0.28    0.22
  -7   9   1    0.23    0.28
  -7  -9  -1    0.41    0.28
  -7  -9  -1    0.20    0.22
  -7   9   1    0.11    0.30
  -7  -9   1   -0.09    0.20
  -7  -9   1    0.15    0.18
  -7   9  -1   -0.32    0.20
  -7  -9   1    0.18    0.26
  -7   9  -1    0.31    0.30
  -7  -9   1    0.12    0.22
  -8  -9  -1    1.42    0.33
  -8  -9  -1    1.87    0.31
  -8   9   1    0.50    0.29
  -8   9   1    1.48    0.41
  -8  -9  -1    1.48    0.31
  -8   9   1    0.78    0.36
  -8  -9   1    1.22    0.32
  -8   9  -1    0.60    0.34
  -8   9  -1    1.24    0.32
  -8  -9   1    1.54    0.37
  -8  -9   1    1.47    0.29
  -9  -9  -1    0.87    0.23
  -9  -9  -1    0.41    0.25
  -9  -9  -1    0.35    0.19
  -9   9   1    0.16    0.23
  -9   9   1   -0.08    0.24
  -9  -9  -1    0.21    0.16
  -9   9   1    0.61    0.31
  -9   9  -1    0.41    0.24
  -9  -9   1    0.49    0.19
  -9   9  -1    0.83    0.30
  -9  -9   1    0.33    0.16
  -9   9  -1    0.36    0.22
 -10   9   1    0.33    0.20
 -10  -9  -1    0.24    0.14
 -10   9   1    0.20    0.23
 -10  -9  -1    0.10    0.17
 -10   9   1    0.28    0.24
 -10  -9   1    0.13    0.15
 -10   9  -1    0.11    0.23
 -10   9  -1    0.23    0.19
 -10   9  -1    0.31    0.23
 -10  -9   1    0.19    0.17
 -11   9   1    0.13    0.12
 -11   9   1    0.04    0.17
 -11   9   1    0.03    0.15
 -11  -9  -1    0.10    0.14
 -11   9  -1    0.08    0.11
 -11  -9   1   -0.01    0.13
 -11   9  -1   -0.09    0.14
  11  -9  -1    0.06    0.13
   0 -10   1   10.43    1.00
   0 -10  -1   10.45    0.97
   0 -10  -1   10.80    1.00
   0 -10   1   10.93    0.97
  -1 -10  -1   11.40    1.12
  -1 -10  -1   11.73    1.08
   1 -10   1   12.08    1.12
   1 -10  -1   12.44    1.12
  -1 -10   1   11.22    1.12
  -1 -10   1   13.20    1.09
   2 -10   1    2.75    0.28
  -2 -10  -1    2.55    0.29
   2 -10  -1    2.49    0.28
   3 -10   1    2.63    0.28
  -3 -10  -1    2.85    0.30
   3 -10  -1    2.27    0.28
  -4  10   1    0.06    0.30
  -4  10  -1    1.08    0.35
  -5 -10  -1    4.74    0.78
  -5 -10  -1    5.02    0.73
  -5 -10  -1    7.08    0.89
  -5 -10  -1    6.03    0.93
  -5  10   1    3.01    0.82
  -5 -10   1    4.49    0.83
  -5  10  -1    2.80    0.80
  -5 -10   1    5.02    0.90
  -6 -10  -1    1.41    0.32
  -6 -10  -1    2.16    0.42
  -6 -10  -1    1.39    0.37
  -6 -10  -1    1.13    0.31
  -6  10  -1    0.37    0.36
  -6 -10   1    1.76    0.33
  -6 -10   1    1.19    0.36
  -6 -10   1    0.96    0.37
  -7 -10  -1    6.29    1.08
  -7 -10  -1    6.96    0.91
  -7  10   1    3.92    1.00
  -7 -10  -1    6.29    0.94
  -7 -10  -1    6.50    1.03
  -7 -10   1    5.41    1.00
  -7  10  -1    4.52    1.02
  -7 -10   1    6.59    1.08
  -8  10   1    0.29    0.22
  -8  10   1    0.19    0.25
  -8 -10  -1    0.52    0.20
  -8 -10  -1    0.08    0.24
  -8  10   1    0.47    0.30
  -8 -10  -1    0.31    0.18
  -8 -10   1    0.21    0.17
  -8 -10   1    0.82    0.21
  -8  10  -1    0.50    0.28
  -8  10  -1    0.21    0.21
  -9 -10  -1    0.19    0.15
  -9 -10  -1    0.88    0.26
  -9  10   1    0.40    0.27
  -9 -10  -1    0.61    0.18
  -9  10   1    0.33    0.22
  -9  10   1    0.25    0.25
  -9 -10   1    0.30    0.15
  -9  10  -1    0.30    0.21
  -9  10  -1    0.34    0.23
  -9 -10   1    0.41    0.18
 -10  10   1   -0.04    0.20
 -10 -10  -1    0.09    0.15
 -10  10   1    0.11    0.17
 -10  10  -1    0.07    0.16
 -10 -10   1    0.08    0.15
 -10 -10   1    0.01    0.11
 -10  10  -1   -0.27    0.18
 -11 -10  -1   -0.01    0.11
 -11 -10   1    0.12    0.08
   1 -11   1    1.77    0.24
  -1 -11  -1    2.75    0.26
   1 -11  -1    1.97    0.24
  -2  11   1    3.87    0.84
  -2 -11  -1    4.84    0.83
   2  11  -1    4.68    0.87
  -2  11  -1    5.11    0.87
   2  11   1    6.57    0.91
  -2 -11   1    3.44    0.80
  -3 -11  -1    0.25    0.27
   3 -11   1    0.18    0.21
  -3  11   1   -0.13    0.29
  -3 -11   1    0.39    0.27
  -3  11  -1    0.06    0.30
  -4 -11  -1    1.56    0.41
  -4  11   1    1.26    0.43
  -4 -11   1    1.94    0.43
  -4  11  -1    1.68    0.46
  -5 -11  -1    0.36    0.29
  -5 -11  -1    0.15    0.20
  -5 -11  -1    0.14    0.23
  -5  11   1    0.24    0.29
  -5  11  -1    0.57    0.33
  -5 -11   1    1.63    0.33
  -6 -11  -1    0.82    0.25
  -6  11   1    0.47    0.32
  -6 -11  -1    1.23    0.34
  -6 -11  -1    0.58    0.28
  -6 -11   1    1.12    0.31
  -6 -11   1    0.94    0.25
  -6  11  -1    0.58    0.33
  -6 -11   1    0.65    0.30
  -7 -11  -1   -0.19    0.22
  -7 -11  -1    0.28    0.21
  -7  11   1   -0.13    0.24
  -7 -11  -1    0.19    0.18
  -7  11  -1    0.19    0.29
  -7 -11   1    0.48    0.21
  -7 -11   1    0.34    0.19
  -7  11  -1   -0.11    0.19
  -7 -11   1   -0.01    0.22
  -8 -11  -1    0.37    0.23
  -8  11   1    0.07    0.20
  -8  11   1    0.17    0.23
  -8 -11  -1    0.46    0.22
  -8 -11  -1    0.44    0.19
  -8  11  -1    0.20    0.22
  -8 -11   1    0.32    0.18
  -8  11  -1    0.56    0.28
  -8 -11   1    0.32    0.20
  -9  11   1    1.13    0.27
  -9  11   1    0.86    0.26
  -9 -11  -1    1.04    0.26
  -9 -11  -1    0.68    0.21
  -9 -11  -1    1.48    0.22
  -9 -11   1    1.69    0.23
  -9  11  -1    0.76    0.28
  -9  11  -1    0.91    0.25
  -9 -11   1    0.46    0.20
 -10 -11  -1    0.28    0.14
 -10  11   1    0.13    0.18
 -10  11   1    0.17    0.14
  10 -11   1    0.09    0.13
 -10  11  -1    0.05    0.17
 -10  11  -1    0.27    0.13
 -10 -11   1    0.32    0.15
   0 -12  -1    0.37    0.22
   0  12   1    0.29    0.36
   0  12  -1   -0.06    0.33
   0 -12   1   -0.07    0.21
   1  12  -1    2.02    0.51
  -1 -12  -1    1.89    0.35
   1 -12   1    1.14    0.33
  -1  12   1    1.98    0.49
  -1  12  -1    1.87    0.50
   1 -12  -1    1.01    0.33
  -1 -12   1    2.13    0.36
   1  12   1    2.36    0.52
  -2 -12  -1    1.37    0.33
   2 -12   1    1.88    0.35
  -2  12   1    1.61    0.48
   2  12  -1    1.77    0.50
  -2 -12   1    2.10    0.36
   2  12   1    2.14    0.53
  -2  12  -1    1.32    0.47
   2 -12  -1    1.47    0.33
  -3 -12  -1    0.79    0.31
  -3 -12  -1    0.78    0.24
   3 -12   1    0.88    0.24
  -3  12   1    0.19    0.33
   3  12  -1    0.86    0.43
   3  12   1    0.45    0.38
  -3 -12   1    1.14    0.25
  -3  12  -1    0.50    0.36
   3 -12  -1    0.60    0.23
   4  12  -1    0.30    0.36
  -4  12   1    0.02    0.28
  -4 -12  -1    0.17    0.26
  -4  12  -1    0.19    0.31
  -4 -12   1    0.50    0.27
  -5 -12  -1    1.60    0.31
  -5 -12  -1    1.36    0.37
  -5  12   1    1.16    0.39
  -5 -12   1    0.98    0.28
  -5 -12   1    1.28    0.35
  -5  12  -1    1.18    0.40
  -6 -12  -1    0.40    0.20
  -6 -12  -1    0.30    0.23
  -6  12   1    0.10    0.27
  -6 -12  -1    0.44    0.22
  -6 -12   1    0.15    0.20
  -6  12  -1   -0.12    0.26
  -6 -12   1    0.13    0.18
  -6 -12   1    0.13    0.23
  -7 -12  -1    0.11    0.19
  -7  12   1   -0.27    0.22
  -7 -12  -1    0.20    0.16
  -7 -12  -1    0.30    0.23
  -7  12  -1    0.25    0.26
  -7 -12   1   -0.08    0.16
  -7 -12   1   -0.08    0.17
  -7 -12   1    0.02    0.20
  -7  12  -1   -0.12    0.20
  -8 -12  -1    0.08    0.14
  -8  12   1   -0.22    0.21
  -8  12   1    0.25    0.20
  -8 -12  -1    0.06    0.18
  -8 -12  -1    0.12    0.11
  -8 -12   1    0.00    0.15
  -8  12  -1   -0.11    0.20
  -8 -12   1    0.23    0.16
  -8  12  -1    0.02    0.18
  -9 -12  -1    0.17    0.10
  -9  12   1    0.10    0.19
  -9  12   1    0.13    0.16
  -9 -12  -1    0.27    0.14
  -9  12  -1   -0.04    0.14
  -9  12  -1    0.13    0.19
  -9 -12   1    0.16    0.11
  -9 -12   1    0.18    0.14
   0 -13   1    3.78    0.56
   0  13  -1    3.97    0.73
   0  13   1    3.10    0.70
   0 -13  -1    2.94    0.53
  -1  13   1    0.97    0.42
   1  13  -1    1.10    0.44
   1 -13   1    1.78    0.32
  -1 -13  -1    1.27    0.31
  -1 -13   1    1.76    0.32
  -1  13  -1    0.83    0.42
   1 -13  -1    1.41    0.31
   1  13   1    1.05    0.44
  -2  13   1    0.73    0.37
   2 -13   1    0.69    0.25
  -2 -13  -1    0.94    0.25
   2  13  -1    0.44    0.39
   2  13   1    1.19    0.43
  -2 -13   1    0.89    0.26
   2 -13  -1    0.91    0.25
  -2  13  -1    0.95    0.39
  -3 -13  -1    0.44    0.21
   3 -13   1    0.54    0.21
  -3  13   1    0.42    0.32
   3  13  -1    0.57    0.37
   3  13   1    0.19    0.35
   3 -13  -1    0.30    0.20
  -3 -13   1    0.66    0.22
  -3  13  -1    0.44    0.33
   4  13  -1    0.31    0.34
  -4 -13  -1    0.06    0.19
  -4  13   1   -0.03    0.27
  -4  13  -1   -0.16    0.28
   4  13   1    0.11    0.34
   5  13  -1    0.62    0.37
  -5  13   1    0.20    0.27
  -5 -13  -1    0.23    0.24
  -5 -13  -1    0.30    0.20
   5  13   1    0.46    0.33
  -5 -13   1    0.37    0.18
  -5  13  -1    0.11    0.27
  -6  13   1   -0.22    0.22
   6  13  -1    0.24    0.31
  -6 -13  -1    0.10    0.17
  -6 -13  -1    0.12    0.20
  -6 -13   1    0.22    0.18
   6  13   1   -0.21    0.28
  -6  13  -1    0.03    0.26
  -7  13   1    0.15    0.23
  -7 -13  -1    0.58    0.17
  -7  13   1    0.02    0.20
  -7 -13  -1    0.57    0.18
   7  13   1    0.36    0.29
  -7  13  -1    0.12    0.20
  -7 -13   1    0.72    0.18
  -7  13  -1    0.65    0.27
  -8 -13  -1    0.06    0.12
  -8 -13  -1    0.04    0.12
  -8  13   1    0.06    0.19
  -8  13   1    0.12    0.16
  -8  13  -1    0.28    0.19
  -8  13  -1    0.11    0.17
  -8 -13   1    0.31    0.14
  -8 -13   1   -0.04    0.12
   0  14   1    0.76    0.39
   0  14  -1    0.31    0.36
   0 -14   1    0.67    0.25
   0 -14  -1    0.89    0.26
   1 -14   1    0.31    0.21
   1  14  -1    0.00    0.32
  -1 -14  -1    0.47    0.21
  -1  14   1    0.20    0.33
  -1 -14   1   -0.02    0.20
   1  14   1    0.32    0.35
   1 -14  -1    0.50    0.21
  -1  14  -1    0.35    0.35
  -2  14   1   -0.10    0.29
   2 -14   1   -0.12    0.16
  -2 -14  -1   -0.17    0.16
   2  14  -1    0.02    0.34
  -2  14  -1   -0.19    0.30
   2 -14  -1   -0.01    0.16
  -2 -14   1    0.07    0.18
   2  14   1   -0.28    0.31
  -3  14   1    0.29    0.30
   3  14  -1    0.42    0.36
  -3 -14  -1    0.53    0.19
   3 -14   1    0.59    0.19
  -3 -14   1    0.38    0.18
   3 -14  -1    0.39    0.18
  -3  14  -1    0.12    0.30
   3  14   1    0.32    0.35
   4  14  -1    0.47    0.32
  -4  14   1   -0.13    0.25
  -4 -14  -1    0.30    0.20
   4  14   1    0.09    0.31
  -4  14  -1    0.02    0.27
  -5  14   1    0.03    0.25
  -5 -14  -1    0.03    0.16
   5  14  -1   -0.22    0.26
   5  14   1    0.38    0.30
  -5  14  -1    0.01    0.25
  -5 -14   1    0.11    0.18
  -6  14   1    0.12    0.22
  -6 -14  -1    0.34    0.16
   6  14  -1    0.30    0.26
  -6  14  -1    0.21    0.20
  -6 -14   1    0.39    0.16
   6  14   1   -0.11    0.25
  -6  14  -1    0.18    0.24
  -7  14   1    0.56    0.20
  -7  14   1    0.19    0.19
  -7 -14  -1    0.63    0.15
  -7  14  -1    0.41    0.19
  -7  14  -1   -0.02    0.19
   7  14   1    0.51    0.24
  -7 -14   1    0.45    0.15
   0 -15  -1    0.74    0.22
   0  15  -1    0.37    0.34
   0 -15   1    0.73    0.21
   0  15   1    0.26    0.32
   1  15  -1   -0.16    0.30
   1 -15   1    0.08    0.17
  -1 -15  -1    0.37    0.18
  -1  15   1    0.30    0.30
  -1  15  -1   -0.25    0.27
  -1 -15   1   -0.02    0.17
   1 -15  -1    0.25    0.17
   1  15   1    0.15    0.32
   2  15  -1    0.41    0.32
  -2 -15  -1   -0.16    0.14
   2 -15   1    0.62    0.17
  -2  15   1    0.07    0.27
  -2  15  -1    0.47    0.31
  -2 -15   1    0.28    0.17
   2  15   1    0.21    0.31
   2 -15  -1    0.19    0.15
  -3 -15  -1    0.36    0.19
   3  15  -1   -0.15    0.26
  -3 -15  -1    0.17    0.14
  -3  15   1    0.03    0.24
   3 -15   1    0.00    0.13
   3 -15  -1    0.10    0.13
   3  15   1    0.20    0.29
  -3  15  -1    0.13    0.27
  -3 -15   1    0.28    0.15
   4  15  -1   -0.16    0.26
  -4 -15  -1    0.22    0.16
  -4  15   1    0.03    0.22
   4  15   1   -0.22    0.26
  -4 -15   1    0.27    0.17
  -4  15  -1   -0.02    0.24
  -5 -15  -1    0.03    0.13
  -5  15   1    0.03    0.20
   5  15  -1    0.43    0.25
   5  15   1    0.25    0.24
  -5 -15   1    0.06    0.15
  -5  15  -1   -0.21    0.20
  -6 -15  -1    0.00    0.11
  -6  15   1   -0.08    0.16
  -6 -15   1   -0.02    0.11
  -6  15  -1   -0.17    0.16
   0 -16   1   -0.09    0.13
   0  16   1   -0.01    0.25
   0 -16  -1    0.18    0.14
   0  16  -1   -0.05    0.25
   1 -16   1    0.02    0.13
  -1  16   1    0.02    0.24
   1  16  -1   -0.13    0.24
  -1 -16  -1    0.30    0.15
  -1  16  -1   -0.19    0.24
   1 -16  -1    0.12    0.14
   1  16   1   -0.21    0.24
  -1 -16   1   -0.04    0.13
  -2  16   1    0.17    0.23
  -2 -16  -1   -0.08    0.12
   2  16  -1    0.21    0.27
   2 -16   1    0.36    0.13
   2 -16  -1    0.06    0.12
   2  16   1   -0.11    0.24
  -2 -16   1    0.05    0.12
  -2  16  -1   -0.06    0.23
  -3  16   1   -0.09    0.20
  -3 -16  -1    0.15    0.12
  -3 -16  -1    0.19    0.15
   3  16  -1    0.22    0.23
   3 -16   1    0.02    0.11
  -3  16  -1    0.01    0.22
   3  16   1   -0.14    0.22
  -3 -16   1    0.17    0.12
   3 -16  -1    0.28    0.11
  -4  16   1    0.16    0.19
  -4 -16  -1    0.05    0.12
  -4  16  -1   -0.09    0.19
  -4 -16   1   -0.05    0.12
   4  16   1    0.17    0.22
   0  17   1   -0.05    0.19
   0  17  -1   -0.21    0.19
   0 -17   1   -0.01    0.10
   0 -17  -1    0.08    0.11
  -1  17   1    0.01    0.19
   1 -17   1    0.03    0.10
  -1 -17  -1    0.01    0.10
   1  17   1    0.09    0.19
  -1  17  -1   -0.18    0.18
  -1 -17   1   -0.14    0.10
   1 -17  -1   -0.03    0.10
  -2 -17  -1    0.38    0.11
  -2 -17   1    0.22    0.11
   0   0  -2   23.33    2.06
   1   0  -2  154.15   19.59
  -1   0  -2  158.52   14.59
  -1   0  -2  169.10   14.13
  -2   0   2  199.92   17.95
  -2   0  -2  197.10   17.34
  -2   0  -2  194.66   17.91
  -2   0   2  189.83   19.79
  -2   0   2  194.02   17.34
   2   0   2  209.68   17.95
   2   0  -2  194.70   17.90
  -3   0   2   31.36    3.07
  -3   0  -2   33.52    3.18
   3   0  -2   33.75    4.27
   3   0  -2   35.00    3.18
  -3   0  -2   37.17    3.07
   3   0   2   36.81    4.27
   3   0   2   36.28    3.18
   4   0   2   17.42    1.53
   4   0  -2   16.43    1.52
   4   0  -2   15.64    2.05
   4   0   2   16.81    2.06
   5   0   2   54.05    4.92
   5   0   2   55.80    6.62
   5   0  -2   51.79    6.61
   5   0  -2   54.25    4.92
   6   0   2    9.93    1.03
   6   0  -2   14.22    1.41
   6   0  -2   10.29    1.03
   6   0   2   10.94    1.40
   7   0   2    0.09    0.14
   7   0  -2   -0.02    0.07
   7   0  -2    0.06    0.13
   7   0   2   -0.08    0.07
   8   0  -2    5.99    0.93
   8   0  -2    7.15    0.67
   8   0   2    8.19    0.96
   8   0   2    6.46    0.66
  -9   0   2    3.75    0.59
  -9   0  -2    2.07    0.44
  -9   0   2    2.09    0.46
  -9   0  -2    2.29    0.54
  -9   0  -2    2.68    0.54
 -10   0   2    0.20    0.26
 -10   0  -2    0.02    0.26
 -10   0  -2    0.10    0.18
 -10   0  -2   -0.02    0.22
 -10   0  -2   -0.18    0.20
 -10   0   2    0.01    0.19
 -10   0   2    0.03    0.20
 -11   0   2    0.68    0.24
 -11   0  -2    0.98    0.22
 -11   0  -2    0.46    0.28
 -11   0   2    0.48    0.23
 -11   0  -2    1.06    0.26
 -11   0  -2    0.89    0.29
 -11   0   2    0.70    0.29
 -12   0  -2   -0.01    0.19
 -12   0  -2   -0.17    0.18
 -12   0  -2    0.11    0.17
 -12   0   2    0.20    0.14
 -12   0   2    0.23    0.19
 -13   0  -2    0.32    0.16
 -13   0   2    0.39    0.16
   0  -1   2  159.15   14.17
   0  -1  -2  162.88   14.17
   1  -1   2   42.06    3.59
  -1  -1  -2   41.66    3.59
   1  -1   2   38.87    3.71
  -1  -1  -2   39.05    3.71
   1  -1  -2   41.14    3.59
   1  -1  -2   38.44    3.71
  -1  -1   2   40.61    3.60
  -1  -1   2   43.55    3.73
   1   1   2   40.86    4.99
   2  -1   2   48.75    4.13
   2  -1   2   42.98    4.12
  -2  -1  -2   42.43    4.12
  -2  -1  -2   46.60    3.99
   2   1  -2   42.06    5.54
   2  -1  -2   50.92    5.54
   2   1   2   48.74    5.54
   2  -1  -2   44.17    4.12
  -2  -1   2   43.15    4.12
  -2  -1   2   42.20    3.99
   3  -1   2  114.57   10.48
  -3  -1  -2  111.15   10.48
  -3   1   2  108.82   10.14
   3   1  -2  109.27   14.08
  -3  -1  -2  116.62   10.15
   3   1   2  116.17   10.51
   3  -1  -2  125.35   14.08
   3   1   2  121.55   14.08
  -3  -1   2  116.06   10.48
   3  -1  -2  114.43   10.48
  -4  -1  -2   16.61    1.49
   4  -1   2   16.82    1.49
   4   1  -2   15.37    2.01
  -4  -1   2   17.16    1.49
   4  -1  -2   15.48    2.00
   4  -1  -2   16.88    1.49
  -4  -1   2   15.21    1.43
   4   1   2   16.24    1.49
   5  -1   2   66.05    7.58
   5   1  -2   62.59    5.64
   5  -1   2   59.69    5.64
  -5  -1  -2   62.34    5.64
   5   1  -2   56.73    7.58
   5   1   2   58.43    7.58
   5  -1  -2   63.36    7.58
   5   1   2   64.64    5.65
   5  -1  -2   62.92    5.64
   6  -1   2    3.55    0.33
   6   1  -2    2.80    0.45
   6   1  -2    3.33    0.33
   6  -1   2    2.98    0.45
   6  -1  -2    2.82    0.45
   6   1   2    4.03    0.34
   6  -1  -2    3.08    0.32
   6   1   2    2.40    0.44
   7   1  -2   13.74    1.56
   7   1  -2   13.98    1.14
   7  -1   2   12.89    1.55
   7  -1   2   11.48    1.14
   7   1   2   12.62    1.14
   7  -1  -2   11.10    1.54
   7  -1  -2   11.38    1.14
   7   1   2   10.72    1.54
   8  -1   2    8.53    1.03
   8  -1   2    7.88    0.74
   8   1  -2    8.32    0.74
   8   1  -2    6.53    1.02
   8  -1  -2    7.70    0.73
   8   1   2    7.62    0.74
   8  -1  -2    6.45    1.02
  -9  -1  -2    1.51    0.31
  -9   1   2    1.66    0.41
  -9   1   2    1.11    0.32
  -9  -1  -2    1.18    0.31
  -9  -1  -2    1.05    0.38
  -9  -1  -2    1.10    0.37
  -9   1  -2    1.40    0.31
  -9  -1   2    1.40    0.39
  -9  -1   2    1.21    0.32
  -9   1  -2    1.28    0.40
  -9   1  -2    1.24    0.38
 -10  -1  -2    0.47    0.23
 -10   1   2    0.87    0.32
 -10  -1  -2    0.78    0.30
 -10   1   2    0.54    0.23
 -10   1   2    0.61    0.24
 -10  -1  -2    0.57    0.21
 -10  -1  -2    0.52    0.29
 -10  -1   2    1.00    0.31
 -10   1  -2    0.64    0.22
 -10   1  -2    0.84    0.25
 -10   1  -2    0.55    0.31
 -10   1  -2    0.29    0.28
 -10  -1   2    0.52    0.24
 -10  -1   2    0.19    0.22
 -11   1   2    0.84    0.33
 -11  -1  -2    1.36    0.29
 -11  -1  -2    0.70    0.30
 -11   1   2    1.14    0.27
 -11  -1  -2    1.14    0.32
 -11  -1  -2    1.07    0.24
 -11   1   2    1.10    0.28
 -11   1  -2    1.30    0.35
  11  -1  -2    0.82    0.29
 -11   1  -2    1.05    0.25
 -11  -1   2    1.29    0.27
 -11   1  -2    1.09    0.27
 -11  -1   2    1.19    0.33
 -11  -1   2    1.02    0.27
 -11   1  -2    0.90    0.32
 -12   1   2    2.72    0.38
 -12   1   2    1.71    0.42
 -12  -1  -2    1.72    0.42
 -12  -1  -2    2.65    0.38
 -12  -1  -2    2.09    0.42
 -12   1  -2    1.61    0.41
 -12   1  -2    2.36    0.44
 -12  -1   2    1.93    0.36
  12  -1  -2    1.80    0.38
 -12  -1   2    2.11    0.42
 -12   1  -2    2.24    0.38
 -13   1   2    1.02    0.22
 -13  -1  -2    0.84    0.21
 -13  -1   2    0.70    0.20
 -13   1  -2    0.64    0.21
   0   2  -2  157.14   13.23
   0   2  -2  157.11   17.72
   0  -2  -2  146.53   12.78
   0   2   2  140.31   17.72
   0  -2   2  131.56   12.78
   0  -2   2  153.94   13.23
   0  -2   2  130.95   13.19
   1  -2   2   55.49    5.19
   1  -2   2   59.09    5.36
  -1  -2  -2   59.01    5.36
  -1  -2   2   61.28    5.36
   1  -2  -2   63.42    5.19
   1  -2  -2   58.42    5.36
  -1   2  -2   64.82    7.20
   1   2   2   49.66    7.20
   2  -2   2  135.42   11.86
   2  -2   2  114.34   11.48
  -2  -2  -2  136.44   11.49
   2   2  -2  134.68   11.90
  -2  -2  -2  131.50   11.86
   2   2   2  124.48   15.93
   2  -2  -2  130.52   11.86
  -2  -2   2  124.87   11.49
  -2  -2   2  130.92   11.86
   2   2   2  143.15   11.90
   2  -2  -2  130.87   11.48
   3   2  -2   18.63    2.76
  -3  -2  -2   22.41    2.05
   3   2  -2   24.37    2.07
   3  -2   2   23.16    2.05
  -3  -2  -2   24.14    1.98
  -3  -2   2   22.57    2.05
   3  -2  -2   22.52    2.05
   3   2   2   23.69    2.07
   3   2   2   22.50    2.76
  -3  -2   2   20.79    1.99
   4  -2   2   22.92    2.06
  -4  -2  -2   22.54    2.07
  -4  -2  -2   24.28    1.99
   4   2  -2   20.41    2.78
   4  -2  -2   22.82    2.06
   4   2   2   23.04    2.07
  -4  -2   2   21.32    1.99
   4  -2  -2   23.87    2.77
  -4  -2   2   22.03    2.06
   4   2   2   21.39    2.78
  -5  -2  -2   48.00    4.66
   5  -2   2   54.33    6.26
   5  -2   2   52.82    4.65
   5   2  -2   47.30    6.26
  -5  -2   2   52.82    4.66
   5   2   2   47.08    6.26
   5   2   2   48.83    4.67
   5  -2  -2   52.24    4.65
   5  -2  -2   55.71    6.26
   6  -2   2   11.66    1.11
   6   2  -2   14.15    1.12
   6  -2   2   12.29    1.51
  -6  -2  -2   10.40    1.11
   6  -2  -2   12.39    1.50
   6  -2  -2   11.85    1.11
   6   2   2   10.80    1.50
   7   2  -2    3.47    0.31
   7  -2   2    2.23    0.29
   7   2  -2    4.36    0.47
   7  -2   2    3.23    0.44
   7  -2  -2    2.69    0.29
   7   2   2    2.48    0.30
   7  -2  -2    2.42    0.41
   7   2   2    1.80    0.40
   8  -2   2    0.37    0.20
   8   2  -2    1.41    0.25
   8   2  -2    0.58    0.13
   8  -2   2    0.48    0.12
   8   2   2    0.92    0.15
   8   2   2    0.55    0.21
   8  -2  -2    0.42    0.12
   8  -2  -2    0.63    0.22
  -9  -2  -2    4.15    0.66
  -9  -2  -2    4.06    0.76
  -9   2   2    4.18    0.72
  -9   2   2    3.79    0.78
  -9   2   2    3.47    0.65
  -9  -2  -2    3.92    0.67
  -9  -2  -2    5.05    0.78
  -9   2   2    3.54    0.75
  -9   2  -2    4.13    0.66
  -9  -2   2    3.95    0.69
  -9   2  -2    4.76    0.81
  -9  -2   2    4.73    0.67
  -9   2  -2    4.10    0.70
  -9  -2   2    4.88    0.79
  -9   2  -2    3.93    0.76
 -10  -2  -2    0.78    0.26
 -10  -2  -2    0.97    0.31
 -10  -2  -2    1.15    0.33
 -10   2   2    0.72    0.26
 -10   2   2    0.61    0.26
 -10   2   2    0.85    0.34
 -10  -2  -2    0.75    0.23
 -10  -2   2    0.61    0.30
 -10  -2   2    0.84    0.25
 -10   2  -2    0.90    0.26
 -10   2  -2    0.98    0.26
 -10   2  -2    0.85    0.31
 -10  -2   2    0.93    0.27
 -10   2  -2    0.95    0.36
 -11   2   2    0.20    0.19
 -11  -2  -2    0.26    0.23
 -11  -2  -2    0.11    0.21
 -11  -2  -2   -0.08    0.18
 -11  -2  -2    0.23    0.14
 -11   2   2    0.16    0.24
 -11   2   2    0.09    0.19
  11  -2  -2   -0.07    0.20
 -11  -2   2   -0.18    0.15
 -11  -2   2    0.24    0.19
 -11   2  -2    0.34    0.26
 -11   2  -2   -0.02    0.16
 -11   2  -2   -0.07    0.20
 -11  -2   2    0.13    0.20
 -11   2  -2   -0.06    0.19
  12  -2   2    2.62    0.60
 -12  -2  -2    3.19    0.66
 -12   2   2    3.92    0.62
 -12  -2  -2    5.03    0.60
 -12  -2  -2    3.76    0.66
 -12   2   2    3.30    0.67
 -12   2  -2    4.65    0.71
 -12   2  -2    3.22    0.66
 -12  -2   2    4.54    0.60
 -12  -2   2    3.60    0.66
 -12   2  -2    4.39    0.60
  12  -2  -2    3.79    0.62
 -13   2   2    0.02    0.14
 -13  -2  -2    0.11    0.15
 -13   2  -2    0.02    0.14
  13  -2  -2    0.07    0.12
 -13  -2   2    0.17    0.15
   0   3  -2   77.44    8.89
   0  -3   2   71.02    6.61
   0  -3  -2   72.50    6.62
   0   3  -2   73.12    6.64
   0  -3  -2   74.67    6.41
   0  -3   2   67.78    6.41
   0   3   2   72.86    8.88
   1   3  -2   46.07    3.92
  -1  -3  -2   42.14    3.90
   1  -3   2   42.17    3.90
  -1  -3  -2   42.55    3.78
   1  -3   2   38.37    3.78
  -1   3  -2   47.32    5.24
  -1  -3   2   48.82    3.90
   1   3   2   37.15    5.24
  -1  -3   2   36.17    3.78
  -1   3  -2   45.89    3.91
   1  -3  -2   45.16    3.78
   1  -3  -2   43.02    3.90
  -2  -3  -2   16.40    1.45
  -2  -3  -2   16.42    1.40
   2  -3   2   15.32    1.40
   2  -3   2   15.64    1.44
   2   3  -2   16.14    1.46
   2   3  -2   16.03    1.95
   2   3   2   17.49    1.46
   2  -3  -2   15.08    1.44
  -2  -3   2   15.36    1.40
   2  -3  -2   15.94    1.39
   2   3   2   14.87    1.95
  -2  -3   2   15.34    1.44
   3  -3   2   10.86    0.92
  -3  -3  -2   10.20    0.92
   3   3  -2    8.80    0.93
  -3  -3  -2   10.28    0.89
  -3  -3   2   11.26    0.92
   3  -3  -2    9.38    0.88
   3  -3  -2   10.13    0.92
   3   3   2   10.27    0.93
  -3  -3   2    9.82    0.89
   3   3   2    8.97    1.24
   4  -3   2   40.03    3.55
   4   3  -2   35.71    4.77
  -4  -3  -2   42.59    3.43
  -4  -3  -2   40.63    3.55
   4  -3  -2   38.62    3.55
   4   3   2   38.53    3.57
  -4  -3   2   39.23    3.55
   4   3   2   34.46    4.77
  -4  -3   2   39.18    3.44
   5  -3   2    1.44    0.17
  -5  -3  -2    1.42    0.17
   5   3  -2    1.25    0.24
   5  -3  -2    1.66    0.17
   5   3   2    1.23    0.18
   5   3   2    1.16    0.24
  -5  -3   2    1.40    0.17
   5  -3  -2    1.54    0.24
  -5  -3   2    1.25    0.15
   6  -3   2    1.82    0.17
  -6  -3  -2    1.60    0.18
   6   3  -2    1.03    0.24
   6  -3   2    1.19    0.24
   6   3   2    0.98    0.23
  -6  -3   2    1.13    0.16
   6  -3  -2    1.18    0.23
   6  -3  -2    1.13    0.16
   7  -3   2    0.05    0.15
   7  -3   2    0.18    0.08
   7   3  -2    0.06    0.09
   7   3  -2    0.02    0.15
  -7  -3  -2    0.01    0.08
   7   3   2   -0.21    0.13
   7  -3  -2    0.08    0.14
   7  -3  -2   -0.08    0.07
   8   3  -2    3.32    0.35
   8  -3   2    3.60    0.51
   8   3  -2    2.56    0.48
   8  -3   2    3.28    0.34
   8  -3  -2    2.91    0.33
   8   3   2    3.00    0.35
   8  -3  -2    3.34    0.49
   8   3   2    2.63    0.48
  -9  -3  -2    0.55    0.30
  -9  -3  -2    0.43    0.28
  -9  -3  -2    1.03    0.23
  -9   3   2    0.66    0.26
  -9  -3  -2    0.99    0.33
  -9   3   2    0.79    0.28
  -9  -3  -2    1.34    0.28
  -9   3   2    0.37    0.33
  -9   3   2    0.86    0.32
  -9  -3   2    1.24    0.27
  -9   3  -2    0.33    0.30
  -9  -3   2    0.44    0.22
  -9   3  -2    0.57    0.32
  -9   3  -2    0.54    0.24
  -9   3  -2    0.94    0.27
  -9  -3   2    0.80    0.30
  -9  -3   2    0.39    0.30
 -10   3   2    1.82    0.44
 -10   3   2    1.89    0.47
 -10  -3  -2    3.14    0.46
 -10  -3  -2    3.59    0.55
 -10  -3  -2    2.97    0.54
 -10   3   2    3.02    0.58
 -10   3   2    2.31    0.52
 -10  -3  -2    2.97    0.45
 -10  -3   2    2.75    0.47
 -10  -3   2    2.32    0.44
 -10   3  -2    2.48    0.47
 -10  -3   2    2.04    0.51
 -10   3  -2    2.89    0.47
 -10  -3   2    2.32    0.56
 -10   3  -2    2.22    0.55
 -10   3  -2    2.58    0.53
 -11  -3  -2    4.71    0.67
 -11  -3  -2    4.10    0.75
 -11  -3  -2    4.11    0.75
 -11   3   2    3.67    0.78
 -11  -3  -2    5.28    0.66
 -11   3   2    3.70    0.70
 -11   3  -2    3.82    0.68
 -11   3  -2    3.24    0.73
 -11  -3   2    4.87    0.67
 -11  -3   2    4.01    0.75
 -11   3  -2    4.31    0.79
 -11  -3   2    4.54    0.69
 -11   3  -2    4.31    0.67
 -12  -3  -2    0.19    0.18
  12  -3   2    0.17    0.19
 -12  -3  -2   -0.07    0.16
 -12   3   2    0.03    0.15
 -12  -3  -2    0.08    0.17
 -12   3   2    0.11    0.20
 -12   3  -2    0.03    0.19
 -12   3  -2    0.14    0.17
 -12  -3   2   -0.04    0.18
 -12   3  -2    0.28    0.19
 -12  -3   2    0.03    0.11
  12  -3  -2   -0.23    0.16
 -13  -3  -2    0.24    0.15
 -13   3   2    0.24    0.15
  13  -3   2    0.35    0.14
  13  -3  -2    0.32    0.14
 -13   3  -2    0.08    0.14
   0  -4  -2   10.61    1.04
   0  -4  -2   10.83    1.01
   0  -4   2   12.30    1.04
   0  -4   2    9.85    1.01
   0   4  -2   11.18    1.05
   0   4  -2   12.98    1.40
   0   4   2   11.35    1.39
   1   4  -2  126.44   11.56
   1  -4   2  122.84   11.52
  -1   4   2  128.41   15.46
   1  -4   2  118.62   11.16
   1   4  -2  133.67   15.47
  -1  -4  -2  121.50   11.52
  -1   4  -2  130.96   11.55
  -1   4  -2  134.03   15.47
   1  -4  -2  124.44   11.52
   1   4   2  120.88   15.47
   1  -4  -2  125.68   11.16
  -1  -4   2  142.40   11.52
  -1  -4   2  117.59   11.16
   2   4  -2    2.29    0.32
   2  -4   2    2.32    0.23
  -2  -4  -2    2.07    0.23
   2  -4   2    2.11    0.21
   2   4  -2    2.69    0.25
  -2  -4  -2    2.05    0.22
   2   4   2    2.12    0.25
  -2  -4   2    2.42    0.23
   2  -4  -2    2.75    0.21
   2   4   2    2.41    0.32
  -2  -4   2    2.42    0.23
   2  -4  -2    1.98    0.23
   3   4  -2  187.57   24.42
   3  -4   2  204.41   18.18
  -3  -4  -2  205.03   18.18
  -3  -4  -2  212.23   17.61
   3   4  -2  204.94   18.24
  -3  -4   2  198.45   18.18
   3   4   2  187.48   18.24
   3   4   2  185.00   24.42
   3  -4  -2  212.79   18.18
  -3  -4   2  201.91   17.61
   4  -4   2    7.47    0.73
   4   4  -2    8.29    1.01
  -4  -4  -2    7.71    0.71
   4   4  -2    7.20    0.75
  -4  -4  -2    8.06    0.74
   4  -4  -2    8.15    0.73
  -4  -4   2    7.83    0.71
   4   4   2    8.38    0.76
   4   4   2    7.70    1.00
  -4  -4   2    7.85    0.74
   5  -4   2   15.91    1.48
  -5  -4  -2   17.03    1.43
   5   4  -2   14.65    2.00
  -5  -4  -2   16.03    1.48
   5  -4  -2   16.57    1.48
  -5  -4   2   15.41    1.48
  -5  -4   2   17.46    1.43
   5  -4  -2   18.16    1.99
   5   4   2   14.14    2.00
   5   4   2   13.58    1.49
   6  -4   2    1.77    0.22
   6  -4   2    1.79    0.32
  -6  -4  -2    2.29    0.24
   6   4  -2    1.69    0.33
   6  -4  -2    2.82    0.24
   6   4   2    1.72    0.33
   6   4   2    1.63    0.24
  -6  -4   2    2.08    0.24
   6  -4  -2    2.15    0.32
  -7  -4  -2    4.25    0.41
   7   4  -2    3.31    0.55
   7  -4   2    5.07    0.59
   7  -4   2    3.28    0.38
   7   4   2    3.35    0.56
   7  -4  -2    3.97    0.39
   8  -4   2    1.13    0.28
   8  -4   2    1.10    0.17
  -8  -4  -2    1.46    0.28
  -8   4  -2    1.22    0.30
   8  -4  -2    0.73    0.15
   8   4   2    1.16    0.18
  -9  -4  -2    3.99    0.54
  -9  -4  -2    3.33    0.53
  -9   4   2    2.39    0.59
  -9   4   2    2.80    0.58
  -9  -4  -2    4.39    0.71
  -9   4   2    3.97    0.69
  -9   4   2    2.80    0.53
  -9  -4  -2    3.50    0.63
  -9  -4  -2    3.82    0.62
  -9  -4   2    4.20    0.72
  -9   4  -2    2.82    0.62
  -9  -4   2    3.08    0.52
  -9   4  -2    2.86    0.64
  -9   4  -2    2.58    0.55
  -9  -4   2    2.47    0.58
  -9   4  -2    2.99    0.53
  -9  -4   2    2.61    0.53
 -10  -4  -2    1.14    0.23
 -10   4   2    0.37    0.27
 -10  -4  -2    0.69    0.28
 -10   4   2    0.55    0.26
 -10  -4  -2    0.97    0.32
 -10  -4  -2    1.05    0.26
 -10  -4  -2    1.55    0.36
 -10   4   2    0.63    0.31
 -10   4   2    1.12    0.36
 -10  -4   2    1.45    0.36
 -10   4  -2    1.06    0.28
 -10   4  -2    0.96    0.27
 -10  -4   2    1.46    0.27
 -10   4  -2    0.85    0.31
 -10   4  -2    1.10    0.35
 -10  -4   2    0.79    0.24
 -10  -4   2    0.66    0.28
 -11   4   2    0.35    0.21
 -11  -4  -2    0.25    0.19
 -11  -4  -2    0.31    0.21
 -11  -4  -2    0.11    0.13
 -11  -4  -2    0.69    0.24
 -11   4   2    0.09    0.24
 -11  -4   2    0.33    0.20
 -11  -4   2    0.35    0.22
 -11   4  -2    0.16    0.17
 -11   4  -2   -0.01    0.23
 -11   4  -2   -0.22    0.19
 -11  -4   2    0.10    0.15
 -11  -4   2    0.11    0.20
 -11   4  -2    0.15    0.20
 -12  -4  -2    0.25    0.20
 -12   4   2    0.03    0.20
 -12   4   2    0.30    0.15
 -12  -4  -2    0.28    0.17
 -12   4  -2    0.31    0.19
  12  -4  -2    0.05    0.17
 -12  -4   2    0.35    0.20
 -12  -4   2    0.39    0.12
 -12   4  -2    0.15    0.20
 -13   4   2    0.01    0.13
  13  -4  -2   -0.04    0.11
 -13   4  -2   -0.11    0.12
   0  -5  -2   26.52    2.37
   0  -5   2   27.99    2.44
   0   5  -2   27.10    3.28
   0   5  -2   24.90    2.45
   0  -5  -2   27.88    2.44
   0   5   2   26.45    3.27
   0  -5   2   25.93    2.37
   1   5  -2   49.96    5.60
  -1   5   2   45.80    5.59
   1  -5   2   45.54    4.17
   1   5  -2   43.78    4.19
  -1  -5  -2   45.93    4.04
  -1  -5  -2   46.36    4.17
   1  -5   2   43.76    4.04
   1  -5  -2   44.91    4.17
   1   5   2   46.32    5.60
  -1  -5   2   45.12    4.17
  -1   5  -2   47.94    4.18
   1   5   2   43.62    4.19
  -1   5  -2   46.44    5.60
   1  -5  -2   46.24    4.04
  -1  -5   2   44.71    4.04
   2  -5   2    1.38    0.15
  -2  -5  -2    1.85    0.17
  -2  -5  -2    1.25    0.15
   2   5  -2    1.64    0.23
   2  -5   2    1.62    0.15
   2   5  -2    1.20    0.18
   2   5   2    1.20    0.18
   2  -5  -2    1.57    0.15
  -2  -5   2    1.31    0.16
  -2  -5   2    1.68    0.16
   2   5   2    1.46    0.22
   2  -5  -2    1.40    0.16
   3   5  -2   23.66    2.31
   3  -5   2   25.52    2.29
  -3  -5  -2   25.39    2.29
   3   5  -2   25.05    3.08
  -3  -5  -2   27.20    2.22
   3   5   2   22.57    3.08
  -3  -5   2   25.83    2.22
   3   5   2   24.24    2.31
  -3  -5   2   25.12    2.29
   3  -5  -2   24.83    2.29
  -4  -5  -2   24.86    2.20
   4  -5   2   25.68    2.19
   4   5  -2   22.23    2.96
  -4  -5  -2   26.31    2.12
   4   5  -2   23.90    2.22
  -4  -5   2   24.36    2.13
   4  -5  -2   24.22    2.19
  -4  -5   2   24.77    2.20
   4   5   2   19.65    2.95
   4   5   2   22.31    2.22
  -5  -5  -2    5.43    0.50
   5   5  -2    4.56    0.72
   5  -5   2    5.38    0.52
  -5  -5  -2    6.16    0.53
   5   5   2    5.52    0.56
  -5  -5   2    5.73    0.51
  -5  -5   2    5.59    0.52
   5  -5  -2    5.27    0.52
   5   5   2    4.55    0.73
   6  -5   2    0.40    0.09
   6   5  -2    0.28    0.17
  -6  -5  -2    0.35    0.11
  -6  -5   2    0.27    0.10
   6  -5  -2    0.34    0.09
   6   5   2    0.43    0.17
   7   5  -2    2.82    0.48
   7  -5   2    3.36    0.34
  -7  -5  -2    3.67    0.37
   7  -5   2    3.78    0.50
   7   5   2    2.71    0.49
   7  -5  -2    2.85    0.33
  -8   5   2    0.95    0.37
  -8  -5  -2    1.49    0.41
  -8  -5  -2    1.63    0.37
  -8   5   2    1.46    0.42
  -8  -5  -2    1.33    0.29
  -8  -5  -2    1.71    0.39
  -8   5   2    1.12    0.34
  -8   5  -2    1.28    0.40
  -8   5  -2    1.54    0.34
  -8  -5   2    1.33    0.41
  -8   5  -2    1.48    0.43
  -8  -5   2    1.18    0.30
  -9   5   2    3.13    0.53
  -9  -5  -2    4.27    0.69
  -9  -5  -2    3.26    0.52
  -9   5   2    2.93    0.65
  -9  -5  -2    3.38    0.61
  -9  -5  -2    3.60    0.53
  -9   5   2    1.78    0.56
  -9  -5  -2    3.55    0.60
  -9   5   2    2.57    0.56
  -9  -5   2    3.46    0.52
  -9   5  -2    2.28    0.61
  -9  -5   2    4.79    0.72
  -9  -5   2    3.30    0.53
  -9   5  -2    2.52    0.55
  -9   5  -2    3.10    0.53
  -9  -5   2    2.94    0.58
  -9   5  -2    2.09    0.58
 -10  -5  -2    0.06    0.21
 -10  -5  -2    0.21    0.15
 -10   5   2    0.16    0.26
 -10   5   2    0.01    0.21
 -10  -5  -2    0.36    0.24
 -10  -5  -2   -0.11    0.14
 -10   5   2    0.21    0.27
 -10  -5  -2   -0.10    0.19
 -10  -5  -2   -0.14    0.21
 -10  -5   2   -0.11    0.21
 -10   5  -2   -0.05    0.22
 -10   5  -2   -0.13    0.20
 -10  -5   2    0.09    0.21
 -10  -5   2    0.31    0.17
 -10   5  -2   -0.17    0.18
 -10   5  -2    0.94    0.31
 -10  -5   2   -0.01    0.20
 -11   5   2    1.03    0.33
 -11  -5  -2    0.76    0.27
 -11  -5  -2    1.48    0.26
 -11   5   2    0.60    0.27
 -11  -5  -2    0.96    0.28
 -11   5   2    0.64    0.26
 -11  -5  -2    0.77    0.26
 -11  -5  -2    1.14    0.20
 -11  -5   2    0.70    0.25
 -11   5  -2    0.64    0.24
 -11  -5   2    1.40    0.29
 -11  -5   2    1.16    0.22
 -11   5  -2    0.74    0.23
 -11   5  -2    1.11    0.32
 -11   5  -2    0.64    0.27
 -11  -5   2    0.89    0.22
 -12   5   2    0.08    0.14
 -12   5   2   -0.18    0.17
 -12  -5  -2    0.29    0.16
 -12  -5  -2   -0.06    0.18
 -12   5  -2    0.29    0.17
 -12  -5   2    0.29    0.11
 -12  -5   2    0.09    0.14
  12  -5  -2    0.30    0.17
 -12   5  -2    0.22    0.18
   0   6   2   35.80    4.49
   0  -6  -2   36.37    3.24
   0  -6   2   36.15    3.25
   0   6   2   37.87    3.37
   0   6  -2   35.19    3.37
   0   6  -2   36.40    4.50
   0  -6  -2   37.87    3.35
   0  -6   2   38.17    3.35
   1   6  -2   25.47    2.88
   1  -6   2   23.50    2.08
  -1   6   2   23.88    2.16
  -1  -6  -2   23.26    2.15
   1   6  -2   21.44    2.16
   1  -6   2   23.05    2.14
  -1  -6  -2   23.22    2.08
  -1   6   2   23.01    2.87
  -1   6  -2   23.69    2.88
   1   6   2   24.15    2.17
  -1  -6   2   22.46    2.08
  -1  -6   2   22.82    2.14
   1   6   2   24.81    2.88
  -1   6  -2   23.59    2.16
   1  -6  -2   23.44    2.14
   1  -6  -2   23.46    2.08
  -2  -6  -2   22.54    2.01
  -2  -6  -2   23.69    2.07
   2   6  -2   24.45    2.78
   2   6  -2   19.68    2.09
   2  -6   2   21.78    2.00
   2  -6   2   22.95    2.07
   2   6   2   21.16    2.09
   2  -6  -2   22.24    2.07
   2  -6  -2   22.39    2.00
   2   6   2   23.52    2.78
  -2  -6   2   23.25    2.01
  -2  -6   2   22.90    2.07
   3  -6   2   14.23    1.28
   3   6  -2   15.65    1.73
  -3  -6  -2   13.30    1.28
  -3  -6  -2   13.50    1.24
   3   6  -2   14.08    1.30
   3  -6  -2   13.43    1.28
  -3  -6   2   13.39    1.24
  -3  -6   2   14.05    1.28
   3   6   2   13.22    1.30
   3   6   2   13.91    1.73
   4   6  -2    0.28    0.11
   4   6  -2    0.51    0.14
  -4  -6  -2    0.34    0.09
  -4  -6  -2    0.27    0.08
   4   6   2    0.16    0.11
  -4  -6   2    0.44    0.09
  -4  -6   2    0.24    0.08
   4   6   2    0.40    0.14
   4  -6  -2    0.39    0.08
  -5  -6  -2   12.75    1.08
   5  -6   2   12.10    1.11
  -5  -6  -2   12.58    1.13
   5   6  -2   11.58    1.52
   5   6   2   10.42    1.51
  -5  -6   2   13.16    1.08
  -5  -6   2   11.85    1.12
   5  -6  -2   11.18    1.11
   6   6  -2    1.16    0.26
   6  -6   2    1.41    0.17
  -6  -6  -2    1.13    0.17
   6   6   2    0.85    0.25
   6  -6  -2    1.30    0.16
   7  -6   2    0.91    0.14
  -7  -6  -2    1.10    0.17
   7   6  -2    0.54    0.22
   7  -6  -2    0.75    0.13
   7   6   2    0.60    0.23
  -8   6   2    0.80    0.27
  -8  -6  -2    0.84    0.31
  -8  -6  -2    0.80    0.24
  -8   6   2    0.34    0.33
  -8  -6  -2    0.84    0.21
  -8  -6  -2    0.36    0.26
  -8   6   2    0.75    0.31
  -8   6   2    0.54    0.25
  -8  -6  -2    0.80    0.29
  -8   6  -2    0.52    0.31
  -8   6  -2    0.40    0.23
  -8  -6   2    0.55    0.21
  -8  -6   2    0.47    0.25
  -8   6  -2    0.48    0.25
  -8  -6   2    0.52    0.30
  -8   6  -2    0.60    0.34
  -9   6   2    1.65    0.48
  -9  -6  -2    2.37    0.44
  -9  -6  -2    2.19    0.51
  -9  -6  -2    3.27    0.53
  -9  -6  -2    3.81    0.61
  -9  -6  -2    3.44    0.47
  -9   6   2    2.88    0.59
  -9   6   2    1.74    0.50
  -9   6  -2    2.42    0.54
  -9  -6   2    2.62    0.58
  -9   6  -2    2.46    0.57
  -9  -6   2    2.51    0.46
  -9   6  -2    2.12    0.47
  -9   6  -2    2.52    0.46
  -9  -6   2    3.39    0.47
 -10  -6  -2    3.22    0.41
 -10   6   2    1.45    0.46
 -10   6   2    1.58    0.41
 -10   6   2    1.66    0.43
 -10  -6  -2    2.57    0.46
 -10  -6  -2    2.53    0.37
 -10  -6  -2    2.04    0.43
 -10  -6  -2    2.33    0.45
 -10   6  -2    2.36    0.40
 -10  -6   2    1.67    0.44
 -10  -6   2    1.83    0.38
 -10  -6   2    1.92    0.37
 -10   6  -2    2.27    0.49
 -10   6  -2    1.95    0.40
 -10  -6   2    2.28    0.39
 -10   6  -2    1.02    0.41
 -11   6   2    0.96    0.28
 -11   6   2    1.20    0.33
 -11  -6  -2    1.60    0.26
 -11   6   2    0.98    0.26
 -11  -6  -2    0.98    0.28
 -11  -6  -2    1.27    0.29
 -11  -6  -2    0.77    0.24
 -11   6  -2    1.02    0.23
 -11  -6   2    1.11    0.22
 -11   6  -2    0.54    0.26
 -11   6  -2    0.75    0.29
 -11  -6   2    0.54    0.22
 -12  -6  -2    0.56    0.17
 -12   6   2    0.22    0.19
  12  -6   2    0.25    0.17
 -12   6   2    0.05    0.12
 -12  -6  -2    0.12    0.10
  12  -6  -2    0.26    0.17
 -12   6  -2    0.01    0.16
 -12   6  -2    0.09    0.16
 -12  -6   2    0.17    0.10
   0  -7   2   36.64    3.08
   0  -7   2   34.57    2.99
   0  -7  -2   35.00    3.08
   0   7  -2   31.54    3.10
   0   7   2   33.33    3.10
   0  -7  -2   34.24    2.98
   0   7  -2   33.37    4.13
   0   7   2   30.92    4.12
   1   7  -2   19.54    1.88
   1  -7   2   19.88    1.80
   1   7  -2   21.32    2.49
  -1  -7  -2   20.62    1.86
  -1   7   2   19.08    1.87
  -1  -7  -2   20.98    1.80
   1  -7   2   21.21    1.86
   1   7   2   18.32    1.88
  -1   7  -2   19.57    2.49
   1   7   2   20.55    2.49
  -1  -7   2   19.93    1.81
  -1  -7   2   20.49    1.86
   1  -7  -2   21.62    1.80
   1  -7  -2   19.41    1.86
   2  -7   2   56.66    4.94
  -2  -7  -2   56.80    4.95
   2   7  -2   51.51    5.14
  -2  -7  -2   59.96    5.11
   2  -7   2   54.25    5.10
   2   7  -2   62.01    6.86
   2   7   2   50.00    5.14
   2   7   2   56.51    6.86
   2  -7  -2   56.23    4.94
  -2  -7   2   55.89    5.11
  -2  -7   2   55.05    4.95
   2  -7  -2   55.87    5.11
   3  -7   2    0.55    0.09
  -3  -7  -2    0.80    0.11
   3   7  -2    0.82    0.16
   3   7  -2    0.77    0.15
  -3  -7  -2    0.69    0.10
  -3  -7   2    0.78    0.11
   3  -7  -2    0.43    0.09
   3   7   2    0.44    0.14
   3   7   2    0.71    0.15
  -3  -7   2    0.44    0.10
  -4  -7  -2   18.27    1.67
   4   7  -2   19.18    2.32
  -4  -7  -2   19.21    1.73
   4  -7   2   17.54    1.72
  -4  -7   2   18.69    1.67
   4   7   2   21.20    2.33
  -4  -7   2   19.02    1.73
   4  -7  -2   17.24    1.72
   5  -7   2    2.02    0.21
   5   7  -2    2.06    0.32
  -5  -7  -2    1.83    0.20
  -5  -7  -2    1.76    0.22
   5  -7  -2    1.37    0.20
  -5  -7   2    1.63    0.21
   5   7   2    1.92    0.31
  -6  -7  -2    4.48    0.47
   6   7  -2    5.31    0.65
   6  -7   2    4.23    0.44
   6   7   2    3.76    0.63
   6  -7  -2    4.51    0.44
  -7  -7  -2    0.40    0.19
  -7   7   2    0.11    0.31
  -7  -7  -2    0.23    0.27
  -7   7   2    0.84    0.32
  -7  -7  -2    0.27    0.26
  -7   7  -2    0.33    0.23
  -7  -7   2    0.63    0.29
  -7  -7   2    0.33    0.18
  -7   7  -2    0.25    0.30
  -8  -7  -2    0.77    0.26
  -8  -7  -2    0.52    0.29
  -8  -7  -2    0.77    0.30
  -8  -7  -2    0.39    0.20
  -8  -7  -2    0.93    0.25
  -8   7   2    0.50    0.34
  -8   7   2    0.33    0.25
  -8   7   2    0.65    0.31
  -8  -7   2    0.35    0.19
  -8   7  -2    0.48    0.25
  -8   7  -2    0.21    0.22
  -8  -7   2    0.83    0.31
  -8  -7   2    0.79    0.25
  -8   7  -2    0.50    0.30
  -8   7  -2    0.57    0.34
  -9  -7  -2    1.63    0.29
  -9   7   2    1.00    0.39
  -9   7   2    1.11    0.32
  -9  -7  -2    1.85    0.32
  -9  -7  -2    1.57    0.37
  -9  -7  -2    1.43    0.34
  -9   7   2    0.92    0.34
  -9  -7  -2    1.15    0.34
  -9  -7   2    1.56    0.32
  -9   7  -2    1.03    0.31
  -9   7  -2    1.22    0.40
  -9  -7   2    1.34    0.29
  -9  -7   2    1.66    0.30
  -9   7  -2    0.79    0.29
  -9  -7   2    1.36    0.35
  -9   7  -2    0.89    0.34
 -10  -7  -2    1.74    0.28
 -10   7   2    1.15    0.34
 -10  -7  -2    1.13    0.31
 -10   7   2    0.87    0.34
 -10  -7  -2    2.04    0.32
 -10  -7  -2    1.55    0.35
 -10  -7  -2    1.65    0.36
 -10   7   2    1.54    0.39
 -10   7  -2    1.07    0.34
 -10   7  -2    1.70    0.39
 -10  -7   2    0.65    0.29
 -10   7  -2    1.97    0.34
 -10  -7   2    1.82    0.30
 -11  -7  -2   -0.01    0.19
 -11  -7  -2   -0.04    0.16
 -11   7   2    0.00    0.17
 -11   7   2    0.14    0.18
 -11   7   2    0.13    0.20
 -11  -7  -2    0.19    0.17
 -11  -7  -2   -0.05    0.18
 -11   7  -2   -0.08    0.13
 -11   7  -2    0.05    0.18
 -11   7  -2   -0.07    0.20
 -11  -7   2    0.23    0.17
 -11  -7   2    0.22    0.14
 -12  -7  -2    0.10    0.13
 -12   7   2    0.12    0.10
  12  -7   2    0.15    0.14
 -12   7   2    0.08    0.16
 -12   7  -2    0.08    0.15
  12  -7  -2    0.16    0.14
 -12   7  -2    0.22    0.14
 -12  -7   2    0.22    0.13
   0  -8   2   22.67    2.07
   0  -8  -2   24.12    2.07
   0  -8   2   24.14    2.14
   0   8   2   23.38    2.16
   0  -8  -2   23.94    2.14
   0   8  -2   21.76    2.87
   1   8  -2   16.14    1.98
   1  -8   2   16.91    1.48
  -1  -8  -2   15.31    1.43
   1  -8   2   17.03    1.43
   1   8  -2   14.81    1.50
  -1  -8  -2   16.66    1.48
   1  -8  -2   16.72    1.43
  -1   8  -2   13.71    1.98
   1   8   2   13.89    1.50
   1  -8  -2   16.27    1.48
  -1  -8   2   16.92    1.44
  -1  -8   2   17.57    1.48
   2   8  -2    4.67    0.51
   2  -8   2    4.54    0.46
  -2  -8  -2    4.74    0.46
   2   8  -2    5.31    0.63
  -2  -8  -2    4.44    0.45
   2   8   2    5.35    0.62
  -2  -8   2    5.00    0.46
   2  -8  -2    4.71    0.46
   2   8   2    4.90    0.51
  -2  -8   2    4.37    0.46
   3  -8   2    0.25    0.08
  -3  -8  -2    0.42    0.09
   3   8  -2    0.07    0.10
  -3  -8  -2    0.37    0.09
   3  -8  -2    0.17    0.07
  -3  -8   2    0.08    0.09
  -3  -8   2    0.37    0.08
   3   8   2    0.30    0.11
   4   8  -2   12.99    1.67
  -4  -8  -2   15.64    1.25
  -4  -8  -2   12.55    1.20
   4  -8   2   12.01    1.23
   4  -8  -2   12.52    1.23
  -4  -8   2   12.59    1.20
   4   8   2   16.10    1.67
  -5  -8  -2    0.11    0.08
  -5  -8  -2    0.33    0.11
   5   8  -2    0.21    0.15
   5  -8   2    0.14    0.08
   5  -8  -2    0.00    0.07
  -5  -8   2    0.10    0.09
   5   8   2    0.10    0.14
  -6  -8  -2    8.30    0.92
  -6  -8  -2   10.71    1.44
  -7  -8  -2    6.50    0.99
  -7  -8  -2    7.58    0.97
  -7  -8  -2    7.52    1.18
  -7   8   2    5.84    1.10
  -7  -8  -2    7.51    1.10
  -7   8   2    5.43    1.11
  -7  -8   2    7.54    1.18
  -7   8  -2    6.25    0.97
  -7   8  -2    5.57    1.10
  -7  -8   2    6.12    1.01
  -7  -8   2    7.11    0.97
  -7   8  -2    3.94    1.01
  -8  -8  -2    1.17    0.32
  -8  -8  -2    1.15    0.26
  -8  -8  -2    1.71    0.37
  -8   8   2    0.61    0.27
  -8   8   2    0.26    0.30
  -8   8   2    0.59    0.36
  -8  -8  -2    0.86    0.27
  -8  -8   2    1.09    0.32
  -8   8  -2    0.49    0.26
  -8   8  -2    0.42    0.31
  -8   8  -2    0.64    0.34
  -8   8  -2    1.05    0.28
  -8  -8   2    1.32    0.29
  -8  -8   2    1.02    0.25
  -9  -8  -2    0.33    0.25
  -9   8   2    0.12    0.22
  -9   8   2    0.17    0.28
  -9  -8  -2    0.23    0.21
  -9  -8  -2    0.26    0.19
  -9  -8  -2    0.51    0.24
  -9   8   2    0.35    0.28
  -9   8  -2    0.33    0.24
  -9   8  -2    0.67    0.31
  -9  -8   2    0.42    0.18
  -9  -8   2    0.52    0.25
  -9   8  -2    0.35    0.21
 -10  -8  -2    0.29    0.16
 -10  -8  -2    0.84    0.18
 -10   8   2    0.26    0.23
 -10  -8  -2    0.87    0.26
 -10   8   2    0.56    0.29
 -10  -8  -2    0.89    0.22
 -10   8   2    0.55    0.28
 -10   8  -2    0.34    0.26
 -10   8  -2    0.43    0.28
 -10  -8   2    0.55    0.19
 -10   8  -2    0.55    0.22
 -10  -8   2    0.34    0.17
 -11   8   2    0.04    0.19
 -11   8   2    0.05    0.15
 -11  -8  -2    0.08    0.14
 -11   8   2   -0.07    0.16
 -11  -8   2   -0.08    0.12
  11  -8  -2   -0.02    0.15
 -11   8  -2   -0.06    0.18
 -11   8  -2    0.23    0.18
 -11  -8   2    0.06    0.14
 -11   8  -2    0.02    0.13
  12  -8   2    0.29    0.13
  12  -8  -2    0.38    0.13
   0   9  -2    4.04    0.60
   0  -9   2    4.80    0.45
   0  -9  -2    4.70    0.44
   0  -9  -2    5.00    0.45
   0  -9   2    4.79    0.44
   1  -9   2    1.21    0.14
  -1  -9  -2    1.21    0.14
   1  -9   2    1.17    0.14
  -1  -9  -2    1.10    0.14
   1   9  -2    0.99    0.18
   1  -9  -2    1.12    0.13
  -1  -9   2    0.60    0.14
  -1  -9   2    1.06    0.14
  -2  -9  -2    3.84    0.41
  -2  -9  -2    3.72    0.39
   2  -9   2    4.06    0.40
   2   9  -2    3.80    0.53
  -2  -9   2    3.78    0.41
   2  -9  -2    3.92    0.39
  -2  -9   2    5.44    0.41
   3  -9   2    4.74    0.46
  -3  -9  -2    4.11    0.47
  -3  -9  -2    4.94    0.46
   3   9  -2    5.32    0.63
  -3  -9   2    4.39    0.46
   3  -9  -2    4.68    0.46
  -4  -9  -2    0.24    0.10
   4   9  -2    0.31    0.14
   4  -9   2    0.54    0.10
   4  -9  -2    0.35    0.09
  -5  -9  -2    1.18    0.18
   5  -9   2    0.61    0.13
  -5  -9  -2    1.43    0.29
   5  -9  -2    0.91    0.14
  -6  -9  -2    2.58    0.48
  -6  -9  -2    2.09    0.46
  -6  -9  -2    2.04    0.40
  -6   9   2    1.39    0.48
  -6  -9  -2    1.66    0.37
  -6   9   2    2.15    0.48
  -6  -9   2    1.62    0.39
  -6  -9   2    2.13    0.48
  -6   9  -2    1.53    0.47
  -6  -9   2    1.98    0.47
  -7  -9  -2    8.58    1.35
  -7  -9  -2    7.80    1.16
  -7   9   2    5.50    1.26
  -7  -9  -2    8.65    1.23
  -7  -9  -2    9.76    1.12
  -7   9   2    4.45    1.21
  -7   9  -2    5.94    1.25
  -7  -9   2    8.84    1.36
  -7  -9   2    7.16    1.15
  -8  -9  -2    0.73    0.26
  -8   9   2    0.71    0.28
  -8   9   2    0.55    0.35
  -8   9   2    1.15    0.35
  -8  -9  -2    0.86    0.26
  -8  -9  -2    1.00    0.33
  -8  -9  -2    0.80    0.24
  -8  -9   2    0.88    0.27
  -8   9  -2    0.88    0.34
  -8  -9   2    1.15    0.25
  -8   9  -2    0.37    0.24
  -9   9   2    0.20    0.23
  -9  -9  -2    0.45    0.22
  -9  -9  -2    0.73    0.19
  -9   9   2    0.96    0.32
  -9  -9  -2    0.26    0.24
  -9  -9  -2    0.33    0.17
  -9   9   2    0.06    0.25
  -9   9  -2    0.30    0.22
  -9  -9   2    0.26    0.21
  -9  -9   2    0.31    0.18
  -9   9  -2    0.11    0.23
 -10  -9  -2    0.34    0.13
 -10   9   2    0.34    0.21
 -10   9   2    0.71    0.25
 -10  -9  -2    0.65    0.23
 -10   9   2    0.35    0.24
 -10  -9  -2    0.21    0.14
 -10   9  -2    0.25    0.19
 -10  -9   2    0.12    0.12
 -10  -9   2    0.60    0.17
 -10   9  -2    0.10    0.23
   0 -10  -2    0.69    0.11
   0 -10  -2    0.90    0.12
   0 -10   2    0.69    0.12
   0 -10   2    0.28    0.10
   1 -10   2    1.57    0.19
  -1 -10  -2    1.95    0.20
  -1 -10  -2    1.23    0.19
  -1 -10   2    2.00    0.21
   1 -10  -2    1.64    0.20
  -2 -10  -2    3.72    0.40
   2 -10   2    3.93    0.39
   2 -10  -2    3.94    0.40
  -3 -10  -2    1.71    0.20
   3 -10   2    1.41    0.18
   3 -10  -2    1.29    0.18
  -4 -10  -2    3.21    0.54
  -4  10   2    2.49    0.60
  -4 -10  -2    3.79    0.63
  -4  10  -2    2.36    0.61
  -5 -10  -2    4.11    0.62
  -5 -10  -2    4.35    0.66
  -5  10   2    1.84    0.67
  -5 -10  -2    4.56    0.78
  -5 -10  -2    4.52    0.74
  -5 -10   2    4.36    0.77
  -5  10  -2    2.50    0.69
  -5 -10   2    4.37    0.73
  -6 -10  -2    6.24    0.90
  -6 -10  -2    4.71    0.70
  -6 -10  -2    4.26    0.73
  -6  10   2    2.29    0.76
  -6 -10  -2    4.57    0.81
  -6  10  -2    3.48    0.80
  -6 -10   2    4.52    0.81
  -6 -10   2    6.12    0.90
  -6 -10   2    4.25    0.73
  -7  10   2    2.85    0.78
  -7 -10  -2    5.22    0.87
  -7  10   2    3.23    0.81
  -7 -10  -2    5.78    0.73
  -7 -10  -2    7.30    0.87
  -7 -10  -2    6.16    0.72
  -7  10  -2    3.18    0.74
  -7 -10   2    4.65    0.74
  -7 -10   2    4.66    0.85
  -7  10  -2    2.28    0.77
  -8 -10  -2    1.11    0.33
  -8  10   2    1.31    0.38
  -8 -10  -2    2.07    0.33
  -8 -10  -2    1.73    0.39
  -8 -10  -2    1.71    0.31
  -8  10   2    0.97    0.33
  -8  10   2    1.05    0.40
  -8 -10   2    1.46    0.34
  -8  10  -2    0.93    0.32
  -8 -10   2    1.64    0.31
  -8  10  -2    1.40    0.39
  -9  10   2   -0.18    0.23
  -9  10   2    0.00    0.19
  -9 -10  -2    0.17    0.20
  -9 -10  -2    0.28    0.22
  -9 -10  -2    0.17    0.15
  -9  10   2    0.07    0.25
  -9  10  -2    0.00    0.18
  -9 -10   2    0.12    0.16
  -9  10  -2    0.15    0.23
  -9 -10   2    0.35    0.20
 -10  10   2    0.00    0.17
 -10  10   2   -0.11    0.19
 -10  10   2   -0.07    0.20
 -10 -10  -2    0.29    0.17
 -10 -10   2    0.27    0.16
 -10  10  -2    0.34    0.16
 -10  10  -2    0.12    0.20
  10 -10  -2    0.08    0.15
 -10 -10   2    0.23    0.13
   0 -11  -2    5.83    0.57
  -1 -11  -2    0.55    0.13
   1 -11  -2    0.68    0.12
  -2  11   2    9.83    1.72
  -2 -11  -2   12.21    1.70
  -2  11  -2    9.79    1.72
  -2 -11   2   11.47    1.70
  -3 -11  -2    0.73    0.23
  -3 -11  -2    0.35    0.28
  -3  11   2    0.24    0.33
  -3 -11   2    0.05    0.21
  -3  11  -2   -0.01    0.29
   3 -11  -2    0.57    0.21
  -3 -11   2    0.36    0.27
  -4 -11  -2    0.66    0.24
  -4 -11  -2    0.19    0.28
  -4  11   2    0.23    0.31
  -4  11  -2    0.71    0.35
  -4 -11   2    0.72    0.30
  -5 -11  -2    8.48    1.21
  -5 -11  -2    7.34    1.13
  -5  11   2    4.82    1.20
  -5 -11  -2    8.28    1.32
  -5 -11   2    8.18    1.20
  -5  11  -2    6.49    1.23
  -6 -11  -2    1.12    0.28
  -6 -11  -2    1.62    0.38
  -6  11   2    0.83    0.36
  -6 -11  -2    1.42    0.36
  -6 -11   2    1.44    0.36
  -6 -11   2    1.41    0.34
  -6  11  -2    0.51    0.36
  -6 -11   2    0.76    0.27
  -7 -11  -2    1.54    0.39
  -7 -11  -2    1.76    0.37
  -7  11   2    1.22    0.40
  -7 -11  -2    1.87    0.32
  -7  11  -2    0.94    0.33
  -7 -11   2    1.71    0.37
  -7 -11   2    1.42    0.31
  -7  11  -2    0.69    0.37
  -8 -11  -2    0.18    0.23
  -8  11   2    0.13    0.27
  -8 -11  -2    0.38    0.17
  -8  11   2    0.35    0.23
  -8 -11  -2    0.72    0.19
  -8 -11   2    0.51    0.19
  -8  11  -2    0.46    0.23
  -8  11  -2    0.34    0.25
  -8 -11   2    0.41    0.18
  -9 -11  -2    0.28    0.19
  -9 -11  -2    0.21    0.17
  -9  11   2   -0.01    0.21
  -9 -11  -2    0.41    0.14
  -9  11   2    0.27    0.19
  -9  11  -2   -0.11    0.18
  -9 -11   2    0.40    0.16
  -9 -11   2    0.28    0.18
  -9  11  -2    0.04    0.17
 -10 -11  -2    0.12    0.09
 -10  11   2    0.20    0.15
 -10  11  -2    0.24    0.13
 -10 -11   2    0.32    0.15
 -10 -11   2    0.24    0.10
 -10  11  -2   -0.06    0.17
   0 -12   2    4.33    0.76
   0  12   2    5.81    0.98
   0  12  -2    5.64    0.99
   0 -12  -2    6.05    0.79
   1  12  -2    3.78    0.67
  -1 -12  -2    2.55    0.48
  -1  12   2    2.76    0.64
   1 -12   2    2.32    0.49
   1 -12  -2    3.54    0.51
  -1 -12   2    2.98    0.50
   1  12   2    3.57    0.68
  -1  12  -2    3.04    0.66
  -2 -12  -2    2.69    0.47
  -2  12   2    2.51    0.62
   2  12  -2    2.77    0.65
   2 -12   2    2.31    0.46
   2  12   2    3.88    0.68
  -2 -12   2    2.76    0.47
   2 -12  -2    3.49    0.50
  -2  12  -2    2.83    0.63
   3 -12   2    3.81    0.64
  -3  12   2    3.22    0.78
  -3 -12  -2    4.48    0.78
  -3 -12  -2    3.64    0.63
   3  12  -2    6.53    0.90
  -3  12  -2    4.08    0.82
   3 -12  -2    4.72    0.65
   3  12   2    5.46    0.87
  -3 -12   2    4.82    0.66
  -4 -12  -2    3.70    0.54
   4  12  -2    4.11    0.69
  -4  12   2    2.00    0.58
  -4 -12  -2    3.75    0.62
  -4 -12   2    2.34    0.56
  -4  12  -2    2.16    0.59
  -5 -12  -2    0.12    0.19
  -5 -12  -2    0.07    0.23
  -5  12   2    0.40    0.28
  -5 -12   2   -0.21    0.20
  -5  12  -2   -0.03    0.28
  -6 -12  -2    0.97    0.23
  -6 -12  -2    1.04    0.30
  -6  12   2    0.79    0.31
  -6 -12  -2    1.21    0.29
  -6  12  -2    0.42    0.31
  -6  12  -2   -0.10    0.22
  -6 -12   2    0.69    0.27
  -6 -12   2    0.52    0.21
  -7 -12  -2    0.26    0.22
  -7 -12  -2   -0.02    0.16
  -7 -12  -2    0.14    0.18
  -7  12   2    0.07    0.24
  -7 -12   2    0.07    0.17
  -7 -12   2    0.26    0.19
  -7  12  -2   -0.19    0.19
  -7  12  -2    0.02    0.25
  -8  12   2    0.03    0.20
  -8  12   2    0.01    0.23
  -8 -12  -2    0.26    0.14
  -8 -12  -2    0.42    0.21
  -8 -12  -2    0.29    0.16
  -8 -12   2    0.24    0.16
  -8 -12   2    0.28    0.18
  -8  12  -2    0.45    0.20
  -8  12  -2    0.10    0.21
  -9 -12  -2   -0.03    0.13
  -9  12   2    0.00    0.18
  -9  12   2   -0.12    0.15
  -9  12  -2   -0.09    0.14
  -9  12  -2    0.05    0.16
  -9 -12   2    0.06    0.12
  -9 -12   2    0.01    0.13
   0  13   2    3.86    0.76
   0 -13  -2    3.57    0.58
   0  13  -2    3.41    0.74
   0 -13   2    3.98    0.59
  -1 -13  -2    0.42    0.21
  -1  13   2    0.05    0.32
   1 -13   2    0.23    0.22
   1  13  -2   -0.06    0.33
  -1 -13   2    0.29    0.21
   1  13   2    0.69    0.38
   1 -13  -2    0.24    0.21
  -1  13  -2    0.60    0.37
  -2  13   2    0.24    0.32
   2  13  -2    0.73    0.39
   2 -13   2    0.98    0.25
  -2 -13  -2    0.54    0.23
   2 -13  -2    0.67    0.23
  -2 -13   2    0.75    0.24
  -2  13  -2    0.57    0.36
   2  13   2    0.90    0.39
   3 -13   2    0.25    0.19
  -3  13   2    0.69    0.32
   3  13  -2    0.03    0.35
  -3 -13  -2    0.16    0.18
   3  13   2   -0.04    0.33
  -3 -13   2   -0.11    0.17
   3 -13  -2    0.33    0.18
  -3  13  -2   -0.14    0.30
  -4 -13  -2    1.52    0.31
  -4  13   2    1.28    0.41
   4  13  -2    1.46    0.46
   4  13   2    1.56    0.46
  -4  13  -2    1.36    0.42
  -5  13   2    0.42    0.29
  -5 -13  -2    0.60    0.27
   5  13  -2    0.55    0.36
  -5 -13  -2    0.58    0.20
   5  13   2    0.64    0.36
  -5  13  -2    0.41    0.31
  -6 -13  -2    0.62    0.24
  -6 -13  -2    0.55    0.19
  -6  13   2    0.39    0.27
  -6  13  -2    0.24    0.28
   6  13   2    0.86    0.33
  -6  13  -2    0.09    0.22
  -6 -13   2    0.40    0.20
  -7  13   2    0.19    0.22
  -7 -13  -2    0.29    0.16
  -7 -13  -2    0.04    0.14
  -7 -13  -2   -0.02    0.18
  -7 -13   2    0.11    0.15
   7  13   2    0.03    0.26
  -7  13  -2    0.26    0.24
  -7  13  -2    0.03    0.19
  -8 -13  -2    0.48    0.15
  -8  13   2    0.16    0.20
  -8 -13  -2    1.23    0.17
  -8  13   2    0.64    0.24
  -8 -13   2    1.08    0.19
  -8 -13   2    0.59    0.16
  -8  13  -2    0.54    0.22
   8  13   2    1.05    0.28
  -8  13  -2    0.51    0.20
   0 -14  -2    0.64    0.25
   0 -14   2    1.17    0.28
   0  14   2    1.05    0.40
   0  14  -2    0.34    0.36
   1  14  -2   -0.13    0.34
  -1  14   2   -0.10    0.30
   1 -14   2    0.53    0.22
  -1 -14  -2   -0.01    0.19
  -1 -14   2    0.77    0.23
   1  14   2    0.13    0.34
  -1  14  -2    0.46    0.35
   1 -14  -2    0.72    0.22
  -2 -14  -2   -0.07    0.17
  -2  14   2   -0.19    0.29
   2  14  -2   -0.14    0.32
   2 -14   2   -0.10    0.16
  -2  14  -2   -0.16    0.29
   2 -14  -2   -0.08    0.16
  -2 -14   2    0.00    0.18
   2  14   2    0.05    0.33
  -3 -14  -2    0.45    0.19
   3  14  -2    1.02    0.38
   3 -14   2    0.69    0.19
  -3  14   2    0.36    0.31
  -3 -14  -2    0.54    0.19
  -3 -14   2    0.66    0.20
   3 -14  -2    0.28    0.18
   3  14   2    0.63    0.35
  -3  14  -2    0.03    0.30
   4  14  -2    0.55    0.34
  -4 -14  -2    0.45    0.18
  -4  14   2    0.85    0.32
  -4  14  -2    0.70    0.32
   4  14   2    0.50    0.34
   5  14  -2    0.61    0.31
  -5 -14  -2    0.47    0.17
  -5  14   2    0.05    0.24
  -5  14  -2    0.31    0.29
   5  14   2    0.89    0.33
  -5 -14   2    0.63    0.21
  -6  14   2    0.13    0.22
  -6 -14  -2    0.16    0.14
  -6  14  -2   -0.11    0.21
   6  14   2    0.02    0.25
  -6 -14   2    0.11    0.15
  -6  14  -2   -0.27    0.17
  -7  14   2    0.46    0.20
  -7  14   2    0.33    0.19
  -7 -14  -2    0.84    0.16
   7  14   2    0.59    0.25
  -7  14  -2    0.17    0.21
  -7  14  -2    0.17    0.18
  -7 -14   2    0.53    0.15
   0  15  -2   -0.25    0.28
   0 -15  -2    0.12    0.17
   0 -15   2    0.18    0.18
   0  15   2   -0.36    0.26
  -1 -15  -2   -0.12    0.16
   1  15  -2    0.03    0.30
   1 -15   2   -0.04    0.16
  -1  15   2   -0.01    0.27
   1 -15  -2    0.04    0.16
  -1  15  -2    0.05    0.29
  -1 -15   2   -0.04    0.17
   1  15   2   -0.20    0.29
  -2 -15  -2    0.23    0.16
   2 -15   2    0.30    0.17
  -2  15   2    0.80    0.32
   2  15  -2    0.07    0.30
  -2  15  -2    0.14    0.29
   2  15   2    0.08    0.31
   2 -15  -2    0.40    0.16
  -2 -15   2    0.65    0.19
  -3  15   2    0.19    0.26
  -3 -15  -2    0.12    0.14
  -3 -15  -2    0.10    0.17
   3  15  -2    0.19    0.29
   3 -15   2    0.43    0.15
   3  15   2    0.14    0.28
  -3  15  -2    0.22    0.27
   3 -15  -2    0.41    0.15
  -3 -15   2    0.00    0.14
  -4  15   2   -0.04    0.21
  -4 -15  -2    0.04    0.16
   4  15  -2    0.36    0.27
  -4  15  -2    0.27    0.26
   4  15   2   -0.02    0.26
  -5 -15  -2    0.50    0.15
  -5  15   2    0.26    0.22
  -5  15  -2   -0.03    0.22
   5  15   2    0.42    0.27
  -5 -15   2    0.57    0.16
  -6 -15  -2    0.14    0.11
  -6  15   2    0.17    0.18
  -6  15  -2   -0.05    0.18
   6  15   2    0.01    0.20
  -6 -15   2    0.02    0.12
   0 -16  -2    0.25    0.15
   0 -16   2    0.14    0.15
   0  16   2    0.46    0.27
   0  16  -2    0.21    0.26
   1  16  -2    0.46    0.27
  -1  16   2   -0.10    0.22
  -1 -16  -2    0.10    0.14
   1 -16   2    0.42    0.15
   1 -16  -2   -0.09    0.13
  -1  16  -2    0.23    0.26
   1  16   2    0.34    0.26
  -1 -16   2   -0.14    0.13
  -2  16   2    0.06    0.22
  -2 -16  -2    0.18    0.13
   2  16  -2    0.09    0.24
  -2 -16  -2   -0.03    0.15
   2 -16   2    0.29    0.12
  -2  16  -2   -0.04    0.23
   2  16   2   -0.16    0.24
   2 -16  -2    0.07    0.12
  -2 -16   2   -0.22    0.12
  -3 -16  -2    0.31    0.15
  -3 -16  -2    0.30    0.12
   3 -16   2    0.34    0.12
  -3  16   2    0.06    0.21
   3  16  -2   -0.02    0.23
   3  16   2    0.34    0.25
   3 -16  -2    0.22    0.12
  -3  16  -2    0.16    0.22
  -3 -16   2    0.16    0.12
  -4 -16  -2    0.10    0.12
  -4  16   2    0.04    0.18
   4  16   2    0.06    0.21
  -4  16  -2   -0.08    0.19
   0 -17   2    0.18    0.11
   0  17   2    0.19    0.20
   0 -17  -2    0.04    0.11
  -1  17   2   -0.17    0.17
  -1 -17  -2    0.19    0.11
   1 -17   2    0.10    0.10
   1 -17  -2    0.33    0.11
  -1 -17   2    0.22    0.11
   1  17   2   -0.19    0.19
  -2 -17  -2    0.35    0.11
  -2 -17   2    0.36    0.11
   0   0  -3    0.00    0.01
  -1   0  -3  169.15   14.39
  -1   0   3  161.06   16.43
  -1   0  -3  160.38   14.86
  -2   0  -3    1.27    0.12
  -2   0   3    1.18    0.15
  -2   0  -3    1.39    0.14
  -2   0   3    1.46    0.13
   2   0  -3    1.40    0.14
   3   0  -3   42.17    3.77
  -3   0   3   39.33    3.65
  -3   0  -3   43.28    3.65
   3   0  -3   40.49    5.07
   3   0   3   42.23    3.78
  -3   0  -3   40.80    3.78
  -4   0  -3   26.21    2.39
   4   0   3   28.59    2.39
   4   0  -3   27.17    2.39
  -4   0   3   23.52    2.30
   4   0  -3   25.57    3.21
   5   0   3   33.73    3.19
   5   0  -3   37.00    3.19
   5   0   3   36.79    4.30
   5   0  -3   32.20    4.29
   6   0   3    0.56    0.10
   6   0  -3    0.41    0.15
   6   0  -3    0.40    0.09
   6   0   3    0.35    0.15
   7   0  -3   11.45    1.50
   7   0  -3   12.06    1.11
   7   0   3   11.18    1.50
   7   0   3   12.39    1.11
   8   0  -3    0.52    0.12
   8   0   3    0.63    0.21
   8   0  -3    0.54    0.20
   8   0   3    0.42    0.12
  -9   0  -3    3.76    0.63
  -9   0   3    3.34    0.61
  -9   0   3    2.88    0.54
  -9   0  -3    2.34    0.50
  -9   0  -3    2.96    0.62
 -10   0   3    0.05    0.21
  10   0  -3    0.40    0.24
 -10   0   3   -0.06    0.18
 -10   0  -3    0.02    0.17
 -10   0  -3    0.06    0.23
 -10   0  -3    0.38    0.29
 -10   0  -3   -0.06    0.21
 -10   0   3    0.05    0.25
 -11   0  -3    0.34    0.15
 -11   0   3    0.16    0.23
 -11   0   3    0.70    0.21
 -11   0  -3    0.21    0.23
 -11   0  -3    0.12    0.23
 -11   0  -3   -0.03    0.19
 -11   0   3    0.08    0.19
 -12   0  -3    0.44    0.20
 -12   0   3    0.48    0.22
 -12   0  -3    0.18    0.20
 -12   0  -3    0.72    0.24
 -12   0   3    0.62    0.18
 -13   0  -3    0.00    0.12
 -13   0  -3   -0.19    0.13
 -13   0  -3    0.06    0.15
 -13   0   3    0.27    0.16
   0  -1   3   21.61    1.78
   0  -1   3   20.00    2.03
   0  -1  -3   18.47    1.77
   0  -1  -3   17.50    1.83
   0   1  -3   21.61    2.46
   1  -1   3  221.96   20.84
  -1  -1  -3  237.85   20.18
   1  -1   3  238.10   20.18
  -1  -1  -3  221.41   20.84
  -1  -1   3  233.46   23.04
   1  -1  -3  209.29   20.84
  -1  -1   3  234.45   20.19
   1  -1  -3  232.09   20.19
   1   1   3  236.53   27.99
   2  -1   3  246.28   22.46
  -2   1   3  255.13   24.82
   2   1  -3  208.91   30.16
  -2  -1  -3  259.21   21.75
  -2  -1  -3  245.27   22.46
  -2  -1   3  240.38   21.75
  -2  -1   3  246.41   22.46
   2  -1  -3  238.96   22.46
   2  -1  -3  264.86   30.16
   2   1   3  266.14   30.16
  -3  -1  -3   20.40    1.91
   3  -1   3   20.26    1.91
   3  -1   3   22.89    1.91
   3   1  -3   19.21    2.57
  -3   1   3   21.41    1.84
  -3   1   3   19.35    2.10
  -3  -1   3   20.04    1.91
   3  -1  -3   22.67    2.57
   3   1   3   22.26    1.92
   3  -1  -3   20.61    1.91
  -3  -1   3   18.95    1.85
   3   1   3   22.91    2.57
   4   1  -3   11.30    1.53
   4  -1   3   11.78    1.13
  -4  -1  -3   12.63    1.14
  -4  -1  -3   12.92    1.09
   4  -1  -3   12.53    1.13
   4   1   3   11.72    1.53
  -4  -1   3   11.10    1.09
   4  -1  -3   13.63    1.53
   4   1   3   12.79    1.14
  -5  -1  -3    2.22    0.30
   5   1  -3    2.97    0.42
   5   1  -3    3.17    0.30
   5  -1   3    3.17    0.42
   5  -1   3    2.82    0.30
   5   1   3    3.17    0.42
   5  -1  -3    3.24    0.42
   5  -1  -3    2.52    0.29
   5   1   3    3.44    0.31
   6   1  -3    2.41    0.37
   6   1  -3    2.51    0.26
   6  -1   3    2.70    0.38
   6  -1   3    1.89    0.25
   6  -1  -3    2.30    0.36
   6   1   3    1.97    0.36
   6  -1  -3    3.06    0.27
   7  -1   3    3.76    0.55
   7   1  -3    3.94    0.54
   7  -1   3    3.21    0.38
   7   1  -3    3.79    0.38
   7  -1  -3    3.40    0.38
   7   1   3    3.88    0.55
   7   1   3    4.26    0.39
   7  -1  -3    3.55    0.54
   8   1  -3    4.00    0.65
   8  -1   3    3.86    0.65
   8   1  -3    5.48    0.48
   8  -1   3    4.91    0.48
   8   1   3    4.20    0.47
   8  -1  -3    4.54    0.67
   8   1   3    4.48    0.67
   8  -1  -3    4.85    0.47
  -9   1   3    0.65    0.27
  -9  -1  -3    1.17    0.27
  -9  -1  -3    0.75    0.32
  -9  -1  -3    0.93    0.25
  -9  -1  -3    0.82    0.34
  -9   1   3    0.63    0.32
  -9   1  -3    1.02    0.28
  -9  -1   3    0.96    0.27
  -9  -1   3    0.32    0.31
  -9   1  -3    1.28    0.35
  -9   1  -3    0.79    0.36
  -9  -1   3    0.97    0.27
  -9   1  -3    0.96    0.26
 -10   1   3    2.00    0.40
 -10   1   3    2.44    0.45
 -10  -1  -3    2.69    0.51
 -10   1   3    2.16    0.50
 -10  -1  -3    2.17    0.39
 -10  -1  -3    2.32    0.48
 -10  -1  -3    2.29    0.41
 -10  -1   3    1.89    0.48
 -10   1  -3    1.73    0.40
 -10   1  -3    2.12    0.48
 -10  -1   3    1.94    0.42
 -10   1  -3    2.26    0.51
 -10  -1   3    1.66    0.39
 -10   1  -3    2.26    0.40
 -11   1   3    0.10    0.22
 -11  -1  -3    0.00    0.21
 -11  -1  -3    0.08    0.13
 -11  -1  -3   -0.02    0.19
 -11  -1  -3    0.01    0.21
 -11   1   3    0.12    0.19
 -11   1   3    0.28    0.19
 -11   1  -3   -0.01    0.14
 -11  -1   3   -0.01    0.21
 -11   1  -3   -0.26    0.20
 -11  -1   3    0.18    0.18
 -11  -1   3   -0.01    0.18
 -11   1  -3    0.13    0.23
  11  -1  -3   -0.39    0.18
 -11   1  -3   -0.41    0.18
 -12  -1  -3    1.58    0.30
 -12  -1  -3    1.52    0.35
 -12  -1  -3    2.01    0.36
 -12   1   3    1.58    0.37
 -12   1   3    1.52    0.30
 -12   1  -3    0.85    0.32
  12  -1  -3    1.25    0.30
 -12  -1   3    1.65    0.29
 -12   1  -3    1.79    0.31
 -12  -1   3    1.32    0.34
 -12   1  -3    1.47    0.35
 -13  -1  -3   -0.12    0.12
 -13  -1  -3    0.08    0.14
 -13   1   3   -0.06    0.12
 -13   1  -3    0.03    0.14
 -13   1  -3    0.07    0.14
 -13  -1   3    0.21    0.15
   0   2  -3  205.16   23.79
   0  -2  -3  205.38   17.16
   0  -2   3  177.01   17.71
   0  -2   3  206.28   17.76
   0  -2  -3  182.33   17.71
   0  -2   3  194.69   17.16
   1  -2   3   22.86    1.99
   1  -2   3   21.35    2.06
   1  -2   3   25.33    2.06
  -1  -2  -3   22.31    2.06
  -1   2  -3   25.13    2.76
   1   2   3   19.46    2.76
   1  -2  -3   22.39    2.06
  -1  -2   3   20.77    2.06
   1  -2  -3   23.23    1.99
   2  -2   3   80.08    7.01
  -2  -2  -3   82.31    6.79
   2  -2   3   70.71    6.78
  -2  -2  -3   78.98    7.01
   2   2  -3   70.51    9.42
   2  -2  -3   76.96    7.01
   2  -2  -3   79.31    6.78
   2   2   3   78.53    9.42
  -2  -2   3   78.29    7.01
  -2  -2   3   75.34    6.79
  -3  -2  -3   16.86    1.41
   3   2  -3   13.74    1.96
  -3   2   3   15.31    1.60
   3  -2   3   15.55    1.46
  -3  -2  -3   14.36    1.46
   3   2   3   17.27    1.47
   3  -2  -3   18.40    1.96
   3  -2  -3   16.21    1.45
  -3  -2   3   14.78    1.41
   3   2   3   16.64    1.96
  -3  -2   3   15.94    1.46
  -4  -2  -3   33.43    3.00
   4   2  -3   30.22    4.03
   4  -2   3   34.02    3.00
  -4  -2  -3   36.16    2.90
  -4  -2   3   32.33    3.00
   4  -2  -3   35.58    4.03
   4   2   3   29.34    4.03
   4   2   3   32.37    3.01
   4  -2  -3   33.69    3.00
  -4  -2   3   30.34    2.90
   5   2  -3  109.01   15.53
  -5  -2  -3  129.59   11.57
   5  -2   3  126.98   11.56
   5  -2  -3  133.92   15.53
  -5  -2   3  130.91   11.56
   5   2   3  127.06   11.59
   5  -2  -3  132.07   11.56
   5   2   3  127.03   15.54
   6   2  -3    1.02    0.13
   6  -2   3    1.38    0.21
   6  -2   3    0.69    0.12
   6   2  -3    0.72    0.19
  -6  -2  -3    0.88    0.13
   6  -2  -3    0.51    0.18
   6   2   3    0.51    0.18
   6  -2  -3    0.85    0.12
   7  -2   3    0.99    0.15
   7   2  -3    0.57    0.21
   7  -2   3    0.99    0.23
   7   2  -3    1.14    0.15
   7  -2  -3    0.80    0.21
   7  -2  -3    1.16    0.15
   7   2   3    1.08    0.16
   7   2   3    1.12    0.23
   8   2  -3    0.28    0.20
   8  -2   3    0.58    0.12
   8   2  -3    0.83    0.14
   8  -2   3    0.40    0.20
   8   2   3    0.64    0.13
   8  -2  -3    0.38    0.11
   8   2   3    0.34    0.19
   8  -2  -3    0.35    0.21
  -9   2   3    2.05    0.54
  -9  -2  -3    1.93    0.43
  -9  -2  -3    2.40    0.51
  -9   2   3    2.42    0.49
  -9  -2  -3    3.20    0.55
  -9  -2  -3    2.72    0.45
  -9   2   3    1.91    0.43
  -9   2  -3    2.86    0.45
  -9  -2   3    3.22    0.54
  -9  -2   3    3.51    0.62
  -9   2  -3    2.33    0.53
  -9   2  -3    2.18    0.45
  -9  -2   3    2.07    0.43
  -9  -2   3    2.44    0.46
  -9   2  -3    2.36    0.55
 -10   2   3    1.39    0.31
 -10  -2  -3    1.65    0.29
 -10   2   3    1.06    0.32
 -10  -2  -3    2.01    0.39
 -10  -2  -3    1.67    0.38
 -10   2   3    0.92    0.37
 -10  -2   3    1.42    0.37
 -10   2  -3    0.86    0.36
 -10  -2   3    1.26    0.30
 -10   2  -3    1.28    0.30
 -10  -2   3    0.87    0.29
 -10   2  -3    1.41    0.31
 -10   2  -3    0.93    0.38
 -11  -2  -3    1.20    0.35
 -11   2   3    1.77    0.33
 -11  -2  -3    1.65    0.36
 -11   2   3    1.18    0.37
 -11  -2  -3    1.65    0.26
 -11  -2  -3    1.70    0.31
 -11   2  -3    1.25    0.30
 -11  -2   3    1.45    0.29
 -11   2  -3    1.31    0.28
 -11  -2   3    1.45    0.31
  11  -2  -3    0.62    0.30
 -11  -2   3    1.48    0.35
 -11   2  -3    0.83    0.33
 -11   2  -3    0.89    0.37
  12  -2   3   -0.11    0.18
 -12  -2  -3    0.16    0.19
 -12   2   3    0.51    0.22
 -12  -2  -3    0.41    0.17
 -12   2   3   -0.01    0.15
 -12  -2  -3   -0.23    0.17
 -12  -2   3    0.17    0.14
  12  -2  -3    0.27    0.18
 -12   2  -3    0.24    0.20
 -12   2  -3    0.21    0.21
 -12   2  -3    0.15    0.18
 -12  -2   3   -0.02    0.19
 -13   2   3    0.88    0.27
 -13  -2  -3    1.74    0.30
 -13  -2  -3    2.20    0.26
 -13  -2   3    1.20    0.27
  13  -2  -3    1.24    0.25
 -13   2  -3    1.29    0.29
   0   3   3   13.74    1.74
   0  -3   3   13.22    1.26
   0   3  -3   13.84    1.31
   0  -3  -3   14.79    1.26
   0   3  -3   14.33    1.75
   0  -3   3   14.78    1.30
   0  -3  -3   14.83    1.30
  -1  -3  -3  435.82   35.64
   1   3  -3  416.50   49.41
   1   3  -3  437.31   36.89
   1  -3   3  392.87   36.79
  -1  -3  -3  391.04   36.79
   1  -3   3  376.66   35.64
   1   3   3  342.65   49.41
  -1  -3   3  383.33   36.79
  -1   3  -3  456.58   49.42
   1  -3  -3  394.89   36.79
   1  -3  -3  430.53   35.63
   2  -3   3    1.80    0.18
   2   3  -3    1.25    0.19
  -2  -3  -3    1.56    0.18
  -2  -3  -3    2.19    0.17
   2   3  -3    1.46    0.24
   2  -3   3    1.49    0.16
  -2  -3   3    1.59    0.17
   2   3   3    1.63    0.25
   2  -3  -3    1.74    0.17
   2  -3  -3    2.27    0.16
  -2  -3   3    1.54    0.18
  -3  -3  -3   40.04    3.32
  -3  -3  -3   38.60    3.43
   3  -3   3   38.95    3.43
   3   3   3   36.46    3.44
  -3  -3   3   39.01    3.43
  -3  -3   3   35.76    3.32
   3  -3  -3   35.31    3.31
   3   3   3   35.95    4.61
   3  -3  -3   38.33    3.43
  -4  -3  -3   11.12    0.90
   4  -3   3    9.42    0.93
  -4  -3  -3    9.77    0.93
   4   3  -3    8.52    1.26
   4   3   3    9.16    1.26
   4  -3  -3    9.94    0.93
   4  -3  -3   11.84    1.26
  -4  -3   3    9.31    0.90
  -4  -3   3   10.51    0.93
   4   3   3   10.12    0.94
   5  -3   3    9.66    0.84
   5   3  -3    7.90    1.14
  -5  -3  -3    9.74    0.85
  -5  -3   3    8.38    0.85
  -5  -3   3    9.23    0.81
   5  -3  -3   10.21    1.14
   5  -3  -3    8.87    0.84
   5   3   3    8.15    1.15
   5   3   3    8.77    0.86
   6  -3   3    4.24    0.60
   6   3  -3    6.78    0.62
   6  -3   3    3.56    0.42
  -6  -3  -3    4.06    0.44
   6  -3  -3    4.14    0.42
   6  -3  -3    4.68    0.60
   6   3   3    3.89    0.60
   7  -3   3    0.72    0.12
  -7  -3  -3    0.67    0.13
   7  -3   3    0.54    0.19
   7   3   3    0.26    0.18
   7  -3  -3    0.93    0.20
   7  -3  -3    0.70    0.12
   8  -3   3    2.30    0.40
   8   3  -3    2.87    0.41
   8  -3   3    1.91    0.25
   8   3   3    2.25    0.27
   8  -3  -3    2.18    0.25
   8   3   3    1.92    0.38
  -9  -3  -3    3.88    0.52
  -9   3   3    3.05    0.64
  -9   3   3    2.23    0.55
  -9  -3  -3    3.75    0.62
  -9  -3  -3    3.01    0.51
  -9  -3  -3    3.58    0.60
  -9  -3  -3    4.02    0.67
  -9   3   3    1.92    0.49
  -9   3  -3    2.95    0.62
  -9  -3   3    2.43    0.52
  -9   3  -3    2.86    0.53
  -9   3  -3    2.56    0.51
  -9  -3   3    3.18    0.67
  -9  -3   3    3.48    0.52
  -9   3  -3    3.08    0.64
  -9  -3   3    3.15    0.60
 -10  -3  -3    3.55    0.47
 -10  -3  -3    3.13    0.44
 -10  -3  -3    2.77    0.53
 -10   3   3    2.36    0.45
 -10  -3  -3    3.33    0.54
 -10   3   3    2.27    0.54
 -10   3   3    2.35    0.49
 -10   3  -3    1.89    0.45
 -10  -3   3    2.91    0.48
 -10   3  -3    1.59    0.50
 -10  -3   3    1.93    0.50
 -10   3  -3    2.47    0.56
 -10  -3   3    2.25    0.44
 -10  -3   3    3.64    0.61
 -10   3  -3    2.08    0.45
 -11   3   3    1.44    0.32
 -11  -3  -3    1.21    0.33
 -11  -3  -3    1.40    0.34
 -11  -3  -3    1.34    0.28
 -11   3   3    0.95    0.35
 -11  -3   3    1.89    0.37
 -11  -3   3    0.96    0.31
 -11   3  -3    1.07    0.26
 -11  -3   3    1.36    0.28
 -11   3  -3    1.18    0.33
 -11  -3   3    1.26    0.28
 -11   3  -3    1.33    0.36
  11  -3  -3    0.41    0.28
 -12  -3  -3    1.98    0.37
 -12  -3  -3    1.88    0.32
 -12  -3  -3    1.64    0.36
 -12   3   3    1.84    0.33
 -12   3   3    1.87    0.39
 -12   3  -3    1.76    0.32
 -12   3  -3    1.03    0.35
 -12  -3   3    2.04    0.31
 -12   3  -3    1.58    0.37
 -12  -3   3    1.75    0.36
  12  -3  -3    1.24    0.33
 -13  -3  -3   -0.01    0.14
 -13   3   3    0.19    0.15
  13  -3  -3    0.22    0.13
 -13   3  -3    0.18    0.14
   0   4   3   57.90    7.07
   0  -4   3   55.08    5.27
   0  -4  -3   59.57    5.11
   0  -4  -3   58.14    5.27
   0   4  -3   60.55    7.08
   0  -4   3   54.06    5.11
   0   4  -3   60.56    5.29
   1  -4   3   51.31    4.77
   1  -4   3   54.48    4.92
   1   4  -3   51.54    4.94
   1   4  -3   57.07    6.61
  -1  -4  -3   54.39    4.92
   1   4   3   48.43    6.61
   1  -4  -3   57.91    4.77
  -1  -4   3   56.74    4.92
  -1   4  -3   55.91    6.61
   1  -4  -3   56.34    4.92
  -1  -4   3   50.22    4.77
   2  -4   3    1.67    0.18
   2  -4   3    1.74    0.18
   2   4  -3    1.37    0.20
  -2  -4  -3    1.73    0.19
  -2  -4  -3    1.72    0.18
   2   4   3    1.86    0.21
   2  -4  -3    1.91    0.18
   2  -4  -3    1.89    0.17
  -2  -4   3    1.61    0.19
   2   4   3    1.45    0.25
  -2  -4   3    2.52    0.19
  -3  -4  -3    9.88    0.86
  -3  -4  -3    9.18    0.83
   3   4  -3    9.50    1.16
   3   4  -3    9.20    0.87
   3  -4   3    9.98    0.86
   3   4   3    8.79    0.87
   3  -4  -3    9.97    0.86
  -3  -4   3    9.09    0.84
   3  -4  -3    9.03    0.82
  -3  -4   3    9.01    0.86
   3   4   3    8.06    1.16
   4  -4   3   87.97    7.63
  -4  -4  -3   87.26    7.39
  -4  -4  -3   83.97    7.63
   4   4  -3   76.70   10.26
   4  -4  -3   87.28    7.63
   4   4   3   82.92    7.66
   4   4   3   74.31   10.25
  -4  -4   3   86.26    7.39
  -4  -4   3   86.69    7.63
  -5  -4  -3    5.14    0.51
   5   4  -3    4.59    0.70
   5  -4   3    5.04    0.50
  -5  -4  -3    5.42    0.48
   5   4   3    5.92    0.55
   5  -4  -3    5.53    0.50
   5  -4  -3    5.92    0.69
  -5  -4   3    4.99    0.49
   5   4   3    4.37    0.70
  -5  -4   3    5.49    0.51
  -6  -4  -3    1.73    0.20
   6   4  -3    1.67    0.29
   6  -4   3    1.43    0.18
  -6  -4   3    1.81    0.20
   6   4   3    2.17    0.23
   6  -4  -3    1.57    0.19
   6   4   3    0.78    0.26
   6  -4  -3    1.69    0.28
   7   4  -3    7.34    0.95
  -7  -4  -3    6.90    0.69
   7  -4   3    7.90    0.95
   7  -4   3    7.73    0.68
   7  -4  -3    7.22    0.68
   7   4   3    5.30    0.94
   8  -4   3    3.40    0.36
  -8  -4  -3    3.99    0.57
   8  -4  -3    2.96    0.36
  -8   4  -3    3.09    0.59
  -9  -4  -3    0.74    0.28
  -9   4   3    0.06    0.31
  -9  -4  -3    0.66    0.25
  -9  -4  -3    0.33    0.27
  -9   4   3    0.71    0.27
  -9   4   3    0.44    0.32
  -9  -4  -3    0.88    0.20
  -9   4   3    0.43    0.24
  -9  -4  -3    0.68    0.29
  -9  -4   3    0.39    0.26
  -9  -4   3    0.66    0.23
  -9   4  -3    0.31    0.29
  -9  -4   3    0.72    0.23
  -9  -4   3    0.67    0.31
  -9   4  -3    0.63    0.23
  -9   4  -3    0.90    0.34
  -9   4  -3    0.41    0.24
 -10  -4  -3    2.37    0.45
 -10   4   3    1.33    0.36
 -10  -4  -3    1.77    0.31
 -10   4   3    2.21    0.47
 -10  -4  -3    1.40    0.40
 -10  -4  -3    1.77    0.40
 -10  -4  -3    1.98    0.35
 -10  -4   3    2.03    0.39
 -10   4  -3    1.12    0.33
 -10   4  -3    1.58    0.35
 -10  -4   3    1.85    0.34
 -10   4  -3    0.92    0.37
 -10   4  -3    1.98    0.46
 -10  -4   3    1.98    0.44
 -10  -4   3    1.34    0.33
 -11  -4  -3    2.43    0.51
 -11   4   3    2.48    0.50
 -11  -4  -3    2.26    0.51
 -11   4   3    2.61    0.56
 -11  -4  -3    3.35    0.46
 -11   4  -3    3.09    0.56
 -11   4  -3    2.71    0.46
 -11  -4   3    3.04    0.57
 -11  -4   3    2.45    0.51
 -11   4  -3    2.11    0.52
 -11  -4   3    2.90    0.46
 -11   4  -3    2.70    0.46
 -12  -4  -3    0.39    0.19
 -12   4   3    0.25    0.22
 -12  -4  -3    0.12    0.16
 -12   4   3    0.16    0.15
 -12  -4  -3   -0.19    0.17
 -12  -4   3    0.14    0.12
 -12   4  -3    0.03    0.17
 -12   4  -3    0.52    0.17
 -12  -4   3    0.11    0.19
 -12   4  -3    0.26    0.19
  12  -4  -3    0.38    0.18
 -13   4   3    0.08    0.13
  13  -4  -3   -0.11    0.11
 -13   4  -3    0.02    0.12
   0  -5   3   33.64    3.20
   0   5   3   36.74    4.42
   0  -5   3   36.02    3.29
   0   5  -3   38.37    4.43
   0   5  -3   33.32    3.31
   0  -5  -3   37.71    3.19
   0  -5  -3   36.89    3.30
   1   5  -3   65.20    6.89
  -1  -5  -3   54.72    4.97
   1  -5   3   55.64    5.13
  -1  -5  -3   58.18    5.13
   1   5  -3   50.08    5.15
  -1   5   3   54.32    6.88
   1  -5   3   54.80    4.97
  -1   5  -3   57.32    6.89
  -1  -5   3   51.86    4.97
   1   5   3   54.15    6.89
  -1   5  -3   58.07    5.15
  -1  -5   3   61.85    5.13
   1  -5  -3   57.25    4.97
   1  -5  -3   55.16    5.13
   2  -5   3   34.29    3.07
   2  -5   3   32.24    2.98
  -2  -5  -3   35.46    3.08
  -2  -5  -3   34.57    2.98
   2   5  -3   37.91    4.14
   2   5  -3   31.90    3.09
  -2  -5   3   32.72    3.07
   2  -5  -3   34.37    2.97
   2   5   3   29.78    4.13
  -2  -5   3   33.99    2.98
   2   5   3   33.41    3.10
   2  -5  -3   33.91    3.07
   3   5  -3   47.36    4.75
  -3  -5  -3   56.88    4.58
  -3  -5  -3   54.17    4.73
   3  -5   3   52.57    4.73
   3   5  -3   54.35    6.36
   3   5   3   47.36    6.36
  -3  -5   3   48.44    4.58
   3   5   3   50.98    4.76
   3  -5  -3   52.69    4.73
  -3  -5   3   53.28    4.73
  -4  -5  -3   37.59    3.08
  -4  -5  -3   35.76    3.19
   4  -5   3   37.25    3.18
   4   5  -3   35.03    4.28
   4   5   3   29.30    4.28
   4  -5  -3   36.84    3.18
  -4  -5   3   35.14    3.18
   4   5   3   29.27    3.20
  -4  -5   3   35.54    3.08
  -5  -5  -3   12.79    1.10
   5   5  -3   10.23    1.55
  -5  -5  -3   15.47    1.16
   5  -5   3   12.34    1.14
   5  -5  -3   11.93    1.14
  -5  -5   3   13.41    1.11
  -5  -5   3   12.53    1.15
   5   5   3    9.69    1.16
   6  -5   3    1.58    0.21
  -6  -5  -3    1.72    0.23
   6   5  -3    1.94    0.33
   6  -5  -3    2.32    0.22
   6   5   3    2.03    0.34
  -6  -5   3    1.95    0.23
   7   5  -3    3.94    0.65
   7  -5   3    5.07    0.66
  -7  -5  -3    5.05    0.49
   7  -5   3    4.36    0.46
   7  -5  -3    5.20    0.46
   7   5   3    3.81    0.65
  -8   5   3    0.15    0.22
  -8  -5  -3    0.09    0.24
  -8  -5  -3    0.52    0.28
  -8   5   3    0.49    0.31
  -8  -5  -3    0.49    0.25
  -8  -5  -3    0.12    0.15
  -8   5   3    0.37    0.33
  -8   5  -3    0.19    0.30
  -8   5  -3    0.00    0.25
  -8   5  -3    0.03    0.19
  -8  -5   3    0.32    0.29
  -8  -5   3    0.17    0.18
  -9   5   3    4.14    0.84
  -9  -5  -3    6.22    0.95
  -9   5   3    4.10    0.87
  -9  -5  -3    5.31    0.74
  -9  -5  -3    5.81    0.85
  -9  -5  -3    5.60    0.85
  -9   5   3    3.88    0.79
  -9  -5  -3    4.86    0.73
  -9   5  -3    4.56    0.85
  -9  -5   3    3.75    0.75
  -9   5  -3    5.22    0.75
  -9  -5   3    6.00    0.96
  -9  -5   3    4.99    0.73
  -9   5  -3    3.37    0.84
  -9   5  -3    3.66    0.76
 -10   5   3    2.15    0.61
 -10   5   3    3.27    0.59
 -10  -5  -3    3.20    0.51
 -10  -5  -3    3.76    0.52
 -10  -5  -3    4.45    0.67
 -10   5   3    2.09    0.57
 -10  -5  -3    2.83    0.58
 -10  -5  -3    3.39    0.60
 -10  -5   3    3.31    0.54
 -10   5  -3    2.26    0.58
 -10   5  -3    2.47    0.54
 -10  -5   3    3.49    0.52
 -10   5  -3    2.65    0.61
 -10   5  -3    3.27    0.53
 -10  -5   3    4.21    0.67
 -11   5   3    0.49    0.27
 -11  -5  -3    0.46    0.21
 -11   5   3    0.59    0.23
 -11  -5  -3    0.33    0.24
 -11  -5  -3    0.28    0.22
 -11  -5  -3    0.69    0.21
 -11  -5   3    0.70    0.19
 -11   5  -3    0.55    0.18
 -11   5  -3    0.69    0.26
 -11   5  -3    0.56    0.21
 -11  -5   3    0.35    0.21
 -11   5  -3    0.17    0.22
 -12  -5  -3    0.08    0.17
 -12  -5  -3    0.08    0.15
 -12   5   3    0.05    0.19
 -12   5   3   -0.22    0.13
 -12  -5  -3    0.12    0.18
 -12   5  -3    0.24    0.18
 -12   5  -3    0.17    0.17
  12  -5  -3    0.04    0.17
 -12  -5   3    0.01    0.11
 -12  -5   3    0.10    0.14
   0   6  -3   65.33    7.62
   0  -6   3   63.35    5.67
   0   6   3   61.38    5.70
   0   6  -3   59.48    5.70
   0  -6  -3   61.48    5.50
   0  -6   3   61.09    5.50
   0  -6  -3   62.95    5.67
   0   6   3   62.96    7.61
  -1  -6  -3   15.89    1.50
  -1  -6  -3   16.26    1.54
   1  -6   3   16.57    1.54
   1  -6   3   16.78    1.50
   1   6  -3   18.55    2.07
  -1   6   3   16.17    2.06
   1   6  -3   15.71    1.56
  -1   6  -3   16.98    2.07
   1   6   3   17.13    2.07
  -1  -6   3   19.03    1.54
   1  -6  -3   17.20    1.54
  -1  -6   3   16.11    1.50
   1  -6  -3   16.43    1.49
   1   6   3   16.25    1.56
   2  -6   3   28.69    2.55
   2  -6   3   30.49    2.63
  -2  -6  -3   29.19    2.64
  -2  -6  -3   28.89    2.55
   2   6  -3   27.55    2.66
   2   6   3   27.42    3.54
  -2  -6   3   26.81    2.56
   2   6   3   25.85    2.66
  -2  -6   3   29.81    2.64
   2  -6  -3   30.67    2.55
   2  -6  -3   30.36    2.64
   3  -6   3   25.28    2.32
   3   6  -3   25.66    3.12
  -3  -6  -3   27.42    2.32
  -3  -6  -3   26.65    2.25
   3   6  -3   23.10    2.34
  -3  -6   3   26.63    2.32
   3  -6  -3   25.33    2.32
   3   6   3   20.68    2.34
  -3  -6   3   25.40    2.25
   3   6   3   25.68    3.12
  -4  -6  -3   13.43    1.20
  -4  -6  -3   14.04    1.16
   4  -6   3   12.66    1.19
   4   6  -3   12.76    1.62
   4   6   3   12.87    1.22
  -4  -6   3   12.63    1.20
   4   6   3   12.36    1.61
  -4  -6   3   13.06    1.16
   4  -6  -3   12.21    1.19
   5  -6   3    7.90    0.76
   5   6  -3    7.27    1.04
  -5  -6  -3    9.00    0.74
  -5  -6  -3    8.95    0.78
  -5  -6   3    8.24    0.75
   5  -6  -3    7.62    0.76
   5   6   3    7.80    1.05
  -5  -6   3    7.99    0.77
  -6  -6  -3    0.18    0.10
   6  -6   3    0.04    0.07
   6   6  -3    0.22    0.17
   6  -6  -3    0.00    0.07
   6   6   3    0.76    0.19
   7  -6   3    3.25    0.32
   7  -6   3    4.02    0.50
  -7  -6  -3    3.14    0.35
   7   6   3    2.17    0.46
   7  -6  -3    2.61    0.31
  -8  -6  -3    2.63    0.49
  -8  -6  -3    2.92    0.49
  -8   6   3    2.83    0.63
  -8  -6  -3    4.72    0.68
  -8  -6  -3    3.51    0.59
  -8  -6  -3    2.95    0.48
  -8   6   3    2.26    0.56
  -8  -6  -3    3.15    0.56
  -8   6  -3    2.99    0.60
  -8  -6   3    3.54    0.50
  -8   6  -3    1.86    0.50
  -8   6  -3    2.59    0.61
  -8   6  -3    2.82    0.51
  -8  -6   3    3.64    0.66
  -8  -6   3    2.01    0.48
  -9   6   3    2.25    0.51
  -9  -6  -3    3.20    0.55
  -9   6   3    1.70    0.46
  -9   6   3    1.72    0.53
  -9  -6  -3    2.58    0.42
  -9  -6  -3    2.51    0.42
  -9  -6  -3    2.36    0.47
  -9  -6  -3    2.91    0.52
  -9   6  -3    2.12    0.45
  -9   6  -3    1.54    0.49
  -9  -6   3    2.71    0.44
  -9   6  -3    2.20    0.43
  -9   6  -3    1.98    0.52
  -9  -6   3    2.27    0.42
  -9  -6   3    2.37    0.54
 -10  -6  -3    3.10    0.57
 -10  -6  -3    3.78    0.50
 -10  -6  -3    3.22    0.58
 -10   6   3    1.87    0.54
 -10   6   3    2.63    0.61
 -10  -6  -3    2.87    0.60
 -10   6   3    2.92    0.56
 -10  -6  -3    3.92    0.52
 -10   6  -3    2.85    0.61
 -10  -6   3    3.65    0.53
 -10  -6   3    2.18    0.58
 -10   6  -3    3.96    0.53
 -10   6  -3    2.86    0.53
 -10   6  -3    2.22    0.56
 -11  -6  -3   -0.10    0.17
 -11  -6  -3    0.05    0.17
 -11  -6  -3    0.03    0.21
 -11   6   3    0.12    0.23
 -11  -6  -3    0.14    0.20
 -11   6   3   -0.18    0.18
 -11  -6   3    0.03    0.17
 -11  -6   3    0.30    0.15
 -11   6  -3    0.01    0.14
 -11   6  -3    0.10    0.20
 -11   6  -3    0.01    0.21
 -11   6  -3   -0.11    0.17
 -12   6   3    0.44    0.20
 -12  -6  -3    0.17    0.10
 -12  -6  -3    0.20    0.14
 -12  -6  -3    0.59    0.19
 -12   6   3    0.41    0.14
 -12   6  -3    0.20    0.17
  12  -6  -3    0.45    0.18
 -12  -6   3    0.21    0.11
 -12   6  -3    0.30    0.17
   0   7  -3   27.72    2.52
   0  -7   3   26.10    2.42
   0  -7  -3   27.14    2.42
   0  -7   3   27.54    2.50
   0  -7  -3   27.82    2.50
   0   7   3   27.56    2.52
   0   7  -3   27.38    3.35
   1  -7   3    6.77    0.61
   1  -7   3    7.22    0.63
   1   7  -3    6.32    0.65
  -1  -7  -3    7.16    0.61
  -1  -7  -3    6.68    0.63
  -1   7   3    6.29    0.65
   1   7  -3    7.58    0.85
   1   7   3    6.33    0.84
  -1  -7   3    6.70    0.63
   1   7   3    6.06    0.66
  -1  -7   3    6.51    0.62
  -1   7  -3    6.59    0.84
   1  -7  -3    7.11    0.63
   1  -7  -3    6.26    0.61
   2   7  -3    7.70    0.86
   2  -7   3    8.74    0.81
  -2  -7  -3    8.37    0.84
   2   7  -3   10.53    1.13
   2  -7   3    8.92    0.84
  -2  -7  -3    9.23    0.82
   2  -7  -3    9.48    0.84
   2   7   3    9.84    1.13
   2   7   3    7.60    0.86
  -2  -7   3    8.94    0.84
   2  -7  -3    9.18    0.81
  -2  -7   3    8.46    0.82
   3   7  -3    0.83    0.16
  -3  -7  -3    0.76    0.12
  -3  -7  -3    1.19    0.14
   3   7  -3    0.75    0.17
   3  -7   3    1.37    0.13
   3   7   3    0.58    0.16
   3  -7  -3    1.27    0.13
  -3  -7   3    0.90    0.14
  -3  -7   3    0.72    0.12
  -4  -7  -3    4.23    0.46
  -4  -7  -3    4.61    0.43
   4  -7   3    5.00    0.44
   4   7  -3    4.36    0.62
   4   7   3    4.86    0.61
  -4  -7   3    4.44    0.45
   4  -7  -3    4.27    0.44
   5   7  -3    1.15    0.28
  -5  -7  -3    1.78    0.19
   5  -7   3    1.78    0.20
  -5  -7  -3    1.63    0.22
   5  -7  -3    2.08    0.21
  -5  -7   3    1.80    0.21
   6  -7   3    6.51    0.62
  -6  -7  -3    6.40    0.64
   6   7  -3    6.86    0.87
   6  -7  -3    6.20    0.62
   6   7   3    6.71    0.89
  -7  -7  -3    6.84    1.08
  -7  -7  -3    7.76    1.15
  -7   7   3    6.61    1.21
  -7  -7  -3    9.02    1.29
  -7   7   3    6.17    1.17
  -7  -7  -3    8.07    1.15
  -7   7  -3    4.71    1.09
  -7  -7   3    6.39    1.08
  -7  -7   3    7.82    1.29
  -7   7  -3    7.56    1.21
  -8  -7  -3    3.25    0.46
  -8  -7  -3    2.39    0.44
  -8  -7  -3    3.93    0.61
  -8   7   3    2.15    0.53
  -8  -7  -3    2.81    0.52
  -8  -7  -3    2.50    0.53
  -8   7   3    1.99    0.56
  -8   7  -3    1.58    0.45
  -8   7  -3    1.83    0.52
  -8  -7   3    2.69    0.58
  -8   7  -3    1.67    0.54
  -8   7  -3    3.05    0.47
  -8  -7   3    2.72    0.45
  -8  -7   3    2.66    0.46
  -9   7   3    0.25    0.22
  -9  -7  -3    0.43    0.22
  -9   7   3    0.06    0.27
  -9  -7  -3    0.18    0.16
  -9  -7  -3    0.00    0.24
  -9   7   3    0.17    0.29
  -9  -7  -3    0.29    0.21
  -9  -7  -3   -0.15    0.22
  -9   7  -3   -0.26    0.21
  -9   7  -3   -0.46    0.25
  -9   7  -3    0.12    0.19
  -9   7  -3   -0.24    0.20
  -9  -7   3   -0.09    0.16
  -9  -7   3    0.11    0.16
  -9  -7   3    0.24    0.23
 -10   7   3    2.61    0.64
 -10   7   3    3.04    0.64
 -10   7   3    3.44    0.71
 -10  -7  -3    4.71    0.69
 -10  -7  -3    4.63    0.68
 -10  -7  -3    5.12    0.60
 -10  -7  -3    5.10    0.61
 -10  -7   3    3.62    0.60
 -10   7  -3    2.85    0.61
 -10   7  -3    3.37    0.69
 -10   7  -3    3.00    0.58
 -10   7  -3    2.84    0.66
 -11  -7  -3    0.17    0.13
 -11   7   3    0.30    0.19
 -11  -7  -3    0.49    0.21
 -11   7   3    0.47    0.25
 -11  -7  -3    0.79    0.24
 -11  -7  -3    0.51    0.18
 -11   7  -3    0.15    0.15
 -11   7  -3    0.30    0.21
  11  -7  -3    0.24    0.20
 -11  -7   3    0.27    0.18
 -11   7  -3    0.56    0.23
 -11  -7   3    0.82    0.17
 -12  -7  -3    0.11    0.09
 -12   7   3    0.27    0.17
 -12   7   3    0.19    0.11
  12  -7   3    0.42    0.16
 -12  -7   3    0.14    0.09
 -12   7  -3    0.30    0.15
  12  -7  -3    0.29    0.15
   0   8  -3    0.02    0.07
   0  -8  -3    0.43    0.07
   0   8   3    0.10    0.12
   0  -8   3    0.18    0.06
   0  -8   3    0.13    0.07
   1   8  -3    2.46    0.36
   1   8  -3    2.43    0.30
   1  -8   3    2.44    0.27
   1  -8   3    2.44    0.27
  -1  -8  -3    2.97    0.27
  -1  -8  -3    3.24    0.28
  -1  -8   3    2.32    0.27
   1  -8  -3    3.30    0.27
  -1   8  -3    2.56    0.36
   1   8   3    2.10    0.30
  -1  -8   3    2.47    0.27
  -2  -8  -3    0.21    0.07
   2  -8   3    0.12    0.07
  -2  -8  -3    0.21    0.08
   2   8  -3    0.32    0.11
   2   8   3    0.18    0.13
  -2  -8   3    0.27    0.09
  -2  -8   3    0.21    0.07
  -3  -8  -3   14.21    1.25
   3   8  -3   14.49    1.74
   3  -8   3   13.56    1.29
  -3  -8  -3   14.21    1.30
   3  -8  -3   13.58    1.29
  -3  -8   3   13.61    1.26
  -4  -8  -3    5.67    0.52
   4  -8   3    4.94    0.50
   4   8  -3    5.67    0.69
  -4  -8  -3    5.74    0.49
   4  -8  -3    5.09    0.50
  -4  -8   3    4.03    0.49
   4   8   3    5.14    0.68
  -5  -8  -3   11.81    1.06
   5   8  -3   12.88    1.50
  -5  -8  -3   12.40    1.12
   5  -8   3   12.20    1.10
  -5  -8   3   11.69    1.07
   5   8   3   11.02    1.49
   5  -8  -3   10.68    1.10
   6  -8   3    3.74    0.43
  -6  -8  -3    5.52    0.71
  -6  -8  -3    4.17    0.45
  -6   8  -3    3.64    0.72
  -7  -8  -3    0.17    0.26
  -7  -8  -3    0.03    0.22
  -7   8   3    0.37    0.30
  -7   8   3    0.39    0.32
  -7  -8  -3    0.23    0.27
  -7  -8  -3   -0.02    0.17
  -7  -8  -3    0.33    0.25
  -7   8  -3   -0.03    0.30
  -7  -8   3    0.17    0.19
  -7   8  -3    0.11    0.24
  -7  -8   3    0.01    0.17
  -7   8  -3    0.17    0.20
  -7  -8   3    0.30    0.26
  -8  -8  -3    4.33    0.66
  -8  -8  -3    5.01    0.78
  -8  -8  -3    5.01    0.69
  -8  -8  -3    5.07    0.77
  -8   8   3    3.42    0.79
  -8  -8  -3    4.48    0.82
  -8   8  -3    3.73    0.67
  -8   8  -3    2.74    0.69
  -8   8  -3    3.34    0.77
  -8  -8   3    4.57    0.69
  -8  -8   3    4.42    0.83
  -9  -8  -3    1.21    0.27
  -9  -8  -3    1.41    0.26
  -9  -8  -3    1.41    0.32
  -9   8   3    0.41    0.31
  -9   8   3    0.45    0.26
  -9  -8  -3    1.05    0.28
  -9  -8  -3    1.07    0.31
  -9   8   3    0.70    0.35
  -9   8  -3    0.45    0.25
  -9   8  -3    0.74    0.26
  -9   8  -3    0.81    0.33
  -9  -8   3    0.82    0.27
  -9  -8   3    1.32    0.26
  -9   8  -3    0.79    0.33
 -10   8   3    0.14    0.24
 -10   8   3    0.27    0.22
 -10  -8  -3    0.27    0.13
 -10  -8  -3   -0.05    0.20
 -10  -8  -3    0.27    0.19
 -10  -8  -3    0.26    0.19
 -10  -8  -3    0.11    0.21
 -10   8   3   -0.02    0.23
 -10  -8   3    0.16    0.18
 -10   8  -3    0.00    0.21
 -10   8  -3    0.01    0.23
 -10   8  -3   -0.02    0.17
 -10  -8   3   -0.04    0.15
 -11   8   3    0.27    0.21
 -11  -8  -3    0.03    0.15
 -11   8   3   -0.01    0.16
 -11  -8  -3    0.31    0.19
 -11   8  -3    0.05    0.11
 -11  -8   3    0.14    0.13
 -11  -8   3    0.16    0.15
 -11   8  -3    0.01    0.16
  11  -8  -3    0.23    0.17
  12  -8   3   -0.07    0.11
  12  -8  -3    0.09    0.11
   0  -9  -3    7.26    0.67
   0  -9   3    6.77    0.65
   0  -9  -3    7.17    0.65
   0  -9   3    7.84    0.67
   0   9  -3    6.30    0.89
   1  -9   3    7.91    0.69
   1   9  -3    6.61    0.93
  -1  -9  -3    8.31    0.70
  -1  -9  -3    7.32    0.67
   1  -9   3    7.65    0.68
  -1  -9   3    6.95    0.69
  -1   9  -3    6.51    0.92
  -1  -9   3    6.71    0.68
   1  -9  -3    8.34    0.67
   2  -9   3    3.30    0.38
  -2  -9  -3    3.68    0.39
   2   9  -3    4.28    0.52
  -2  -9  -3    3.12    0.37
   2  -9  -3    4.77    0.38
  -2  -9   3    3.71    0.38
   3  -9   3    1.02    0.16
   3   9  -3    1.98    0.25
  -3  -9  -3    1.25    0.18
  -3  -9  -3    1.37    0.17
  -3  -9   3    1.08    0.17
   3  -9  -3    1.36    0.17
  -4  -9  -3    1.37    0.20
   4   9  -3    1.73    0.27
   4  -9   3    1.72    0.18
   4  -9  -3    1.01    0.17
   5  -9   3    0.01    0.08
  -5  -9  -3   -0.12    0.10
  -5  -9  -3    0.16    0.20
  -6   9   3    0.02    0.30
  -6   9   3    0.06    0.26
  -6  -9  -3    0.26    0.26
  -6  -9  -3    0.30    0.22
  -6  -9  -3    0.15    0.19
  -6  -9  -3    0.04    0.21
  -6   9  -3    0.25    0.30
  -6   9  -3   -0.07    0.20
  -6   9  -3   -0.07    0.24
  -6  -9   3   -0.17    0.22
  -7   9   3    0.96    0.39
  -7  -9  -3    1.68    0.34
  -7  -9  -3    2.00    0.42
  -7   9   3    1.12    0.43
  -7  -9  -3    2.10    0.35
  -7  -9  -3    1.51    0.40
  -7   9  -3    1.20    0.35
  -7   9  -3    0.53    0.38
  -7  -9   3    1.39    0.33
  -7  -9   3    2.04    0.43
  -7   9  -3    1.91    0.36
  -8  -9  -3    0.34    0.20
  -8  -9  -3    0.32    0.25
  -8   9   3    0.20    0.26
  -8   9   3    0.04    0.29
  -8  -9  -3    0.23    0.21
  -8  -9  -3    0.31    0.19
  -8   9  -3   -0.30    0.16
  -8  -9   3    0.19    0.18
  -8  -9   3    0.08    0.20
  -8   9  -3   -0.20    0.24
  -9  -9  -3    0.24    0.20
  -9  -9  -3    0.29    0.17
  -9  -9  -3    0.46    0.25
  -9  -9  -3    0.26    0.16
  -9   9   3    0.06    0.21
  -9   9   3   -0.11    0.24
  -9   9   3    0.30    0.29
  -9  -9   3    0.24    0.20
  -9   9  -3    0.26    0.24
  -9   9  -3    0.09    0.20
  -9  -9   3    0.47    0.19
 -10  -9  -3    0.28    0.20
 -10   9   3   -0.20    0.21
 -10   9   3    0.06    0.23
 -10   9   3    0.10    0.19
 -10  -9  -3   -0.13    0.16
 -10  -9  -3    0.12    0.17
 -10  -9   3    0.01    0.16
 -10   9  -3    0.17    0.16
 -10   9  -3   -0.16    0.17
 -10  -9   3    0.12    0.15
 -11  -9  -3    0.20    0.11
 -11   9   3    0.32    0.15
 -11   9   3    0.42    0.20
 -11  -9   3    0.30    0.15
 -11  -9   3    0.37    0.11
 -11   9  -3    0.10    0.16
  11  -9  -3    0.26    0.15
   0 -10  -3    0.01    0.07
   0 -10   3   -0.06    0.08
   0 -10  -3    0.03    0.07
   1 -10   3    0.25    0.08
  -1 -10  -3    0.13    0.08
  -1 -10  -3    0.22    0.09
   1 -10  -3    0.37    0.09
  -1 -10   3    0.05    0.09
   1 -10  -3    0.25    0.08
  -2 -10  -3    0.22    0.09
   2 -10   3    0.16    0.08
   2  10  -3    0.16    0.11
   2 -10  -3    0.26    0.08
   3 -10   3    0.75    0.13
  -3 -10  -3    1.29    0.17
   3  10  -3    1.13    0.20
   3 -10  -3    0.77    0.13
  -4 -10  -3    3.10    0.56
  -4  10   3    1.61    0.52
  -4 -10  -3    2.58    0.48
  -4  10  -3    2.81    0.57
  -5 -10  -3    2.36    0.52
  -5  10   3    2.22    0.54
  -5 -10  -3    3.56    0.56
  -5 -10  -3    2.69    0.45
  -5 -10  -3    2.67    0.43
  -5  10   3    1.19    0.48
  -5  10  -3    1.20    0.49
  -5 -10   3    2.42    0.52
  -5 -10   3    2.39    0.51
  -6  10   3    1.36    0.46
  -6 -10  -3    2.73    0.48
  -6 -10  -3    1.70    0.44
  -6 -10  -3    2.47    0.39
  -6  10   3    0.73    0.40
  -6 -10  -3    1.91    0.37
  -6  10  -3    1.37    0.39
  -6  10  -3    1.35    0.45
  -6 -10   3    2.31    0.46
  -7  10   3    1.70    0.48
  -7  10   3    1.68    0.45
  -7 -10  -3    2.54    0.39
  -7 -10  -3    1.87    0.43
  -7 -10  -3    1.87    0.37
  -7 -10  -3    2.22    0.46
  -7 -10   3    2.59    0.46
  -7  10  -3    0.88    0.36
  -7  10  -3    0.77    0.42
  -7 -10   3    1.98    0.36
  -8  10   3    0.31    0.30
  -8 -10  -3    1.00    0.28
  -8 -10  -3    1.15    0.27
  -8  10   3    0.80    0.35
  -8 -10  -3    1.56    0.35
  -8 -10  -3    2.11    0.28
  -8 -10   3    0.83    0.25
  -8  10  -3    0.64    0.27
  -8  10  -3    0.56    0.32
  -8 -10   3    0.82    0.24
  -9  10   3    0.31    0.27
  -9 -10  -3    0.39    0.17
  -9  10   3    0.50    0.28
  -9 -10  -3    1.02    0.28
  -9 -10  -3    0.97    0.19
  -9 -10  -3    0.74    0.22
  -9  10   3    0.64    0.24
  -9  10  -3    0.53    0.26
  -9 -10   3    0.89    0.20
  -9  10  -3    0.73    0.22
  -9 -10   3    0.18    0.16
 -10  10   3    0.29    0.21
 -10 -10  -3    0.34    0.19
 -10  10   3    0.46    0.22
 -10 -10  -3    0.23    0.12
 -10  10   3    0.45    0.20
 -10  10  -3    0.41    0.16
 -10  10  -3    0.23    0.21
  10 -10  -3    0.30    0.17
 -10 -10   3    0.27    0.17
 -10 -10   3    0.23    0.14
   0 -11  -3    0.04    0.08
  -1 -11  -3   13.80    1.23
   1 -11  -3   12.57    1.23
  -2  11   3    1.04    0.39
  -2 -11  -3    1.27    0.37
   2  11  -3    1.73    0.45
  -2  11  -3    0.45    0.38
  -3 -11  -3   10.06    1.38
   3 -11   3   10.05    1.38
  -3  11   3    9.86    1.63
  -3 -11  -3   13.67    1.64
   3 -11  -3    9.72    1.38
  -3  11  -3    9.80    1.67
  -3 -11   3    9.54    1.61
  -3 -11   3   10.17    1.39
  -4  11   3    0.02    0.29
  -4 -11  -3    0.89    0.25
  -4 -11  -3    0.76    0.31
  -4  11  -3    0.13    0.31
  -4 -11   3    0.20    0.26
  -5 -11  -3    3.55    0.50
  -5  11   3    1.21    0.54
  -5 -11  -3    2.37    0.57
  -5 -11  -3    3.69    0.62
  -5 -11  -3    3.37    0.51
  -5 -11   3    2.81    0.56
  -5  11  -3    2.03    0.57
  -6 -11  -3    0.45    0.22
  -6 -11  -3    0.70    0.25
  -6 -11  -3    0.33    0.28
  -6 -11  -3    0.69    0.27
  -6  11   3    0.28    0.29
  -6 -11   3    0.94    0.27
  -6  11  -3    1.25    0.38
  -6  11  -3    0.40    0.25
  -7 -11  -3    2.67    0.49
  -7 -11  -3    2.64    0.41
  -7 -11  -3    2.55    0.48
  -7  11   3    1.24    0.47
  -7  11   3    1.39    0.47
  -7 -11  -3    2.58    0.40
  -7 -11   3    2.73    0.49
  -7  11  -3    1.52    0.42
  -7  11  -3    1.16    0.45
  -8  11   3    0.07    0.25
  -8 -11  -3   -0.07    0.17
  -8  11   3    0.34    0.22
  -8  11   3    0.16    0.27
  -8 -11  -3    0.13    0.16
  -8 -11  -3    0.03    0.22
  -8  11  -3    0.04    0.20
  -8 -11   3   -0.12    0.16
  -8 -11   3   -0.03    0.17
  -8  11  -3   -0.21    0.23
  -9 -11  -3    0.27    0.19
  -9  11   3    0.11    0.22
  -9 -11  -3    0.15    0.17
  -9 -11  -3    0.44    0.13
  -9  11   3    0.47    0.22
  -9  11  -3    0.06    0.17
  -9  11  -3    0.00    0.19
  -9 -11   3    0.38    0.19
  -9 -11   3    0.58    0.17
 -10 -11  -3    0.15    0.13
 -10  11   3    0.14    0.15
 -10  11  -3    0.14    0.11
 -10 -11   3    0.29    0.11
 -10  11  -3   -0.17    0.16
 -10 -11   3    0.17    0.14
   0 -12   3    0.73    0.27
   0 -12  -3    0.78    0.26
   0  12   3    0.78    0.40
   0  12  -3    1.29    0.42
   1  12  -3    0.31    0.36
  -1  12   3    0.53    0.35
  -1 -12  -3    0.04    0.20
   1 -12   3    0.40    0.24
   1  12   3    0.46    0.36
  -1  12  -3    0.19    0.35
   1 -12  -3    0.09    0.21
  -1 -12   3    0.31    0.23
   2 -12   3    3.72    0.59
  -2  12   3    2.75    0.71
   2  12  -3    3.74    0.75
  -2 -12  -3    4.08    0.58
  -2 -12   3    3.89    0.59
   2 -12  -3    3.76    0.58
  -2  12  -3    3.83    0.76
   2  12   3    4.09    0.77
  -3 -12  -3    1.42    0.38
  -3 -12  -3    1.79    0.30
   3 -12   3    1.17    0.29
   3  12  -3    2.12    0.51
  -3  12   3    0.46    0.37
  -3 -12   3    1.44    0.30
   3 -12  -3    1.10    0.28
  -3  12  -3    0.92    0.41
  -4 -12  -3   -0.06    0.24
  -4 -12  -3    0.21    0.21
   4  12  -3    0.39    0.36
  -4  12   3    0.20    0.28
  -4  12  -3    0.37    0.33
  -4 -12   3    0.08    0.22
  -5  12   3    0.69    0.34
   5  12  -3    1.56    0.44
  -5 -12  -3    1.11    0.35
  -5 -12  -3    1.50    0.29
  -5  12  -3    0.46    0.35
  -5 -12   3    0.98    0.32
  -6 -12  -3    0.94    0.23
  -6  12   3    0.35    0.29
  -6 -12  -3    0.72    0.29
  -6 -12  -3    1.37    0.29
  -6  12  -3    0.65    0.27
  -6 -12   3    0.58    0.21
  -6  12  -3    0.27    0.31
  -7 -12  -3    0.18    0.17
  -7 -12  -3    0.33    0.23
  -7 -12  -3    0.32    0.20
  -7  12   3    0.26    0.25
  -7  12  -3    0.01    0.20
  -7  12  -3   -0.30    0.22
  -7 -12   3    0.36    0.19
  -7 -12   3    0.09    0.18
  -8 -12  -3    0.51    0.16
  -8 -12  -3    0.34    0.21
  -8  12   3    0.02    0.21
  -8  12   3    0.15    0.23
  -8 -12  -3    0.24    0.13
  -8 -12   3    0.52    0.17
  -8 -12   3    0.47    0.16
  -8  12  -3    0.25    0.19
  -8  12  -3    0.27    0.23
  -9 -12  -3    0.08    0.15
  -9  12   3    0.10    0.18
  -9  12   3    0.24    0.17
  -9 -12  -3    0.24    0.14
  -9  12  -3    0.05    0.16
  -9  12  -3    0.30    0.15
  -9 -12   3   -0.03    0.13
  -9 -12   3    0.07    0.12
   0 -13   3    1.00    0.31
   0 -13  -3    1.56    0.31
   0  13   3    0.82    0.41
   0  13  -3    1.68    0.46
  -1 -13  -3    0.37    0.22
  -1  13   3    0.39    0.34
   1 -13   3    0.45    0.23
   1  13  -3    0.72    0.39
   1  13   3    0.45    0.36
  -1  13  -3    0.27    0.34
  -1 -13   3    0.49    0.23
   1 -13  -3    0.38    0.22
  -2  13   3    1.93    0.55
   2 -13   3    2.66    0.44
  -2 -13  -3    2.13    0.42
   2  13  -3    2.82    0.61
   2  13   3    2.96    0.62
  -2 -13   3    2.70    0.44
  -2  13  -3    2.77    0.60
   2 -13  -3    2.70    0.43
   3 -13   3    0.58    0.20
  -3 -13  -3    0.43    0.19
  -3 -13  -3    0.36    0.22
  -3  13   3    0.51    0.32
   3  13  -3    0.82    0.39
  -3 -13   3    0.24    0.20
   3  13   3    0.13    0.36
   3 -13  -3    0.96    0.21
  -3  13  -3    0.25    0.32
   4  13  -3    1.56    0.45
  -4  13   3    0.88    0.37
  -4 -13  -3    1.41    0.30
   4  13   3    2.35    0.49
  -4  13  -3    1.22    0.41
  -5 -13  -3    0.02    0.22
   5  13  -3    0.16    0.32
  -5  13   3    0.06    0.24
  -5 -13  -3    0.40    0.19
  -5  13  -3    0.12    0.29
   5  13   3   -0.03    0.31
  -6 -13  -3   -0.01    0.20
  -6 -13  -3    0.05    0.15
  -6  13   3   -0.19    0.22
  -6  13  -3    0.18    0.28
  -6 -13   3    0.14    0.18
   6  13   3    0.15    0.30
  -6  13  -3    0.10    0.20
  -7  13   3    0.13    0.21
  -7 -13  -3    0.09    0.18
  -7 -13  -3    0.34    0.16
  -7 -13  -3    0.29    0.16
  -7 -13   3    0.22    0.16
   7  13   3    0.30    0.28
  -7  13  -3   -0.01    0.19
  -7  13  -3    0.34    0.25
  -8 -13  -3   -0.04    0.12
  -8  13   3    0.28    0.20
  -8  13   3   -0.06    0.17
  -8 -13  -3    0.02    0.10
  -8 -13   3    0.12    0.13
  -8  13  -3   -0.01    0.17
   8  13   3   -0.17    0.22
  -8  13  -3    0.06    0.15
   0 -14   3    0.20    0.21
   0  14   3    0.41    0.34
   0 -14  -3    0.08    0.19
   0  14  -3   -0.08    0.32
   1  14  -3    0.12    0.34
  -1  14   3   -0.31    0.29
   1 -14   3   -0.03    0.19
  -1 -14  -3    0.60    0.21
   1 -14  -3    0.51    0.21
  -1 -14   3    0.13    0.20
  -1  14  -3    0.00    0.31
   1  14   3    0.31    0.35
  -2  14   3    0.17    0.30
   2  14  -3    0.31    0.34
  -2 -14  -3   -0.05    0.17
   2 -14   3    0.47    0.20
  -2  14  -3    0.21    0.32
   2 -14  -3    0.38    0.18
  -2 -14   3    0.58    0.21
   2  14   3    0.54    0.36
   3  14  -3    0.03    0.32
  -3 -14  -3    0.10    0.16
  -3 -14  -3    0.32    0.20
   3 -14   3    0.02    0.16
  -3  14   3    0.00    0.26
   3  14   3    0.31    0.34
  -3 -14   3    0.22    0.17
   3 -14  -3   -0.02    0.15
  -3  14  -3    0.04    0.29
  -4  14   3   -0.12    0.23
   4  14  -3    0.15    0.31
  -4 -14  -3    0.02    0.17
  -4  14  -3    0.13    0.28
   4  14   3    0.13    0.30
  -5 -14  -3    0.48    0.17
  -5  14   3    0.12    0.23
  -5  14  -3    0.43    0.29
  -5 -14   3    0.37    0.16
   5  14   3    0.81    0.32
  -6  14   3   -0.09    0.20
  -6 -14  -3    0.11    0.15
   6  14   3    0.00    0.25
  -6  14  -3   -0.13    0.22
  -6 -14   3    0.25    0.16
  -6  14  -3    0.00    0.18
  -7  14   3    0.13    0.17
  -7 -14  -3    0.26    0.12
  -7  14  -3    0.18    0.16
  -7  14  -3    0.06    0.19
   7  14   3    0.21    0.23
  -7 -14   3    0.26    0.14
   0  15   3    0.47    0.31
   0 -15  -3   -0.04    0.16
   0 -15   3   -0.20    0.16
   0  15  -3   -0.02    0.29
  -1 -15  -3    0.46    0.19
  -1  15   3    0.28    0.30
   1  15  -3    0.38    0.32
   1 -15   3    0.52    0.20
  -1  15  -3    0.16    0.30
   1 -15  -3    0.53    0.19
  -1 -15   3    0.80    0.22
   1  15   3    0.61    0.33
   2  15  -3   -0.09    0.28
  -2 -15  -3    0.21    0.16
   2 -15   3    0.41    0.16
  -2  15   3   -0.21    0.24
   2 -15  -3    0.13    0.15
  -2  15  -3   -0.13    0.26
   2  15   3   -0.20    0.29
  -2 -15   3    0.17    0.17
   3  15  -3    0.35    0.29
   3 -15   3    0.05    0.13
  -3 -15  -3    0.14    0.15
  -3  15   3    0.01    0.23
  -3 -15  -3    0.22    0.17
   3  15   3    0.24    0.29
  -3 -15   3    0.47    0.15
   3 -15  -3    0.10    0.14
  -3  15  -3    0.01    0.26
  -4 -15  -3   -0.10    0.14
   4  15  -3    0.17    0.27
  -4  15   3   -0.12    0.20
  -4  15  -3    0.04    0.25
   4  15   3   -0.07    0.26
  -5  15   3    0.20    0.20
  -5 -15  -3    0.11    0.13
  -5  15  -3    0.35    0.20
  -5 -15   3    0.33    0.16
   5  15   3    0.40    0.25
  -5  15  -3   -0.14    0.22
  -6 -15  -3    0.11    0.11
  -6  15   3   -0.04    0.16
  -6 -15   3    0.04    0.12
  -6  15  -3    0.23    0.19
   6  15   3    0.02    0.20
   0 -16  -3    0.36    0.16
   0 -16   3    0.45    0.16
   0  16  -3    0.11    0.26
   0  16   3    0.13    0.25
   1  16  -3    0.41    0.27
  -1  16   3   -0.06    0.22
  -1 -16  -3    0.10    0.14
   1 -16   3    0.05    0.13
  -1 -16   3   -0.19    0.13
   1 -16  -3   -0.05    0.13
   1  16   3   -0.12    0.24
  -1  16  -3   -0.50    0.21
  -2  16   3    0.23    0.23
   2 -16   3    0.17    0.12
  -2 -16  -3    0.21    0.13
   2  16  -3    0.23    0.26
  -2 -16  -3    0.23    0.15
  -2 -16   3    0.21    0.14
   2 -16  -3    0.24    0.13
   2  16   3    0.09    0.24
  -2  16  -3   -0.20    0.22
   3  16  -3   -0.02    0.22
   3 -16   3    0.00    0.10
  -3 -16  -3    0.19    0.12
  -3  16   3   -0.13    0.18
  -3 -16  -3    0.03    0.13
  -3 -16   3   -0.04    0.11
   3 -16  -3    0.02    0.10
   3  16   3    0.11    0.23
  -3  16  -3    0.25    0.23
  -4 -16  -3    0.57    0.14
  -4  16   3    0.17    0.19
  -4  16  -3   -0.13    0.19
   4  16   3    0.27    0.22
   0 -17   3    0.34    0.12
   0  17   3    0.29    0.20
   0 -17  -3    0.29    0.12
   1 -17   3    0.18    0.11
  -1  17   3    0.03    0.17
  -1 -17  -3    0.26    0.11
  -1 -17   3    0.09    0.11
   1  17   3   -0.21    0.18
   1 -17  -3    0.15    0.11
   0   0  -4   44.93    3.99
   0   0  -4   45.74    5.53
  -1   0   4   64.14    6.40
  -1   0  -4   60.78    5.79
  -1   0  -4   65.85    5.61
  -2   0   4   28.05    2.41
  -2   0  -4   26.45    2.49
   2   0  -4   27.16    2.49
  -2   0  -4   28.39    2.41
  -2   0   4   26.33    2.75
   3   0  -4    6.08    0.50
  -3   0  -4    5.79    0.48
   3   0  -4    4.72    0.68
  -3   0  -4    5.36    0.51
   3   0   4    5.27    0.50
  -3   0   4    4.58    0.48
  -4   0  -4    1.43    0.17
   4   0   4    1.71    0.16
   4   0   4    1.14    0.22
   4   0  -4    1.28    0.22
   4   0  -4    1.43    0.16
   5   0   4   70.41    8.30
   5   0  -4   63.57    8.29
   5   0  -4   69.22    6.17
   6   0   4    2.01    0.31
   6   0  -4    1.90    0.21
   6   0   4    1.79    0.21
   6   0  -4    1.45    0.29
   7   0   4    1.16    0.25
   7   0  -4    0.96    0.24
   7   0  -4    1.10    0.16
   7   0   4    1.40    0.17
   8   0   4    0.75    0.15
   8   0  -4    0.70    0.24
   8   0  -4    0.94    0.15
   8   0   4    1.38    0.26
  -9   0  -4    0.24    0.23
  -9   0  -4   -0.23    0.25
  -9   0  -4    0.06    0.17
  -9   0   4    0.32    0.27
  -9   0   4    0.13    0.21
  -9   0  -4    0.19    0.28
  10   0  -4    2.57    0.54
 -10   0   4    2.77    0.55
 -10   0   4    3.22    0.52
 -10   0  -4    2.84    0.51
 -10   0   4    3.67    0.64
 -10   0  -4    3.05    0.52
 -10   0  -4    3.64    0.62
 -10   0  -4    3.20    0.62
 -11   0  -4    0.08    0.22
 -11   0   4   -0.03    0.18
 -11   0  -4   -0.08    0.11
 -11   0   4    0.30    0.24
  11   0  -4   -0.23    0.18
 -11   0  -4    0.14    0.24
 -11   0  -4    0.20    0.19
 -12   0  -4    0.19    0.20
 -12   0  -4    0.12    0.18
 -12   0   4    0.15    0.20
 -12   0   4    0.07    0.15
 -12   0  -4    0.29    0.21
 -13   0  -4    0.42    0.14
 -13   0  -4    0.21    0.15
 -13   0  -4    0.13    0.14
   0  -1   4  143.37   14.81
   0   1  -4  155.30   17.99
   0  -1  -4  134.52   13.39
   0  -1   4  156.72   12.98
   1  -1   4  256.48   23.49
  -1  -1  -4  256.29   23.49
   1   1  -4  227.49   31.54
   1  -1   4  256.22   25.96
  -1  -1  -4  280.40   22.75
   1  -1  -4  278.46   22.75
   1  -1  -4  231.46   23.48
  -1  -1   4  265.07   25.97
  -1  -1   4  276.17   22.75
   2  -1   4  555.19   50.76
  -2  -1  -4  603.76   49.17
  -2   1   4  538.51   56.12
  -2  -1  -4  542.81   50.76
   2   1   4  602.58   68.17
   2  -1  -4  574.52   68.16
   2  -1  -4  542.43   50.76
  -2  -1   4  535.57   50.76
  -2  -1   4  561.44   56.12
   2  -1  -4  533.41   49.17
   3  -1   4    3.09    0.28
  -3  -1  -4    3.34    0.30
  -3   1   4    3.29    0.27
  -3   1   4    2.72    0.31
   3  -1   4    3.21    0.29
   3   1  -4    2.68    0.40
   3  -1  -4    2.59    0.39
  -3  -1   4    3.21    0.28
   3   1   4    2.53    0.40
   3  -1  -4    3.09    0.29
   4   1  -4   48.74    4.32
  -4  -1  -4   48.12    4.32
   4   1  -4   41.92    5.80
   4  -1   4   51.11    4.32
   4  -1   4   45.89    4.32
  -4  -1  -4   49.86    4.17
   4  -1  -4   49.01    4.32
  -4  -1   4   43.16    4.18
   4   1   4   48.30    4.33
   4   1   4   47.68    5.80
   4  -1  -4   46.23    5.80
  -5  -1  -4   43.30    3.92
   5  -1   4   43.20    3.91
   5  -1   4   45.03    5.27
   5   1  -4   45.63    3.91
   5   1  -4   38.33    5.26
   5  -1  -4   43.99    3.91
   5   1   4   41.72    5.26
   5   1   4   43.67    3.92
   5  -1  -4   40.65    5.26
   6  -1   4    4.61    0.46
   6  -1   4    4.72    0.65
   6   1  -4    4.48    0.64
   6   1  -4    5.02    0.46
   6  -1  -4    4.58    0.45
   6  -1  -4    4.81    0.64
   6   1   4    4.40    0.64
   7   1  -4    2.83    0.27
   7   1  -4    2.14    0.39
   7  -1   4    2.27    0.39
   7  -1   4    2.21    0.26
   7  -1  -4    3.04    0.28
   7   1   4    2.70    0.28
   7   1   4    2.33    0.38
   7  -1  -4    1.54    0.36
   8  -1   4    2.91    0.30
   8   1  -4    2.57    0.44
   8   1  -4    2.51    0.29
   8  -1   4    2.23    0.43
   8   1   4    2.70    0.30
   8  -1  -4    2.93    0.30
   8  -1  -4    2.68    0.44
   8   1   4    2.16    0.42
  -9  -1  -4    2.24    0.46
  -9   1   4    2.11    0.45
  -9  -1  -4    1.54    0.33
  -9  -1  -4    1.44    0.40
  -9   1   4    1.52    0.35
  -9  -1  -4    1.25    0.34
  -9   1   4    1.53    0.38
  -9   1  -4    1.74    0.45
  -9   1  -4    1.80    0.35
  -9  -1   4    1.25    0.41
  -9  -1   4    1.88    0.38
  -9  -1   4    1.42    0.34
  -9   1  -4    1.74    0.43
  -9   1  -4    1.59    0.33
 -10   1   4    1.43    0.35
 -10   1   4    1.34    0.32
 -10  -1  -4    1.85    0.41
 -10   1   4    1.56    0.41
 -10  -1  -4    1.95    0.34
 -10  -1  -4    1.35    0.39
 -10  -1  -4    1.57    0.30
 -10  -1   4    1.29    0.33
 -10   1  -4    1.11    0.32
 -10   1  -4    1.41    0.30
 -10  -1   4    1.18    0.31
 -10   1  -4    1.66    0.42
 -10  -1   4    1.43    0.39
 -10   1  -4    1.28    0.39
 -11  -1  -4    0.40    0.20
 -11   1   4   -0.09    0.22
 -11   1   4    0.17    0.20
 -11  -1  -4    0.33    0.24
 -11  -1  -4    0.37    0.25
 -11  -1  -4    0.37    0.12
  11  -1  -4    0.14    0.21
 -11   1  -4    0.12    0.14
 -11   1  -4    0.04    0.23
 -11  -1   4    0.20    0.23
 -11   1  -4    0.28    0.24
 -11   1  -4    0.19    0.21
 -11  -1   4    0.33    0.20
 -12  -1  -4    0.18    0.20
 -12   1   4   -0.11    0.18
 -12   1   4    0.50    0.18
 -12  -1  -4    0.22    0.17
 -12  -1  -4    0.25    0.20
 -12   1  -4    0.06    0.19
 -12  -1   4    0.09    0.20
 -12   1  -4    0.26    0.21
  12  -1  -4    0.53    0.19
 -12  -1   4    0.35    0.16
 -12   1  -4    0.22    0.18
 -13   1   4    0.13    0.15
 -13  -1  -4    0.21    0.14
 -13  -1  -4    0.03    0.12
 -13  -1  -4    0.17    0.15
 -13   1  -4    0.19    0.12
 -13  -1   4    0.29    0.16
 -13   1  -4   -0.17    0.13
 -13   1  -4    0.07    0.14
   0  -2   4   46.95    4.55
   0  -2  -4   44.38    4.12
   0  -2  -4   46.89    3.99
   0  -2   4   46.99    3.99
   0  -2   4   41.67    4.11
   1  -2   4  261.34   24.53
   1   2  -4  269.66   32.94
   1  -2   4  296.32   23.76
   1  -2   4  288.37   27.12
  -1  -2  -4  294.56   23.76
  -1  -2  -4  268.54   24.53
   1  -2  -4  277.76   23.76
  -1   2  -4  239.06   32.94
  -1  -2   4  248.30   24.53
   1  -2  -4  264.54   24.53
   1   2   4  251.08   32.94
  -1  -2   4  282.13   23.76
   2  -2   4  107.10    9.87
  -2  -2  -4  104.67    9.87
   2   2  -4   92.67   13.26
  -2  -2  -4  113.24    9.56
   2  -2   4  117.64    9.89
   2  -2   4  108.21    9.56
   2  -2  -4  125.07   13.26
  -2  -2   4  109.88    9.56
  -2  -2   4  102.48    9.87
   2  -2  -4  106.92    9.56
   2  -2  -4  105.43    9.87
   2   2   4  109.47   13.26
  -3  -2  -4    9.94    0.95
   3  -2   4   11.05    0.95
  -3   2   4    9.76    1.04
  -3  -2  -4   11.44    0.91
   3   2  -4    9.28    1.28
  -3  -2   4    9.45    0.92
  -3  -2   4   10.40    0.95
   3   2   4    9.50    1.28
   3  -2  -4   10.48    1.27
   3   2   4   11.63    0.96
   3  -2  -4   10.23    0.95
  -4  -2  -4   55.15    4.41
   4  -2   4   49.38    4.56
   4   2  -4   44.90    6.13
  -4  -2  -4   48.60    4.56
   4   2   4   49.20    4.57
   4  -2  -4   50.86    4.56
  -4  -2   4   44.81    4.41
   4   2   4   50.79    6.13
  -4  -2   4   49.41    4.56
   4  -2  -4   56.26    6.12
   5  -2   4   12.66    1.16
  -5  -2  -4   12.67    1.16
   5   2  -4   11.05    1.56
   5  -2  -4   12.66    1.56
   5   2   4   12.37    1.57
   5   2   4   13.15    1.17
   5  -2  -4   12.72    1.16
   6   2  -4    3.18    0.61
   6  -2   4    5.10    0.45
  -6  -2  -4    4.51    0.46
   6  -2   4    5.04    0.63
   6   2  -4    4.69    0.44
   6  -2  -4    4.65    0.44
   6   2   4    4.37    0.62
   6  -2  -4    4.34    0.61
   7  -2   4    0.55    0.12
   7   2  -4    0.81    0.14
   7  -2   4    1.14    0.23
   7   2  -4    0.88    0.23
   7  -2  -4    0.70    0.20
   7  -2  -4    1.10    0.14
   7   2   4    0.80    0.21
   8  -2   4    6.45    0.93
   8  -2   4    7.18    0.66
   8   2  -4    6.09    0.92
   8   2   4    7.02    0.67
   8  -2  -4    7.22    0.94
   8  -2  -4    6.64    0.66
  -9   2   4    0.88    0.27
  -9  -2  -4    1.01    0.24
  -9   2   4    0.92    0.37
  -9   2   4    0.79    0.29
  -9  -2  -4    0.80    0.33
  -9  -2  -4    1.34    0.29
  -9  -2  -4    1.10    0.34
  -9   2  -4    0.99    0.36
  -9   2  -4    1.43    0.29
  -9  -2   4    0.76    0.27
  -9   2  -4    1.32    0.39
  -9  -2   4    1.34    0.30
  -9  -2   4    0.44    0.32
  -9  -2   4    1.38    0.40
  -9   2  -4    0.84    0.26
 -10   2   4    1.53    0.37
 -10   2   4    1.73    0.44
 -10  -2  -4    1.48    0.30
 -10  -2  -4    2.09    0.43
 -10  -2  -4    2.02    0.35
 -10  -2  -4    1.01    0.37
 -10   2   4    1.63    0.34
 -10  -2   4    2.10    0.35
 -10   2  -4    1.39    0.32
 -10   2  -4    1.38    0.34
 -10   2  -4    1.72    0.44
 -10  -2   4    1.37    0.39
 -10   2  -4    1.43    0.41
 -10  -2   4    2.00    0.36
 -11   2   4    1.02    0.33
 -11  -2  -4    0.82    0.29
 -11  -2  -4    1.04    0.31
 -11   2   4    1.04    0.28
 -11  -2  -4    1.24    0.26
 -11  -2   4    0.86    0.30
 -11   2  -4    0.94    0.30
 -11   2  -4    1.00    0.32
 -11  -2   4    1.07    0.26
 -11   2  -4    0.72    0.21
 -11   2  -4    1.26    0.27
  11  -2  -4    0.42    0.26
  12  -2   4    0.30    0.21
 -12   2   4    0.55    0.20
 -12  -2  -4    0.84    0.25
 -12  -2  -4    0.78    0.21
 -12   2   4    0.81    0.27
 -12  -2  -4    0.69    0.24
 -12   2  -4    0.56    0.23
 -12  -2   4    0.50    0.24
  12  -2  -4    0.61    0.22
 -12  -2   4    0.83    0.19
 -12   2  -4    0.72    0.25
 -12   2  -4    0.55    0.21
 -13  -2  -4    0.28    0.13
 -13   2   4    0.32    0.15
 -13  -2  -4    0.36    0.16
  13  -2  -4    0.12    0.13
 -13  -2   4    0.26    0.15
 -13   2  -4    0.30    0.15
 -13   2  -4    0.15    0.13
 -13   2  -4    0.18    0.15
   0  -3   4    0.05    0.05
   0  -3  -4   -0.04    0.03
   0   3  -4    0.03    0.04
   0  -3   4    0.09    0.02
   0   3   4    0.03    0.03
   0  -3  -4    0.02    0.03
   1  -3   4   54.71    5.10
   1  -3   4   53.75    4.95
  -1  -3  -4   59.33    4.94
   1   3  -4   57.13    6.86
  -1  -3  -4   54.78    5.10
   1  -3  -4   56.15    4.94
   1  -3  -4   55.57    5.10
  -1  -3   4   52.65    5.10
  -1   3  -4   60.93    6.85
   2  -3   4   60.84    5.84
   2  -3   4   67.05    6.03
  -2  -3  -4   75.30    5.84
  -2  -3  -4   67.84    6.03
   2  -3  -4   67.46    6.03
  -2  -3   4   66.65    6.03
  -2  -3   4   65.52    5.84
   2  -3  -4   68.56    5.84
   2   3   4   57.34    8.10
   3  -3   4    5.01    0.42
  -3  -3  -4    4.72    0.40
  -3  -3  -4    5.30    0.43
  -3  -3   4    4.61    0.42
   3   3   4    3.33    0.57
   3  -3  -4    4.36    0.40
   3   3   4    3.46    0.43
   3  -3  -4    4.25    0.42
  -3  -3   4    4.65    0.42
  -4  -3  -4    9.50    0.74
   4  -3   4    8.62    0.77
  -4  -3  -4    9.64    0.78
   4   3  -4    7.33    1.05
  -4  -3   4    7.59    0.77
   4   3   4    7.92    1.05
   4  -3  -4    8.90    1.04
  -4  -3   4    7.40    0.75
   4  -3  -4    7.80    0.77
   4   3   4    7.89    0.79
   5   3  -4    2.44    0.44
   5  -3   4    3.41    0.32
  -5  -3  -4    3.05    0.33
   5  -3  -4    3.05    0.43
   5   3   4    2.97    0.45
   5   3   4    3.62    0.34
  -5  -3   4    3.18    0.31
   5  -3  -4    3.13    0.32
  -5  -3   4    3.26    0.32
   6  -3   4    0.89    0.14
  -6  -3  -4    1.33    0.16
   6   3  -4    0.51    0.20
   6  -3   4    1.38    0.23
   6  -3  -4    0.87    0.20
   6  -3  -4    1.22    0.14
   6   3   4    0.93    0.21
   7  -3   4    4.84    0.42
   7  -3   4    4.65    0.60
   7   3  -4    4.38    0.42
  -7  -3  -4    3.75    0.42
   7   3  -4    4.05    0.59
   7  -3  -4    3.69    0.41
   7   3   4    3.11    0.57
   8   3  -4    1.52    0.36
   8  -3   4    2.09    0.37
   8  -3   4    2.13    0.25
   8  -3  -4    2.24    0.24
   8   3   4    2.18    0.26
   8   3   4    1.73    0.37
  -9   3   4    6.68    1.19
  -9  -3  -4    8.22    1.03
  -9  -3  -4    6.87    1.05
  -9   3   4    7.09    1.03
  -9  -3  -4    6.71    1.15
  -9  -3  -4    8.03    1.17
  -9   3   4    5.75    1.10
  -9  -3   4    4.98    1.13
  -9  -3   4    6.65    1.02
  -9   3  -4    7.25    1.03
  -9   3  -4    8.35    1.23
  -9   3  -4    6.75    1.07
  -9  -3   4    7.18    1.08
  -9   3  -4    5.77    1.15
  -9  -3   4    8.01    1.31
 -10  -3  -4    1.06    0.24
 -10  -3  -4    1.16    0.33
 -10  -3  -4    1.68    0.37
 -10  -3  -4    1.95    0.31
 -10   3   4    0.64    0.34
 -10   3   4    0.77    0.31
 -10  -3   4    1.71    0.40
 -10  -3   4    0.90    0.27
 -10  -3   4    0.87    0.27
 -10   3  -4    1.17    0.35
 -10   3  -4    0.81    0.28
 -10  -3   4    1.19    0.33
 -10   3  -4    1.22    0.38
 -10   3  -4    1.20    0.28
 -11   3   4    0.63    0.30
 -11  -3  -4    1.06    0.30
 -11   3   4    0.86    0.27
 -11  -3  -4    1.35    0.26
 -11  -3  -4    0.91    0.30
 -11  -3   4    1.09    0.32
 -11  -3   4    1.04    0.25
 -11   3  -4    0.52    0.30
 -11  -3   4    1.31    0.31
 -11   3  -4    0.95    0.22
 -11   3  -4    0.72    0.29
 -11   3  -4    1.13    0.27
  11  -3  -4    0.59    0.28
 -12   3   4    0.28    0.17
 -12  -3  -4    0.12    0.18
 -12  -3  -4    0.16    0.19
 -12   3   4    0.54    0.23
 -12  -3  -4    0.61    0.18
 -12  -3   4    0.40    0.14
 -12   3  -4    0.08    0.20
 -12  -3   4    0.46    0.21
 -12   3  -4    0.10    0.18
  12  -3  -4    0.20    0.18
 -12   3  -4    0.25    0.17
 -13   3   4    0.31    0.15
 -13  -3  -4    0.21    0.15
  13  -3  -4    0.28    0.13
 -13   3  -4    0.45    0.16
   0   4  -4    3.97    0.50
   0   4   4    3.85    0.49
   0  -4   4    3.36    0.37
   0  -4   4    4.01    0.37
   0  -4  -4    3.96    0.37
   0  -4  -4    4.31    0.36
   1   4  -4    1.12    0.15
  -1  -4  -4    0.89    0.11
   1   4  -4    1.01    0.13
   1  -4   4    0.81    0.11
   1  -4   4    0.78    0.10
   1  -4  -4    1.18    0.10
  -1  -4   4    0.98    0.10
   1   4   4    0.96    0.14
   1  -4  -4    0.79    0.10
  -1   4  -4    1.08    0.14
  -2  -4  -4   29.28    2.58
   2   4  -4   30.59    3.46
   2  -4   4   26.73    2.49
   2  -4   4   29.81    2.57
  -2  -4  -4   30.50    2.49
  -2  -4   4   27.69    2.57
   2   4   4   23.44    3.46
  -2  -4   4   27.62    2.50
   2  -4  -4   28.10    2.57
   2  -4  -4   28.57    2.49
  -3  -4  -4   28.46    2.26
   3  -4   4   24.59    2.25
   3   4  -4   23.80    3.03
  -3  -4  -4   25.48    2.18
   3  -4  -4   25.13    2.25
   3   4   4   24.73    3.03
  -3  -4   4   23.60    2.18
   3   4   4   23.70    2.27
  -3  -4   4   23.91    2.25
   3  -4  -4   23.06    2.17
  -4  -4  -4   21.63    1.80
   4   4  -4   19.36    2.51
  -4  -4  -4   24.73    1.87
   4  -4   4   19.38    1.86
   4  -4  -4   19.38    1.86
  -4  -4   4   17.80    1.80
   4   4   4   18.59    1.88
  -4  -4   4   19.16    1.86
   4   4   4   23.28    2.51
   5  -4   4   18.84    1.73
   5   4  -4   16.04    2.34
  -5  -4  -4   20.60    1.67
  -5  -4  -4   19.21    1.74
  -5  -4   4   19.05    1.68
   5   4   4   17.50    1.75
   5   4   4   16.95    2.34
   5  -4  -4   20.54    2.33
  -5  -4   4   18.65    1.74
   5  -4  -4   19.58    1.73
   6   4  -4    3.35    0.51
  -6  -4  -4    3.11    0.37
   6  -4   4    3.06    0.36
   6   4   4    3.62    0.39
   6   4   4    3.60    0.53
   6  -4  -4    4.02    0.37
  -6  -4   4    4.06    0.38
  -7  -4  -4    0.64    0.13
   7  -4   4    0.65    0.19
   7   4  -4    0.47    0.19
   7  -4   4    0.46    0.11
   7  -4  -4    0.40    0.10
   7   4   4    0.45    0.19
  -8  -4  -4    0.61    0.19
  -8   4  -4    0.28    0.20
  -9   4   4    2.17    0.64
  -9  -4  -4    4.80    0.73
  -9  -4  -4    4.49    0.78
  -9  -4  -4    4.26    0.62
  -9  -4  -4    3.91    0.61
  -9  -4  -4    4.61    0.72
  -9   4   4    3.64    0.75
  -9   4  -4    4.27    0.74
  -9  -4   4    3.71    0.65
  -9   4  -4    3.70    0.74
  -9  -4   4    3.50    0.69
  -9  -4   4    3.62    0.79
  -9  -4   4    4.06    0.61
  -9   4  -4    3.85    0.62
  -9   4  -4    3.31    0.64
 -10  -4  -4    0.22    0.22
 -10  -4  -4    0.41    0.24
 -10  -4  -4    0.22    0.21
 -10   4   4    0.33    0.22
 -10  -4  -4    0.04    0.14
 -10   4   4    0.18    0.27
 -10  -4  -4    0.24    0.25
 -10   4  -4    0.75    0.30
 -10  -4   4    0.27    0.24
 -10  -4   4    0.07    0.20
 -10   4  -4    0.48    0.27
 -10   4  -4    0.10    0.18
 -10  -4   4    0.31    0.19
 -10  -4   4    0.26    0.25
 -10   4  -4    0.39    0.22
 -11   4   4    0.33    0.26
 -11  -4  -4    0.14    0.22
 -11   4   4    0.12    0.20
 -11  -4  -4    0.11    0.17
 -11  -4  -4    0.21    0.21
 -11   4  -4    0.29    0.23
 -11   4  -4   -0.06    0.22
 -11  -4   4    0.43    0.23
 -11   4  -4   -0.06    0.19
 -11  -4   4    0.07    0.20
  11  -4  -4    0.22    0.21
 -11  -4   4    0.25    0.17
 -11   4  -4   -0.05    0.14
 -12  -4  -4    0.46    0.22
 -12   4   4   -0.08    0.15
 -12  -4  -4    0.23    0.18
 -12  -4  -4    0.30    0.17
  12  -4  -4    0.17    0.18
 -12   4  -4    0.31    0.19
 -12   4  -4    0.54    0.18
 -12   4  -4    0.55    0.21
 -12  -4   4    0.40    0.14
 -12  -4   4    0.37    0.14
 -13   4   4   -0.07    0.12
  13  -4  -4   -0.18    0.10
   0  -5  -4  126.92   10.89
   0  -5  -4  126.23   11.24
   0  -5   4  124.15   11.24
   0  -5   4  114.83   10.89
   0   5   4  119.70   15.09
   0   5  -4  130.18   15.10
   1  -5   4   11.40    1.10
  -1  -5  -4   12.24    1.10
   1  -5   4   11.77    1.13
   1   5  -4   11.80    1.15
   1   5  -4   13.17    1.52
  -1  -5  -4   11.72    1.13
   1   5   4   12.64    1.52
  -1   5  -4   13.36    1.52
   1  -5  -4   13.35    1.13
  -1  -5   4   12.29    1.13
  -1  -5   4   11.39    1.10
   1  -5  -4   12.40    1.10
   2   5  -4   32.13    3.10
  -2  -5  -4   34.31    2.99
   2  -5   4   32.01    2.99
  -2  -5  -4   32.85    3.09
   2   5  -4   37.62    4.15
   2  -5   4   33.85    3.08
   2   5   4   33.09    4.14
   2  -5  -4   36.14    3.08
  -2  -5   4   33.83    3.00
   2  -5  -4   33.92    2.98
  -2  -5   4   33.21    3.08
   2   5   4   32.54    3.11
   3  -5   4   16.82    1.55
  -3  -5  -4   17.88    1.50
  -3  -5  -4   19.15    1.56
   3   5  -4   17.36    2.10
   3   5   4   15.03    2.09
   3  -5  -4   17.17    1.55
   3   5   4   16.44    1.58
  -3  -5   4   15.73    1.55
  -3  -5   4   16.75    1.51
   4   5  -4    4.32    0.59
  -4  -5  -4    4.80    0.43
   4  -5   4    4.19    0.41
  -4  -5  -4    4.59    0.40
   4   5   4    3.90    0.58
  -4  -5   4    4.10    0.42
   4  -5  -4    4.26    0.41
   4   5   4    4.51    0.46
  -4  -5   4    4.15    0.41
   5   5  -4    1.47    0.30
  -5  -5  -4    1.49    0.21
   5  -5   4    2.09    0.21
  -5  -5  -4    2.08    0.19
   5   5   4    1.76    0.24
   5   5   4    1.91    0.31
   5  -5  -4    1.77    0.20
  -5  -5   4    1.77    0.20
  -5  -5   4    1.79    0.21
   6  -5   4    2.84    0.31
  -6  -5  -4    3.33    0.33
   6   5  -4    2.94    0.45
   6   5   4    2.40    0.45
   6  -5  -4    3.20    0.31
   7  -5   4    5.20    0.72
  -7  -5  -4    5.10    0.53
   7  -5   4    4.81    0.50
   7   5  -4    5.12    0.72
   7  -5  -4    5.73    0.50
   7   5   4    4.15    0.71
  -8   5   4    3.13    0.63
  -8  -5  -4    3.18    0.62
  -8  -5  -4    2.80    0.60
  -8  -5  -4    3.18    0.53
  -8   5   4    3.16    0.66
  -8  -5  -4    4.11    0.70
  -8   5  -4    2.82    0.56
  -8  -5   4    4.59    0.74
  -8  -5   4    3.38    0.57
  -8   5  -4    2.98    0.65
  -8   5  -4    2.14    0.61
  -9  -5  -4    3.76    0.59
  -9   5   4    2.40    0.62
  -9  -5  -4    4.84    0.77
  -9  -5  -4    3.93    0.59
  -9  -5  -4    4.09    0.69
  -9  -5  -4    4.14    0.60
  -9  -5  -4    3.63    0.68
  -9   5   4    3.49    0.73
  -9   5  -4    2.67    0.67
  -9  -5   4    3.96    0.77
  -9  -5   4    3.60    0.62
  -9   5  -4    3.32    0.71
  -9  -5   4    4.05    0.60
  -9   5  -4    3.61    0.60
  -9   5  -4    3.21    0.62
 -10  -5  -4    0.57    0.27
 -10  -5  -4    1.01    0.28
 -10  -5  -4    1.07    0.25
 -10   5   4    0.82    0.28
 -10  -5  -4    0.97    0.20
 -10  -5  -4    1.11    0.31
 -10   5   4    0.51    0.31
 -10  -5   4    0.55    0.28
 -10   5  -4    1.05    0.26
 -10  -5   4    0.68    0.23
 -10   5  -4    0.65    0.25
 -10   5  -4    0.84    0.32
 -10   5  -4    0.19    0.27
 -11  -5  -4    3.16    0.42
 -11   5   4    2.05    0.44
 -11  -5  -4    2.54    0.47
 -11  -5  -4    2.97    0.50
 -11   5   4    2.15    0.50
 -11  -5  -4    2.89    0.48
 -11   5  -4    2.00    0.47
 -11  -5   4    1.82    0.46
 -11   5  -4    1.28    0.44
 -11   5  -4    2.50    0.39
 -11   5  -4    2.32    0.41
  11  -5  -4    2.22    0.44
 -11  -5   4    2.46    0.41
 -12   5   4    0.24    0.17
 -12   5   4    0.53    0.22
 -12  -5  -4    0.54    0.20
 -12  -5  -4    0.41    0.20
 -12  -5  -4    0.61    0.17
 -12  -5   4    0.80    0.15
 -12   5  -4    0.52    0.20
  12  -5  -4    0.53    0.19
 -12   5  -4    0.43    0.19
 -12  -5   4    0.18    0.12
 -12   5  -4    0.26    0.16
   0   6  -4   10.98    1.39
   0  -6  -4   12.43    1.04
   0  -6   4   10.14    1.01
   0  -6   4   11.17    1.04
   0  -6  -4   11.52    1.01
   1  -6   4   19.10    1.71
  -1  -6  -4   20.86    1.76
   1   6  -4   21.33    2.37
   1   6  -4   17.09    1.78
   1  -6   4   19.39    1.76
  -1  -6  -4   18.94    1.71
   1  -6  -4   19.77    1.70
  -1   6  -4   18.57    2.36
   1   6   4   17.90    1.78
  -1  -6   4   18.79    1.71
   1   6   4   19.22    2.36
  -1  -6   4   18.97    1.76
   2  -6   4    0.96    0.11
   2  -6   4    0.82    0.11
  -2  -6  -4    1.32    0.13
  -2  -6  -4    0.96    0.12
  -2  -6   4    1.04    0.12
   2  -6  -4    1.10    0.12
   2   6   4    0.74    0.15
   2   6   4    0.85    0.15
  -2  -6   4    0.84    0.13
   2  -6  -4    0.99    0.11
   3  -6   4    5.59    0.58
   3   6  -4    6.76    0.79
  -3  -6  -4    5.60    0.56
  -3  -6  -4    5.99    0.59
   3  -6  -4    7.10    0.58
  -3  -6   4    6.30    0.58
   3   6   4    6.36    0.63
  -3  -6   4    6.07    0.57
   3   6   4    6.06    0.79
   4  -6   4   14.10    1.26
  -4  -6  -4   13.93    1.22
  -4  -6  -4   13.41    1.27
   4   6  -4   13.37    1.71
   4  -6  -4   14.13    1.26
   4   6   4   13.04    1.29
  -4  -6   4   14.37    1.23
  -4  -6   4   14.61    1.27
   4   6   4   11.22    1.70
   5  -6   4    9.73    0.94
  -5  -6  -4   11.18    0.91
   5   6  -4    9.96    1.28
  -5  -6  -4   10.24    0.95
   5   6   4    7.69    1.27
  -5  -6   4   11.01    0.92
   5  -6  -4   10.04    0.94
  -6  -6  -4    0.05    0.09
   6   6  -4    0.09    0.15
   6  -6   4    0.21    0.08
   6  -6  -4    0.23    0.08
   6   6   4   -0.31    0.14
   7  -6   4    2.90    0.34
  -7  -6  -4    3.12    0.37
   7  -6   4    3.56    0.52
  -7  -6  -4    4.23    0.56
   7  -6  -4    3.22    0.35
   7   6   4    2.74    0.50
  -8  -6  -4    1.89    0.38
  -8  -6  -4    2.17    0.47
  -8   6   4    1.90    0.47
  -8  -6  -4    2.50    0.51
  -8   6   4    2.19    0.53
  -8  -6  -4    2.37    0.47
  -8  -6  -4    2.32    0.40
  -8  -6   4    3.00    0.56
  -8   6  -4    1.97    0.50
  -8   6  -4    1.94    0.41
  -8   6  -4    1.55    0.47
  -8   6  -4    1.73    0.41
  -8  -6   4    1.72    0.39
  -8  -6   4    2.45    0.41
  -9  -6  -4    0.28    0.24
  -9   6   4    0.75    0.35
  -9   6   4    0.50    0.26
  -9  -6  -4    0.82    0.24
  -9  -6  -4    0.29    0.26
  -9   6   4    0.65    0.28
  -9  -6  -4    1.00    0.29
  -9  -6  -4    0.35    0.18
  -9   6  -4    0.99    0.27
  -9  -6   4    0.73    0.22
  -9   6  -4    0.30    0.31
  -9   6  -4    0.52    0.29
  -9   6  -4    0.82    0.25
  -9  -6   4    0.79    0.30
 -10  -6  -4    0.32    0.15
 -10  -6  -4    0.25    0.23
 -10  -6  -4    0.17    0.20
 -10   6   4    0.46    0.29
 -10  -6  -4    0.50    0.25
 -10   6   4   -0.16    0.20
 -10  -6  -4    0.46    0.21
 -10  -6   4    0.14    0.22
 -10   6  -4    0.49    0.28
 -10   6  -4    0.26    0.21
 -10   6  -4    0.10    0.23
 -10  -6   4    0.24    0.17
 -10   6  -4    0.35    0.20
 -11   6   4    2.18    0.49
 -11  -6  -4    2.43    0.46
 -11   6   4    2.28    0.44
 -11  -6  -4    3.52    0.42
 -11  -6  -4    2.42    0.46
 -11  -6   4    2.85    0.41
 -11   6  -4    2.35    0.39
  11  -6  -4    1.69    0.41
 -11   6  -4    2.26    0.48
 -11   6  -4    2.36    0.40
 -11   6  -4    1.25    0.43
 -12  -6  -4    0.06    0.17
 -12   6   4    0.28    0.14
 -12  -6  -4    0.19    0.14
 -12  -6  -4    0.12    0.15
 -12   6   4    0.24    0.19
 -12   6  -4    0.21    0.16
 -12  -6   4    0.27    0.11
 -12   6  -4    0.32    0.17
  12  -6  -4    0.16    0.16
 -12  -6   4    0.28    0.15
   0  -7  -4    2.49    0.22
   0   7  -4    1.80    0.29
   0  -7   4    2.08    0.23
   0   7   4    1.93    0.25
   0  -7  -4    2.10    0.22
   0  -7   4    2.45    0.22
  -1   7   4   34.75    3.16
  -1  -7  -4   33.49    3.14
   1  -7   4   32.67    3.04
   1   7  -4   36.74    4.21
   1  -7   4   34.81    3.13
  -1  -7  -4   35.05    3.04
   1  -7  -4   34.74    3.14
   1  -7  -4   35.13    3.04
   1   7   4   32.87    3.16
  -1   7  -4   32.88    4.21
  -1  -7   4   33.90    3.13
  -1  -7   4   34.92    3.05
  -2  -7  -4   10.09    0.95
   2  -7   4    9.92    0.91
   2   7  -4   11.70    1.28
  -2  -7  -4    9.84    0.92
   2  -7   4    9.78    0.94
   2   7   4    9.46    0.97
  -2  -7   4   10.19    0.94
  -2  -7   4    9.28    0.92
   2   7   4    9.92    1.26
   2  -7  -4    9.46    0.91
   2  -7  -4   12.42    0.95
   3  -7   4    0.86    0.12
  -3  -7  -4    1.10    0.13
   3   7  -4    1.24    0.19
  -3  -7  -4    0.82    0.13
   3   7   4    0.86    0.17
  -3  -7   4    1.08    0.15
   3   7   4    0.64    0.17
  -4  -7  -4    9.17    0.83
   4   7  -4    9.99    1.17
   4  -7   4    9.22    0.86
  -4  -7  -4    8.53    0.87
  -4  -7   4    9.28    0.84
   4   7   4    8.52    1.16
   4  -7  -4    9.36    0.86
  -5  -7  -4    3.99    0.46
   5  -7   4    5.15    0.45
   5   7  -4    4.93    0.64
  -5  -7  -4    4.84    0.43
   5   7   4    3.87    0.63
  -5  -7   4    4.61    0.45
   5  -7  -4    4.30    0.44
   6  -7   4    2.52    0.26
  -6  -7  -4    2.07    0.27
   6   7  -4    2.53    0.39
   6  -7  -4    1.91    0.25
   6   7   4    2.73    0.40
  -7   7   4    0.37    0.33
  -7  -7  -4    0.64    0.27
  -7  -7  -4    0.21    0.18
  -7  -7  -4    0.50    0.26
  -7  -7  -4    0.18    0.27
  -7   7   4    0.47    0.31
  -7   7  -4    0.28    0.29
  -7   7  -4    0.10    0.20
  -7  -7   4    0.27    0.29
  -8  -7  -4    2.47    0.48
  -8   7   4    1.89    0.48
  -8  -7  -4    2.99    0.53
  -8  -7  -4    2.06    0.48
  -8   7   4    2.16    0.53
  -8  -7  -4    2.35    0.40
  -8  -7   4    3.27    0.56
  -8   7  -4    2.14    0.42
  -8   7  -4    1.17    0.48
  -8   7  -4    1.92    0.43
  -8  -7   4    1.76    0.40
  -9   7   4    1.59    0.43
  -9  -7  -4    1.94    0.33
  -9  -7  -4    1.50    0.37
  -9  -7  -4    1.69    0.40
  -9  -7  -4    1.98    0.31
  -9  -7  -4    1.99    0.40
  -9   7   4    0.89    0.36
  -9   7   4    0.63    0.32
  -9   7  -4    1.45    0.33
  -9  -7   4    1.64    0.32
  -9   7  -4    0.75    0.38
  -9   7  -4    1.00    0.32
  -9   7  -4    0.84    0.37
  -9  -7   4    1.92    0.32
  -9  -7   4    1.93    0.40
 -10   7   4    0.07    0.25
 -10  -7  -4   -0.19    0.21
 -10  -7  -4    0.15    0.20
 -10   7   4   -0.09    0.21
 -10  -7  -4   -0.12    0.18
 -10  -7  -4    0.11    0.13
 -10  -7  -4   -0.07    0.22
 -10   7  -4    0.03    0.20
 -10  -7   4    0.23    0.16
 -10  -7   4   -0.01    0.19
 -10   7  -4    0.21    0.26
 -10   7  -4   -0.07    0.20
 -10   7  -4    0.10    0.17
 -11   7   4    0.13    0.18
 -11  -7  -4   -0.03    0.19
 -11   7   4   -0.02    0.21
 -11  -7  -4    0.19    0.19
 -11  -7  -4    0.18    0.17
 -11  -7  -4    0.07    0.16
 -11   7  -4   -0.15    0.17
 -11   7  -4    0.35    0.21
 -11   7  -4    0.21    0.11
 -11  -7   4   -0.02    0.13
 -11  -7   4    0.09    0.16
  11  -7  -4    0.23    0.18
 -12   7   4    0.13    0.11
 -12   7   4    0.01    0.15
 -12  -7   4   -0.06    0.11
 -12   7  -4    0.00    0.13
  12  -7  -4   -0.10    0.13
   0  -8  -4    0.37    0.07
   0   8  -4    0.09    0.08
   0  -8   4    0.26    0.06
   0  -8  -4    0.25    0.07
   0   8   4    0.28    0.13
   0  -8   4    0.23    0.08
  -1  -8  -4    0.27    0.07
   1  -8   4    0.40    0.09
   1   8  -4    0.29    0.10
  -1  -8  -4    0.40    0.08
  -1  -8   4    0.29    0.07
  -1   8  -4    0.16    0.09
   1   8   4    0.06    0.13
  -1  -8   4    0.26    0.09
   1  -8  -4    0.42    0.08
   1  -8  -4    0.36    0.07
  -2  -8  -4   11.40    1.09
   2  -8   4   11.94    1.09
   2   8  -4   12.90    1.47
  -2  -8  -4   11.07    1.06
   2  -8  -4   11.60    1.09
  -2  -8   4   11.64    1.07
   3  -8   4    0.11    0.07
  -3  -8  -4    0.04    0.08
  -3  -8  -4    0.02    0.06
   3   8  -4    0.07    0.10
  -3  -8   4   -0.12    0.08
   3  -8  -4    0.05    0.06
  -4  -8  -4    2.17    0.25
   4  -8   4    2.33    0.26
   4   8  -4    2.22    0.36
  -4  -8  -4    2.62    0.28
   4  -8  -4    2.77    0.26
  -4  -8   4    2.35    0.27
   5   8  -4    7.94    0.91
  -5  -8  -4    7.34    0.64
  -5  -8  -4    6.09    0.66
   5  -8   4    6.49    0.65
   5  -8  -4    6.53    0.65
  -6  -8  -4    1.61    0.29
  -6  -8  -4    0.83    0.18
  -6  -8  -4    1.20    0.35
  -6   8  -4    1.01    0.38
  -6   8  -4    0.95    0.30
  -7  -8  -4    1.25    0.28
  -7  -8  -4    0.94    0.34
  -7  -8  -4    1.28    0.33
  -7  -8  -4    0.54    0.25
  -7   8   4    1.42    0.39
  -7  -8  -4    1.22    0.34
  -7   8   4    1.30    0.40
  -7  -8   4    1.22    0.29
  -7   8  -4    0.58    0.27
  -7  -8   4    0.85    0.27
  -7   8  -4    0.99    0.30
  -7   8  -4    0.86    0.38
  -7  -8   4    1.88    0.40
  -8  -8  -4    1.87    0.43
  -8   8   4    2.53    0.52
  -8  -8  -4    2.27    0.38
  -8  -8  -4    1.65    0.41
  -8  -8  -4    2.18    0.45
  -8   8   4    1.52    0.45
  -8   8  -4    0.96    0.43
  -8  -8   4    1.73    0.37
  -8   8  -4    2.17    0.38
  -8   8  -4    1.55    0.38
  -8  -8   4    1.99    0.45
  -9  -8  -4    2.08    0.43
  -9  -8  -4    2.85    0.40
  -9   8   4    1.50    0.47
  -9  -8  -4    1.79    0.42
  -9   8   4    1.79    0.43
  -9   8   4    1.69    0.42
  -9  -8  -4    3.23    0.39
  -9  -8  -4    2.92    0.48
  -9   8  -4    1.49    0.39
  -9  -8   4    1.61    0.43
  -9   8  -4    0.87    0.41
  -9   8  -4    2.17    0.39
  -9  -8   4    1.93    0.37
 -10   8   4   -0.02    0.23
 -10  -8  -4    0.32    0.23
 -10  -8  -4    0.32    0.23
 -10   8   4    0.28    0.25
 -10  -8  -4    0.47    0.20
 -10   8   4    0.08    0.22
 -10  -8  -4    0.05    0.18
 -10  -8   4    0.22    0.16
 -10   8  -4    0.47    0.19
 -10  -8   4    0.22    0.19
 -10   8  -4   -0.14    0.20
 -11   8   4    0.19    0.20
 -11  -8  -4   -0.16    0.15
 -11  -8  -4    0.16    0.15
 -11  -8  -4    0.15    0.17
 -11   8   4    0.19    0.17
 -11  -8  -4   -0.13    0.16
 -11  -8   4    0.08    0.14
 -11  -8   4   -0.04    0.12
  11  -8  -4    0.02    0.16
 -11   8  -4    0.09    0.17
  12  -8   4   -0.05    0.11
  12  -8  -4    0.11    0.11
   0  -9   4   13.54    1.21
   0  -9  -4   14.06    1.21
   0  -9   4   13.85    1.24
   0  -9  -4   13.59    1.25
   0   9  -4   12.32    1.67
  -1  -9  -4    6.28    0.54
   1   9  -4    5.90    0.74
   1  -9   4    5.52    0.53
  -1  -9  -4    6.34    0.55
   1  -9   4    6.06    0.55
  -1  -9   4    5.71    0.54
   1  -9  -4    6.22    0.53
  -1   9  -4    4.31    0.73
   1  -9  -4    5.64    0.55
   2   9  -4    0.45    0.13
  -2  -9  -4    0.32    0.08
  -2  -9  -4    0.37    0.09
   2  -9   4    0.31    0.08
   2  -9  -4    0.45    0.09
  -2  -9   4    0.51    0.11
   3  -9   4   -0.02    0.07
  -3  -9  -4    0.11    0.07
   3   9  -4    0.20    0.12
  -3  -9  -4    0.14    0.09
   3  -9  -4    0.14    0.08
  -3  -9   4   -0.20    0.09
   4   9  -4    7.86    0.95
  -4  -9  -4    6.79    0.71
   4  -9  -4    7.30    0.70
  -5  -9  -4    0.55    0.14
  -5  -9  -4    0.55    0.23
   5  -9   4    0.40    0.11
  -6  -9  -4    2.00    0.39
  -6  -9  -4    2.55    0.50
  -6  -9  -4    2.73    0.42
  -6   9   4    1.76    0.50
  -6   9   4    1.86    0.48
  -6  -9  -4    2.58    0.50
  -6   9  -4    2.07    0.42
  -6  -9   4    2.16    0.49
  -6   9  -4    1.36    0.47
  -6   9  -4    1.25    0.40
  -7  -9  -4    4.56    0.60
  -7   9   4    2.65    0.65
  -7  -9  -4    4.85    0.74
  -7  -9  -4    4.35    0.57
  -7  -9  -4    4.23    0.65
  -7  -9  -4    2.97    0.63
  -7   9   4    2.02    0.65
  -7   9  -4    2.83    0.67
  -7  -9   4    3.91    0.71
  -7   9  -4    3.17    0.57
  -7   9  -4    2.13    0.58
  -7  -9   4    3.33    0.59
  -8  -9  -4    0.13    0.23
  -8   9   4   -0.11    0.28
  -8  -9  -4    0.07    0.17
  -8  -9  -4   -0.07    0.19
  -8  -9  -4   -0.21    0.19
  -8  -9  -4   -0.11    0.23
  -8   9   4    0.47    0.28
  -8   9  -4    0.08    0.21
  -8  -9   4   -0.05    0.17
  -8   9  -4   -0.10    0.17
  -8  -9   4    0.12    0.21
  -8   9  -4   -0.10    0.25
  -9  -9  -4    0.23    0.16
  -9   9   4    0.27    0.27
  -9   9   4    0.03    0.27
  -9  -9  -4    0.34    0.21
  -9  -9  -4    0.28    0.23
  -9  -9  -4    0.24    0.24
  -9   9   4    0.45    0.23
  -9  -9  -4    0.24    0.16
  -9  -9   4    0.53    0.19
  -9   9  -4    0.13    0.19
  -9   9  -4    0.13    0.23
  -9  -9   4    0.41    0.22
 -10  -9  -4    1.06    0.21
 -10  -9  -4    1.02    0.26
 -10   9   4    0.50    0.26
 -10  -9  -4    0.32    0.16
 -10   9   4    0.31    0.26
 -10   9   4    0.65    0.24
 -10  -9   4    0.31    0.15
 -10  -9   4    1.06    0.20
  10  -9  -4    0.48    0.21
 -10   9  -4    0.43    0.23
 -10   9  -4    0.46    0.18
 -11   9   4    0.17    0.15
 -11   9   4    0.08    0.17
 -11  -9  -4    0.28    0.14
  11  -9  -4    0.33    0.15
 -11  -9   4    0.16    0.10
 -11  -9   4    0.17    0.11
 -11   9  -4    0.10    0.16
   0 -10  -4   13.88    1.25
   0 -10  -4   13.51    1.29
   0 -10   4   14.22    1.25
  -1 -10  -4    0.72    0.11
  -1 -10  -4    0.61    0.12
   1  10  -4    0.50    0.14
  -1 -10   4    0.48    0.13
   1 -10  -4    0.46    0.10
   1 -10  -4    0.70    0.10
   2  10  -4    0.07    0.11
  -2 -10  -4    0.11    0.08
   2 -10  -4    0.07    0.07
   3  10  -4    1.51    0.25
  -3 -10  -4    1.64    0.21
   3 -10   4    1.35    0.18
   3 -10  -4    1.46    0.18
  -4 -10  -4    3.61    0.59
  -4  10   4    1.84    0.54
  -4 -10  -4    3.31    0.51
  -4  10  -4    1.93    0.55
  -5  10   4    0.44    0.31
  -5 -10  -4    1.03    0.26
  -5 -10  -4    0.40    0.24
  -5  10   4    0.75    0.36
  -5 -10  -4    0.60    0.29
  -5 -10  -4    0.93    0.33
  -5  10  -4    0.25    0.32
  -6 -10  -4    4.66    0.65
  -6 -10  -4    3.98    0.67
  -6  10   4    2.59    0.72
  -6  10   4    3.10    0.76
  -6 -10  -4    6.58    0.86
  -6 -10  -4    4.77    0.77
  -6  10  -4    3.51    0.76
  -6  10  -4    2.75    0.68
  -6 -10   4    4.76    0.81
  -7  10   4    0.09    0.31
  -7 -10  -4    0.69    0.22
  -7  10   4    0.50    0.30
  -7 -10  -4    0.76    0.23
  -7 -10  -4    0.51    0.28
  -7 -10  -4    0.29    0.23
  -7 -10   4    0.44    0.24
  -7  10  -4    0.07    0.21
  -7  10  -4    0.63    0.32
  -7 -10   4    0.75    0.22
  -8 -10  -4    1.78    0.41
  -8  10   4    1.07    0.39
  -8 -10  -4    2.70    0.37
  -8  10   4    1.75    0.46
  -8 -10  -4    2.32    0.35
  -8 -10  -4    1.76    0.40
  -8 -10   4    1.68    0.39
  -8  10  -4    1.50    0.37
  -8  10  -4    0.88    0.40
  -9 -10  -4    0.77    0.26
  -9  10   4    0.45    0.26
  -9  10   4    0.94    0.26
  -9 -10  -4    0.73    0.16
  -9  10   4    0.25    0.26
  -9 -10  -4    0.23    0.15
  -9 -10  -4    1.21    0.23
  -9 -10   4    0.53    0.18
  -9 -10   4    0.30    0.16
  -9  10  -4    0.06    0.22
  -9  10  -4    0.56    0.21
 -10  10   4    0.26    0.19
 -10  10   4    0.74    0.23
 -10 -10  -4    0.35    0.13
 -10 -10  -4    0.55    0.21
 -10 -10   4    0.46    0.16
 -10  10  -4    0.07    0.19
 -10  10  -4    0.29    0.15
 -10 -10   4    0.28    0.13
  10 -10  -4    0.61    0.18
  -1 -11  -4    0.18    0.25
   1  11   4   -0.44    0.28
   2  11  -4    9.01    1.22
  -2 -11  -4    7.03    1.14
  -2  11   4    4.99    1.14
  -2  11  -4    6.89    1.17
  -3  11   4    0.68    0.38
   3 -11   4    0.80    0.28
  -3 -11  -4    1.45    0.30
  -3 -11  -4    1.67    0.33
  -3 -11  -4    1.48    0.39
   3  11  -4    1.44    0.48
  -3 -11   4    1.42    0.37
   3 -11  -4    1.09    0.29
  -3 -11   4    1.16    0.30
  -3  11  -4    1.00    0.40
  -4 -11  -4    1.34    0.40
  -4 -11  -4    1.85    0.33
  -4  11   4    1.16    0.38
  -4 -11  -4    0.96    0.30
  -4  11  -4    1.18    0.42
  -4 -11   4    1.08    0.35
  -5 -11  -4    9.45    1.39
  -5 -11  -4    8.71    1.26
  -5 -11  -4    9.48    1.53
  -5 -11  -4    8.44    1.31
  -5  11  -4    6.32    1.40
  -6  11   4    0.04    0.26
  -6 -11  -4    0.34    0.20
  -6 -11  -4    0.61    0.25
  -6  11   4    0.21    0.30
  -6 -11  -4    0.51    0.24
  -6 -11  -4    0.35    0.28
  -6  11  -4    0.25    0.23
  -6  11  -4    0.74    0.34
  -6 -11   4    0.20    0.21
  -7  11   4    0.80    0.39
  -7 -11  -4    1.99    0.40
  -7 -11  -4    1.58    0.35
  -7 -11  -4    1.73    0.31
  -7 -11  -4    1.47    0.31
  -7  11   4    1.14    0.38
  -7 -11   4    0.99    0.28
  -7  11  -4    1.23    0.40
  -7 -11   4    1.49    0.35
  -7  11  -4    0.81    0.32
  -8  11   4    0.15    0.27
  -8 -11  -4    0.12    0.22
  -8  11   4   -0.36    0.24
  -8 -11  -4    0.22    0.16
  -8 -11  -4    0.36    0.21
  -8  11  -4    0.10    0.25
  -8 -11   4    0.06    0.17
  -8 -11   4    0.20    0.19
  -8  11  -4    0.19    0.20
  -9  11   4    0.38    0.23
  -9 -11  -4    0.20    0.20
  -9 -11  -4    0.37    0.15
  -9  11   4    0.54    0.22
  -9  11   4    0.52    0.26
  -9  11  -4    0.23    0.22
  -9 -11   4    0.62    0.17
  -9  11  -4    0.54    0.19
  -9 -11   4    0.19    0.13
 -10  11   4    0.11    0.15
 -10 -11  -4    0.20    0.09
 -10 -11   4    0.15    0.09
 -10 -11   4    0.19    0.11
 -10  11  -4   -0.12    0.13
   0  12   4    3.23    0.79
   0 -12   4    4.81    0.67
   0  12  -4    4.93    0.86
   0 -12  -4    4.54    0.66
   1 -12   4    3.87    0.55
  -1 -12  -4    2.41    0.51
   1  12  -4    3.81    0.72
  -1  12   4    2.61    0.67
   1 -12  -4    3.57    0.54
  -1 -12   4    2.81    0.52
  -1  12  -4    3.81    0.71
   1  12   4    4.41    0.72
  -2  12   4    0.61    0.37
  -2 -12  -4    0.72    0.25
   2  12  -4    1.73    0.45
   2 -12   4    0.77    0.27
  -2 -12   4    0.92    0.27
   2  12   4    1.33    0.42
  -2  12  -4    1.48    0.41
   2 -12  -4    0.49    0.25
  -3 -12  -4    3.35    0.57
  -3  12   4    2.23    0.62
  -3 -12  -4    3.46    0.64
   3  12  -4    3.95    0.69
  -3 -12  -4    3.44    0.51
   3 -12   4    3.05    0.51
  -3 -12   4    2.54    0.50
  -3  12  -4    2.60    0.64
   3 -12  -4    4.10    0.52
  -4 -12  -4    0.03    0.25
   4  12  -4    0.17    0.35
  -4  12   4   -0.12    0.27
  -4 -12  -4   -0.04    0.18
  -4  12  -4    0.16    0.31
  -5  12   4    0.24    0.27
  -5 -12  -4    0.21    0.22
  -5 -12  -4    0.22    0.25
  -5 -12  -4    0.42    0.20
  -5  12  -4    0.34    0.31
  -6  12   4    0.97    0.37
  -6 -12  -4    2.05    0.40
  -6 -12  -4    1.89    0.38
  -6  12  -4    1.60    0.45
  -6  12  -4    0.98    0.34
  -7 -12  -4    0.40    0.21
  -7 -12  -4    0.16    0.22
  -7 -12  -4    0.52    0.19
  -7  12   4    0.40    0.26
  -7  12  -4    0.49    0.22
  -7 -12   4    0.39    0.19
  -7  12  -4   -0.04    0.26
  -7 -12   4    0.24    0.19
  -8  12   4    0.40    0.25
  -8 -12  -4    0.43    0.21
  -8 -12  -4    0.24    0.18
  -8 -12  -4    0.50    0.14
  -8  12  -4    0.08    0.18
  -8  12  -4   -0.02    0.21
  -8 -12   4    0.46    0.16
  -8 -12   4    0.30    0.15
  -9  12   4    0.03    0.18
  -9 -12  -4    0.09    0.12
  -9 -12  -4   -0.04    0.14
  -9  12   4    0.11    0.16
  -9 -12   4    0.19    0.13
  -9  12  -4    0.22    0.13
  -9  12  -4   -0.11    0.15
  -9 -12   4    0.03    0.13
   0 -13   4    5.18    0.70
   0  13   4    4.09    0.85
   0  13  -4    4.45    0.87
   0 -13  -4    4.27    0.67
  -1 -13  -4    0.23    0.20
   1  13  -4    0.30    0.35
  -1  13   4    0.22    0.32
   1 -13   4    0.16    0.21
   1 -13  -4    0.22    0.20
  -1  13  -4    0.19    0.32
  -1 -13   4    0.10    0.21
   1  13   4   -0.26    0.31
  -2 -13  -4    0.30    0.19
   2  13  -4    0.26    0.36
   2 -13   4    0.13    0.19
  -2  13   4   -0.20    0.27
  -2 -13   4    0.06    0.19
   2  13   4   -0.11    0.32
   2 -13  -4    0.24    0.18
  -2  13  -4   -0.09    0.31
   3 -13   4    0.59    0.21
  -3  13   4    0.34    0.29
  -3 -13  -4    0.58    0.21
   3  13  -4    0.71    0.37
  -3 -13  -4    0.27    0.18
   3  13   4    0.40    0.35
  -3 -13   4    0.04    0.19
   3 -13  -4    0.26    0.18
  -3  13  -4    0.70    0.36
  -4  13   4    0.28    0.28
  -4 -13  -4    0.60    0.27
  -4 -13  -4    0.28    0.20
   4  13  -4    0.81    0.36
  -4  13  -4    0.31    0.32
   4  13   4    0.27    0.35
  -5 -13  -4    0.15    0.23
  -5  13   4    0.11    0.24
  -5 -13  -4    0.31    0.19
  -5  13  -4    0.44    0.33
   5  13   4    0.18    0.32
  -5  13  -4    0.28    0.23
  -6 -13  -4    0.08    0.21
  -6  13   4    0.45    0.26
  -6 -13  -4    0.17    0.16
  -6 -13  -4    0.29    0.17
  -6 -13   4    0.23    0.19
  -6  13  -4    0.29    0.29
  -6  13  -4    0.19    0.21
  -7 -13  -4   -0.04    0.17
  -7 -13  -4    0.11    0.14
  -7  13   4    0.08    0.21
  -7 -13  -4    0.22    0.14
  -7  13  -4   -0.19    0.21
  -7 -13   4    0.17    0.16
  -7  13  -4    0.02    0.18
   7  13   4    0.19    0.27
  -8  13   4    0.12    0.18
  -8  13   4    0.06    0.19
  -8 -13  -4    0.16    0.13
  -8  13  -4   -0.08    0.14
   8  13   4    0.29    0.24
  -8 -13   4    0.35    0.14
  -8  13  -4    0.11    0.18
   0  14   4    0.47    0.35
   0 -14  -4    0.32    0.21
   0  14  -4    0.31    0.33
   0 -14   4    0.24    0.21
  -1 -14  -4    0.16    0.19
  -1  14   4    0.30    0.31
   1 -14   4    0.64    0.22
   1  14  -4    0.23    0.34
  -1 -14   4    0.31    0.21
   1  14   4   -0.07    0.32
  -1  14  -4    0.19    0.33
   1 -14  -4   -0.01    0.18
   2  14  -4   -0.03    0.32
  -2 -14  -4    0.20    0.17
  -2  14   4    0.01    0.27
   2 -14   4    0.19    0.18
   2  14   4   -0.03    0.30
  -2  14  -4   -0.08    0.29
  -2 -14   4    0.22    0.19
   2 -14  -4    0.22    0.17
  -3 -14  -4    0.57    0.22
  -3 -14  -4    0.43    0.18
   3 -14   4    0.53    0.18
  -3  14   4    0.31    0.27
   3  14  -4    0.22    0.34
   3 -14  -4    0.43    0.18
  -3 -14   4    0.54    0.21
  -3  14  -4    0.33    0.31
   3  14   4    0.27    0.33
  -4  14   4   -0.18    0.22
  -4 -14  -4    0.15    0.18
   4  14  -4   -0.24    0.28
  -4  14  -4    0.00    0.27
   4  14   4   -0.29    0.27
  -5  14   4    0.47    0.25
  -5 -14  -4    0.54    0.18
  -5  14  -4    0.42    0.23
   5  14   4    0.63    0.31
  -5  14  -4    0.26    0.28
  -6 -14  -4    0.55    0.16
  -6  14   4    0.36    0.23
  -6  14  -4    0.14    0.19
  -6 -14   4    0.24    0.17
  -6  14  -4    0.17    0.24
   6  14   4    0.44    0.28
  -7  14   4   -0.12    0.15
  -7 -14  -4    0.12    0.10
  -7  14  -4   -0.11    0.18
  -7 -14   4    0.06    0.12
   7  14   4   -0.06    0.21
  -7  14  -4    0.10    0.15
   0 -15  -4   -0.05    0.15
   0 -15   4    0.24    0.18
   0  15  -4   -0.05    0.29
   0  15   4   -0.04    0.27
  -1  15   4   -0.21    0.25
   1  15  -4    0.21    0.31
   1 -15   4   -0.09    0.16
  -1 -15  -4   -0.13    0.15
  -1 -15   4    0.42    0.19
  -1  15  -4    0.49    0.30
   1 -15  -4    0.13    0.17
   1  15   4    0.18    0.30
  -2 -15  -4    0.15    0.15
   2  15  -4    0.10    0.29
  -2 -15  -4    0.18    0.19
  -2  15   4    0.16    0.26
   2 -15   4    0.15    0.15
   2 -15  -4    0.14    0.15
  -2  15  -4    0.13    0.29
  -2 -15   4    0.10    0.17
   2  15   4    0.18    0.30
  -3  15   4   -0.09    0.22
  -3 -15  -4    0.17    0.17
   3  15  -4    0.14    0.28
  -3 -15  -4    0.19    0.14
   3 -15   4    0.24    0.14
   3 -15  -4    0.29    0.14
  -3 -15   4    0.01    0.14
  -3  15  -4    0.21    0.27
   3  15   4    0.00    0.28
  -4  15   4    0.04    0.21
  -4 -15  -4    0.04    0.14
   4  15   4    0.10    0.27
  -4  15  -4    0.25    0.27
  -5  15   4    0.43    0.22
  -5 -15  -4    0.76    0.18
  -5 -15   4    0.68    0.17
  -5  15  -4    0.66    0.23
  -5  15  -4    0.41    0.27
   5  15   4    1.02    0.30
  -6  15   4   -0.06    0.15
  -6 -15  -4   -0.03    0.10
  -6  15  -4   -0.02    0.14
  -6  15  -4   -0.13    0.18
   6  15   4   -0.02    0.20
   0 -16  -4    0.03    0.13
   0  16  -4    0.30    0.26
   0 -16   4   -0.09    0.14
   0  16   4    0.11    0.24
   1  16  -4    0.62    0.28
  -1  16   4    0.28    0.25
   1 -16   4    0.43    0.16
  -1 -16  -4    0.35    0.16
  -1 -16   4    0.45    0.16
   1  16   4   -0.01    0.24
  -1  16  -4    0.20    0.26
   1 -16  -4    0.34    0.15
  -2 -16  -4   -0.15    0.13
   2 -16   4    0.02    0.12
  -2 -16  -4    0.32    0.14
  -2  16   4    0.14    0.22
   2  16  -4   -0.13    0.23
  -2 -16   4    0.13    0.13
   2 -16  -4   -0.11    0.11
   2  16   4    0.17    0.25
  -2  16  -4   -0.39    0.23
   3 -16   4    0.38    0.11
  -3 -16  -4    0.29    0.15
  -3 -16  -4    0.40    0.13
  -3  16   4    0.29    0.20
   3 -16  -4    0.46    0.13
  -3  16  -4    0.00    0.23
  -3 -16   4    0.31    0.12
   3  16   4    0.20    0.24
  -4 -16  -4    0.05    0.12
  -4  16   4    0.10    0.17
  -4  16  -4   -0.08    0.20
   4  16   4    0.01    0.20
   0 -17   4    0.36    0.12
   0  17   4    0.15    0.19
   0 -17  -4    0.30    0.12
   1 -17   4    0.14    0.10
  -1 -17  -4    0.20    0.11
  -1  17   4   -0.04    0.16
   1  17   4    0.03    0.18
  -1 -17   4    0.16    0.11
   1 -17  -4    0.06    0.10
   0   0  -5   -1.07    0.02
   0   0  -5   -0.92    0.03
   1   0  -5  237.64   34.30
  -1   0  -5  305.88   24.74
  -1   0   5  292.54   28.24
  -1   0  -5  289.44   25.54
  -2   0  -5  891.88   75.02
  -2   0  -5  851.15   77.46
   2   0  -5  815.52   77.46
  -3   0  -5    8.18    0.67
  -3   0   5    7.43    0.78
   3   0  -5    7.68    0.70
   3   0  -5    7.25    0.95
  -3   0   5    7.49    0.68
  -3   0  -5    7.10    0.71
   4   0   5  178.78   15.35
  -4   0   5  151.87   14.82
   4   0   5  187.64   20.57
   4   0  -5  170.57   15.31
   4   0  -5  153.06   20.56
  -4   0  -5  170.25   15.31
   5   0  -5   24.77    3.24
   5   0   5   27.73    3.25
   5   0  -5   26.55    2.41
   6   0  -5   11.82    1.04
   6   0  -5   10.04    1.41
   6   0   5   11.39    1.42
   6   0   5   11.41    1.05
   7   0   5    1.20    0.16
   7   0   5    1.17    0.24
   7   0  -5    0.74    0.22
   7   0  -5    1.12    0.15
   8   0  -5    4.13    0.54
   8   0   5    2.95    0.35
   8   0   5    2.87    0.51
   8   0  -5    3.40    0.35
  -9   0  -5   10.85    1.46
  -9   0   5    9.91    1.63
  -9   0  -5   10.49    1.60
  -9   0   5    8.45    1.45
  -9   0   5    9.57    1.55
  -9   0  -5   12.18    1.65
  -9   0  -5   10.26    1.51
 -10   0  -5    2.27    0.47
 -10   0  -5    2.27    0.46
 -10   0  -5    2.10    0.35
  10   0  -5    1.65    0.39
 -10   0   5    1.35    0.38
 -10   0   5    1.64    0.45
 -10   0   5    1.05    0.35
 -10   0  -5    3.25    0.40
 -11   0  -5    2.50    0.45
 -11   0  -5    1.35    0.39
 -11   0   5    1.80    0.42
  11   0  -5    1.41    0.35
 -11   0   5    1.38    0.36
 -11   0  -5    2.31    0.36
 -12   0   5    0.40    0.18
 -12   0  -5    0.18    0.18
 -12   0  -5    0.53    0.22
 -12   0   5    0.36    0.22
 -12   0  -5    0.24    0.20
 -13   0  -5    0.03    0.14
 -13   0   5   -0.05    0.14
 -13   0  -5    0.02    0.14
 -13   0  -5   -0.05    0.11
 -13   0   5   -0.15    0.07
   0  -1   5  178.48   17.72
   0  -1  -5  163.07   16.02
   0   1  -5  187.92   21.52
   1  -1   5   80.68    7.36
   1   1  -5   74.82    9.89
  -1  -1  -5   83.57    7.36
   1  -1   5   81.87    8.14
   1  -1  -5   84.56    7.13
   1  -1  -5   80.73    7.36
  -2  -1  -5   29.20    2.61
   2   1  -5   24.97    3.51
  -2   1   5   26.94    2.89
   2  -1  -5   29.24    2.53
   2  -1  -5   27.65    3.51
  -2  -1   5   32.03    2.53
   2  -1  -5   29.05    2.61
  -2  -1   5   30.36    2.89
   3   1  -5   64.87    9.23
  -3  -1  -5   80.00    6.65
   3   1  -5   78.57    6.87
   3  -1   5   73.38    6.87
  -3  -1  -5   75.91    6.88
   3  -1  -5   77.04    9.23
   3   1   5   80.73    9.24
   3  -1  -5   74.48    6.87
  -3  -1   5   74.80    6.66
   4   1  -5   12.34    1.71
  -4  -1  -5   13.42    1.27
   4  -1   5   13.82    1.27
   4   1  -5   14.52    1.27
  -4  -1  -5   14.41    1.22
  -4  -1   5   12.34    1.22
   4  -1  -5   14.24    1.71
   4   1   5   13.38    1.27
   4  -1  -5   14.01    1.26
   4   1   5   14.77    1.71
   5   1  -5   56.53    8.13
  -5  -1  -5   66.73    6.06
   5   1  -5   70.41    6.05
   5  -1   5   64.61    6.05
   5  -1   5   72.20    8.14
   5  -1  -5   59.93    8.13
   5   1   5   67.66    8.14
   5  -1  -5   69.59    6.05
   5   1   5   70.42    6.07
   6  -1   5    1.91    0.24
   6   1  -5    2.30    0.24
   6  -1   5    2.58    0.35
   6   1  -5    2.35    0.35
   6  -1  -5    2.12    0.23
   6  -1  -5    1.95    0.33
   6   1   5    1.86    0.33
   7  -1   5    1.61    0.29
   7   1  -5    1.84    0.20
   7  -1   5    1.38    0.19
   7   1  -5    1.85    0.31
   7   1   5    1.75    0.21
   7   1   5    1.07    0.28
   7  -1  -5    1.28    0.28
   7  -1  -5    1.65    0.19
   8  -1   5    5.82    0.56
   8   1  -5    4.63    0.78
   8  -1   5    5.70    0.80
   8  -1  -5    4.85    0.79
   8   1   5    5.37    0.80
   8   1   5    6.29    0.57
   8  -1  -5    6.36    0.56
  -9  -1  -5    0.96    0.31
  -9  -1  -5    0.52    0.23
  -9   1   5    0.19    0.23
  -9  -1  -5    0.34    0.28
  -9  -1  -5    0.34    0.17
  -9   1   5    0.27    0.27
  -9   1   5    0.51    0.25
  -9  -1   5    0.25    0.27
  -9  -1   5    0.17    0.23
  -9  -1   5    0.18    0.23
  -9   1  -5    0.71    0.20
  -9   1  -5    0.91    0.33
  -9   1  -5    0.83    0.31
 -10   1   5    0.99    0.32
 -10   1   5    1.30    0.38
 -10  -1  -5    2.48    0.41
 -10  -1  -5    1.45    0.27
 -10  -1  -5    1.49    0.38
 -10  -1   5    1.34    0.33
 -10   1  -5    1.29    0.28
 -10   1  -5    1.81    0.33
 -10   1  -5    1.18    0.39
  10  -1  -5    0.59    0.32
 -10  -1   5    1.55    0.38
 -10   1  -5    0.88    0.36
 -10  -1   5    1.62    0.31
 -11  -1  -5    0.79    0.32
 -11  -1  -5    1.38    0.28
 -11   1   5    1.30    0.35
 -11   1   5    1.24    0.30
 -11  -1  -5    1.04    0.32
 -11  -1   5    1.04    0.31
 -11  -1   5    1.27    0.29
 -11   1  -5    1.32    0.35
 -11   1  -5    0.64    0.26
  11  -1  -5    1.47    0.31
 -11   1  -5    0.90    0.32
 -12  -1  -5   -0.02    0.18
 -12   1   5    0.15    0.16
 -12  -1  -5   -0.31    0.15
 -12  -1  -5   -0.18    0.18
 -12   1   5    0.32    0.20
 -12   1  -5   -0.12    0.17
 -12  -1   5    0.07    0.19
  12  -1  -5    0.03    0.16
 -12   1  -5   -0.15    0.18
 -12  -1   5    0.19    0.16
 -12   1  -5    0.24    0.18
 -13  -1  -5    0.32    0.16
 -13   1   5    0.28    0.17
 -13   1   5    0.44    0.11
 -13  -1  -5    0.26    0.14
 -13  -1  -5    0.34    0.16
 -13   1  -5    0.40    0.17
 -13   1  -5    0.48    0.14
 -13  -1   5    0.29    0.16
 -13   1  -5    0.21    0.16
   0  -2   5    0.02    0.04
   0  -2   5    0.02    0.05
   1  -2   5  103.79    9.75
   1  -2   5  115.53    9.45
   1  -2   5  107.83   10.78
  -1  -2  -5  116.81    9.44
  -1  -2  -5  108.44    9.75
   1   2  -5  111.99   13.10
  -1  -2   5   94.72   10.78
   1   2   5  102.83   13.10
   1  -2  -5  111.59    9.44
  -1   2  -5  102.05   13.09
   1  -2  -5  104.81    9.75
   2  -2   5   46.72    4.25
   2  -2   5   46.66    4.11
   2  -2   5   45.94    4.69
  -2  -2  -5   49.46    4.11
  -2  -2  -5   47.67    4.25
   2   2  -5   43.64    5.71
  -2  -2   5   47.24    4.12
   2   2   5   47.60    5.71
  -2  -2   5   44.66    4.25
   2  -2  -5   47.54    4.11
   2  -2  -5   44.20    4.25
   2  -2  -5   48.15    5.70
  -3  -2  -5   17.75    1.31
  -3  -2  -5   15.24    1.36
   3  -2   5   14.00    1.30
   3   2  -5   13.18    1.83
   3  -2   5   14.69    1.36
  -3  -2   5   13.99    1.31
  -3  -2   5   14.17    1.35
   3  -2  -5   15.48    1.82
   3  -2  -5   14.31    1.35
  -4  -2  -5   16.59    1.45
   4   2  -5   13.88    1.95
  -4  -2  -5   17.09    1.39
   4  -2   5   16.79    1.45
  -4  -2   5   14.53    1.40
   4  -2  -5   14.85    1.95
   4   2   5   14.62    1.46
   4   2   5   15.74    1.95
   4  -2  -5   16.32    1.45
  -4  -2   5   16.27    1.45
  -5  -2  -5   41.08    3.67
   5  -2   5   40.42    3.67
   5   2  -5   36.02    4.93
   5   2  -5   41.98    3.67
   5   2   5   40.47    3.68
   5  -2  -5   41.17    4.93
   5  -2  -5   42.10    3.66
   5   2   5   37.22    4.93
   6   2  -5    2.40    0.25
   6  -2   5    2.13    0.35
   6  -2   5    2.07    0.25
  -6  -2  -5    2.35    0.26
   6   2  -5    1.41    0.34
   6  -2  -5    2.69    0.25
   6  -2  -5    2.03    0.34
   6   2   5    3.39    0.39
   7   2  -5    9.11    0.76
   7  -2   5    8.82    0.76
   7   2  -5    6.18    1.04
   7  -2   5    8.34    1.04
   7  -2  -5    7.93    1.03
   7  -2  -5    7.90    0.75
   7   2   5    6.80    1.03
   8  -2   5    1.46    0.31
   8   2  -5    1.21    0.29
   8  -2   5    1.25    0.19
   8  -2  -5    1.54    0.19
   8   2   5    1.20    0.30
   8   2   5    1.74    0.21
  -9  -2  -5    9.08    1.49
  -9  -2  -5    9.91    1.39
  -9   2   5    8.97    1.51
  -9   2   5    8.66    1.45
  -9  -2  -5    9.45    1.34
  -9   2   5    7.87    1.34
  -9  -2  -5    9.50    1.47
  -9   2  -5    9.61    1.40
  -9  -2   5    9.50    1.67
  -9  -2   5    8.79    1.34
  -9  -2   5    8.61    1.48
  -9   2  -5    9.78    1.48
  -9   2  -5    9.91    1.53
  -9   2  -5   10.54    1.35
  -9  -2   5    8.99    1.43
 -10  -2  -5    0.74    0.28
 -10  -2  -5    1.02    0.25
 -10   2   5    0.22    0.27
 -10  -2  -5    0.71    0.16
 -10  -2  -5    0.66    0.29
 -10   2   5    0.33    0.23
 -10  -2   5    0.49    0.27
 -10  -2   5    0.32    0.21
 -10   2  -5    0.28    0.19
 -10   2  -5    0.04    0.26
 -10  -2   5    0.34    0.28
 -10   2  -5    0.34    0.23
 -10   2  -5    0.39    0.29
 -10  -2   5    0.49    0.22
 -11  -2  -5    1.01    0.26
 -11  -2  -5    1.32    0.33
 -11   2   5    1.11    0.34
 -11  -2  -5    0.87    0.30
 -11   2   5    0.82    0.28
 -11   2  -5    0.84    0.30
 -11  -2   5    0.75    0.30
  11  -2  -5    0.83    0.28
 -11   2  -5    0.92    0.31
 -11   2  -5    0.98    0.26
 -11  -2   5    1.07    0.27
 -12  -2  -5    1.04    0.21
 -12  -2  -5    0.54    0.24
 -12   2   5    0.64    0.21
 -12  -2  -5    0.64    0.24
 -12   2   5    0.60    0.25
 -12  -2   5    0.74    0.23
 -12   2  -5    0.58    0.24
 -12   2  -5    0.75    0.22
 -12  -2   5    0.84    0.20
 -12   2  -5    0.74    0.24
  12  -2  -5    0.46    0.22
 -13   2   5    0.15    0.15
 -13  -2  -5    0.13    0.14
 -13  -2  -5    0.17    0.12
 -13   2   5    0.23    0.09
 -13   2  -5    0.04    0.14
 -13   2  -5    0.29    0.15
  13  -2  -5    0.21    0.12
 -13   2  -5    0.15    0.12
   0   3  -5  139.04   15.40
   0  -3  -5  119.66   11.47
   0   3   5  125.95   15.39
   0  -3   5  124.31   11.11
   0  -3   5  116.13   11.46
   0  -3  -5  132.53   11.11
   1  -3   5   70.55    6.76
   1  -3   5   75.77    6.55
  -1  -3  -5   77.43    6.55
  -1  -3  -5   73.83    6.76
  -1  -3   5   68.03    6.76
  -1   3  -5   78.71    9.08
   1  -3  -5   76.34    6.55
   1  -3  -5   74.71    6.76
   2  -3   5   14.52    1.35
   2  -3   5   15.41    1.35
   2  -3   5   13.81    1.31
  -2  -3  -5   15.24    1.36
  -2  -3  -5   15.49    1.31
   2   3  -5   13.46    1.82
   2  -3  -5   14.94    1.31
  -2  -3   5   14.32    1.35
  -2  -3   5   14.82    1.32
   2  -3  -5   16.20    1.35
   2   3   5   13.88    1.82
   3  -3   5   76.67    6.94
   3   3  -5   70.36    9.32
  -3  -3  -5   77.21    6.94
  -3  -3  -5   80.81    6.71
   3  -3  -5   73.46    6.71
   3  -3  -5   85.60    9.31
   3  -3  -5   76.59    6.93
  -3  -3   5   73.27    6.72
   3   3   5   73.07    9.32
  -3  -3   5   74.85    6.93
   4  -3   5   48.79    4.38
   4   3  -5   43.35    5.88
  -4  -3  -5   51.54    4.23
  -4  -3  -5   49.51    4.38
  -4  -3   5   47.05    4.38
   4   3   5   49.81    4.40
  -4  -3   5   45.22    4.24
   4  -3  -5   47.74    4.37
   4  -3  -5   52.71    5.88
   4   3   5   43.75    5.88
   5  -3   5   10.64    0.96
   5   3  -5    9.98    1.31
  -5  -3  -5   10.72    0.97
   5   3   5    9.80    0.97
  -5  -3   5    9.30    0.93
   5  -3  -5   10.96    1.30
   5  -3  -5   10.69    0.96
   5   3   5   10.96    1.31
  -5  -3   5    9.87    0.96
   6   3  -5   10.00    0.86
   6  -3   5    9.95    0.86
  -6  -3  -5    9.04    0.87
   6   3  -5    8.05    1.17
   6  -3  -5    9.15    1.17
   6   3   5    8.11    1.17
   6  -3  -5    9.37    0.86
   7  -3   5    1.01    0.22
   7   3  -5    0.75    0.21
  -7  -3  -5    0.37    0.12
   7  -3   5    0.76    0.12
   7   3   5    0.62    0.20
   7  -3  -5    0.60    0.11
   8  -3   5    5.06    0.66
   8   3  -5    4.22    0.64
   8  -3   5    5.70    0.46
   8   3   5    3.83    0.45
   8  -3  -5    4.31    0.44
   8   3   5    2.86    0.61
  -9  -3  -5    0.24    0.28
  -9   3   5    0.43    0.25
  -9  -3  -5    0.52    0.22
  -9  -3  -5    0.06    0.15
  -9  -3  -5    0.12    0.25
  -9   3   5    0.00    0.28
  -9   3  -5    0.48    0.30
  -9   3  -5    0.50    0.30
  -9  -3   5    0.58    0.23
  -9   3  -5    0.14    0.19
  -9  -3   5    0.26    0.27
  -9  -3   5    0.30    0.29
  -9  -3   5    0.49    0.22
  -9   3  -5    0.25    0.23
 -10  -3  -5    0.16    0.13
 -10  -3  -5    0.00    0.22
 -10  -3  -5    0.23    0.22
 -10   3   5    0.30    0.26
 -10   3   5    0.11    0.21
 -10  -3  -5    0.36    0.27
 -10   3  -5    0.11    0.27
 -10  -3   5    0.21    0.24
 -10  -3   5    0.22    0.24
 -10   3  -5    0.18    0.25
 -10   3  -5    0.06    0.21
 -10   3  -5    0.31    0.18
 -10  -3   5    0.26    0.19
 -11   3   5    1.42    0.38
 -11   3   5    1.54    0.43
 -11  -3  -5    2.44    0.36
 -11  -3  -5    1.93    0.42
 -11  -3  -5    2.38    0.43
 -11   3  -5    1.63    0.35
  11  -3  -5    1.24    0.37
 -11   3  -5    1.66    0.41
 -11  -3   5    2.08    0.41
 -11  -3   5    2.53    0.46
 -11   3  -5    1.74    0.43
 -11  -3   5    1.83    0.37
 -12   3   5    0.86    0.21
 -12   3   5    0.46    0.23
 -12  -3  -5    0.51    0.22
 -12  -3  -5    0.63    0.23
 -12  -3  -5    0.66    0.19
 -12  -3   5    0.48    0.22
 -12   3  -5    0.61    0.23
  12  -3  -5    0.50    0.21
 -12   3  -5    0.53    0.19
 -12   3  -5    0.54    0.22
 -12  -3   5    0.65    0.18
 -13   3   5    0.07    0.13
 -13  -3  -5    0.16    0.13
 -13   3  -5    0.09    0.13
  13  -3  -5    0.05    0.11
   0  -4  -5  113.60   10.33
   0   4  -5  119.90   13.87
   0  -4  -5  117.17   10.01
   0   4   5  112.22   13.86
   0  -4   5  110.55   10.01
   0  -4   5  108.69   10.33
   1   4  -5    7.11    0.80
  -1  -4  -5    6.09    0.59
   1  -4   5    6.33    0.58
   1  -4   5    6.04    0.59
   1  -4  -5    6.44    0.57
  -1   4  -5    6.54    0.79
  -1  -4   5    6.24    0.59
   1   4   5    6.24    0.79
  -2  -4  -5   25.12    2.24
  -2  -4  -5   25.87    2.17
   2  -4   5   24.24    2.23
   2  -4   5   21.96    2.16
   2  -4  -5   26.59    2.24
   2  -4  -5   24.63    2.16
  -2  -4   5   23.27    2.23
  -2  -4   5   23.99    2.17
   3   4  -5    8.80    1.12
   3  -4   5    8.30    0.82
  -3  -4  -5    9.02    0.80
  -3  -4  -5    9.46    0.83
  -3  -4   5    8.90    0.82
   3  -4  -5   10.87    0.83
   3  -4  -5    8.35    0.79
   3   4   5    8.92    1.12
   3   4   5    8.79    0.84
  -3  -4   5    7.71    0.80
   4   4  -5    3.56    0.54
   4  -4   5    3.91    0.38
  -4  -4  -5    4.01    0.40
  -4  -4  -5    4.69    0.37
  -4  -4   5    3.72    0.38
   4   4   5    3.40    0.54
   4  -4  -5    4.23    0.38
   4   4   5    4.10    0.42
  -4  -4   5    3.72    0.39
  -5  -4  -5    8.13    0.81
   5   4  -5    8.26    1.10
  -5  -4  -5    9.09    0.77
   5  -4   5    9.29    0.81
  -5  -4   5    8.77    0.81
  -5  -4   5    8.14    0.78
   5  -4  -5    8.54    0.81
   5   4   5    8.93    0.83
   5   4   5    7.97    1.10
   6   4  -5    1.77    0.29
   6  -4   5    1.36    0.18
  -6  -4  -5    2.30    0.22
   6   4   5    1.38    0.22
   6  -4  -5    1.44    0.18
   6   4   5    1.09    0.27
  -7  -4  -5   12.39    1.16
   7   4  -5   11.24    1.55
   7  -4   5   14.64    1.57
   7  -4   5   12.08    1.14
   7   4   5   10.34    1.56
   7  -4  -5   12.70    1.14
  -8  -4  -5    7.51    1.00
  -8   4  -5    6.47    1.03
   8  -4  -5    5.68    0.63
  -8  -4   5    6.71    1.05
  -9   4   5    1.16    0.38
  -9  -4  -5    1.40    0.42
  -9  -4  -5    1.38    0.39
  -9  -4  -5    1.92    0.31
  -9  -4  -5    1.84    0.35
  -9  -4  -5    2.56    0.46
  -9   4   5    2.02    0.47
  -9  -4   5    1.42    0.35
  -9   4  -5    0.96    0.40
  -9   4  -5    1.18    0.42
  -9  -4   5    1.70    0.34
  -9   4  -5    1.69    0.35
  -9  -4   5    1.75    0.46
  -9   4  -5    1.59    0.35
 -10  -4  -5    1.48    0.32
 -10   4   5    1.43    0.36
 -10  -4  -5    1.62    0.27
 -10  -4  -5    1.27    0.36
 -10   4   5    1.37    0.41
 -10  -4  -5    1.26    0.37
 -10  -4  -5    1.83    0.39
 -10   4  -5    1.67    0.34
 -10   4  -5    1.19    0.30
 -10  -4   5    1.79    0.42
 -10   4  -5    1.27    0.41
 -10   4  -5    1.11    0.37
 -10  -4   5    1.41    0.32
 -11   4   5    3.67    0.74
 -11  -4  -5    4.49    0.64
 -11  -4  -5    4.44    0.73
 -11   4   5    3.80    0.69
 -11  -4  -5    4.67    0.74
 -11  -4   5    3.96    0.78
 -11   4  -5    4.01    0.74
 -11  -4   5    4.81    0.68
  11  -4  -5    2.84    0.65
 -11   4  -5    4.43    0.65
 -12  -4  -5    1.31    0.23
 -12   4   5    0.95    0.27
 -12  -4  -5    1.17    0.26
 -12   4   5    1.08    0.24
 -12  -4  -5    1.37    0.27
 -12   4  -5    1.10    0.22
 -12  -4   5    1.23    0.21
  12  -4  -5    0.94    0.24
 -12   4  -5    0.38    0.23
 -12   4  -5    0.64    0.25
 -12  -4   5    0.51    0.20
 -13   4   5    0.21    0.14
  13  -4  -5    0.29    0.12
   0   5  -5    3.57    0.47
   0  -5   5    2.58    0.34
   0  -5   5    3.65    0.34
   0   5   5    4.09    0.46
   0  -5  -5    3.87    0.35
   0  -5  -5    3.49    0.34
  -1  -5  -5   16.24    1.51
   1   5  -5   17.73    2.04
   1  -5   5   15.41    1.47
   1  -5   5   16.55    1.51
  -1  -5  -5   17.59    1.47
  -1  -5   5   17.23    1.51
   1  -5  -5   16.57    1.46
  -1  -5   5   14.31    1.47
  -1   5  -5   16.86    2.03
   1  -5  -5   17.27    1.51
   1   5   5   15.59    2.03
  -2  -5  -5   40.83    3.46
   2  -5   5   37.62    3.46
   2   5  -5   43.25    4.81
  -2  -5  -5   41.48    3.58
   2  -5   5   39.39    3.57
  -2  -5   5   41.14    3.57
   2  -5  -5   40.05    3.46
  -2  -5   5   35.22    3.47
   2   5   5   33.88    4.80
  -3  -5  -5   83.30    6.79
   3  -5   5   76.39    7.01
   3   5  -5   81.68    9.43
  -3  -5  -5   80.05    7.02
  -3  -5   5   77.93    7.01
   3   5   5   64.52    9.42
   3  -5  -5   80.88    7.01
  -3  -5   5   71.67    6.80
  -4  -5  -5   15.80    1.32
   4   5  -5   13.70    1.85
   4  -5   5   14.78    1.37
  -4  -5  -5   15.05    1.38
  -4  -5   5   14.80    1.37
   4   5   5   13.14    1.39
   4  -5  -5   15.39    1.37
  -4  -5   5   15.01    1.33
  -5  -5  -5   17.20    1.56
   5  -5   5   17.29    1.54
  -5  -5  -5   18.84    1.49
   5   5  -5   16.09    2.09
   5   5   5   14.76    1.57
   5   5   5   13.02    2.08
   5  -5  -5   16.79    1.54
  -5  -5   5   18.78    1.50
   6   5  -5    8.68    1.17
   6  -5   5    9.61    0.85
  -6  -5  -5    9.90    0.87
   6   5   5    7.04    1.16
   6  -5  -5    9.67    0.85
   7   5  -5    3.63    0.56
   7  -5   5    3.36    0.39
  -7  -5  -5    4.21    0.42
   7  -5   5    4.83    0.59
   7   5   5    3.28    0.56
   7  -5  -5    3.74    0.39
  -8  -5  -5    1.01    0.32
  -8  -5  -5    1.36    0.37
  -8  -5  -5    1.74    0.26
  -8  -5  -5    1.01    0.35
  -8   5   5    1.15    0.41
  -8   5  -5    0.69    0.36
  -8  -5   5    1.06    0.39
  -8  -5   5    0.84    0.28
  -8   5  -5    0.63    0.27
  -9   5   5    0.63    0.35
  -9  -5  -5    0.97    0.30
  -9  -5  -5    0.28    0.27
  -9   5   5    0.39    0.25
  -9  -5  -5    0.92    0.29
  -9  -5  -5    0.80    0.24
  -9  -5  -5    0.65    0.19
  -9   5  -5    0.61    0.26
  -9   5  -5    0.29    0.22
  -9  -5   5    0.44    0.22
  -9   5  -5    0.24    0.29
  -9   5  -5    0.50    0.31
  -9  -5   5    1.30    0.35
 -10  -5  -5    1.29    0.24
 -10   5   5    1.24    0.33
 -10   5   5    1.14    0.38
 -10  -5  -5    1.75    0.30
 -10  -5  -5    1.40    0.34
 -10  -5  -5    1.84    0.38
 -10  -5  -5    1.48    0.36
 -10   5  -5    0.87    0.34
 -10   5  -5    1.19    0.30
 -10  -5   5    1.27    0.29
 -10   5  -5    0.94    0.37
 -10   5  -5    0.91    0.28
 -10  -5   5    0.96    0.34
 -11   5   5    0.61    0.30
 -11  -5  -5    0.94    0.28
 -11  -5  -5    0.73    0.27
 -11  -5  -5    1.26    0.28
 -11  -5  -5    1.09    0.25
 -11   5   5    0.67    0.27
  11  -5  -5    0.93    0.27
 -11   5  -5    1.00    0.25
 -11   5  -5    0.57    0.28
 -11  -5   5    0.75    0.25
 -11  -5   5    1.05    0.23
 -11   5  -5    1.03    0.31
 -12   5   5    0.06    0.18
 -12   5   5    0.20    0.16
 -12  -5  -5    0.20    0.17
 -12  -5  -5    0.25    0.15
 -12  -5  -5    0.15    0.18
 -12  -5   5    0.26    0.12
 -12   5  -5    0.15    0.15
 -12   5  -5   -0.17    0.14
  12  -5  -5    0.14    0.16
 -12   5  -5    0.12    0.17
 -12  -5   5    0.11    0.14
   0  -6  -5    6.36    0.60
   0  -6  -5    6.28    0.58
   0  -6   5    6.68    0.60
   0   6  -5    6.60    0.81
   0  -6   5    6.35    0.60
   1   6  -5    4.52    0.44
   1  -6   5    3.18    0.32
  -1  -6  -5    3.04    0.32
   1  -6   5    2.82    0.32
  -1  -6  -5    3.10    0.31
  -1   6  -5    3.68    0.44
  -1  -6   5    3.18    0.32
  -1  -6   5    2.75    0.33
   1  -6  -5    3.53    0.32
   1  -6  -5    3.48    0.31
   2  -6   5   15.15    1.42
   2  -6   5   15.77    1.46
   2   6  -5   18.54    1.97
  -2  -6  -5   15.03    1.47
  -2  -6  -5   15.77    1.42
   2  -6  -5   16.21    1.46
   2   6   5   15.84    1.97
  -2  -6   5   15.40    1.43
   2   6   5   15.37    1.49
  -2  -6   5   15.73    1.46
   2  -6  -5   16.43    1.41
   3   6  -5    2.13    0.28
  -3  -6  -5    1.68    0.20
  -3  -6  -5    1.81    0.18
   3  -6   5    1.64    0.19
   3  -6  -5    1.83    0.19
   3   6   5    1.51    0.26
   3   6   5    1.87    0.23
  -3  -6   5    1.65    0.20
  -3  -6   5    1.81    0.19
  -4  -6  -5    8.49    0.72
   4   6  -5    8.46    1.02
  -4  -6  -5    7.74    0.75
   4  -6   5    7.92    0.74
  -4  -6   5    7.50    0.73
   4   6   5    7.20    1.01
   4   6   5    7.74    0.78
   4  -6  -5    8.24    0.75
  -5  -6  -5    1.20    0.13
  -5  -6  -5    0.99    0.15
   5  -6   5    0.87    0.14
   5   6  -5    1.00    0.22
   5   6   5    0.99    0.22
  -5  -6   5    1.01    0.15
   5  -6  -5    1.07    0.14
   6  -6   5    8.73    0.83
  -6  -6  -5    9.69    0.85
   6   6  -5    9.01    1.14
   6   6   5    7.56    1.14
   6  -6  -5    8.99    0.83
   7  -6   5    3.46    0.56
   7  -6   5    4.43    0.40
  -7  -6  -5    2.97    0.40
  -7  -6  -5    5.09    0.62
   7  -6  -5    3.62    0.38
   7   6   5    2.60    0.54
  -7   6  -5    3.67    0.64
  -8  -6  -5    7.38    0.98
  -8  -6  -5    7.73    1.21
  -8   6   5    4.83    1.13
  -8  -6  -5    6.58    1.10
  -8  -6  -5    6.47    1.11
  -8  -6  -5    6.65    1.00
  -8   6  -5    7.14    1.16
  -8   6  -5    6.28    1.13
  -8  -6   5    5.57    1.03
  -8  -6   5    8.20    1.28
  -8   6  -5    7.59    1.00
  -8   6  -5    5.31    1.03
  -9  -6  -5    0.10    0.24
  -9  -6  -5    0.35    0.23
  -9   6   5    0.14    0.29
  -9  -6  -5    0.09    0.15
  -9   6   5    0.23    0.22
  -9  -6  -5   -0.10    0.21
  -9  -6  -5    0.16    0.20
  -9   6  -5    0.03    0.27
  -9   6  -5    0.03    0.18
  -9  -6   5    0.20    0.17
  -9  -6   5    0.02    0.22
  -9   6  -5    0.04    0.26
  -9   6  -5    0.06    0.22
 -10  -6  -5    0.32    0.14
 -10  -6  -5    0.54    0.25
 -10   6   5    0.28    0.23
 -10  -6  -5    0.34    0.22
 -10   6   5    0.35    0.28
 -10  -6  -5    0.54    0.25
 -10  -6  -5    0.14    0.20
 -10   6  -5    0.32    0.22
 -10  -6   5    0.34    0.24
 -10  -6   5    0.63    0.20
 -10   6  -5    0.53    0.26
 -10   6  -5    0.41    0.28
 -10   6  -5    0.52    0.20
 -11  -6  -5    0.99    0.23
 -11   6   5    0.47    0.23
 -11  -6  -5    0.55    0.24
 -11  -6  -5    0.74    0.26
 -11   6   5    0.50    0.27
 -11  -6  -5    0.50    0.20
 -11  -6   5    0.58    0.19
 -11  -6   5    0.97    0.20
 -11   6  -5    0.45    0.25
  11  -6  -5    0.38    0.22
 -11   6  -5    0.52    0.21
 -11   6  -5    0.72    0.25
 -12  -6  -5    0.43    0.16
 -12  -6  -5    0.39    0.17
 -12   6   5    0.21    0.15
 -12  -6  -5    0.15    0.14
 -12   6   5    0.13    0.18
 -12  -6   5    0.32    0.15
  12  -6  -5    0.31    0.16
 -12  -6   5    0.22    0.12
 -12   6  -5    0.36    0.17
 -12   6  -5    0.20    0.16
   0  -7  -5  110.93    9.96
   0  -7  -5  117.42   10.28
   0  -7   5  108.92    9.96
   0  -7   5  114.84   10.28
   0   7   5  114.19   10.32
   0   7  -5  111.80   13.80
   1  -7   5   16.68    1.42
  -1  -7  -5   16.53    1.43
  -1  -7  -5   15.37    1.38
   1   7  -5   15.95    1.91
   1  -7   5   14.76    1.38
  -1   7  -5   13.50    1.91
   1  -7  -5   15.46    1.38
  -1  -7   5   16.20    1.42
   1   7   5   14.27    1.45
  -1  -7   5   15.23    1.39
   1  -7  -5   15.91    1.43
   2   7  -5   40.76    4.65
  -2  -7  -5   39.58    3.36
   2  -7   5   39.65    3.46
   2  -7   5   36.62    3.35
  -2  -7  -5   39.33    3.47
   2   7   5   31.67    3.49
  -2  -7   5   35.00    3.36
   2  -7  -5   37.75    3.35
   2  -7  -5   39.28    3.46
  -3  -7  -5    3.73    0.38
   3  -7   5    4.30    0.39
  -3  -7  -5    3.53    0.40
   3   7  -5    5.12    0.54
  -3  -7   5    3.46    0.39
   3  -7  -5    3.82    0.39
   3   7   5    4.19    0.45
   4   7  -5    3.37    0.41
  -4  -7  -5    2.61    0.29
   4  -7   5    2.49    0.27
  -4  -7  -5    2.77    0.27
   4  -7  -5    2.58    0.27
   4   7   5    2.71    0.39
  -4  -7   5    1.98    0.27
   5   7  -5    1.74    0.26
  -5  -7  -5    1.24    0.15
   5  -7   5    0.92    0.15
  -5  -7  -5    1.29    0.18
  -5  -7   5    1.24    0.18
   5  -7  -5    1.15    0.15
   5   7   5    1.13    0.24
   6  -7   5    2.28    0.25
  -6  -7  -5    2.43    0.28
   6   7  -5    1.66    0.35
   6   7   5    1.83    0.36
   6  -7  -5    2.25    0.24
  -7  -7  -5    0.53    0.31
  -7  -7  -5    0.89    0.23
  -7  -7  -5    1.06    0.33
  -7   7   5    0.98    0.35
  -7  -7  -5    0.76    0.29
  -7   7   5    0.89    0.35
  -7   7  -5    0.28    0.32
  -7   7  -5    0.65    0.25
  -7  -7   5    1.21    0.37
  -8  -7  -5    6.52    0.87
  -8  -7  -5    6.92    0.99
  -8  -7  -5    6.21    0.98
  -8   7   5    4.93    1.01
  -8   7   5    4.06    0.95
  -8  -7  -5    6.37    1.05
  -8  -7  -5    6.02    0.88
  -8  -7   5    5.32    0.90
  -8   7  -5    5.89    1.01
  -8   7  -5    4.32    0.89
  -8  -7   5    6.34    1.10
  -8   7  -5    5.57    0.87
  -9  -7  -5    0.61    0.23
  -9  -7  -5    0.57    0.28
  -9   7   5    0.76    0.34
  -9  -7  -5    0.68    0.25
  -9  -7  -5    0.64    0.20
  -9  -7  -5    0.71    0.27
  -9   7   5    0.36    0.24
  -9   7  -5   -0.07    0.26
  -9  -7   5    0.73    0.21
  -9   7  -5    0.60    0.25
  -9   7  -5    0.72    0.24
  -9  -7   5    0.35    0.26
 -10  -7  -5   -0.08    0.18
 -10  -7  -5    0.23    0.23
 -10   7   5    0.14    0.22
 -10  -7  -5    0.31    0.24
 -10   7   5    0.26    0.27
 -10  -7  -5    0.03    0.19
 -10  -7   5    0.27    0.17
 -10   7  -5    0.13    0.23
 -10   7  -5    0.01    0.23
 -10  -7   5   -0.05    0.19
 -10   7  -5    0.19    0.20
 -10   7  -5    0.02    0.16
 -11   7   5    1.43    0.27
 -11  -7  -5    1.00    0.27
 -11  -7  -5    0.48    0.20
 -11   7   5    0.89    0.29
 -11  -7  -5    1.34    0.23
 -11  -7  -5    1.37    0.27
 -11   7  -5    1.08    0.22
 -11   7  -5    0.39    0.24
 -11  -7   5    0.48    0.20
  11  -7  -5    1.04    0.25
 -11   7  -5    1.04    0.27
 -11  -7   5    1.52    0.23
 -12   7   5    0.27    0.12
 -12   7   5    0.24    0.17
  12  -7  -5    0.36    0.14
 -12  -7   5    0.13    0.09
 -12   7  -5    0.08    0.14
   0  -8  -5    5.39    0.49
   0   8  -5    4.77    0.65
   0   8   5    5.59    0.53
   0  -8  -5    4.90    0.47
   0  -8   5    5.00    0.48
   0  -8   5    5.05    0.48
   1  -8   5    0.34    0.07
  -1  -8  -5    0.23    0.07
   1  -8   5    0.23    0.08
   1   8  -5    0.45    0.11
  -1  -8  -5    0.42    0.08
   1  -8  -5    0.37    0.07
   1  -8  -5    0.50    0.08
  -1   8  -5    0.19    0.09
   1   8   5    0.25    0.13
  -1  -8   5    0.50    0.10
  -2  -8  -5    9.29    0.91
   2   8  -5   10.05    1.23
  -2  -8  -5    9.49    0.88
   2  -8   5   10.34    0.91
   2  -8  -5    9.62    0.91
  -2  -8   5    9.61    0.89
  -3  -8  -5    1.83    0.21
   3  -8   5    1.89    0.20
   3   8  -5    1.90    0.28
  -3  -8  -5    1.60    0.19
   3  -8  -5    1.40    0.19
  -3  -8   5    1.73    0.21
  -4  -8  -5    3.69    0.37
   4   8  -5    3.61    0.49
  -4  -8  -5    3.31    0.34
   4  -8   5    3.16    0.35
  -4  -8   5    3.29    0.36
   4  -8  -5    3.50    0.35
  -5  -8  -5   10.57    1.04
   5   8  -5   12.66    1.41
   5  -8   5   11.33    1.03
   5  -8  -5    9.82    1.02
  -6  -8  -5    3.18    0.58
  -6  -8  -5    2.87    0.60
  -6  -8  -5    3.40    0.50
  -6   8  -5    1.95    0.50
  -6   8  -5    2.47    0.59
  -6  -8   5    2.80    0.61
  -7  -8  -5    5.44    0.79
  -7  -8  -5    5.90    0.96
  -7   8   5    4.07    0.89
  -7  -8  -5    5.80    0.76
  -7   8   5    3.57    0.86
  -7  -8  -5    4.89    0.85
  -7  -8  -5    5.27    0.88
  -7   8  -5    4.47    0.81
  -7   8  -5    3.42    0.86
  -7   8  -5    4.77    0.77
  -7  -8   5    5.65    0.98
  -8   8   5    0.33    0.32
  -8  -8  -5   -0.13    0.25
  -8   8   5    0.45    0.29
  -8  -8  -5    0.05    0.20
  -8  -8  -5    0.12    0.17
  -8  -8  -5    0.13    0.21
  -8  -8  -5    0.15    0.25
  -8  -8   5    0.40    0.20
  -8   8  -5    0.47    0.23
  -8   8  -5   -0.06    0.18
  -8  -8   5    0.15    0.22
  -8  -8   5    0.43    0.19
  -8   8  -5    0.01    0.27
  -9  -8  -5    1.89    0.31
  -9  -8  -5    2.21    0.28
  -9  -8  -5    2.30    0.37
  -9  -8  -5    1.26    0.35
  -9   8   5    0.97    0.38
  -9  -8  -5    1.05    0.30
  -9   8   5    0.82    0.31
  -9   8   5    0.81    0.32
  -9   8  -5    1.05    0.35
  -9   8  -5    0.89    0.28
  -9  -8   5    0.61    0.28
  -9  -8   5    1.44    0.28
  -9   8  -5    1.15    0.29
 -10  -8  -5   -0.07    0.18
 -10  -8  -5    0.02    0.18
 -10   8   5    0.01    0.24
 -10  -8  -5    0.23    0.21
 -10   8   5    0.05    0.21
 -10  -8  -5   -0.21    0.19
 -10   8  -5    0.01    0.21
 -10   8  -5   -0.20    0.18
 -10   8  -5    0.05    0.16
 -10  -8   5    0.17    0.16
 -10  -8   5    0.07    0.18
 -11   8   5    0.38    0.21
 -11   8   5   -0.01    0.16
 -11  -8  -5    0.17    0.11
 -11  -8  -5    0.31    0.18
 -11  -8  -5    0.59    0.20
 -11  -8  -5    0.51    0.17
 -11  -8   5    0.31    0.15
 -11   8  -5    0.22    0.19
 -11  -8   5    0.12    0.10
  11  -8  -5    0.30    0.17
   0  -9   5    6.16    0.54
   0   9  -5    5.75    0.72
   0  -9  -5    5.77    0.52
   0  -9  -5    5.07    0.54
   1   9  -5   16.78    1.99
   1  -9   5   16.39    1.44
  -1  -9  -5   16.63    1.48
  -1  -9  -5   15.60    1.43
   1  -9  -5   16.79    1.43
  -1   9  -5   13.57    1.98
  -1  -9   5   17.32    1.45
   1  -9  -5   15.81    1.48
  -2  -9  -5    4.21    0.45
   2   9  -5    4.27    0.62
   2  -9   5    4.91    0.46
  -2  -9  -5    5.13    0.48
   2  -9  -5    4.98    0.46
  -2  -9   5    5.45    0.48
   3   9  -5    1.20    0.22
   3  -9   5    1.26    0.15
  -3  -9  -5    1.35    0.17
  -3  -9  -5    0.81    0.14
   3  -9  -5    1.23    0.15
  -3  -9   5    1.06    0.17
   4  -9   5    3.88    0.42
  -4  -9  -5    4.36    0.45
   4   9  -5    4.38    0.59
   4  -9  -5    4.48    0.43
   5  -9   5    4.00    0.41
  -5   9  -5    4.11    0.76
  -5   9  -5    3.91    0.71
  -6  -9  -5    1.75    0.39
  -6  -9  -5    1.49    0.31
  -6   9   5    1.38    0.39
  -6  -9  -5    1.80    0.32
  -6  -9  -5    1.03    0.33
  -6  -9  -5    1.42    0.38
  -6   9   5    1.00    0.40
  -6   9  -5    1.06    0.41
  -6   9  -5    0.83    0.32
  -6   9  -5    1.27    0.34
  -6  -9   5    1.09    0.37
  -7  -9  -5    4.28    0.71
  -7  -9  -5    3.54    0.58
  -7   9   5    2.64    0.70
  -7  -9  -5    4.54    0.75
  -7  -9  -5    5.21    0.63
  -7  -9  -5    4.09    0.67
  -7   9   5    2.23    0.66
  -7   9  -5    3.08    0.70
  -7  -9   5    3.86    0.74
  -7   9  -5    2.63    0.62
  -7   9  -5    3.63    0.60
  -8  -9  -5    2.47    0.46
  -8  -9  -5    2.74    0.39
  -8  -9  -5    2.54    0.37
  -8   9   5    1.52    0.47
  -8  -9  -5    1.86    0.40
  -8   9   5    1.67    0.44
  -8  -9  -5    1.54    0.41
  -8   9  -5    2.07    0.38
  -8   9  -5    1.41    0.44
  -8   9  -5    1.35    0.37
  -8  -9   5    1.71    0.36
  -8  -9   5    1.72    0.43
  -9  -9  -5    0.43    0.19
  -9  -9  -5    0.86    0.27
  -9   9   5    0.32    0.29
  -9  -9  -5    1.12    0.19
  -9  -9  -5    0.85    0.23
  -9  -9  -5    0.20    0.25
  -9   9   5    0.75    0.27
  -9   9   5    0.58    0.29
  -9  -9   5    0.63    0.21
  -9   9  -5    0.10    0.24
  -9   9  -5    0.52    0.22
  -9  -9   5    0.27    0.17
 -10   9   5    0.35    0.21
 -10   9   5    0.10    0.23
 -10  -9  -5    0.30    0.18
 -10  -9  -5    0.13    0.17
 -10  -9  -5   -0.01    0.19
 -10   9  -5    0.27    0.15
 -10   9  -5    0.04    0.19
 -10  -9   5    0.19    0.17
 -10  -9   5    0.21    0.15
  10  -9  -5    0.14    0.17
 -11  -9  -5    0.14    0.15
 -11  -9  -5    0.25    0.14
 -11   9   5    0.46    0.19
 -11   9   5    0.10    0.15
 -11  -9   5    0.38    0.12
 -11   9  -5   -0.11    0.14
  11  -9  -5    0.12    0.14
 -11  -9   5    0.11    0.13
   0  10  -5    7.63    0.97
   0 -10  -5    7.54    0.73
   0 -10   5    8.18    0.72
   0 -10  -5    7.42    0.70
   1  10  -5    3.46    0.47
  -1 -10  -5    3.01    0.34
   1 -10  -5    3.37    0.35
   1 -10  -5    3.37    0.33
   2  10  -5    1.11    0.20
  -2 -10  -5    0.99    0.15
   2 -10  -5    0.92    0.14
   3  10  -5    2.78    0.39
  -3 -10  -5    2.97    0.31
   3 -10  -5    2.18    0.27
  -4  10   5    4.59    1.16
  -4 -10  -5    8.23    1.11
  -4 -10  -5    8.28    1.28
  -4 -10  -5    7.84    1.20
  -4  10  -5    6.10    1.19
  -5  10   5    0.62    0.33
  -5  10   5   -0.05    0.25
  -5 -10  -5    0.42    0.21
  -5 -10  -5    0.05    0.21
  -5 -10  -5    0.14    0.21
  -5 -10  -5    0.14    0.28
  -5  10  -5   -0.14    0.21
  -5  10  -5   -0.05    0.28
  -6  10   5    6.02    1.42
  -6 -10  -5    9.84    1.43
  -6  10   5    5.74    1.45
  -6 -10  -5   10.77    1.36
  -6 -10  -5   11.13    1.30
  -6 -10  -5   10.13    1.58
  -6 -10   5    9.49    1.58
  -6  10  -5    7.94    1.47
  -6  10  -5    7.41    1.39
  -7 -10  -5    4.12    0.72
  -7 -10  -5    4.27    0.70
  -7 -10  -5    4.52    0.61
  -7  10   5    3.03    0.70
  -7  10   5    2.72    0.67
  -7 -10  -5    4.20    0.58
  -7  10  -5    3.79    0.72
  -7  10  -5    1.68    0.58
  -7 -10   5    3.93    0.71
  -8 -10  -5    0.80    0.22
  -8 -10  -5    0.65    0.28
  -8  10   5    0.20    0.25
  -8  10   5    0.38    0.29
  -8 -10  -5    0.48    0.19
  -8 -10  -5    0.58    0.18
  -8 -10   5    0.46    0.20
  -8  10  -5   -0.06    0.26
  -8 -10   5    0.20    0.20
  -8  10  -5   -0.01    0.20
  -9  10   5    0.52    0.23
  -9 -10  -5    0.26    0.15
  -9  10   5    0.33    0.25
  -9 -10  -5    0.99    0.22
  -9  10   5    0.27    0.26
  -9 -10  -5    0.71    0.26
  -9 -10   5    0.58    0.18
  -9  10  -5    0.52    0.20
  -9  10  -5    0.37    0.24
   9 -10  -5    0.30    0.20
  -9 -10   5    0.66    0.18
 -10  10   5   -0.12    0.16
 -10 -10  -5    0.10    0.14
 -10 -10  -5    0.06    0.17
 -10  10   5    0.05    0.19
 -10  10  -5   -0.02    0.17
 -10 -10   5   -0.07    0.13
 -10  10  -5   -0.03    0.11
 -10 -10   5    0.09    0.13
  10 -10  -5   -0.11    0.13
   0  11   5    0.09    0.29
  -1  11   5    2.68    0.68
  -1 -11  -5    4.92    0.70
   1  11   5    3.02    0.69
  -2  11   5    2.10    0.56
  -2 -11  -5    2.44    0.54
   2  11  -5    3.65    0.64
  -2  11  -5    2.56    0.58
  -3 -11  -5    0.83    0.25
   3 -11   5    0.66    0.26
  -3 -11  -5    0.62    0.31
  -3 -11  -5    1.14    0.28
  -3 -11  -5    1.00    0.26
  -3  11   5    0.78    0.35
   3 -11  -5    0.55    0.24
  -3  11  -5    0.94    0.37
  -4 -11  -5   11.95    1.66
  -4 -11  -5   10.38    1.73
  -4 -11  -5   11.06    1.92
  -4 -11  -5   10.70    1.57
  -5 -11  -5    6.52    0.89
  -5  11   5    4.16    0.82
  -5 -11  -5    5.11    0.72
  -5 -11  -5    5.40    0.82
  -5 -11  -5    5.15    0.69
  -5  11   5    2.39    0.74
  -5  11  -5    3.17    0.79
  -5  11  -5    3.07    0.72
  -6  11   5   -0.07    0.29
  -6 -11  -5    0.51    0.21
  -6  11   5    0.19    0.26
  -6 -11  -5    0.20    0.23
  -6 -11  -5    0.21    0.27
  -6 -11  -5    0.26    0.23
  -6  11  -5    0.27    0.23
  -6 -11   5    0.37    0.22
  -6  11  -5    0.36    0.32
  -7 -11  -5    0.46    0.24
  -7 -11  -5    0.42    0.27
  -7 -11  -5    0.12    0.21
  -7  11   5    0.40    0.31
  -7 -11  -5    0.37    0.18
  -7  11   5    0.26    0.27
  -7  11  -5    0.52    0.23
  -7 -11   5   -0.14    0.19
  -7  11  -5    0.50    0.31
  -7 -11   5    0.32    0.21
  -8 -11  -5    0.16    0.23
  -8 -11  -5    0.27    0.15
  -8 -11  -5    0.33    0.20
  -8  11   5    0.55    0.29
  -8 -11  -5    0.27    0.16
  -8  11   5    0.47    0.28
  -8 -11   5    0.24    0.15
  -8  11  -5    0.17    0.25
  -8 -11   5    0.73    0.23
  -8  11  -5    0.10    0.19
  -9 -11  -5    0.15    0.16
  -9  11   5   -0.23    0.20
  -9 -11  -5   -0.01    0.19
  -9  11   5    0.34    0.22
  -9  11   5    0.10    0.19
  -9  11  -5    0.05    0.20
  -9 -11   5    0.11    0.14
  -9 -11   5    0.18    0.16
  -9  11  -5   -0.02    0.15
 -10 -11  -5    0.34    0.14
 -10 -11   5    0.30    0.11
 -10 -11   5    0.54    0.13
 -10  11  -5    0.02    0.15
   0  12   5    0.20    0.32
   0  12  -5    0.84    0.39
   0 -12  -5   -0.09    0.20
   1 -12   5    1.86    0.39
  -1  12   5    2.02    0.52
   1  12  -5    1.54    0.52
  -1 -12  -5    2.04    0.38
   1 -12  -5    2.37    0.38
   1  12   5    1.97    0.51
  -1  12  -5    2.02    0.51
  -2 -12  -5    1.68    0.45
   2  12  -5    2.27    0.54
   2 -12   5    1.75    0.37
  -2 -12  -5    2.40    0.38
  -2  12   5    1.54    0.48
   2  12   5    1.67    0.50
  -2  12  -5    1.84    0.50
  -2 -12   5    1.43    0.36
   2 -12  -5    2.80    0.39
  -3  12   5    3.42    0.90
   3  12  -5    6.75    0.99
  -3 -12  -5    6.26    0.88
  -3 -12  -5    5.60    0.76
  -3 -12  -5    5.73    0.93
   3 -12   5    4.66    0.76
   3 -12  -5    5.49    0.76
  -3 -12   5    4.93    0.76
  -3  12  -5    5.67    0.96
  -4  12   5   -0.09    0.26
  -4 -12  -5    0.09    0.26
  -4 -12  -5   -0.26    0.18
  -4  12  -5    0.04    0.30
  -5  12   5    0.61    0.32
  -5 -12  -5    0.97    0.26
  -5 -12  -5    1.29    0.32
  -5 -12  -5    1.32    0.35
  -5  12  -5    0.75    0.29
  -5  12  -5    0.71    0.36
  -6 -12  -5    0.13    0.19
  -6 -12  -5   -0.08    0.17
  -6  12   5    0.17    0.29
  -6  12   5   -0.01    0.24
  -6 -12  -5    0.13    0.23
  -6  12  -5   -0.05    0.19
  -6  12  -5    0.32    0.31
  -7  12   5    1.10    0.37
  -7 -12  -5    1.55    0.27
  -7 -12  -5    0.97    0.28
  -7  12   5    0.51    0.32
  -7 -12  -5    1.35    0.33
  -7  12  -5    0.93    0.35
  -7 -12   5    1.67    0.33
  -7  12  -5    0.68    0.29
  -7 -12   5    1.89    0.29
  -8  12   5    0.18    0.23
  -8 -12  -5    0.69    0.23
  -8 -12  -5    0.25    0.14
  -8 -12  -5    0.75    0.14
  -8 -12   5    0.44    0.16
  -8  12  -5    0.32    0.24
  -8  12  -5    0.12    0.18
  -8 -12   5    0.41    0.16
  -9 -12  -5    0.79    0.20
  -9  12   5    0.62    0.21
  -9 -12  -5    0.34    0.13
  -9  12  -5    1.03    0.17
  -9 -12   5    0.63    0.16
  -9 -12   5    0.36    0.13
  -9  12  -5    0.31    0.19
   0 -13   5    0.20    0.22
   0 -13  -5   -0.19    0.19
   0  13  -5    0.25    0.34
   0  13   5    0.23    0.33
  -1  13   5    0.70    0.36
  -1 -13  -5    0.73    0.25
   1 -13   5    1.15    0.28
   1  13  -5    1.04    0.42
  -1 -13   5    0.72    0.27
  -1  13  -5    0.74    0.38
   1 -13  -5    1.16    0.27
   1  13   5    0.70    0.38
   2  13  -5    0.61    0.41
  -2  13   5    0.36    0.33
  -2 -13  -5    0.69    0.23
   2 -13   5    0.74    0.25
   2  13   5    0.82    0.39
  -2 -13   5    1.07    0.26
   2 -13  -5    1.09    0.25
  -2  13  -5    0.93    0.39
   3 -13   5   -0.02    0.18
  -3  13   5    0.06    0.27
  -3 -13  -5   -0.19    0.18
  -3 -13  -5   -0.04    0.16
   3  13  -5    0.08    0.33
  -3  13  -5    0.00    0.29
   3  13   5    0.21    0.35
   3 -13  -5    0.07    0.15
  -3 -13   5   -0.02    0.18
  -4 -13  -5    1.47    0.36
  -4  13   5    0.48    0.33
  -4 -13  -5    1.28    0.28
   4  13   5    1.35    0.42
  -4  13  -5    1.09    0.40
  -5 -13  -5    0.43    0.19
  -5 -13  -5    0.21    0.23
  -5  13   5    0.55    0.26
  -5  13  -5    0.31    0.23
  -5  13  -5    0.13    0.30
   5  13   5    0.43    0.34
  -6 -13  -5    0.28    0.17
  -6 -13  -5    0.06    0.16
  -6 -13  -5    0.00    0.19
  -6  13   5    0.06    0.22
  -6  13  -5    0.26    0.29
  -6  13  -5   -0.01    0.19
  -7  13   5    0.01    0.19
  -7 -13  -5    0.06    0.14
  -7 -13  -5    0.08    0.17
  -7 -13  -5    0.01    0.13
  -7  13  -5    0.13    0.18
  -7 -13   5   -0.05    0.15
  -7  13  -5    0.13    0.23
  -8  13   5    0.10    0.19
  -8 -13  -5    0.12    0.12
  -8  13   5    0.06    0.17
  -8 -13   5    0.05    0.12
   8  13   5    0.00    0.21
  -8  13  -5   -0.05    0.13
  -8  13  -5    0.09    0.18
   0  14  -5    0.51    0.34
   0 -14  -5    0.05    0.18
   0  14   5    0.24    0.31
   0 -14   5    0.32    0.21
  -1  14   5    0.82    0.37
   1 -14   5    0.60    0.25
  -1 -14  -5    1.06    0.25
   1  14  -5    0.97    0.40
   1 -14  -5    1.23    0.26
  -1 -14   5    1.44    0.28
   1  14   5    0.87    0.40
  -1  14  -5    0.49    0.36
   2  14  -5    0.80    0.37
  -2  14   5    0.37    0.29
  -2 -14  -5    0.01    0.20
   2 -14   5    0.25    0.19
  -2 -14  -5    0.75    0.20
  -2 -14   5    0.34    0.20
  -2  14  -5    0.33    0.32
   2 -14  -5    0.50    0.19
   2  14   5    0.68    0.36
  -3 -14  -5    0.15    0.17
   3  14  -5    0.64    0.33
  -3  14   5    0.00    0.25
   3 -14   5    0.54    0.19
  -3 -14  -5    0.13    0.19
  -3 -14   5    0.26    0.19
  -3  14  -5    0.62    0.32
   3 -14  -5    0.81    0.19
   3  14   5    0.32    0.35
  -4  14   5    0.01    0.23
  -4 -14  -5    0.20    0.18
   4  14   5    0.15    0.31
  -4  14  -5    0.02    0.27
  -5  14   5   -0.01    0.21
  -5 -14  -5    0.42    0.17
   5  14   5    0.66    0.31
  -5  14  -5   -0.10    0.25
  -5  14  -5    0.23    0.21
  -6 -14  -5    0.36    0.15
  -6  14   5    0.18    0.22
  -6  14  -5    0.20    0.18
  -6 -14   5    0.39    0.18
   6  14   5    0.34    0.27
  -6  14  -5    0.26    0.25
  -7  14   5   -0.17    0.17
   7  14   5   -0.30    0.19
  -7  14  -5   -0.28    0.17
  -7  14  -5    0.31    0.15
  -7 -14   5   -0.10    0.12
   0  15   5    0.47    0.30
   0 -15   5    0.18    0.19
   0  15  -5    0.43    0.31
   0 -15  -5    0.42    0.19
   1  15  -5   -0.01    0.29
   1 -15   5    0.08    0.17
  -1 -15  -5    0.08    0.16
  -1  15   5   -0.19    0.25
   1 -15  -5    0.13    0.17
  -1  15  -5   -0.15    0.27
  -1 -15   5    0.10    0.18
   1  15   5    0.18    0.30
  -2 -15  -5    0.26    0.18
   2 -15   5    0.07    0.15
   2  15  -5   -0.10    0.28
  -2 -15  -5   -0.02    0.14
  -2  15   5    0.12    0.25
  -2 -15   5    0.26    0.17
   2  15   5    0.00    0.28
   2 -15  -5   -0.02    0.14
  -2  15  -5   -0.10    0.26
  -3  15   5    0.31    0.24
  -3 -15  -5    0.32    0.18
   3 -15   5    0.66    0.17
  -3 -15  -5    0.49    0.16
   3 -15  -5    0.51    0.15
  -3  15  -5    0.08    0.26
  -3 -15   5    0.35    0.17
   3  15   5    0.25    0.29
  -4  15   5    0.04    0.21
  -4 -15  -5    0.13    0.15
  -4  15  -5    0.06    0.26
  -4  15  -5    0.42    0.22
   4  15   5    0.08    0.26
  -5 -15  -5    0.21    0.13
  -5  15   5    0.08    0.18
  -5  15  -5    0.08    0.18
   5  15   5    0.02    0.23
  -5  15  -5   -0.43    0.19
  -6  15   5    0.60    0.20
  -6  15  -5    0.08    0.20
  -6  15  -5    0.80    0.19
   6  15   5    0.61    0.24
   0  16   5   -0.08    0.21
   0 -16  -5    0.22    0.14
   0 -16   5    0.02    0.14
   0  16  -5   -0.19    0.24
   1  16  -5   -0.09    0.24
  -1 -16  -5    0.79    0.17
  -1 -16  -5    0.32    0.18
  -1  16   5    0.01    0.22
   1 -16   5    0.24    0.15
   1  16   5    0.33    0.25
  -1  16  -5    0.26    0.25
   1 -16  -5    0.56    0.16
  -1 -16   5    0.49    0.17
  -2 -16  -5    0.33    0.14
  -2  16   5    0.39    0.22
  -2 -16  -5    0.27    0.14
   2 -16   5    0.37    0.14
   2  16   5    0.55    0.26
  -2  16  -5    0.32    0.25
  -2 -16   5    0.39    0.15
   2 -16  -5    0.50    0.14
  -3 -16  -5    0.15    0.12
   3 -16   5    0.26    0.11
  -3  16   5   -0.14    0.17
  -3 -16  -5    1.55    0.20
   3 -16  -5    0.21    0.12
  -3  16  -5    0.03    0.22
   3  16   5    0.00    0.22
  -3 -16   5    0.26    0.12
  -4 -16  -5    0.01    0.11
  -4  16   5    0.18    0.17
   4  16   5   -0.08    0.20
  -4  16  -5    0.10    0.21
   0 -17   5    0.24    0.11
   0  17   5    0.00    0.16
   0 -17  -5    0.23    0.11
   1 -17   5    0.00    0.09
  -1 -17  -5    0.22    0.11
  -1 -17   5    0.09    0.10
   1 -17  -5    0.08    0.10
   1   0  -6    0.74    0.09
  -1   0  -6    0.59    0.07
  -1   0  -6    0.57    0.07
  -2   0  -6   68.48    5.93
  -2   0   6   66.49    6.77
   2   0  -6   65.37    6.12
  -2   0  -6   69.13    6.13
  -3   0   6   21.70    2.07
   3   0  -6   20.58    1.87
  -3   0  -6   20.56    1.88
  -3   0   6   20.88    1.81
   3   0  -6   18.66    2.52
   4   0  -6    5.20    0.77
   4   0   6    6.62    0.57
  -4   0   6    5.56    0.54
   4   0  -6    5.51    0.56
  -4   0  -6    7.32    0.58
   5   0  -6    0.94    0.19
   5   0  -6    1.02    0.13
   5   0   6    1.05    0.20
   6   0   6    2.02    0.34
   6   0  -6    1.57    0.33
   6   0  -6    2.38    0.24
   6   0   6    2.78    0.26
   7   0   6    1.63    0.21
   7   0  -6    1.50    0.20
   7   0  -6    1.76    0.30
   7   0   6    1.95    0.32
   8   0   6   12.93    1.09
   8   0   6   10.73    1.49
   8   0  -6   10.65    1.48
  -9   0  -6    0.39    0.29
  -9   0  -6    0.19    0.27
  -9   0   6    0.22    0.27
  -9   0   6    0.25    0.23
  -9   0  -6    0.34    0.17
  -9   0   6    0.36    0.24
   9   0  -6    0.11    0.23
 -10   0   6    0.89    0.33
  10   0  -6    0.56    0.26
 -10   0  -6    0.32    0.28
 -10   0  -6    0.89    0.20
 -10   0   6    0.60    0.26
 -10   0  -6    1.20    0.27
 -10   0  -6    0.82    0.31
 -11   0   6    2.97    0.73
 -11   0  -6    5.24    0.66
 -11   0  -6    4.56    0.76
 -11   0   6    5.20    0.72
 -11   0  -6    3.89    0.73
  11   0  -6    3.44    0.66
 -12   0  -6    0.19    0.19
 -12   0  -6   -0.14    0.17
 -12   0   6    0.02    0.15
 -12   0   6   -0.14    0.18
 -12   0  -6   -0.22    0.15
 -13   0  -6    0.12    0.14
 -13   0   6    0.22    0.10
 -13   0  -6    0.33    0.16
 -13   0  -6    0.06    0.12
 -13   0   6    0.28    0.16
   0   1  -6  776.75   90.99
   0  -1   6  747.14   74.90
   0  -1  -6  714.04   67.75
  -1  -1  -6   20.66    1.76
   1  -1   6   19.77    2.01
  -1  -1  -6   19.64    1.82
  -1  -1   6   21.02    1.76
  -1  -1   6   20.71    2.01
   1  -1  -6   20.49    1.76
   1  -1  -6   17.66    1.81
  -2  -1  -6  126.93   11.54
  -2  -1  -6  140.16   11.17
   2   1  -6  131.45   11.53
   2   1  -6  130.71   14.29
   2  -1  -6  127.98   11.17
   2  -1  -6  107.66   15.49
  -2  -1   6  124.20   12.76
  -2  -1   6  131.86   11.18
   2  -1  -6  121.54   11.53
   3   1  -6   11.96    1.85
   3   1  -6   15.05    1.37
   3   1  -6   15.49    1.70
  -3  -1  -6   15.69    1.33
  -3   1   6   15.62    1.52
  -3  -1  -6   15.64    1.38
   3   1   6   16.56    1.86
   3  -1  -6   13.31    1.85
  -3  -1   6   15.15    1.52
   3  -1  -6   15.13    1.37
  -3  -1   6   15.22    1.33
  -4  -1  -6   55.73    4.48
   4  -1   6   49.86    4.63
   4   1  -6   42.42    6.22
  -4  -1  -6   51.40    4.64
   4   1  -6   52.59    4.63
   4  -1  -6   52.56    4.63
   4   1   6   51.83    4.65
  -4  -1   6   48.83    4.48
   4  -1  -6   49.64    6.22
   4   1   6   52.40    6.23
  -5  -1  -6    1.47    0.17
   5   1  -6    1.07    0.22
   5  -1   6    1.17    0.15
   5   1  -6    1.17    0.15
   5  -1  -6    1.47    0.15
   5  -1  -6    1.05    0.21
   5   1   6    1.26    0.22
  -6  -1  -6   14.55    1.23
   6   1  -6   11.69    1.64
   6  -1   6   13.34    1.22
   6   1  -6   13.65    1.22
   6  -1   6   13.37    1.65
   6  -1  -6   14.30    1.22
   6  -1  -6   11.64    1.64
   6   1   6   12.02    1.65
   7   1  -6    3.58    0.34
   7   1  -6    2.35    0.47
   7  -1   6    3.24    0.49
   7  -1   6    3.33    0.35
   7   1   6    3.10    0.49
   7  -1  -6    3.34    0.34
   7   1   6    2.80    0.34
   7  -1  -6    4.08    0.50
   8  -1   6    6.71    0.62
   8  -1   6    8.13    0.91
   8   1  -6    4.97    0.85
   8   1   6    5.40    0.87
   8  -1  -6    5.75    0.87
   8  -1  -6    6.97    0.62
   8   1   6    6.45    0.64
  -9  -1  -6    3.89    0.61
  -9  -1  -6    3.68    0.71
  -9   1   6    4.60    0.75
  -9  -1  -6    3.51    0.59
  -9   1   6    3.69    0.68
  -9  -1  -6    4.27    0.72
  -9   1  -6    3.82    0.61
  -9   1  -6    3.78    0.73
  -9   1  -6    4.59    0.62
  -9  -1   6    2.95    0.59
  -9  -1   6    2.63    0.68
  -9   1  -6    3.94    0.71
  -9  -1   6    3.86    0.67
 -10   1   6    5.50    1.03
 -10  -1  -6    6.08    0.89
 -10  -1  -6    6.65    1.04
 -10  -1  -6    6.67    0.90
 -10  -1  -6    6.46    1.03
 -10   1   6    5.62    0.98
  10  -1  -6    4.60    0.91
 -10  -1   6    4.26    0.94
 -10   1  -6    6.52    0.91
 -10   1  -6    6.11    1.04
 -10   1  -6    6.99    0.91
 -10   1  -6    5.27    1.01
 -10  -1   6    5.96    1.03
 -11  -1  -6    0.79    0.30
 -11  -1  -6    1.00    0.26
 -11   1   6    1.03    0.29
 -11  -1  -6    0.94    0.31
 -11   1   6    1.48    0.35
 -11   1  -6    1.47    0.34
 -11   1  -6    0.75    0.31
  11  -1  -6    0.53    0.27
 -11  -1   6    1.38    0.30
 -11  -1   6    1.03    0.31
 -11   1  -6    1.03    0.27
 -12  -1  -6    0.10    0.19
 -12  -1  -6   -0.11    0.18
 -12   1   6   -0.05    0.19
 -12  -1  -6   -0.01    0.16
 -12   1   6   -0.02    0.17
  12  -1  -6   -0.01    0.16
 -12   1  -6    0.04    0.18
 -12   1  -6    0.14    0.19
 -12   1  -6    0.09    0.17
 -12  -1   6    0.02    0.18
 -12  -1   6    0.14    0.16
 -13  -1  -6    0.00    0.14
 -13  -1  -6    0.01    0.11
 -13  -1  -6    1.08    0.18
 -13   1   6   -0.03    0.09
 -13   1   6    0.09    0.14
 -13  -1   6    0.02    0.14
 -13  -1   6    0.04    0.08
 -13   1  -6    0.04    0.12
 -13   1  -6   -0.12    0.13
 -13   1  -6    0.02    0.13
   0   2  -6  246.04   28.85
   0  -2  -6  225.34   21.48
   0  -2   6  240.13   20.81
   0  -2   6  231.66   23.75
   0  -2  -6  239.36   20.81
   1   2  -6  831.38   92.01
   1   2  -6  817.41   99.72
   1  -2   6  845.85   71.92
  -1  -2  -6  830.92   74.24
   1  -2   6  807.67   82.08
   1  -2   6  759.74   74.25
  -1  -2  -6  854.04   71.92
  -1   2  -6  864.51   99.72
   1   2   6  799.32   99.71
  -1  -2   6  808.15   71.92
   1  -2  -6  837.30   71.92
   1  -2  -6  756.12   74.25
   2  -2   6   32.34    2.99
   2   2  -6   29.92    4.02
  -2  -2  -6   35.50    2.90
   2  -2   6   33.82    2.90
   2   2  -6   32.05    3.70
   2  -2   6   31.74    3.30
  -2  -2  -6   32.47    2.99
   2  -2  -6   33.71    4.01
  -2  -2   6   33.15    2.90
   2  -2  -6   33.48    2.89
   2  -2  -6   33.80    2.99
   2   2   6   32.11    4.02
  -2  -2   6   34.56    3.31
  -2  -2   6   30.98    2.99
   3  -2   6  117.78   10.68
   3  -2   6  121.65   11.03
   3   2  -6  122.39   13.66
   3   2  -6  106.08   14.82
  -3  -2  -6  138.62   10.68
  -3   2   6  122.38   12.19
  -3  -2  -6  119.31   11.03
   3  -2  -6  119.99   11.03
   3  -2  -6  126.30   14.81
  -3  -2   6  117.33   10.69
   3   2   6  125.37   14.82
  -3  -2   6  118.42   11.03
   4  -2   6   63.36    5.68
  -4  -2  -6   67.58    5.49
  -4  -2  -6   65.87    5.68
   4   2  -6   54.81    7.62
   4   2   6   63.19    5.69
  -4  -2   6   59.91    5.49
   4   2   6   62.31    7.63
   4  -2  -6   63.01    5.67
   4  -2  -6   60.00    7.62
   5   2  -6   15.80    2.39
   5  -2   6   20.67    1.78
   5   2  -6   20.61    1.78
  -5  -2  -6   20.17    1.79
   5  -2  -6   19.42    1.78
   5  -2  -6   18.98    2.39
   5   2   6   18.67    1.79
   5   2   6   20.37    2.41
   6   2  -6    4.11    0.35
   6   2  -6    2.90    0.48
   6  -2   6    2.87    0.34
   6  -2   6    4.18    0.51
  -6  -2  -6    3.07    0.35
   6   2   6    3.04    0.48
   6  -2  -6    3.45    0.48
   6  -2  -6    3.44    0.34
   7  -2   6    7.60    0.80
   7   2  -6    4.25    0.74
   7  -2   6    5.07    0.54
   7   2   6    5.19    0.76
   7  -2  -6    6.25    0.54
   8   2  -6    1.53    0.37
   8  -2   6    2.39    0.26
   8  -2   6    2.04    0.37
   8  -2  -6    2.48    0.25
   8   2   6    2.40    0.40
   8   2   6    1.72    0.25
  -9  -2  -6    1.58    0.43
  -9  -2  -6    1.96    0.33
  -9   2   6    1.54    0.45
  -9  -2  -6    2.03    0.37
  -9  -2  -6    1.52    0.42
  -9   2   6    1.64    0.41
  -9   2  -6    2.17    0.35
  -9   2  -6    1.81    0.46
  -9   2  -6    1.52    0.36
  -9   2  -6    1.31    0.44
  -9  -2   6    1.37    0.37
  -9  -2   6    1.84    0.48
  -9  -2   6    1.88    0.36
  -9  -2   6    1.84    0.44
 -10  -2  -6    4.02    0.53
 -10  -2  -6    3.44    0.49
 -10   2   6    2.15    0.59
 -10  -2  -6    2.57    0.59
 -10  -2  -6    3.37    0.61
 -10   2   6    3.41    0.59
  10  -2  -6    2.12    0.53
 -10   2  -6    2.96    0.63
 -10   2  -6    3.90    0.54
 -10   2  -6    3.11    0.51
 -10  -2   6    2.97    0.56
 -10  -2   6    3.35    0.68
 -10   2  -6    2.77    0.61
 -10  -2   6    2.71    0.60
 -11  -2  -6    1.43    0.34
 -11  -2  -6    1.40    0.29
 -11   2   6    1.43    0.36
 -11   2   6    1.34    0.32
 -11  -2  -6    1.81    0.37
 -11   2  -6    1.12    0.33
 -11  -2   6    0.87    0.29
 -11   2  -6    0.98    0.33
 -11   2  -6    1.24    0.29
  11  -2  -6    0.76    0.29
 -11  -2   6    1.36    0.33
 -12   2   6    0.42    0.23
 -12  -2  -6    0.33    0.20
 -12   2   6    0.39    0.19
 -12  -2  -6    0.42    0.21
 -12  -2  -6    0.58    0.18
  12  -2  -6    0.57    0.20
 -12  -2   6    0.48    0.17
 -12   2  -6    0.26    0.20
 -12  -2   6    0.41    0.22
 -12   2  -6    0.61    0.19
 -12   2  -6    0.08    0.20
 -13   2   6    0.15    0.14
 -13  -2  -6    0.02    0.13
 -13  -2  -6    0.00    0.11
 -13   2   6   -0.14    0.09
 -13  -2  -6    0.48    0.14
 -13   2  -6    0.10    0.12
 -13   2  -6   -0.29    0.11
  13  -2  -6   -0.02    0.10
 -13   2  -6   -0.04    0.13
   0  -3  -6  131.59   12.09
   0  -3   6  124.88   12.09
   0  -3  -6  141.07   11.71
   0  -3   6  135.27   11.72
   1  -3   6   16.04    1.53
  -1  -3  -6   17.66    1.53
  -1  -3  -6   17.93    1.49
   1  -3   6   17.64    1.49
   1   3  -6   17.72    2.06
   1  -3  -6   17.15    1.53
  -1  -3   6   15.89    1.53
  -1   3  -6   14.40    2.06
   1  -3  -6   17.32    1.48
   2   3  -6  106.84   12.96
   2  -3   6  110.68    9.67
  -2  -3  -6  114.74    9.34
   2  -3   6  104.53    9.65
   2  -3   6  106.15    9.34
  -2  -3  -6  108.61    9.65
  -2  -3   6  100.02    9.64
   2   3   6   94.07   12.96
   2  -3  -6  105.02    9.65
   2  -3  -6  105.85    9.34
   2  -3  -6  110.40   12.95
  -2  -3   6  106.50    9.35
   3  -3   6    4.96    0.48
   3   3  -6    5.06    0.65
  -3  -3  -6    4.88    0.48
  -3  -3  -6    5.29    0.46
   3   3   6    4.46    0.65
   3  -3  -6    5.15    0.48
  -3  -3   6    5.19    0.48
   3  -3  -6    4.92    0.45
   3  -3  -6    5.85    0.64
  -3  -3   6    4.62    0.47
   4  -3   6    6.86    0.72
  -4  -3  -6    7.70    0.73
  -4  -3  -6    8.12    0.70
   4   3  -6    8.18    0.99
   4   3   6    7.83    0.74
  -4  -3   6    7.10    0.71
   4  -3  -6    9.03    0.98
  -4  -3   6    6.65    0.72
   4  -3  -6    8.34    0.72
   4   3   6    7.85    0.99
   5  -3   6   11.36    1.05
   5   3  -6   10.43    1.42
  -5  -3  -6   11.60    1.05
   5   3   6   11.64    1.06
  -5  -3   6   10.48    1.01
   5   3   6   11.07    1.42
   5  -3  -6   11.06    1.41
   5  -3  -6   12.15    1.04
   6   3  -6    4.72    0.66
   6  -3   6    4.90    0.47
  -6  -3  -6    4.66    0.48
   6  -3  -6    4.89    0.46
   6   3   6    4.30    0.65
   7   3  -6    1.80    0.36
   7  -3   6    2.17    0.25
   7  -3   6    2.28    0.37
  -7  -3  -6    2.42    0.27
   7  -3  -6    2.13    0.24
   7   3   6    1.93    0.37
  -8  -3  -6    0.52    0.16
   8  -3   6   -0.02    0.09
   8   3   6    0.44    0.12
  -8   3  -6    0.33    0.19
   8  -3  -6    0.43    0.11
  -9  -3  -6    4.30    0.61
  -9   3   6    3.01    0.72
  -9  -3  -6    3.68    0.59
  -9  -3  -6    3.73    0.69
  -9  -3  -6    3.76    0.70
  -9   3  -6    3.26    0.61
  -9  -3   6    3.98    0.66
  -9   3  -6    4.31    0.74
  -9   3  -6    4.13    0.61
  -9   3  -6    2.61    0.69
  -9  -3   6    4.01    0.80
 -10   3   6    0.20    0.26
 -10  -3  -6   -0.03    0.20
 -10  -3  -6   -0.05    0.11
 -10   3   6   -0.13    0.20
 -10  -3  -6    0.09    0.22
 -10  -3  -6    0.21    0.25
 -10   3  -6    0.22    0.16
 -10  -3   6   -0.01    0.23
 -10   3  -6    0.40    0.22
 -10  -3   6    0.16    0.19
 -10   3  -6   -0.08    0.24
 -10   3  -6   -0.15    0.23
 -10  -3   6    0.04    0.24
 -11   3   6    1.78    0.40
 -11  -3  -6    2.24    0.44
 -11   3   6    1.60    0.43
 -11  -3  -6    1.84    0.35
 -11  -3  -6    1.95    0.42
 -11  -3   6    2.26    0.46
 -11   3  -6    2.74    0.46
 -11  -3   6    2.16    0.41
 -11  -3   6    2.03    0.38
 -11   3  -6    2.12    0.37
  11  -3  -6    1.02    0.36
 -11   3  -6    1.41    0.41
 -12  -3  -6    0.67    0.18
 -12  -3  -6    0.61    0.22
 -12   3   6    0.76    0.21
 -12   3   6    0.34    0.22
 -12  -3  -6    0.45    0.21
  12   3  -6    0.45    0.15
 -12   3  -6    0.35    0.21
 -12   3  -6    0.21    0.17
  12  -3  -6    0.67    0.20
 -12  -3   6    0.54    0.17
 -12   3  -6    0.26    0.21
 -13  -3  -6    0.14    0.13
 -13   3   6    0.12    0.13
 -13  -3  -6   -0.04    0.11
 -13   3  -6    0.12    0.13
   0  -4   6    3.49    0.33
   0  -4  -6    3.40    0.32
   0  -4   6    2.86    0.32
   0  -4  -6    3.47    0.31
   0   4   6    3.58    0.42
   0   4  -6    3.87    0.43
  -1  -4  -6   48.92    4.33
   1  -4   6   47.79    4.32
   1  -4   6   44.62    4.19
   1   4   6   39.71    5.81
   1  -4  -6   49.97    4.33
  -1   4  -6   50.27    5.81
  -1  -4   6   48.82    4.32
   1  -4  -6   50.46    4.19
  -2  -4  -6   48.82    3.91
  -2  -4  -6   46.26    4.04
   2  -4   6   43.15    3.91
   2  -4   6   45.23    4.04
   2   4  -6   37.61    5.43
   2   4   6   38.44    5.43
  -2  -4   6   44.47    4.04
  -2  -4   6   45.27    3.92
   2  -4  -6   45.85    3.91
   2  -4  -6   48.42    4.04
   3   4  -6   19.85    2.41
  -3  -4  -6   21.56    1.73
   3  -4   6   19.64    1.79
  -3  -4  -6   20.43    1.80
  -3  -4   6   19.66    1.79
   3  -4  -6   19.38    1.73
   3   4   6   15.70    2.41
  -3  -4   6   18.06    1.74
   3  -4  -6   21.13    1.79
   4   4  -6    9.01    1.17
   4  -4   6   10.02    0.86
  -4  -4  -6   10.12    0.83
  -4  -4  -6    9.36    0.87
  -4  -4   6    8.09    0.84
   4  -4  -6   10.09    0.86
   4   4   6    8.43    0.88
   4   4   6    7.80    1.16
  -4  -4   6    9.24    0.86
   5  -4   6    8.05    0.75
  -5  -4  -6    7.80    0.76
   5   4  -6    7.92    1.02
  -5  -4  -6    8.31    0.71
  -5  -4   6    8.07    0.73
   5   4   6    7.75    0.77
   5  -4  -6    8.90    0.75
   5   4   6    6.07    1.01
   6   4  -6    0.45    0.17
   6  -4   6    0.51    0.10
  -6  -4  -6    0.25    0.10
   6   4   6    0.31    0.13
   6   4   6    0.26    0.15
   6  -4  -6    0.40    0.09
   7  -4   6    0.87    0.21
  -7  -4  -6    0.54    0.13
   7   4  -6   -0.03    0.17
   7  -4   6    0.50    0.11
   7  -4  -6    0.71    0.12
   7   4   6    0.72    0.22
  -8  -4  -6    1.35    0.26
  -8  -4   6    1.65    0.45
  -8   4  -6    0.92    0.29
  -8   4  -6    1.58    0.41
  -9  -4  -6    8.60    1.18
  -9  -4  -6    8.61    1.18
  -9  -4  -6    7.60    1.29
  -9   4   6    6.29    1.33
  -9  -4  -6    8.89    1.42
  -9  -4  -6    8.91    1.28
  -9  -4  -6    7.74    1.16
  -9   4  -6    8.65    1.36
  -9   4  -6    6.84    1.31
  -9  -4   6    7.99    1.44
  -9   4  -6    6.64    1.20
  -9  -4   6    7.20    1.22
  -9   4  -6    8.17    1.17
 -10   4   6    0.30    0.23
 -10  -4  -6    0.18    0.20
 -10  -4  -6    0.10    0.22
 -10   4   6    0.07    0.27
 -10  -4  -6    0.13    0.25
 -10   4  -6    0.26    0.26
 -10  -4   6    0.34    0.20
 -10   4  -6    0.20    0.17
 -10   4  -6    0.32    0.28
 -10  -4   6    0.55    0.27
 -10   4  -6    0.62    0.23
 -11   4   6    0.46    0.25
 -11   4   6    0.90    0.32
 -11  -4  -6    0.92    0.29
 -11  -4  -6    0.96    0.28
 -11  -4  -6    1.13    0.24
 -11  -4   6    1.38    0.26
 -11  -4   6    0.79    0.26
  11  -4  -6    0.59    0.26
 -11   4  -6    0.67    0.28
 -11   4  -6    0.82    0.30
 -11   4  -6    1.04    0.25
 -12  -4  -6    0.09    0.17
 -12  -4  -6    0.23    0.15
 -12   4   6    0.24    0.20
 -12   4   6    0.06    0.16
 -12  -4  -6    0.06    0.17
 -12  -4   6    0.17    0.13
  12  -4  -6    0.23    0.17
 -12   4  -6    0.10    0.18
 -12   4  -6    0.58    0.17
 -12  -4   6    0.14    0.15
 -12   4  -6    0.19    0.17
  13  -4  -6    0.48    0.14
   0  -5  -6    4.02    0.37
   0  -5   6    4.17    0.38
   0  -5   6    3.77    0.39
   0  -5  -6    4.20    0.39
  -1  -5  -6   26.73    2.32
   1  -5   6   24.59    2.32
  -1  -5  -6   26.37    2.40
   1  -5   6   25.66    2.39
   1   5  -6   28.52    3.22
  -1   5  -6   27.31    3.22
  -1  -5   6   26.96    2.39
   1  -5  -6   27.01    2.39
   1   5   6   23.95    3.21
  -1  -5   6   25.74    2.33
   1  -5  -6   25.82    2.32
  -2  -5  -6    1.03    0.09
   2  -5   6    0.42    0.08
  -2  -5  -6    0.39    0.08
   2  -5   6    0.42    0.07
   2   5  -6    0.93    0.13
   2  -5  -6    0.68    0.08
   2  -5  -6    0.42    0.07
  -2  -5   6    0.53    0.10
  -2  -5   6    0.43    0.07
   2   5   6    0.65    0.12
   3   5  -6   10.78    1.28
  -3  -5  -6   11.48    0.96
   3  -5   6   10.50    0.95
  -3  -5  -6   10.55    0.92
   3   5   6    9.57    0.97
   3  -5  -6   11.20    0.95
   3   5   6    8.09    1.28
  -3  -5   6    9.55    0.93
   4   5  -6    5.69    0.62
  -4  -5  -6    5.02    0.43
  -4  -5  -6    4.78    0.46
   4  -5   6    4.68    0.44
   4   5   6    3.76    0.62
   4  -5  -6    4.88    0.44
  -4  -5   6    3.72    0.44
   4   5   6    4.00    0.47
   5  -5   6    3.08    0.31
  -5  -5  -6    2.61    0.32
   5   5  -6    3.30    0.45
  -5  -5  -6    3.26    0.29
   5   5   6    2.53    0.43
   5  -5  -6    3.17    0.31
  -5  -5   6    2.82    0.31
   5   5   6    2.83    0.34
   6  -5   6   20.56    1.84
   6   5  -6   20.28    2.49
  -6  -5  -6   20.21    1.85
   6  -5  -6   21.71    1.84
   6   5   6   16.33    2.48
   7   5  -6    6.49    0.88
  -7  -5  -6    6.14    0.65
   7  -5   6    6.67    0.63
   7  -5   6    7.30    0.91
   7  -5  -6    6.43    0.62
   7   5   6    5.73    0.88
  -8  -5  -6    2.65    0.45
  -8   5   6    1.81    0.46
  -8  -5  -6    1.45    0.28
  -8  -5  -6    1.13    0.38
  -8  -5  -6    1.48    0.32
  -8  -5  -6    1.32    0.37
  -8  -5   6    1.31    0.43
  -8   5  -6    1.07    0.40
  -8   5  -6    1.13    0.31
  -8   5  -6    1.65    0.34
  -8   5  -6    0.99    0.42
  -9  -5  -6    3.62    0.61
  -9  -5  -6    3.18    0.45
  -9   5   6    2.00    0.58
  -9  -5  -6    2.82    0.54
  -9  -5  -6    2.34    0.54
  -9  -5  -6    3.12    0.47
  -9   5  -6    2.65    0.49
  -9   5  -6    2.11    0.55
  -9  -5   6    2.30    0.48
  -9  -5   6    2.24    0.59
  -9   5  -6    2.46    0.48
  -9   5  -6    2.87    0.58
 -10  -5  -6    1.98    0.39
 -10  -5  -6    1.73    0.31
 -10   5   6    1.24    0.39
 -10  -5  -6    1.71    0.38
 -10   5   6    0.81    0.32
 -10  -5  -6    1.49    0.36
 -10   5  -6    1.36    0.31
 -10   5  -6    1.35    0.39
 -10   5  -6    1.22    0.28
 -10   5  -6    1.43    0.38
 -10  -5   6    1.37    0.31
 -10  -5   6    0.92    0.34
 -11  -5  -6    1.47    0.34
 -11  -5  -6    1.66    0.35
 -11  -5  -6    1.42    0.34
 -11  -5  -6    1.62    0.30
 -11   5   6    1.27    0.33
 -11   5   6    1.55    0.38
 -11   5  -6    1.83    0.31
 -11  -5   6    1.24    0.29
 -11   5  -6    0.89    0.33
  11  -5  -6    1.23    0.32
 -11   5  -6    1.24    0.35
 -12  -5  -6    0.41    0.15
 -12   5   6   -0.22    0.14
 -12  -5  -6    0.36    0.19
 -12   5   6    0.03    0.19
 -12  -5  -6    0.23    0.18
 -12   5  -6    0.24    0.17
 -12  -5   6    0.17    0.13
 -12  -5   6    0.22    0.15
 -12   5  -6    0.24    0.17
  12  -5  -6    0.03    0.15
 -12   5  -6   -0.04    0.14
   0  -6   6    4.72    0.45
   0  -6   6    4.61    0.45
   0  -6  -6    4.55    0.44
   0   6  -6    5.70    0.62
   0  -6  -6    4.66    0.46
  -1  -6  -6   18.41    1.76
   1  -6   6   18.63    1.76
   1   6  -6   23.11    2.44
   1  -6   6   20.71    1.81
  -1  -6  -6   19.27    1.81
  -1  -6   6   19.44    1.81
  -1   6  -6   19.35    2.43
   1  -6  -6   19.85    1.81
  -1  -6   6   19.39    1.77
   1  -6  -6   19.80    1.75
  -2  -6  -6   15.58    1.34
   2   6  -6   15.74    1.87
   2  -6   6   13.62    1.34
   2  -6   6   15.64    1.38
  -2  -6  -6   15.79    1.39
   2  -6  -6   14.87    1.34
  -2  -6   6   13.05    1.35
   2  -6  -6   16.05    1.39
   3  -6   6    7.68    0.64
  -3  -6  -6    7.25    0.62
  -3  -6  -6    6.69    0.65
   3   6  -6    7.77    0.87
   3  -6  -6    7.36    0.64
   3   6   6    5.39    0.86
   3   6   6    5.19    0.67
  -3  -6   6    6.37    0.63
  -4  -6  -6    7.15    0.73
  -4  -6  -6    8.51    0.70
   4   6  -6    7.26    0.98
   4  -6   6    7.98    0.72
   4   6   6    6.25    0.98
   4  -6  -6    7.77    0.72
  -4  -6   6    8.23    0.71
   4   6   6    8.10    0.78
  -5  -6  -6    1.96    0.19
   5   6  -6    1.69    0.30
   5  -6   6    1.75    0.20
  -5  -6  -6    1.39    0.21
   5  -6  -6    1.86    0.20
  -5  -6   6    2.09    0.22
   5   6   6    1.45    0.30
   6   6  -6    0.35    0.17
  -6  -6  -6    0.22    0.11
   6  -6   6    0.52    0.10
   6  -6  -6    0.38    0.10
   6   6   6    0.56    0.20
  -7  -6  -6    3.56    0.47
   7  -6   6    2.09    0.29
  -7  -6  -6    3.02    0.33
   7  -6  -6    2.56    0.29
  -7   6  -6    2.47    0.49
  -8  -6  -6   11.47    1.49
  -8  -6  -6    9.79    1.59
  -8   6   6    7.67    1.64
  -8  -6  -6   10.66    1.58
  -8  -6  -6    9.99    1.43
  -8  -6  -6   13.53    1.78
  -8   6  -6    7.10    1.50
  -8   6  -6    9.13    1.45
  -8  -6   6   11.95    1.80
  -8   6  -6    8.86    1.58
  -9  -6  -6    0.40    0.20
  -9   6   6    0.28    0.31
  -9  -6  -6    0.35    0.24
  -9  -6  -6    0.26    0.15
  -9  -6  -6    0.12    0.24
  -9  -6  -6   -0.02    0.21
  -9  -6   6    0.19    0.17
  -9   6  -6    0.15    0.18
  -9   6  -6   -0.08    0.21
  -9   6  -6   -0.07    0.26
  -9  -6   6    0.12    0.23
  -9   6  -6    0.20    0.27
 -10   6   6    1.19    0.36
 -10  -6  -6    1.19    0.26
 -10  -6  -6    1.60    0.32
 -10  -6  -6    1.07    0.31
 -10   6   6    0.95    0.30
 -10  -6  -6    1.21    0.30
 -10  -6   6    0.46    0.25
 -10   6  -6    1.03    0.27
 -10  -6   6    0.69    0.23
 -10   6  -6    0.44    0.29
 -10   6  -6    0.81    0.32
 -10   6  -6    0.98    0.24
 -11  -6  -6    1.84    0.32
 -11  -6  -6    0.71    0.25
 -11  -6  -6    1.52    0.31
 -11   6   6    1.09    0.33
 -11  -6  -6    1.93    0.27
 -11   6   6    1.14    0.29
  11  -6  -6    0.98    0.28
 -11  -6   6    1.57    0.25
 -11  -6   6    0.59    0.24
 -11   6  -6    1.04    0.30
 -11   6  -6    0.88    0.29
 -11   6  -6    1.43    0.27
 -12  -6  -6    0.04    0.13
 -12  -6  -6   -0.01    0.14
 -12   6   6   -0.06    0.14
 -12   6   6    0.06    0.17
 -12  -6  -6    0.07    0.15
  12  -6  -6   -0.11    0.13
 -12   6  -6   -0.06    0.14
 -12   6  -6   -0.05    0.14
 -12  -6   6    0.09    0.11
 -12  -6   6   -0.02    0.12
   0   7  -6    1.50    0.25
   0  -7   6    2.10    0.18
   0  -7  -6    1.57    0.19
   0  -7  -6    1.88    0.18
   0  -7   6    1.44    0.19
  -1  -7  -6    1.24    0.12
   1   7  -6    0.70    0.15
   1  -7   6    1.05    0.11
  -1  -7  -6    0.77    0.11
   1  -7   6    1.08    0.12
   1  -7  -6    0.99    0.11
   1  -7  -6    0.80    0.11
   1   7   6    0.93    0.16
  -1   7  -6    0.74    0.15
  -1  -7   6    0.63    0.13
   2  -7   6   44.28    3.74
  -2  -7  -6   42.51    3.63
  -2  -7  -6   41.68    3.75
   2   7   6   38.14    3.78
   2  -7  -6   43.54    3.75
   2  -7  -6   41.26    3.62
  -2  -7   6   34.25    3.63
   3  -7   6    1.97    0.21
   3   7  -6    2.52    0.31
  -3  -7  -6    1.74    0.20
  -3  -7  -6    2.13    0.23
   3   7   6    1.51    0.25
  -3  -7   6    1.66    0.22
   3  -7  -6    2.14    0.22
   4  -7   6   -0.04    0.06
   4   7  -6    0.35    0.13
  -4  -7  -6    0.19    0.08
  -4  -7  -6    0.04    0.06
   4  -7  -6    0.11    0.07
  -4  -7   6    0.04    0.09
   5  -7   6    5.25    0.54
  -5  -7  -6    5.94    0.52
   5   7  -6    5.91    0.75
  -5  -7  -6    5.49    0.57
  -5  -7   6    5.77    0.55
   5  -7  -6    5.31    0.54
   6   7  -6    3.01    0.42
  -6  -7  -6    1.93    0.30
   6  -7   6    2.73    0.29
   6  -7  -6    2.81    0.29
  -7  -7  -6    6.26    0.89
  -7  -7  -6    6.14    0.94
  -7   7   6    4.30    0.91
  -7  -7  -6    5.82    0.79
  -7  -7  -6    4.11    0.85
  -7  -7  -6    5.06    0.76
  -7  -7   6    4.43    0.98
  -7   7  -6    3.82    0.80
  -7   7  -6    4.63    0.90
  -7   7  -6    4.74    0.78
  -8  -7  -6    2.18    0.40
  -8  -7  -6    1.27    0.35
  -8   7   6    1.24    0.42
  -8  -7  -6    1.44    0.27
  -8  -7  -6    1.51    0.30
  -8  -7  -6    1.10    0.35
  -8  -7   6    0.91    0.28
  -8  -7   6    1.52    0.38
  -8   7  -6    0.50    0.35
  -8   7  -6    0.95    0.31
  -8   7  -6    0.99    0.29
  -9   7   6    1.41    0.44
  -9  -7  -6    1.94    0.40
  -9  -7  -6    1.56    0.33
  -9  -7  -6    2.20    0.31
  -9  -7  -6    2.11    0.42
  -9  -7  -6    1.37    0.39
  -9   7  -6    1.62    0.35
  -9  -7   6    1.34    0.33
  -9  -7   6    1.50    0.39
  -9   7  -6    0.89    0.39
  -9   7  -6    1.29    0.33
 -10  -7  -6    0.16    0.20
 -10  -7  -6   -0.07    0.18
 -10  -7  -6    0.09    0.22
 -10   7   6    0.03    0.26
 -10  -7  -6   -0.02    0.22
 -10   7   6   -0.04    0.21
 -10  -7   6    0.11    0.20
 -10  -7   6    0.41    0.18
 -10   7  -6    0.19    0.23
 -10  -7   6    0.05    0.16
 -10   7  -6   -0.09    0.14
 -10   7  -6    0.06    0.19
 -11   7   6    0.70    0.27
 -11  -7  -6    0.50    0.23
 -11  -7  -6    0.27    0.16
 -11   7   6    0.82    0.24
 -11  -7  -6    1.48    0.22
 -11  -7  -6    0.72    0.22
  11  -7  -6    0.80    0.22
 -11   7  -6    0.41    0.23
 -11   7  -6    0.70    0.20
 -11  -7   6    1.23    0.20
 -11  -7   6    0.47    0.17
 -12   7   6    0.75    0.20
 -12   7   6    0.85    0.17
 -12   7  -6    0.22    0.15
 -12  -7   6    0.28    0.12
  12  -7  -6    0.91    0.17
   0  -8  -6    1.47    0.19
   0  -8  -6    1.88    0.19
   0   8   6    2.59    0.27
   0   8  -6    2.06    0.27
   0  -8   6    1.53    0.20
   1  -8   6    1.29    0.15
   1   8  -6    1.80    0.22
  -1  -8  -6    1.18    0.15
  -1  -8  -6    1.15    0.15
   1  -8   6    1.41    0.16
  -1  -8   6    1.04    0.16
   1  -8  -6    1.24    0.15
  -1   8  -6    1.22    0.20
   1   8   6    0.69    0.19
   1  -8  -6    1.39    0.15
  -2  -8  -6   18.69    1.87
   2   8  -6   21.38    2.52
   2  -8   6   21.35    1.87
  -2  -8  -6   21.20    1.81
   2  -8  -6   19.18    1.87
  -2  -8   6   20.18    1.82
  -3  -8  -6    1.79    0.22
   3  -8   6    2.49    0.22
   3   8  -6    2.09    0.30
  -3  -8  -6    1.98    0.21
  -3  -8   6    2.03    0.24
   3  -8  -6    1.39    0.21
   4   8  -6   12.72    1.38
  -4  -8  -6   10.42    1.02
  -4  -8  -6   10.90    0.98
   4  -8   6   10.70    1.01
   4  -8  -6   10.19    1.01
  -4  -8   6   10.21    0.99
  -5  -8  -6    3.42    0.36
   5   8  -6    3.12    0.47
   5  -8   6    2.94    0.33
   5  -8  -6    3.10    0.33
  -6  -8  -6    0.16    0.18
  -6  -8  -6    0.23    0.29
  -6   8   6   -0.02    0.29
  -6  -8  -6    0.22    0.24
  -6  -8   6   -0.02    0.25
  -6   8  -6    0.30    0.31
  -6   8  -6    0.27    0.21
  -7  -8  -6    7.11    0.94
  -7  -8  -6    8.32    1.07
  -7  -8  -6    7.77    1.12
  -7  -8  -6    6.84    0.91
  -7  -8  -6    5.92    1.02
  -7   8   6    3.62    1.03
  -7   8   6    3.96    1.01
  -7   8  -6    4.72    0.96
  -7   8  -6    5.03    1.04
  -7  -8   6    6.60    1.15
  -7   8  -6    6.36    0.92
  -8   8   6    0.50    0.33
  -8   8   6    0.51    0.28
  -8  -8  -6    0.14    0.27
  -8  -8  -6    0.91    0.24
  -8  -8  -6    0.65    0.20
  -8  -8  -6    0.53    0.25
  -8  -8  -6    0.74    0.30
  -8  -8   6    0.36    0.22
  -8   8  -6    0.48    0.25
  -8  -8   6    0.38    0.20
  -8   8  -6    0.59    0.23
  -8  -8   6    0.40    0.26
  -8   8  -6    0.30    0.29
  -9  -8  -6    1.33    0.32
  -9  -8  -6    1.27    0.27
  -9  -8  -6    1.37    0.23
  -9  -8  -6    1.11    0.32
  -9   8   6    1.18    0.37
  -9  -8  -6    1.15    0.29
  -9   8  -6    0.41    0.31
  -9   8  -6    0.70    0.27
  -9  -8   6    1.00    0.29
  -9  -8   6    0.64    0.23
  -9   8  -6    0.78    0.26
 -10  -8  -6    0.44    0.20
 -10   8   6    0.33    0.23
 -10   8   6   -0.29    0.22
 -10  -8  -6    0.36    0.23
 -10  -8  -6    0.60    0.20
 -10  -8  -6    0.15    0.14
 -10   8  -6    0.38    0.16
 -10  -8   6    0.25    0.19
  10  -8  -6    0.24    0.19
 -10   8  -6    0.05    0.19
 -10   8  -6    0.03    0.21
 -10  -8   6    0.02    0.15
 -11  -8  -6    0.03    0.15
 -11   8   6    0.18    0.17
 -11  -8  -6    0.35    0.19
 -11   8   6    0.09    0.19
 -11  -8  -6    0.19    0.15
 -11  -8  -6    0.09    0.17
 -11   8  -6   -0.07    0.16
 -11  -8   6    0.02    0.13
 -11  -8   6    0.06    0.13
  11  -8  -6    0.07    0.15
   0  -9  -6   10.76    0.93
   0   9  -6    9.74    1.29
   0  -9  -6    9.98    0.96
   0  -9   6   10.71    0.94
   1  -9   6    0.24    0.09
  -1  -9  -6    0.46    0.09
   1   9  -6    0.32    0.11
  -1  -9  -6    0.26    0.07
   1  -9  -6    0.33    0.07
   1  -9  -6    0.20    0.07
  -1  -9   6   -0.04    0.09
  -1   9  -6    0.00    0.09
   2   9  -6    2.91    0.39
  -2  -9  -6    2.35    0.27
  -2  -9  -6    2.63    0.29
   2  -9  -6    3.20    0.29
  -2  -9   6    2.50    0.29
  -3  -9  -6    4.25    0.45
   3  -9   6    4.93    0.47
   3   9  -6    5.48    0.64
  -3  -9  -6    5.34    0.48
   3  -9  -6    4.35    0.47
  -3  -9   6    4.72    0.48
   4  -9   6    1.01    0.16
   4   9  -6    1.74    0.26
  -4  -9  -6    1.46    0.19
   4  -9  -6    1.22    0.17
  -5  -9  -6    4.56    0.70
  -5  -9  -6    4.33    0.66
  -5  -9  -6    3.60    0.56
  -5   9  -6    1.85    0.56
  -5   9  -6    2.31    0.63
  -6  -9  -6    5.25    0.87
  -6   9   6    3.63    0.85
  -6  -9  -6    5.36    0.78
  -6  -9  -6    4.72    0.84
  -6   9   6    3.14    0.86
  -6  -9  -6    5.57    0.75
  -6  -9  -6    6.64    0.97
  -6   9  -6    5.79    0.78
  -6   9  -6    2.91    0.78
  -6  -9   6    6.55    0.98
  -6   9  -6    4.52    0.89
  -7  -9  -6    2.39    0.49
  -7  -9  -6    3.02    0.52
  -7  -9  -6    2.03    0.45
  -7   9   6    1.77    0.51
  -7  -9  -6    2.86    0.41
  -7   9   6    1.68    0.49
  -7  -9  -6    2.37    0.40
  -7   9  -6    1.20    0.40
  -7   9  -6    1.75    0.51
  -7   9  -6    1.78    0.41
  -7  -9   6    2.36    0.51
  -8  -9  -6    1.92    0.33
  -8   9   6    1.13    0.39
  -8  -9  -6    2.25    0.32
  -8  -9  -6    2.22    0.38
  -8  -9  -6    2.06    0.41
  -8  -9  -6    1.51    0.36
  -8   9   6    1.58    0.45
  -8   9  -6    1.76    0.34
  -8   9  -6    1.44    0.41
  -8  -9   6    1.19    0.30
  -8  -9   6    1.08    0.35
  -8   9  -6    0.64    0.30
  -9  -9  -6    0.22    0.19
  -9  -9  -6    0.20    0.23
  -9  -9  -6    0.25    0.22
  -9   9   6    0.02    0.26
  -9  -9  -6    0.06    0.19
  -9   9  -6    0.07    0.17
  -9  -9   6    0.29    0.21
  -9  -9   6    0.23    0.18
  -9   9  -6   -0.02    0.24
  -9   9  -6    0.19    0.20
 -10   9   6    0.43    0.25
 -10   9   6    0.49    0.23
 -10  -9  -6    0.27    0.14
 -10  -9  -6    0.73    0.24
 -10  -9  -6    0.75    0.20
 -10   9  -6    0.19    0.22
 -10  -9   6    0.38    0.19
 -10  -9   6    0.52    0.18
  10  -9  -6    0.32    0.19
 -10   9  -6    0.28    0.15
 -11  -9  -6    0.06    0.09
 -11   9   6    0.22    0.18
 -11  -9  -6    0.86    0.19
 -11   9   6    0.32    0.16
 -11   9  -6    0.30    0.16
  11  -9  -6    0.32    0.14
 -11  -9   6    0.55    0.13
 -11  -9   6    0.18    0.10
   0  10  -6    0.68    0.15
   0 -10  -6    0.58    0.11
   0 -10   6    0.46    0.12
   0 -10  -6    0.39    0.09
  -1 -10  -6   -0.10    0.07
   1  10  -6    0.14    0.10
   1 -10  -6    0.08    0.07
   1 -10  -6    0.09    0.06
  -2 -10  -6   10.17    0.90
   2  10  -6    9.32    1.20
   2 -10  -6    9.09    0.89
   3  10  -6    0.65    0.17
  -3 -10  -6    0.38    0.12
   3 -10  -6    0.51    0.11
  -4 -10  -6    6.23    0.96
  -4  10   6    4.46    0.93
  -4 -10  -6    5.45    0.83
  -4  10   6    3.26    0.87
  -4 -10  -6    6.94    0.94
  -4  10  -6    4.42    0.90
  -5 -10  -6    0.79    0.24
  -5 -10  -6    0.66    0.25
  -5 -10  -6    1.12    0.34
  -5 -10  -6    1.15    0.32
  -5  10   6    0.42    0.31
  -5  10   6    0.81    0.35
  -5  10  -6    0.18    0.25
  -5  10  -6    0.18    0.32
  -5  10  -6    0.96    0.29
  -6  10   6    1.89    0.61
  -6 -10  -6    3.37    0.51
  -6  10   6    1.63    0.56
  -6 -10  -6    3.10    0.52
  -6 -10  -6    3.73    0.63
  -6 -10  -6    4.28    0.67
  -6  10  -6    5.75    0.57
  -6  10  -6    1.66    0.53
  -6 -10   6    3.10    0.62
  -6  10  -6    2.43    0.62
  -7  10   6    0.48    0.31
  -7  10   6    0.05    0.26
  -7 -10  -6    0.34    0.27
  -7 -10  -6    0.08    0.21
  -7 -10  -6    0.29    0.19
  -7 -10  -6    0.16    0.21
  -7  10  -6   -0.06    0.28
  -7 -10   6    0.31    0.22
  -7  10  -6    0.43    0.23
  -7  10  -6    0.17    0.20
  -8 -10  -6    1.64    0.37
  -8 -10  -6    2.49    0.32
  -8 -10  -6    2.15    0.34
  -8  10   6    0.91    0.37
  -8  10   6    1.23    0.43
  -8 -10   6    1.26    0.31
  -8  10  -6    1.73    0.42
  -8 -10   6    1.17    0.34
  -8  10  -6    1.64    0.35
  -9  10   6    0.22    0.26
  -9 -10  -6    0.51    0.19
  -9 -10  -6    0.23    0.19
  -9 -10  -6    0.47    0.24
  -9  10  -6    0.04    0.16
  -9 -10   6    0.29    0.19
  -9 -10   6    0.18    0.17
  -9  10  -6    0.17    0.24
 -10 -10  -6    0.60    0.21
 -10  10   6    0.29    0.20
 -10  10   6    0.24    0.21
 -10 -10  -6    0.29    0.13
 -10 -10  -6    0.60    0.17
 -10  10  -6    0.27    0.19
 -10 -10   6    0.23    0.12
 -10 -10   6    0.54    0.16
  10 -10  -6    0.36    0.16
   0  11   6   -0.15    0.30
  -1  11   6    3.31    0.76
  -1 -11  -6    4.41    0.76
   1  11   6    4.54    0.80
  -1  11  -6    4.23    0.79
  -2 -11  -6    1.22    0.32
  -2  11   6    1.10    0.39
  -2 -11  -6    1.19    0.37
  -2  11  -6    1.01    0.41
  -3 -11  -6    0.58    0.23
  -3 -11  -6    0.35    0.28
  -3 -11  -6    0.78    0.24
  -3  11   6    0.39    0.32
  -3 -11  -6    0.10    0.20
  -3  11  -6    0.19    0.32
   3 -11  -6    0.02    0.18
  -4 -11  -6    1.59    0.34
  -4 -11  -6    1.67    0.39
  -4  11   6    0.89    0.42
  -4  11   6    0.77    0.38
  -4 -11  -6    1.78    0.42
  -4 -11  -6    1.99    0.35
  -4  11  -6    1.29    0.43
  -5 -11  -6    2.13    0.38
  -5  11   6    1.13    0.43
  -5  11   6    1.43    0.47
  -5 -11  -6    2.01    0.47
  -5 -11  -6    2.69    0.40
  -5 -11  -6    3.10    0.51
  -5  11  -6    1.12    0.45
  -5  11  -6    1.46    0.40
  -6  11   6    0.27    0.27
  -6 -11  -6    0.18    0.22
  -6  11   6   -0.33    0.28
  -6 -11  -6    0.19    0.22
  -6 -11  -6    0.42    0.20
  -6 -11  -6    0.39    0.28
  -6  11  -6    0.05    0.29
  -6  11  -6    0.29    0.23
  -7 -11  -6    0.90    0.28
  -7 -11  -6    0.73    0.24
  -7 -11  -6    0.97    0.22
  -7 -11  -6    0.73    0.30
  -7  11   6    0.37    0.32
  -7  11   6    0.32    0.28
  -7 -11   6    0.84    0.25
  -7  11  -6    0.49    0.24
  -7  11  -6   -0.16    0.28
  -8 -11  -6    0.23    0.20
  -8 -11  -6    0.05    0.22
  -8  11   6    0.32    0.26
  -8 -11  -6    0.12    0.19
  -8  11   6    0.36    0.28
  -8 -11  -6    0.31    0.14
  -8 -11   6    0.30    0.19
  -8  11  -6    0.02    0.19
  -8 -11   6    0.26    0.18
  -8  11  -6    0.24    0.26
  -9 -11  -6    0.09    0.18
  -9 -11  -6    0.12    0.16
  -9  11   6   -0.27    0.18
  -9  11   6    0.00    0.22
  -9 -11   6   -0.24    0.13
  -9 -11   6   -0.06    0.14
  -9  11  -6    0.05    0.19
  -9  11  -6    0.22    0.14
 -10 -11  -6    0.03    0.11
 -10 -11   6   -0.11    0.10
 -10  11  -6    0.04    0.14
 -10 -11   6    0.10    0.12
   0  12  -6    6.07    1.01
   0  12   6    5.28    0.99
   0 -12  -6    5.41    0.80
  -1 -12  -6    1.73    0.30
  -1  12   6    0.68    0.39
   1  12  -6    0.67    0.42
   1  12   6    0.75    0.38
   1 -12  -6    1.41    0.28
   2 -12   6    1.48    0.36
  -2 -12  -6    2.35    0.48
  -2  12   6    1.21    0.45
  -2 -12  -6    1.72    0.35
  -2 -12  -6    2.30    0.41
   2  12  -6    2.62    0.56
   2 -12  -6    1.94    0.35
  -2  12  -6    1.69    0.49
   2  12   6    2.15    0.52
  -3 -12  -6    0.16    0.18
   3 -12   6   -0.25    0.19
  -3 -12  -6   -0.07    0.24
  -3 -12  -6   -0.04    0.18
  -3  12   6   -0.15    0.26
  -3 -12   6    0.08    0.20
  -3  12  -6    0.02    0.29
   3 -12  -6    0.48    0.18
  -4  12   6    0.53    0.35
  -4  12   6    0.78    0.33
  -4 -12  -6    0.70    0.31
  -4 -12  -6    1.04    0.25
  -4 -12  -6    0.72    0.25
  -4  12  -6    0.79    0.36
  -5  12   6    0.27    0.26
  -5 -12  -6   -0.22    0.19
  -5 -12  -6    0.15    0.19
  -5  12   6   -0.16    0.28
  -5 -12  -6    0.32    0.26
  -5 -12  -6    0.11    0.18
  -5  12  -6   -0.15    0.28
  -5  12  -6   -0.02    0.20
  -6 -12  -6    1.28    0.33
  -6 -12  -6    0.89    0.25
  -6 -12  -6    1.32    0.26
  -6  12   6    1.16    0.38
  -6 -12  -6    1.40    0.30
  -6  12   6    0.46    0.30
  -6  12  -6   -0.15    0.31
  -6  12  -6    0.92    0.29
  -7  12   6    0.20    0.28
  -7 -12  -6    0.33    0.23
  -7 -12  -6    0.19    0.18
  -7 -12  -6    0.49    0.16
  -7  12   6    0.15    0.24
  -7  12  -6    0.03    0.26
  -7  12  -6    0.07    0.20
  -8  12   6    0.01    0.23
  -8 -12  -6    0.32    0.19
  -8 -12  -6    0.06    0.15
  -8  12   6    0.45    0.23
  -8 -12   6    0.05    0.16
  -8 -12   6    0.21    0.17
  -8  12  -6    0.08    0.22
  -8  12  -6   -0.01    0.15
  -9 -12  -6    0.13    0.15
  -9 -12  -6    0.01    0.11
  -9  12  -6   -0.04    0.16
  -9 -12   6    0.14    0.14
  -9  12  -6    0.11    0.11
  -9 -12   6    0.12    0.12
   0  13   6    4.50    0.91
   0  13  -6    4.82    0.92
   0 -13  -6    5.66    0.75
   0 -13   6    5.05    0.75
   1 -13   6    0.47    0.23
  -1 -13  -6    0.68    0.22
  -1  13   6    0.28    0.32
   1  13  -6    0.19    0.37
   1  13   6    0.05    0.31
  -1  13  -6    1.15    0.39
   1 -13  -6    0.27    0.20
  -1 -13   6    0.28    0.22
   2  13  -6    2.20    0.51
  -2 -13  -6    1.52    0.34
  -2  13   6    1.13    0.43
   2 -13   6    1.40    0.32
  -2 -13  -6    2.03    0.34
  -2  13  -6    1.76    0.46
  -2 -13   6    1.32    0.33
   2 -13  -6    1.88    0.32
   2  13   6    1.97    0.50
   3 -13   6    0.71    0.24
  -3 -13  -6    0.88    0.23
  -3 -13  -6    0.90    0.26
  -3  13   6    0.84    0.34
  -3 -13   6    1.05    0.26
  -3  13  -6    0.98    0.39
   3 -13  -6    1.10    0.23
   3  13   6    0.77    0.39
  -4 -13  -6    0.19    0.24
  -4  13   6    0.29    0.28
  -4 -13  -6    0.57    0.21
  -4  13  -6    0.37    0.31
   4  13   6    0.37    0.34
  -5 -13  -6    0.16    0.23
  -5 -13  -6   -0.02    0.16
  -5  13   6    0.20    0.25
  -5  13  -6   -0.04    0.20
  -5  13  -6    0.26    0.29
  -6 -13  -6   -0.03    0.20
  -6  13   6    0.25    0.24
  -6 -13  -6   -0.01    0.15
  -6 -13  -6    0.17    0.16
  -6  13  -6    0.03    0.19
  -6  13  -6   -0.07    0.26
  -7 -13  -6    0.32    0.14
  -7  13   6    0.29    0.21
  -7 -13  -6    0.26    0.20
  -7 -13  -6    0.40    0.17
  -7  13  -6    0.28    0.25
  -7  13  -6    0.25    0.18
  -7 -13   6    0.20    0.17
  -8 -13  -6    0.12    0.12
  -8  13   6   -0.04    0.18
  -8  13  -6   -0.01    0.13
   8  13   6   -0.05    0.21
  -8 -13   6    0.12    0.13
  -8  13  -6    0.01    0.17
   0  14   6    1.98    0.56
   0 -14  -6    2.89    0.44
   0 -14   6    3.35    0.47
   0  14  -6    2.16    0.58
   1 -14   6    0.89    0.25
   1  14  -6    0.75    0.38
  -1  14   6    0.46    0.33
  -1 -14  -6    1.02    0.25
   1  14   6    0.48    0.35
  -1  14  -6    0.85    0.38
   1 -14  -6    1.08    0.24
  -1 -14   6    0.74    0.24
   2 -14   6    0.90    0.22
  -2 -14  -6    0.74    0.21
  -2  14   6   -0.11    0.27
  -2 -14  -6    0.61    0.21
   2  14  -6    0.80    0.37
   2 -14  -6    0.49    0.19
  -2  14  -6    0.30    0.32
  -2 -14   6    0.86    0.23
   2  14   6    0.41    0.34
   3 -14   6    0.49    0.19
  -3  14   6   -0.04    0.26
  -3 -14  -6    0.39    0.19
  -3 -14  -6    0.94    0.20
  -3  14  -6    0.85    0.33
   3  14   6    0.86    0.35
   3 -14  -6    0.41    0.17
  -3 -14   6    0.60    0.20
  -4 -14  -6    0.06    0.16
  -4  14   6    0.10    0.23
   4  14   6    0.16    0.30
  -4  14  -6    0.04    0.27
  -4  14  -6    0.27    0.22
  -5 -14  -6    0.38    0.17
  -5  14   6    0.24    0.23
  -5  14  -6    0.00    0.19
  -5  14  -6    0.12    0.27
   5  14   6    0.35    0.30
  -6  14   6   -0.02    0.19
  -6 -14  -6    0.63    0.16
  -6 -14   6    0.30    0.14
  -6  14  -6    0.16    0.19
   6  14   6    0.62    0.27
  -6  14  -6    0.15    0.25
  -7  14   6    0.22    0.20
  -7 -14   6    0.09    0.13
   7  14   6    0.05    0.21
  -7  14  -6   -0.03    0.18
  -7  14  -6    0.09    0.13
   0 -15   6   -0.06    0.17
   0  15   6   -0.02    0.25
   0  15  -6   -0.10    0.28
   0 -15  -6    0.13    0.17
  -1 -15  -6    0.05    0.16
   1  15  -6   -0.10    0.28
  -1  15   6    0.22    0.27
   1 -15   6    0.35    0.18
  -1 -15  -6    0.12    0.18
  -1 -15   6    0.19    0.18
  -1  15  -6    0.27    0.29
   1  15   6   -0.01    0.26
   1 -15  -6    0.16    0.17
  -2 -15  -6    0.29    0.19
   2 -15   6    0.49    0.18
  -2 -15  -6    0.43    0.17
  -2  15   6    0.30    0.25
  -2 -15   6    0.28    0.18
  -2  15  -6    0.03    0.27
   2 -15  -6    0.23    0.16
   2  15   6    0.47    0.30
   3 -15   6   -0.13    0.13
  -3 -15  -6    0.26    0.15
  -3  15   6   -0.02    0.21
  -3 -15  -6    0.29    0.16
  -3  15  -6   -0.25    0.23
   3  15   6   -0.06    0.27
  -3 -15   6    0.04    0.15
   3 -15  -6    0.15    0.14
  -4  15   6    0.25    0.21
  -4 -15  -6    0.25    0.15
  -4  15  -6    0.16    0.24
   4  15   6    0.05    0.26
  -4  15  -6    0.28    0.20
  -5 -15  -6    0.18    0.13
  -5  15   6   -0.04    0.18
   5  15   6    0.26    0.24
  -5  15  -6   -0.04    0.17
  -5  15  -6   -0.11    0.22
  -6  15  -6   -0.05    0.18
   6  15   6    0.17    0.20
   0 -16   6    0.08    0.14
   0 -16  -6   -0.16    0.13
   0  16  -6    0.08    0.24
   0  16   6    0.08    0.23
   0 -16  -6    0.12    0.16
   1 -16   6    0.15    0.13
  -1 -16  -6    0.12    0.15
  -1 -16  -6    0.09    0.14
  -1  16   6    0.10    0.22
  -1 -16   6    0.33    0.15
   1 -16  -6    0.21    0.14
  -1  16  -6    0.28    0.25
   1  16   6   -0.13    0.22
  -2  16   6    0.16    0.20
  -2 -16  -6   -0.08    0.12
  -2 -16  -6    0.22    0.13
   2 -16   6    0.07    0.12
  -2 -16   6    0.13    0.13
   2  16   6   -0.15    0.21
  -2  16  -6    0.01    0.22
   2 -16  -6    0.04    0.12
   3 -16   6    0.15    0.10
  -3 -16  -6   -0.20    0.11
  -3  16   6    0.05    0.17
  -3 -16  -6    0.26    0.12
  -3  16  -6   -0.05    0.21
   3  16   6    0.39    0.23
   3 -16  -6    0.21    0.11
  -3 -16   6    0.11    0.11
  -4 -16  -6    0.05    0.11
  -4  16   6    0.07    0.16
  -4  16  -6   -0.02    0.21
   4  16   6   -0.21    0.19
   0  17   6   -0.02    0.16
   0 -17   6   -0.06    0.09
   0 -17  -6    0.06    0.10
   1 -17   6    0.20    0.10
  -1 -17  -6    0.02    0.10
  -1 -17   6   -0.11    0.09
   1 -17  -6   -0.07    0.10
   0   0  -7   -0.22    0.02
   0   0  -7   -0.13    0.03
   0   0  -7   -0.26    0.02
  -1   0  -7  324.58   29.33
  -1   0  -7  331.48   28.41
   1   0  -7  325.35   36.35
   1   0  -7  308.74   39.38
  -1   0   7  332.50   32.43
  -1   0  -7  315.44   36.35
   2   0  -7   15.87    2.20
   2   0  -7   19.63    2.03
  -2   0  -7   18.24    1.64
   2   0  -7   17.27    1.64
  -2   0  -7   18.89    1.59
  -2   0   7   17.89    1.82
  -3   0   7   10.38    1.13
   3   0  -7   11.95    1.02
  -3   0   7   10.83    0.99
   3   0  -7    8.94    1.38
  -3   0  -7   12.01    1.03
  -3   0  -7   12.22    0.99
   4   0  -7  132.09   11.66
  -4   0   7  133.75   12.89
   4   0  -7  111.46   15.66
  -4   0   7  129.82   11.29
  -4   0  -7  134.32   11.67
   5   0   7    5.07    0.63
   5   0  -7    5.13    0.45
   5   0  -7    3.85    0.62
   6   0   7   16.37    1.53
   6   0  -7   17.27    1.52
   6   0   7   16.33    2.06
   6   0  -7   15.68    2.05
   7   0  -7    5.94    0.82
   7   0   7    5.76    0.83
   7   0   7    5.60    0.59
   7   0  -7    6.53    0.58
   8   0  -7   23.90    2.97
   8   0   7   24.12    2.20
   8   0   7   23.25    2.98
  -9   0  -7    2.88    0.46
  -9   0  -7    2.56    0.43
  -9   0   7    2.39    0.53
  -9   0  -7    2.52    0.54
  -9   0  -7    3.36    0.58
   9   0  -7    1.66    0.46
 -10   0  -7   14.76    1.94
 -10   0  -7   14.43    2.17
 -10   0   7   13.51    2.17
 -10   0   7   14.54    2.07
  10   0  -7   11.14    1.95
 -10   0  -7   14.57    2.13
 -11   0  -7    0.74    0.24
  11   0  -7    0.95    0.24
 -11   0   7    0.55    0.29
 -11   0  -7    0.52    0.27
 -11   0   7    0.71    0.26
 -12   0  -7    1.78    0.34
 -12   0  -7    1.25    0.27
 -12   0   7    1.12    0.31
 -12   0  -7    1.08    0.31
 -12   0   7    1.44    0.29
 -13   0  -7    0.16    0.14
 -13   0   7    0.00    0.14
 -13   0   7    0.15    0.10
 -13   0  -7   -0.05    0.11
 -13   0  -7   -0.05    0.13
   0  -1  -7   21.70    2.36
   0  -1   7   21.34    2.11
   0  -1  -7   19.37    1.90
   0   1  -7   21.26    2.36
  -1  -1  -7   32.07    2.78
  -1  -1  -7   29.95    3.55
   1   1  -7   32.65    3.85
   1   1  -7   31.64    3.56
   1  -1   7   31.63    3.18
  -1  -1  -7   30.75    2.87
   1  -1  -7   29.00    2.87
  -1   1  -7   32.02    2.87
   1  -1  -7   33.17    2.78
   1  -1  -7   31.29    3.85
  -1  -1   7   33.22    2.79
   2   1  -7   33.28    3.04
   2   1  -7   29.17    4.09
   2   1  -7   34.09    3.77
  -2  -1  -7   35.95    2.95
  -2  -1  -7   34.84    3.05
  -2  -1   7   34.74    3.37
   2  -1  -7   32.67    2.95
  -2   1  -7   33.65    3.05
   2  -1  -7   30.86    3.04
  -2  -1   7   35.28    2.95
  -3  -1  -7   77.16    6.37
   3   1  -7   73.12    8.15
  -3  -1  -7   72.01    6.59
  -3   1   7   74.10    7.28
   3   1  -7   63.35    8.84
   3   1  -7   75.41    6.58
   3  -1  -7   68.68    6.58
   3   1   7   81.35    8.85
   3  -1  -7   64.01    8.84
  -3  -1   7   73.58    7.28
  -3  -1   7   73.75    6.38
  -4  -1  -7    5.01    0.49
   4  -1   7    4.94    0.49
  -4   1   7    4.81    0.53
  -4  -1  -7    5.73    0.46
  -4   1   7    5.02    0.46
   4   1  -7    5.13    0.48
   4   1  -7    4.54    0.66
   4  -1  -7    4.86    0.48
   4   1   7    5.69    0.67
  -4  -1   7    5.11    0.47
   5   1  -7   15.85    1.32
   5   1  -7   11.81    1.78
   5  -1   7   14.55    1.32
  -5  -1  -7   14.97    1.33
   5  -1  -7   14.79    1.32
   5  -1  -7   13.07    1.78
   5   1   7   14.98    1.79
   6  -1   7    0.84    0.11
  -6  -1  -7    0.29    0.10
   6   1  -7    0.50    0.09
   6   1  -7    0.39    0.15
   6  -1   7    0.22    0.14
   6   1   7    0.43    0.16
   6  -1  -7    0.51    0.09
   6  -1  -7    0.18    0.14
   7  -1   7   19.01    2.25
   7  -1   7   19.15    1.66
   7   1  -7   16.38    2.24
   7  -1  -7   15.57    2.23
   7   1   7   17.57    2.25
   7   1   7   18.56    1.67
   7  -1  -7   18.99    1.66
   8  -1   7    1.08    0.15
   8   1  -7    0.62    0.23
   8  -1   7    0.69    0.22
   8   1   7    0.39    0.21
   8   1   7    0.82    0.15
  -9  -1  -7    0.33    0.15
  -9  -1  -7    0.01    0.26
  -9  -1  -7   -0.11    0.22
   9   1  -7    0.29    0.25
  -9   1   7    0.27    0.28
  -9  -1  -7   -0.11    0.26
  -9   1  -7    0.74    0.31
  -9   1  -7    0.46    0.23
  -9  -1   7    0.44    0.31
  -9   1  -7    0.05    0.27
   9  -1  -7    0.07    0.24
  -9  -1   7    0.28    0.26
  -9   1  -7    0.25    0.16
 -10  -1  -7    3.09    0.46
 -10   1   7    2.08    0.49
 -10  -1  -7    2.34    0.53
 -10  -1  -7    2.41    0.53
 -10   1   7    1.96    0.53
 -10   1  -7    2.58    0.41
 -10   1  -7    2.30    0.53
  10  -1  -7    2.15    0.47
 -10   1  -7    2.29    0.53
 -10   1  -7    3.11    0.46
 -10  -1   7    2.59    0.54
 -10  -1   7    3.34    0.52
 -11   1   7    0.91    0.33
 -11  -1  -7    0.98    0.25
 -11  -1  -7    1.09    0.31
 -11   1   7    0.45    0.25
 -11  -1  -7    0.96    0.30
 -11   1  -7    0.82    0.30
 -11  -1   7    0.70    0.25
  11  -1  -7    0.54    0.25
 -11  -1   7    0.76    0.30
 -11   1  -7    1.19    0.26
 -11   1  -7    1.15    0.31
 -12  -1  -7    0.00    0.18
 -12   1   7   -0.09    0.16
 -12  -1  -7    0.14    0.19
 -12  -1  -7    0.17    0.16
 -12   1   7    0.15    0.20
 -12  -1   7    0.19    0.16
  12  -1  -7    0.36    0.17
 -12   1  -7   -0.04    0.16
 -12  -1   7    0.00    0.18
 -12   1  -7   -0.05    0.18
 -12   1  -7    0.00    0.18
 -13  -1  -7    0.07    0.14
 -13   1   7    0.16    0.10
 -13  -1  -7    0.00    0.11
 -13  -1  -7    0.04    0.14
 -13   1   7    0.20    0.14
 -13  -1   7    0.07    0.09
 -13   1  -7   -0.04    0.13
 -13   1  -7    0.19    0.11
 -13   1  -7   -0.11    0.13
   0  -2  -7   16.27    1.52
   0  -2   7   16.36    1.69
   0   2  -7   17.58    2.05
   0  -2   7   16.57    1.48
   0  -2  -7   16.74    1.48
  -1  -2  -7   72.54    5.95
  -1  -2  -7   67.09    6.15
   1  -2   7   65.79    6.80
   1   2  -7   68.53    8.26
  -1  -2  -7   64.76    7.62
   1  -2   7   64.30    6.14
   1   2  -7   66.11    7.62
   1  -2   7   70.40    5.96
  -1  -2   7   70.05    5.96
  -1   2  -7   70.10    8.25
   1   2   7   63.85    8.25
   1  -2  -7   66.96    6.15
   1  -2  -7   69.08    5.95
   2  -2   7   40.35    3.46
   2   2  -7   39.97    4.43
   2  -2   7   38.89    3.58
   2  -2   7   38.50    3.95
  -2  -2  -7   43.13    3.46
  -2  -2  -7   39.25    3.58
   2   2  -7   40.47    4.81
   2  -2  -7   38.46    3.57
  -2  -2   7   36.04    3.57
   2  -2  -7   33.18    4.80
  -2  -2   7   41.85    3.96
   2   2   7   40.26    4.81
   2  -2  -7   40.21    3.46
  -2  -2   7   40.80    3.47
   3  -2   7   12.34    1.15
   3   2  -7   10.97    1.55
   3   2  -7   12.35    1.41
  -3   2   7   13.17    1.27
  -3  -2  -7   12.85    1.11
   3  -2   7   11.77    1.10
  -3  -2  -7   13.53    1.15
   3  -2  -7   12.23    1.54
   3   2   7   12.44    1.55
  -3  -2   7   12.68    1.12
   3  -2  -7   12.89    1.14
   4   2  -7   10.36    0.94
  -4  -2  -7   10.89    0.90
   4   2  -7    8.64    1.27
  -4  -2  -7   10.02    0.95
   4  -2   7   10.68    0.94
   4  -2  -7    9.60    0.94
   4  -2  -7   10.53    1.26
   4   2   7   10.58    1.27
  -4  -2   7    9.63    0.91
   5   2  -7   36.57    5.04
   5   2  -7   45.38    3.75
  -5  -2  -7   45.28    3.76
   5  -2   7   42.48    3.75
   5   2   7   40.88    3.77
   5  -2  -7   38.50    5.04
   5  -2  -7   42.91    3.75
  -5  -2   7   37.41    3.63
   5   2   7   40.42    5.05
   6  -2   7   37.00    3.21
   6   2  -7   30.69    4.31
  -6  -2  -7   36.50    3.21
   6  -2   7   38.23    4.33
   6   2   7   33.52    4.32
   6  -2  -7   36.51    3.20
   6  -2  -7   32.78    4.31
   7  -2   7    4.14    0.61
   7  -2   7    4.30    0.44
   7   2  -7    3.93    0.60
   7   2   7    3.74    0.60
   7  -2  -7    4.76    0.43
   8  -2   7    6.05    0.83
   8   2  -7    5.65    0.82
   8  -2   7    5.42    0.58
   8   2   7    4.17    0.81
   8  -2  -7    6.92    0.58
   8   2   7    6.52    0.61
  -9  -2  -7    9.73    1.48
  -9  -2  -7    9.63    1.36
  -9  -2  -7    9.02    1.46
  -9  -2  -7    9.76    1.33
  -9   2   7    7.77    1.51
  -9  -2   7    9.42    1.65
  -9   2  -7    9.16    1.47
  -9   2  -7   10.10    1.51
  -9   2  -7    9.30    1.38
  -9   2  -7    8.41    1.33
  -9  -2   7    8.28    1.47
 -10   2   7    1.36    0.40
 -10  -2  -7    1.99    0.44
 -10  -2  -7    2.02    0.44
 -10  -2  -7    1.88    0.36
 -10   2   7    1.82    0.45
 -10  -2   7    1.82    0.42
 -10   2  -7    1.49    0.36
 -10   2  -7    1.81    0.32
 -10  -2   7    2.43    0.49
 -10   2  -7    1.60    0.43
 -10   2  -7    2.27    0.47
 -10  -2   7    1.74    0.39
  10  -2  -7    1.47    0.38
 -11   2   7    0.10    0.23
 -11  -2  -7    0.34    0.23
 -11   2   7    0.05    0.20
 -11  -2  -7    0.15    0.22
 -11  -2  -7    0.12    0.19
 -11   2  -7    0.11    0.21
  11  -2  -7    0.05    0.20
 -11  -2   7   -0.21    0.17
 -11   2  -7    0.17    0.19
 -11  -2   7    0.08    0.22
 -11   2  -7    0.06    0.21
 -12  -2  -7    0.72    0.22
 -12  -2  -7    0.31    0.19
 -12  -2  -7    0.09    0.15
 -12   2   7    0.11    0.20
 -12   2   7    0.30    0.18
 -12  -2   7    0.04    0.18
 -12   2  -7   -0.02    0.18
  12  -2  -7    0.17    0.17
 -12   2  -7   -0.02    0.18
 -12   2  -7    0.28    0.17
 -12  -2   7    0.38    0.16
 -13  -2  -7    0.12    0.14
 -13  -2  -7   -0.03    0.11
 -13  -2  -7    0.08    0.13
 -13   2   7    0.03    0.10
 -13   2   7   -0.07    0.13
 -13   2  -7    0.13    0.11
 -13   2  -7   -0.19    0.12
 -13   2  -7   -0.02    0.12
  13  -2  -7   -0.07    0.10
   0   3  -7    4.39    0.50
   0  -3  -7    3.92    0.37
   0  -3  -7    4.13    0.36
   0  -3   7    3.67    0.36
   0  -3   7    4.11    0.42
   0  -3   7    3.79    0.37
  -1  -3  -7    2.92    0.27
  -1  -3  -7    2.69    0.25
   1  -3   7    3.34    0.27
   1   3  -7    3.09    0.36
   1  -3   7    2.95    0.30
   1  -3   7    2.56    0.26
   1  -3  -7    2.89    0.26
   1   3   7    2.08    0.35
  -1   3  -7    2.94    0.35
  -1  -3   7    2.45    0.26
   1  -3  -7    2.88    0.25
  -2  -3  -7    2.13    0.19
   2   3  -7    1.68    0.25
  -2  -3  -7    1.81    0.18
  -2  -3  -7    1.80    0.22
   2  -3   7    2.05    0.18
   2  -3   7    1.77    0.18
  -2  -3   7    1.96    0.18
   2  -3  -7    1.67    0.18
   2   3   7    1.87    0.26
  -2  -3   7    1.79    0.19
   2  -3  -7    1.65    0.17
   3   3  -7    1.91    0.28
   3  -3   7    1.77    0.20
  -3  -3  -7    1.81    0.21
  -3  -3  -7    1.91    0.18
  -3  -3   7    2.06    0.20
   3  -3  -7    1.79    0.19
   3  -3  -7    1.91    0.18
  -3  -3   7    2.33    0.20
   3   3   7    1.56    0.27
  -4  -3  -7    5.07    0.51
  -4  -3  -7    5.50    0.48
   4   3  -7    6.12    0.70
   4  -3   7    5.70    0.51
   4  -3  -7    5.13    0.50
   4   3   7    5.60    0.70
   4   3   7    5.65    0.52
  -4  -3   7    4.53    0.49
  -4  -3   7    4.91    0.51
  -5  -3  -7    0.52    0.10
   5  -3   7    0.22    0.07
   5   3  -7    0.32    0.14
  -5  -3   7    0.33    0.09
   5  -3  -7    0.47    0.08
   5   3   7    0.42    0.11
   5   3   7    0.15    0.13
   6  -3   7    3.07    0.32
  -6  -3  -7    3.51    0.34
   6   3  -7    2.40    0.44
   6   3   7    2.62    0.45
   6  -3  -7    3.13    0.31
   7   3  -7   14.81    1.93
  -7  -3  -7   15.27    1.44
   7  -3   7   16.24    1.95
   7  -3   7   15.24    1.43
   7  -3  -7   16.26    1.42
   7   3   7   13.86    1.94
   8  -3   7    0.61    0.13
  -8  -3  -7    0.50    0.16
   8  -3  -7    0.46    0.12
   8   3   7    0.29    0.13
  -8   3  -7    0.96    0.22
  -9   3   7    2.78    0.65
  -9  -3  -7    3.78    0.52
  -9  -3  -7    3.18    0.64
  -9  -3  -7    3.41    0.63
  -9  -3  -7    3.66    0.55
  -9  -3   7    2.47    0.58
  -9  -3   7    3.62    0.72
  -9   3  -7    3.19    0.66
  -9   3  -7    2.71    0.54
  -9   3  -7    3.50    0.67
  -9   3  -7    3.12    0.54
 -10  -3  -7    1.04    0.34
 -10  -3  -7    1.75    0.29
 -10   3   7    0.40    0.28
 -10  -3  -7    1.43    0.34
 -10   3   7    0.82    0.33
 -10   3  -7    1.17    0.23
 -10  -3   7    1.21    0.36
 -10  -3   7    1.01    0.29
  10  -3  -7    0.41    0.28
 -10   3  -7    1.27    0.36
 -10   3  -7    1.30    0.28
 -10   3  -7    0.59    0.34
 -11   3   7    1.08    0.32
 -11   3   7    0.51    0.28
 -11  -3  -7    1.35    0.26
 -11  -3  -7    1.01    0.30
 -11  -3  -7    1.44    0.32
 -11  -3   7    1.06    0.28
 -11   3  -7    1.13    0.32
 -11   3  -7    0.88    0.30
 -11  -3   7    1.04    0.31
  11  -3  -7    0.63    0.27
 -11   3  -7    1.07    0.26
 -12  -3  -7   -0.10    0.17
 -12  -3  -7    0.16    0.18
 -12   3   7    0.04    0.16
 -12  -3  -7    0.10    0.14
 -12   3   7   -0.09    0.17
  12   3  -7    0.10    0.12
 -12   3  -7   -0.15    0.16
 -12   3  -7    0.21    0.16
  12  -3  -7    0.09    0.17
 -12   3  -7    0.15    0.18
 -12  -3   7    0.13    0.14
 -13  -3  -7    0.10    0.13
 -13   3   7   -0.09    0.12
 -13  -3  -7   -0.09    0.10
  13  -3  -7    0.02    0.11
   0  -4   7  123.49   11.41
   0  -4   7  126.26   11.77
   0  -4  -7  130.65   11.77
   0  -4  -7  137.65   11.40
  -1  -4  -7   82.91    7.12
   1  -4   7   78.55    7.11
   1  -4   7   77.71    6.90
   1  -4  -7   82.56    6.89
   1   4   7   67.09    9.55
  -1  -4   7   77.70    7.11
   1  -4  -7   81.81    7.12
   2  -4   7   34.54    3.18
  -2  -4  -7   35.21    3.08
   2   4  -7   38.36    4.27
  -2  -4  -7   35.83    3.18
   2  -4   7   32.73    3.08
   2  -4  -7   34.68    3.07
  -2  -4   7   33.97    3.09
   2  -4  -7   36.35    3.18
  -2  -4   7   32.50    3.17
  -3  -4  -7    9.44    0.87
  -3  -4  -7    9.98    0.83
   3   4  -7   10.48    1.17
   3  -4   7    9.30    0.86
   3  -4  -7    9.07    0.86
   3  -4  -7    9.33    0.83
  -3  -4   7    9.34    0.84
   3   4   7    7.57    1.16
   4   4  -7    6.66    0.81
  -4  -4  -7    6.56    0.60
  -4  -4  -7    6.26    0.57
   4  -4   7    6.40    0.59
   4  -4  -7    5.97    0.59
   4   4   7    6.42    0.81
   4   4   7    7.10    0.62
  -4  -4   7    5.21    0.58
  -5  -4  -7   16.78    1.44
   5   4  -7   16.73    2.02
  -5  -4  -7   15.97    1.50
   5  -4   7   16.77    1.50
   5   4   7   13.61    2.02
  -5  -4   7   16.72    1.45
   5  -4  -7   16.06    1.49
   5   4   7   16.61    1.52
   6   4  -7   10.37    1.37
   6  -4   7   10.37    1.00
  -6  -4  -7   11.58    1.02
   6   4   7    9.07    1.36
   6  -4  -7   11.88    1.00
   7   4  -7   12.66    1.80
  -7  -4  -7   15.18    1.34
   7  -4   7   14.10    1.33
   7  -4   7   16.10    1.82
   7   4   7   10.90    1.80
   7  -4  -7   16.31    1.33
  -8   4   7    2.99    0.71
  -8  -4  -7    3.60    0.57
  -8  -4  -7    4.46    0.70
  -8  -4  -7    3.41    0.68
  -8   4  -7    3.22    0.60
  -8  -4   7    4.36    0.80
  -8   4  -7    3.94    0.72
  -9  -4  -7    2.41    0.52
  -9  -4  -7    2.64    0.38
  -9  -4  -7    2.24    0.42
  -9   4   7    1.81    0.52
  -9  -4  -7    2.47    0.51
  -9  -4  -7    2.56    0.50
  -9   4  -7    1.83    0.41
  -9   4  -7    2.96    0.44
  -9  -4   7    1.53    0.43
  -9   4  -7    2.07    0.52
  -9  -4   7    2.56    0.57
  -9   4  -7    2.16    0.52
 -10  -4  -7    1.40    0.29
 -10   4   7    1.24    0.33
 -10   4   7    1.27    0.38
 -10  -4  -7    1.61    0.36
 -10  -4  -7    1.44    0.36
 -10   4  -7    1.68    0.39
 -10   4  -7    1.57    0.31
 -10   4  -7    1.01    0.25
 -10  -4   7    0.85    0.35
  10  -4  -7    1.28    0.33
 -10   4  -7    0.64    0.34
 -10  -4   7    1.56    0.32
 -11  -4  -7    0.61    0.24
 -11   4   7    0.37    0.26
 -11  -4  -7    0.50    0.19
 -11  -4  -7    0.38    0.24
 -11   4   7    0.75    0.24
 -11   4  -7    0.55    0.21
 -11   4  -7    0.23    0.24
 -11  -4   7    0.50    0.24
 -11   4  -7    0.17    0.23
 -11  -4   7    0.37    0.20
  11  -4  -7    0.61    0.23
 -12  -4  -7    0.31    0.19
 -12   4   7    0.11    0.19
 -12  -4  -7    0.22    0.18
 -12   4   7    0.41    0.18
 -12  -4  -7    0.23    0.15
 -12   4  -7    0.40    0.19
 -12   4  -7    0.15    0.16
 -12  -4   7    0.28    0.14
  12  -4  -7    0.41    0.18
 -12   4  -7    0.26    0.19
 -12  -4   7    0.19    0.16
   0  -5   7   35.55    3.33
   0   5  -7   39.48    4.48
   0  -5   7   34.19    3.24
   0  -5  -7   37.16    3.23
   0  -5  -7   36.57    3.34
  -1  -5  -7    6.01    0.57
   1  -5   7    5.39    0.56
   1  -5   7    6.20    0.56
   1   5  -7    6.63    0.77
  -1  -5  -7    6.06    0.55
  -1  -5   7    5.45    0.56
   1  -5  -7    5.95    0.57
   1  -5  -7    6.34    0.55
  -1   5  -7    5.95    0.76
  -1  -5   7    6.31    0.56
  -2  -5  -7   23.66    2.00
  -2  -5  -7   23.30    2.07
   2  -5   7   19.43    2.00
   2   5  -7   24.40    2.77
   2  -5   7   22.70    2.06
   2  -5  -7   22.28    1.99
   2  -5  -7   23.37    2.06
  -2  -5   7   21.12    2.01
   3   5  -7    8.49    1.03
  -3  -5  -7    7.90    0.73
   3  -5   7    9.09    0.76
  -3  -5  -7    7.87    0.77
  -3  -5   7    8.59    0.75
   3  -5  -7    8.80    0.76
   3   5   7    6.39    1.02
   4   5  -7   15.39    1.73
  -4  -5  -7   14.99    1.23
  -4  -5  -7   13.96    1.29
   4  -5   7   14.25    1.28
   4   5   7   12.26    1.30
  -4  -5   7   13.12    1.24
   4   5   7   11.34    1.72
   4  -5  -7   14.48    1.28
   5   5  -7    2.51    0.42
   5  -5   7    3.03    0.30
  -5  -5  -7    2.63    0.31
  -5  -5  -7    3.39    0.28
   5  -5  -7    3.41    0.31
   5   5   7    2.54    0.43
  -5  -5   7    2.59    0.30
   5   5   7    2.45    0.34
  -6  -5  -7    1.42    0.19
   6  -5   7    1.35    0.17
   6   5  -7    0.84    0.24
   6  -5  -7    1.70    0.17
   6   5   7    1.10    0.26
   7  -5   7    0.64    0.13
   7   5  -7    0.60    0.21
  -7  -5  -7    0.70    0.15
   7   5   7    0.68    0.22
   7  -5  -7    0.79    0.13
  -8   5   7    8.54    1.50
  -8  -5  -7   10.00    1.32
  -8  -5  -7    8.64    1.41
  -8  -5  -7   11.86    1.59
  -8  -5  -7    9.23    1.28
  -8  -5  -7    9.02    1.42
  -8  -5   7    8.53    1.59
  -8   5  -7    7.23    1.44
  -8   5  -7    6.52    1.33
  -8   5  -7    8.69    1.30
  -9  -5  -7    3.38    0.63
  -9  -5  -7    5.29    0.73
  -9  -5  -7    2.78    0.61
  -9  -5  -7    3.55    0.54
  -9   5   7    2.81    0.67
  -9  -5  -7    3.85    0.53
  -9   5  -7    2.40    0.54
  -9   5  -7    2.63    0.63
  -9   5  -7    3.28    0.55
  -9  -5   7    2.52    0.56
  -9  -5   7    3.92    0.72
  -9   5  -7    3.19    0.66
 -10  -5  -7    0.60    0.25
 -10   5   7    0.60    0.27
 -10  -5  -7    0.70    0.22
 -10  -5  -7    0.31    0.25
 -10   5   7    0.48    0.30
 -10  -5  -7    1.15    0.29
 -10  -5   7    0.27    0.19
 -10   5  -7    0.35    0.17
 -10   5  -7    0.39    0.27
 -10  -5   7    0.53    0.24
 -10   5  -7    0.45    0.28
 -10   5  -7    0.70    0.23
  10  -5  -7    0.35    0.24
 -11  -5  -7    0.86    0.21
 -11  -5  -7    1.03    0.27
 -11  -5  -7    0.50    0.23
 -11   5   7    0.30    0.23
 -11   5   7    0.83    0.28
 -11  -5   7    0.56    0.20
  11  -5  -7    0.55    0.24
 -11   5  -7    0.56    0.26
 -11  -5   7    0.35    0.19
 -11   5  -7    0.81    0.23
 -11   5  -7    0.86    0.27
 -12   5   7    0.28    0.16
 -12   5   7    0.05    0.18
 -12  -5  -7    0.28    0.18
 -12  -5  -7    0.09    0.14
 -12  -5  -7    0.04    0.15
 -12   5  -7    0.00    0.14
 -12   5  -7    0.07    0.16
  12  -5  -7   -0.24    0.14
 -12  -5   7    0.08    0.13
 -12  -5   7    0.22    0.13
 -12   5  -7   -0.07    0.15
   0   6  -7   62.19    7.46
   0  -6  -7   64.00    5.38
   0  -6  -7   61.52    5.55
   0  -6   7   55.24    5.39
   0  -6   7   61.49    5.55
   1  -6   7   49.03    4.27
  -1  -6  -7   47.80    4.27
   1  -6   7   43.78    4.14
  -1  -6  -7   48.86    4.14
   1   6  -7   50.64    5.74
  -1   6  -7   45.07    5.74
  -1  -6   7   40.09    4.14
   1  -6  -7   45.95    4.14
   1  -6  -7   49.83    4.27
   2  -6   7   12.68    1.14
   2  -6   7   11.63    1.11
  -2  -6  -7   12.62    1.11
  -2  -6  -7   13.01    1.15
   2   6  -7   13.56    1.55
   2  -6  -7   12.98    1.15
  -2  -6   7   10.26    1.12
   2  -6  -7   12.45    1.11
  -3  -6  -7    5.70    0.55
  -3  -6  -7    6.04    0.53
   3  -6   7    5.68    0.54
   3   6  -7    6.55    0.75
   3   6   7    4.90    0.58
   3  -6  -7    5.44    0.54
  -3  -6   7    5.81    0.54
   4  -6   7   13.20    1.20
  -4  -6  -7   14.91    1.17
  -4  -6  -7   13.73    1.22
   4   6  -7   15.43    1.64
   4   6   7   11.08    1.23
   4   6   7   10.42    1.62
  -4  -6   7   11.54    1.18
   4  -6  -7   13.36    1.20
   5   6  -7    3.84    0.51
   5  -6   7    4.09    0.36
  -5  -6  -7    2.93    0.36
  -5  -6  -7    3.74    0.33
   5   6   7    3.26    0.50
   5  -6  -7    3.22    0.35
  -5  -6   7    3.16    0.35
   6  -6   7    0.05    0.08
   6   6  -7   -0.15    0.14
  -6  -6  -7    0.29    0.11
   6   6   7    0.46    0.18
   6  -6  -7    0.13    0.08
   7  -6   7    2.59    0.30
  -7  -6  -7    3.16    0.46
   7  -6  -7    2.46    0.29
  -7   6  -7    2.58    0.49
  -8  -6  -7    3.54    0.55
  -8  -6  -7    4.76    0.56
  -8  -6  -7    3.03    0.64
  -8   6   7    2.08    0.66
  -8  -6  -7    2.88    0.62
  -8  -6  -7    3.81    0.70
  -8  -6   7    2.78    0.70
  -8   6  -7    3.69    0.57
  -8   6  -7    2.93    0.66
  -8   6  -7    2.89    0.57
  -9  -6  -7    4.90    0.83
  -9  -6  -7    5.14    0.72
  -9  -6  -7    5.48    0.91
  -9  -6  -7    4.06    0.81
  -9   6   7    4.43    0.88
  -9  -6  -7    6.06    0.72
  -9   6  -7    3.59    0.83
  -9   6  -7    4.44    0.74
  -9  -6   7    4.06    0.89
  -9   6  -7    4.35    0.73
  -9  -6   7    3.40    0.74
 -10   6   7    1.21    0.38
 -10  -6  -7    1.08    0.32
 -10   6   7    1.15    0.33
 -10  -6  -7    1.36    0.35
 -10  -6  -7    1.95    0.37
 -10  -6  -7    1.75    0.29
 -10   6  -7    1.26    0.30
 -10   6  -7    0.88    0.34
 -10   6  -7    1.14    0.25
 -10  -6   7    1.09    0.28
 -10  -6   7    0.93    0.31
  10  -6  -7    1.14    0.32
 -10   6  -7    1.10    0.36
 -11   6   7    0.08    0.22
 -11  -6  -7    0.47    0.18
 -11   6   7   -0.24    0.17
 -11  -6  -7    0.00    0.17
 -11  -6  -7   -0.03    0.19
 -11  -6  -7    0.01    0.18
  11  -6  -7    0.21    0.19
 -11   6  -7    0.08    0.17
 -11  -6   7    0.25    0.15
 -11  -6   7    0.11    0.15
 -11  -6   7    0.03    0.17
 -11   6  -7    0.02    0.19
 -11   6  -7    0.00    0.19
 -12  -6  -7    0.07    0.14
 -12   6   7   -0.07    0.17
 -12  -6  -7    0.16    0.15
 -12  -6  -7   -0.03    0.12
 -12   6   7    0.05    0.14
 -12   6  -7   -0.01    0.13
 -12   6  -7    0.10    0.13
 -12  -6   7    0.07    0.12
  12  -6  -7    0.15    0.14
 -12  -6   7   -0.06    0.10
   0  -7  -7    7.06    0.66
   0   7  -7    7.37    0.88
   0  -7   7    6.37    0.65
   0  -7  -7    7.09    0.64
   1   7  -7    4.67    0.56
  -1  -7  -7    4.23    0.40
  -1  -7  -7    4.25    0.41
   1  -7   7    4.37    0.41
   1  -7   7    4.52    0.41
   1  -7  -7    4.72    0.40
  -1   7  -7    3.68    0.55
  -1  -7   7    3.55    0.41
   1  -7  -7    4.35    0.41
   2   7  -7   24.99    2.91
   2  -7   7   24.97    2.16
  -2  -7  -7   25.09    2.17
  -2  -7  -7   24.51    2.10
  -2  -7   7   21.21    2.11
   2  -7  -7   23.07    2.09
   2   7   7   21.25    2.19
   2  -7  -7   22.96    2.17
   3  -7   7    6.77    0.62
  -3  -7  -7    6.30    0.60
  -3  -7  -7    6.33    0.63
   3   7  -7    6.95    0.84
  -3  -7   7    6.22    0.61
   3  -7  -7    6.50    0.62
  -4  -7  -7    5.33    0.53
   4  -7   7    5.26    0.54
   4   7  -7    6.61    0.76
  -4  -7  -7    5.40    0.56
  -4  -7   7    5.73    0.55
   4  -7  -7    6.23    0.55
  -5  -7  -7    4.57    0.52
  -5  -7  -7    5.29    0.48
   5   7  -7    6.15    0.70
   5  -7   7    4.93    0.50
  -5  -7   7    4.53    0.50
   5  -7  -7    5.37    0.50
   6   7  -7    7.10    0.85
  -6  -7  -7    4.80    0.63
   6  -7   7    6.71    0.61
   6  -7  -7    6.64    0.62
  -7  -7  -7    4.22    0.73
  -7  -7  -7    3.94    0.56
  -7  -7  -7    3.97    0.57
  -7   7   7    2.71    0.69
  -7  -7  -7    3.17    0.64
  -7  -7  -7    4.09    0.67
  -7   7  -7    3.51    0.70
  -7  -7   7    4.02    0.75
  -7   7  -7    3.39    0.58
  -7   7  -7    2.11    0.57
  -8   7   7    1.47    0.43
  -8  -7  -7    1.17    0.36
  -8  -7  -7    1.25    0.36
  -8  -7  -7    1.72    0.30
  -8  -7  -7    0.76    0.32
  -8  -7  -7    1.41    0.27
  -8   7  -7    1.07    0.38
  -8  -7   7    1.00    0.37
  -8   7  -7    1.13    0.31
  -8   7  -7    0.98    0.28
  -9   7   7    5.94    1.17
  -9  -7  -7    8.08    1.12
  -9  -7  -7    6.03    1.10
  -9  -7  -7    7.91    1.00
  -9  -7  -7    9.03    1.23
  -9   7  -7    5.37    1.03
  -9   7  -7    6.45    1.01
  -9  -7   7    6.16    1.21
  -9   7  -7    4.88    1.11
  -9  -7   7    7.31    1.05
 -10  -7  -7    1.35    0.30
 -10  -7  -7    0.97    0.30
 -10  -7  -7    0.77    0.24
 -10   7   7    0.70    0.33
 -10   7   7    0.79    0.29
 -10  -7  -7    1.16    0.25
 -10   7  -7    0.94    0.21
 -10   7  -7    0.27    0.27
 -10  -7   7    0.58    0.23
  10  -7  -7    0.60    0.26
 -10   7  -7    1.25    0.26
 -10  -7   7    1.25    0.25
 -10  -7   7    0.89    0.23
 -11  -7  -7    0.30    0.15
 -11   7   7    0.34    0.23
 -11  -7  -7    0.52    0.20
 -11   7   7    0.50    0.22
 -11  -7  -7    0.88    0.19
 -11  -7  -7    0.76    0.23
 -11  -7   7    0.66    0.17
 -11   7  -7    0.29    0.21
  11  -7  -7    0.59    0.20
 -11   7  -7    0.44    0.18
 -11  -7   7    0.25    0.14
 -12   7   7    0.40    0.18
 -12   7  -7    0.33    0.15
  12  -7  -7    0.30    0.13
 -12  -7   7    0.19    0.10
   0   8  -7    0.77    0.17
   0   8   7    0.74    0.17
   0  -8   7    1.05    0.15
   0  -8  -7    1.06    0.12
   0  -8  -7    1.15    0.13
  -1  -8  -7    3.08    0.33
   1   8  -7    3.23    0.44
   1  -8   7    2.64    0.32
  -1  -8  -7    3.47    0.31
  -1   8  -7    2.80    0.43
   1   8   7    3.15    0.37
   1  -8  -7    3.46    0.32
   1  -8  -7    3.43    0.30
  -1  -8   7    3.25    0.33
  -2  -8  -7    7.06    0.65
   2   8  -7    7.89    0.87
  -2  -8  -7    6.74    0.62
   2  -8  -7    6.41    0.61
   2  -8  -7    6.83    0.64
  -2  -8   7    5.50    0.63
  -3  -8  -7    6.16    0.63
  -3  -8  -7    6.65    0.60
   3   8  -7    6.69    0.85
   3  -8   7    7.14    0.62
   3  -8  -7    6.53    0.62
  -3  -8   7    5.75    0.62
   4  -8   7    9.17    0.79
  -4  -8  -7    7.47    0.76
  -4  -8  -7    7.85    0.80
   4   8  -7    8.60    1.07
  -4  -8   7    8.70    0.78
   4  -8  -7    8.49    0.79
  -5  -8  -7   -0.12    0.09
   5   8  -7    0.00    0.13
   5  -8   7    0.15    0.08
   5  -8  -7    0.06    0.07
  -6  -8  -7    4.00    0.77
  -6  -8  -7    5.28    0.70
  -6  -8  -7    4.11    0.76
  -6   8   7    3.20    0.78
  -6  -8  -7    4.50    0.84
  -6   8  -7    3.52    0.71
  -6  -8   7    4.67    0.87
  -6   8  -7    4.45    0.81
  -7  -8  -7    1.43    0.30
  -7  -8  -7    1.51    0.38
  -7   8   7    1.74    0.44
  -7  -8  -7    1.05    0.35
  -7  -8  -7    1.77    0.30
  -7  -8  -7    0.96    0.36
  -7  -8   7    1.47    0.41
  -7   8  -7    0.74    0.29
  -7   8  -7    1.26    0.33
  -7   8  -7    0.94    0.40
  -8  -8  -7    1.19    0.32
  -8  -8  -7    0.88    0.22
  -8   8   7    0.72    0.36
  -8  -8  -7    1.32    0.26
  -8  -8  -7    0.92    0.30
  -8  -8  -7    0.92    0.34
  -8   8  -7    0.48    0.24
  -8  -8   7    0.95    0.30
  -8   8  -7    0.53    0.26
  -8   8  -7    0.67    0.33
  -9   8   7    2.33    0.52
  -9  -8  -7    1.47    0.44
  -9  -8  -7    3.36    0.42
  -9  -8  -7    1.99    0.45
  -9  -8  -7    3.29    0.52
  -9   8  -7    2.52    0.51
  -9   8  -7    2.25    0.41
  -9  -8   7    1.99    0.46
  -9  -8   7    2.10    0.41
  -9   8  -7    2.59    0.42
 -10  -8  -7    0.39    0.22
 -10  -8  -7    0.54    0.23
 -10  -8  -7    0.52    0.19
 -10   8   7    0.13    0.26
 -10  -8  -7    0.28    0.14
 -10   8   7    0.26    0.23
 -10   8  -7   -0.04    0.21
  10  -8  -7    0.30    0.20
 -10   8  -7    0.29    0.19
 -10  -8   7    0.45    0.18
 -10   8  -7    0.22    0.14
 -10  -8   7    0.22    0.14
 -11  -8  -7    0.31    0.18
 -11  -8  -7    0.46    0.19
 -11  -8  -7    0.48    0.16
 -11   8   7    0.29    0.20
 -11   8   7    0.38    0.19
 -11  -8  -7    0.20    0.11
 -11  -8   7    0.28    0.15
 -11   8  -7   -0.08    0.16
  11  -8  -7    0.32    0.16
 -11  -8   7    0.31    0.14
   0  -9   7    6.46    0.64
   0  -9  -7    7.41    0.62
   0  -9  -7    6.14    0.64
   0   9  -7    7.03    0.87
   1   9  -7    6.73    0.85
  -1  -9  -7    7.16    0.61
   1  -9   7    6.47    0.62
  -1  -9  -7    6.77    0.63
   1  -9  -7    6.46    0.60
   1  -9  -7    7.14    0.63
  -1  -9   7    6.64    0.63
  -1   9  -7    5.65    0.84
   2   9  -7    5.00    0.62
  -2  -9  -7    4.54    0.44
  -2  -9  -7    4.62    0.48
  -2  -9   7    4.77    0.47
   2  -9  -7    4.57    0.46
  -3  -9  -7    1.85    0.26
   3   9  -7    2.49    0.35
   3  -9  -7    2.52    0.26
  -4  -9  -7    1.34    0.19
   4   9  -7    1.40    0.25
   4  -9  -7    1.22    0.17
  -5   9   7    1.27    0.41
  -5  -9  -7    1.64    0.38
  -5  -9  -7    2.77    0.47
  -5  -9  -7    1.60    0.42
  -5  -9  -7    1.95    0.34
  -5   9   7    0.88    0.42
  -5   9  -7    0.84    0.34
  -5   9  -7    1.40    0.44
  -6  -9  -7    0.15    0.23
  -6  -9  -7    0.30    0.23
  -6  -9  -7    0.45    0.21
  -6  -9  -7    0.54    0.29
  -6   9   7   -0.01    0.27
  -6   9   7    0.14    0.30
  -6  -9  -7    0.32    0.19
  -6   9  -7    0.44    0.32
  -6   9  -7    0.11    0.21
  -6   9  -7   -0.07    0.23
  -6  -9   7    0.04    0.24
  -7  -9  -7    0.71    0.29
  -7  -9  -7    1.40    0.27
  -7   9   7    0.52    0.32
  -7  -9  -7    1.44    0.25
  -7  -9  -7    0.99    0.30
  -7   9   7    1.11    0.38
  -7  -9  -7    0.55    0.31
  -7   9  -7    0.70    0.28
  -7   9  -7    0.62    0.36
  -7  -9   7    0.99    0.32
  -7   9  -7    0.54    0.26
  -8  -9  -7    0.51    0.23
  -8  -9  -7    0.68    0.29
  -8  -9  -7    0.79    0.24
  -8  -9  -7    0.77    0.20
  -8  -9  -7    0.90    0.27
  -8   9   7    0.44    0.34
  -8  -9   7    0.74    0.22
  -8   9  -7    0.22    0.29
  -8   9  -7    0.45    0.23
  -8   9  -7    0.91    0.26
  -8  -9   7    0.71    0.26
  -9  -9  -7   -0.03    0.19
  -9   9   7   -0.02    0.25
  -9  -9  -7    0.09    0.22
  -9  -9  -7    0.30    0.19
  -9  -9  -7    0.13    0.21
  -9   9  -7   -0.02    0.16
   9  -9  -7    0.27    0.20
  -9   9  -7    0.17    0.25
  -9   9  -7   -0.14    0.18
  -9  -9   7    0.29    0.18
  -9  -9   7   -0.23    0.17
 -10  -9  -7    0.24    0.16
 -10  -9  -7    0.22    0.20
 -10   9   7   -0.08    0.20
 -10  -9  -7    0.13    0.17
 -10   9   7    0.11    0.22
 -10  -9   7    0.11    0.16
 -10  -9   7    0.04    0.14
 -10   9  -7    0.01    0.19
  10  -9  -7    0.18    0.17
 -11  -9  -7    0.14    0.15
 -11   9   7    0.44    0.19
 -11  -9  -7    0.07    0.12
 -11   9   7    0.16    0.15
 -11  -9  -7    0.19    0.13
 -11  -9   7    0.16    0.13
  11  -9  -7    0.08    0.13
 -11  -9   7    0.27    0.12
 -11   9  -7    0.07    0.14
   0 -10  -7    0.25    0.09
   0  10  -7    0.36    0.12
   0 -10   7    0.21    0.10
   1  10  -7    6.06    0.76
  -1 -10  -7    5.74    0.57
   1 -10  -7    5.69    0.54
   1 -10  -7    5.89    0.57
  -2 -10  -7    2.47    0.31
   2  10  -7    3.52    0.43
   2 -10  -7    2.67    0.31
  -3 -10  -7    3.51    0.38
  -4 -10  -7    0.06    0.27
  -4 -10  -7    0.21    0.20
  -4 -10  -7    0.04    0.22
  -4  10   7    0.27    0.31
  -4 -10  -7    0.14    0.21
  -4  10  -7    0.05    0.21
  -4  10  -7    0.56    0.32
  -5 -10  -7    2.87    0.43
  -5  10   7    1.63    0.48
  -5 -10  -7    3.54    0.55
  -5  10   7    1.35    0.50
  -5 -10  -7    2.73    0.52
  -5 -10  -7    2.71    0.41
  -5  10  -7    2.34    0.43
  -5  10  -7    1.61    0.50
  -5  10  -7    1.02    0.41
  -6 -10  -7    7.78    1.16
  -6 -10  -7    7.86    1.10
  -6 -10  -7    7.28    0.94
  -6  10   7    4.63    1.08
  -6 -10  -7    7.82    0.98
  -6  10   7    4.39    1.04
  -6  10  -7    4.07    1.05
  -6  10  -7    6.32    0.95
  -6 -10   7    6.71    1.14
  -6  10  -7    4.70    0.99
  -7 -10  -7    0.29    0.20
  -7  10   7   -0.17    0.25
  -7  10   7    0.10    0.29
  -7 -10  -7    0.34    0.18
  -7 -10  -7    0.40    0.27
  -7 -10  -7    0.17    0.22
  -7  10  -7    0.49    0.22
  -7 -10   7    0.41    0.24
  -7  10  -7   -0.07    0.18
  -7  10  -7    0.16    0.30
  -8  10   7    0.48    0.30
  -8 -10  -7    0.16    0.24
  -8 -10  -7    0.28    0.22
  -8 -10  -7    0.63    0.21
  -8  10   7    0.20    0.29
  -8 -10   7    0.54    0.20
  -8 -10   7    0.41    0.21
  -8  10  -7    0.21    0.27
  -8  10  -7    0.15    0.20
  -8  10  -7    0.24    0.20
  -9  10   7    0.05    0.24
  -9 -10  -7   -0.28    0.16
  -9 -10  -7    0.05    0.21
  -9 -10  -7   -0.05    0.16
  -9  10  -7   -0.09    0.15
  -9  10  -7   -0.19    0.21
  -9 -10   7    0.08    0.16
  -9 -10   7    0.03    0.17
 -10  10   7   -0.01    0.17
 -10 -10  -7    0.00    0.14
 -10 -10  -7   -0.07    0.12
 -10 -10  -7   -0.09    0.15
 -10  10   7   -0.29    0.17
 -10 -10   7   -0.16    0.12
 -10 -10   7    0.19    0.13
  10 -10  -7   -0.03    0.13
 -10  10  -7   -0.15    0.17
   0  11   7    0.68    0.35
  -1  11   7    0.38    0.32
  -1 -11  -7   -0.05    0.26
  -1  11  -7    0.61    0.36
   1  11   7    1.04    0.36
  -2  11   7    0.64    0.35
  -2 -11  -7    0.81    0.26
  -2 -11  -7    0.73    0.24
  -2 -11  -7    0.97    0.33
   2 -11  -7    0.53    0.23
  -2  11  -7    0.62    0.36
  -3 -11  -7    5.16    0.79
  -3 -11  -7    5.05    0.75
  -3  11   7    4.86    0.93
  -3 -11  -7    6.49    0.94
  -3 -11  -7    6.02    0.86
   3 -11  -7    5.27    0.75
  -3  11  -7    3.81    0.92
  -4 -11  -7    1.76    0.35
  -4 -11  -7    2.20    0.44
  -4  11   7    0.97    0.40
  -4  11   7    0.91    0.42
  -4 -11  -7    2.14    0.45
  -4 -11  -7    1.97    0.35
  -4  11  -7    1.29    0.38
  -4  11  -7    1.46    0.44
  -5  11   7    1.98    0.49
  -5 -11  -7    2.32    0.41
  -5  11   7    1.37    0.50
  -5 -11  -7    2.69    0.42
  -5 -11  -7    2.74    0.52
  -5 -11  -7    3.49    0.54
  -5  11  -7    1.18    0.41
  -5  11  -7    1.66    0.50
  -6 -11  -7    1.86    0.43
  -6 -11  -7    2.35    0.35
  -6  11   7    1.36    0.44
  -6  11   7    0.94    0.39
  -6 -11  -7    1.83    0.33
  -6 -11  -7    1.87    0.40
  -6  11  -7    0.94    0.41
  -6  11  -7    1.06    0.34
  -7  11   7    0.60    0.27
  -7 -11  -7    0.45    0.21
  -7 -11  -7    0.26    0.17
  -7  11   7    0.41    0.30
  -7 -11  -7    0.28    0.18
  -7 -11  -7   -0.05    0.24
  -7 -11   7    0.52    0.21
  -7  11  -7    0.15    0.28
  -7  11  -7    0.35    0.21
  -8 -11  -7    0.01    0.21
  -8  11   7   -0.03    0.25
  -8 -11  -7   -0.01    0.17
  -8 -11  -7   -0.21    0.17
  -8  11   7    0.26    0.26
  -8 -11   7    0.08    0.18
  -8 -11   7    0.09    0.17
  -8  11  -7   -0.10    0.16
  -8  11  -7   -0.01    0.25
  -9  11   7    0.03    0.21
  -9 -11  -7    0.15    0.15
  -9 -11  -7   -0.13    0.15
  -9 -11  -7   -0.14    0.17
  -9  11  -7    0.10    0.13
  -9 -11   7    0.13    0.15
  -9 -11   7    0.23    0.16
  -9  11  -7    0.09    0.20
 -10 -11  -7    0.22    0.09
 -10 -11   7    0.56    0.14
 -10  11  -7    0.07    0.15
   0  12   7   -0.08    0.30
   0 -12  -7    0.75    0.23
   0  12  -7    0.51    0.37
   1  12  -7    9.48    1.42
  -1 -12  -7    8.83    1.15
  -1  12   7    6.84    1.39
   1 -12  -7    8.35    1.15
  -1  12  -7    9.79    1.43
   1  12   7    7.64    1.40
  -2 -12  -7    0.12    0.20
  -2 -12  -7    0.43    0.20
  -2  12   7    0.08    0.29
  -2 -12  -7    0.34    0.28
  -2  12  -7    0.43    0.34
   2 -12  -7    0.48    0.21
   2  12   7    0.64    0.35
  -3  12   7    2.47    0.64
  -3 -12  -7    4.27    0.68
  -3 -12  -7    3.96    0.53
  -3  12   7    2.87    0.68
   3 -12   7    2.73    0.52
  -3 -12  -7    3.49    0.56
  -3 -12  -7    4.11    0.61
  -3 -12   7    2.79    0.53
   3 -12  -7    4.00    0.53
  -3  12  -7    3.15    0.68
  -4  12   7   -0.01    0.26
  -4 -12  -7    0.65    0.23
[truncated: 798,100 more chars]
