# Supplementary material for: Vlasouliolides A-D, four rare C17/C15 sesquiterpene lactone dimers with potential anti-inflammatory activity from Vladimiria souliei
Source: Sci Rep. 2017 Mar 3;7:43837. doi: 10.1038/srep43837 (PMC5335558; doi:10.1038/srep43837)
Supplement: Supplementary Dataset 1 [file srep43837-s2.zip › cif/Compound 3.cif]

data_cu_dm16188_0m
_audit_creation_date              2016-05-03
_audit_creation_method
;
Olex2 1.2
(compiled 2016.02.19 svn.r3266 for OlexSys, GUI svn.r5155)
;
_publ_contact_author_address      ?
_publ_contact_author_email        ?
_publ_contact_author_name         ''
_publ_contact_author_phone        ?
_publ_section_references
;
Dolomanov, O.V., Bourhis, L.J., Gildea, R.J, Howard, J.A.K. & Puschmann, H.
 (2009), J. Appl. Cryst. 42, 339-341.

Sheldrick, G.M. (2008). Acta Cryst. A64, 112-122.

Sheldrick, G.M. (2015). Acta Cryst. C71, 3-8.
;
_chemical_name_common             ?
_chemical_name_systematic         ?
_chemical_formula_moiety          'C32 H42 O5'
_chemical_formula_sum             'C32 H42 O5'
_chemical_formula_weight          506.65
_chemical_absolute_configuration  rmad
_chemical_melting_point           ?
loop_
  _atom_type_symbol
  _atom_type_description
  _atom_type_scat_dispersion_real
  _atom_type_scat_dispersion_imag
  _atom_type_scat_source
 'C' 'C' 0.0181 0.0091 'International Tables Vol C Tables 4.2.6.8 and 6.1.1.4'
 'H' 'H' 0.0000 0.0000 'International Tables Vol C Tables 4.2.6.8 and 6.1.1.4'
 'O' 'O' 0.0492 0.0322 'International Tables Vol C Tables 4.2.6.8 and 6.1.1.4'

_shelx_space_group_comment
;
The symmetry employed for this shelxl refinement is uniquely defined
by the following loop, which should always be used as a source of
symmetry information in preference to the above space-group names.
They are only intended as comments.
;
_space_group_crystal_system       'monoclinic'
_space_group_IT_number            4
_space_group_name_H-M_alt         'P 1 21 1'
_space_group_name_Hall            'P 2yb'
loop_
  _space_group_symop_operation_xyz
 'x, y, z'
 '-x, y+1/2, -z'

_cell_length_a                    9.1953(2)
_cell_length_b                    7.6570(2)
_cell_length_c                    19.9371(2)
_cell_angle_alpha                 90
_cell_angle_beta                  99.956(2)
_cell_angle_gamma                 90
_cell_volume                      1382.60(5)
_cell_formula_units_Z             2
_cell_measurement_reflns_used     2246
_cell_measurement_temperature     296
_cell_measurement_theta_max       66.830
_cell_measurement_theta_min       4.50
_shelx_estimated_absorpt_T_max    0.994
_shelx_estimated_absorpt_T_min    0.927
_exptl_absorpt_coefficient_mu     0.640
_exptl_absorpt_correction_T_max   0.7532
_exptl_absorpt_correction_T_min   0.5641
_exptl_absorpt_correction_type    multi-scan
_exptl_absorpt_process_details
;
SADABS-2008/1 (Bruker,2008) was used for absorption correction.
wR2(int) was 0.1320 before and 0.0559 after correction.
The Ratio of minimum to maximum transmission is 0.7489.
The \l/2 correction factor is 0.0015.
;
_exptl_absorpt_special_details    ?
_exptl_crystal_colour             colourless
_exptl_crystal_colour_primary     colourless
_exptl_crystal_density_diffrn     1.217
_exptl_crystal_density_meas       .
_exptl_crystal_density_method     ?
_exptl_crystal_description        'needle'
_exptl_crystal_F_000              548
_exptl_crystal_size_max           0.12
_exptl_crystal_size_mid           0.05
_exptl_crystal_size_min           0.01
_exptl_transmission_factor_max    ?
_exptl_transmission_factor_min    ?
_diffrn_reflns_av_R_equivalents   0.0452
_diffrn_reflns_av_unetI/netI      0.0530
_diffrn_reflns_Laue_measured_fraction_full 0.971
_diffrn_reflns_Laue_measured_fraction_max 0.957
_diffrn_reflns_limit_h_max        11
_diffrn_reflns_limit_h_min        -11
_diffrn_reflns_limit_k_max        7
_diffrn_reflns_limit_k_min        -8
_diffrn_reflns_limit_l_max        24
_diffrn_reflns_limit_l_min        -23
_diffrn_reflns_number             10143
_diffrn_reflns_point_group_measured_fraction_full 0.778
_diffrn_reflns_point_group_measured_fraction_max 0.763
_diffrn_reflns_theta_full         67.679
_diffrn_reflns_theta_max          69.439
_diffrn_reflns_theta_min          4.503
_diffrn_ambient_temperature       296
_diffrn_detector_area_resol_mean  ?
_diffrn_measured_fraction_theta_full 0.971
_diffrn_measured_fraction_theta_max 0.957
_diffrn_measurement_device_type   'Bruker APEX-II CCD'
_diffrn_measurement_method        '\f and \w scans'
_diffrn_radiation_monochromator   'graphite'
_diffrn_radiation_type            CuK\a
_diffrn_radiation_wavelength      1.54178
_diffrn_source                    ?
_diffrn_standards_number          0
_reflns_Friedel_coverage          0.475
_reflns_Friedel_fraction_full     0.551
_reflns_Friedel_fraction_max      0.534
_reflns_number_gt                 3462
_reflns_number_total              3967
_reflns_special_details
;
 Reflections were merged by SHELXL according to the crystal
 class for the calculation of statistics and refinement.
 
 _reflns_Friedel_fraction is defined as the number of unique
 Friedel pairs measured divided by the number that would be
 possible theoretically, ignoring centric projections and
 systematic absences.
;
_reflns_threshold_expression      'I > 2\s(I)'
_computing_cell_refinement        'SAINT v7.68A (Bruker, 2009)'
_computing_data_collection        ?
_computing_data_reduction         'SAINT v7.68A (Bruker, 2009)'
_computing_molecular_graphics     'Olex2 (Dolomanov et al., 2009)'
_computing_publication_material   'Olex2 (Dolomanov et al., 2009)'
_computing_structure_refinement   'ShelXL (Sheldrick, 2015)'
_computing_structure_solution     'ShelXS (Sheldrick, 2008)'
_refine_diff_density_max          0.136
_refine_diff_density_min          -0.169
_refine_diff_density_rms          0.036
_refine_ls_abs_structure_details
;
 Flack x determined using 962 quotients [(I+)-(I-)]/[(I+)+(I-)]
 (Parsons, Flack and Wagner, Acta Cryst. B69 (2013) 249-259).
;
_refine_ls_abs_structure_Flack    0.4(2)
_refine_ls_extinction_coef        .
_refine_ls_extinction_method      none
_refine_ls_goodness_of_fit_ref    1.045
_refine_ls_hydrogen_treatment     constr
_refine_ls_matrix_type            full
_refine_ls_number_parameters      336
_refine_ls_number_reflns          3967
_refine_ls_number_restraints      1
_refine_ls_R_factor_all           0.0495
_refine_ls_R_factor_gt            0.0425
_refine_ls_restrained_S_all       1.044
_refine_ls_shift/su_max           0.002
_refine_ls_shift/su_mean          0.000
_refine_ls_structure_factor_coef  Fsqd
_refine_ls_weighting_details
'w=1/[\s^2^(Fo^2^)+(0.0569P)^2^+0.0951P] where P=(Fo^2^+2Fc^2^)/3'
_refine_ls_weighting_scheme       calc
_refine_ls_wR_factor_gt           0.1064
_refine_ls_wR_factor_ref          0.1118
_refine_special_details           ?
_olex2_refinement_description
;
1. Fixed Uiso
 At 1.2 times of:
  All C(H) groups, All C(H,H) groups
 At 1.5 times of:
  All C(H,H,H) groups
2.a Ternary CH refined with riding coordinates:
 C1(H1), C5(H5), C6(H6), C7(H7), C5'(H5'), C6'(H6'), C7'(H7'), C11'(H11')
2.b Secondary CH2 refined with riding coordinates:
 C2(H2A,H2B), C3(H3A,H3B), C8(H8A,H8B), C9(H9A,H9B), C13(H13C,H13D), C1'(H1'A,
 H1'B), C2'(H2'A,H2'B), C3'(H3'A,H3'B), C8'(H8'A,H8'B), C9'(H9'A,H9'B),
 C13'(H13A,H13B)
2.c X=CH2 refined with riding coordinates:
 C14(H14D,H14E), C15(H15C,H15D), C15'(H15A,H15B)
2.d Idealised Me refined as rotating group:
 C17(H17A,H17B,H17C), C14'(H14A,H14B,H14C)
;
_atom_sites_solution_hydrogens    geom
_atom_sites_solution_primary      direct
_atom_sites_solution_secondary    ?
loop_
  _atom_site_label
  _atom_site_type_symbol
  _atom_site_fract_x
  _atom_site_fract_y
  _atom_site_fract_z
  _atom_site_U_iso_or_equiv
  _atom_site_adp_type
  _atom_site_occupancy
  _atom_site_site_symmetry_order
  _atom_site_calc_flag
  _atom_site_refinement_flags_posn
  _atom_site_refinement_flags_adp
  _atom_site_refinement_flags_occupancy
  _atom_site_disorder_assembly
  _atom_site_disorder_group
 O1 O 0.2535(2) 0.2386(3) 0.45932(10) 0.0492(5) Uani 1 1 d . . . . .
 O2 O 0.2218(3) 0.3606(4) 0.35607(12) 0.0637(6) Uani 1 1 d . . . . .
 O3 O -0.0679(2) 0.1374(4) 0.25505(11) 0.0613(6) Uani 1 1 d . . . . .
 O4 O 0.0711(2) 0.2406(3) 0.18323(9) 0.0527(5) Uani 1 1 d . . . . .
 O5 O -0.1021(3) -0.1420(5) 0.14134(16) 0.0865(9) Uani 1 1 d . . . . .
 C1 C 0.3414(4) 0.2589(6) 0.05972(16) 0.0717(11) Uani 1 1 d . . . . .
 H1 H 0.3281 0.2268 0.0115 0.086 Uiso 1 1 calc R . . . .
 C2 C 0.3635(7) 0.4594(7) 0.0634(3) 0.0992(17) Uani 1 1 d . . . . .
 H2A H 0.3990 0.4961 0.1099 0.119 Uiso 1 1 calc R . . . .
 H2B H 0.4342 0.4957 0.0352 0.119 Uiso 1 1 calc R . . . .
 C3 C 0.2151(8) 0.5356(8) 0.0376(3) 0.116(2) Uani 1 1 d . . . . .
 H3A H 0.2063 0.6514 0.0562 0.139 Uiso 1 1 calc R . . . .
 H3B H 0.1971 0.5428 -0.0117 0.139 Uiso 1 1 calc R . . . .
 C4 C 0.1104(6) 0.4117(6) 0.06175(17) 0.0786(12) Uani 1 1 d . . . . .
 C5 C 0.1879(4) 0.2382(5) 0.08192(13) 0.0549(8) Uani 1 1 d . . . . .
 H5 H 0.1334 0.1446 0.0550 0.066 Uiso 1 1 calc R . . . .
 C6 C 0.2044(3) 0.1908(4) 0.15745(13) 0.0456(7) Uani 1 1 d . . . . .
 H6 H 0.2895 0.2525 0.1831 0.055 Uiso 1 1 calc R . . . .
 C7 C 0.2204(3) -0.0051(4) 0.17148(14) 0.0479(7) Uani 1 1 d . . . . .
 H7 H 0.1558 -0.0646 0.1342 0.058 Uiso 1 1 calc R . . . .
 C8 C 0.3738(4) -0.0782(6) 0.17369(18) 0.0650(9) Uani 1 1 d . . . . .
 H8A H 0.3718 -0.2031 0.1816 0.078 Uiso 1 1 calc R . . . .
 H8B H 0.4399 -0.0260 0.2116 0.078 Uiso 1 1 calc R . . . .
 C9 C 0.4347(5) -0.0436(6) 0.1070(2) 0.0750(11) Uani 1 1 d . . . . .
 H9A H 0.5252 -0.1095 0.1081 0.090 Uiso 1 1 calc R . . . .
 H9B H 0.3637 -0.0853 0.0686 0.090 Uiso 1 1 calc R . . . .
 C10 C 0.4652(4) 0.1459(6) 0.09651(17) 0.0685(10) Uani 1 1 d . . . . .
 C11 C 0.1490(3) -0.0270(4) 0.23610(14) 0.0449(6) Uani 1 1 d . . . . .
 C12 C 0.0371(3) 0.1194(4) 0.22675(13) 0.0463(7) Uani 1 1 d . . . . .
 C13 C 0.0733(4) -0.2026(5) 0.24076(17) 0.0601(8) Uani 1 1 d . . . . .
 H13C H 0.1436 -0.2941 0.2358 0.072 Uiso 1 1 calc R . . . .
 H13D H 0.0493 -0.2133 0.2861 0.072 Uiso 1 1 calc R . . . .
 C14 C 0.5984(5) 0.2101(9) 0.1191(3) 0.1019(18) Uani 1 1 d . . . . .
 H14D H 0.6726 0.1378 0.1414 0.122 Uiso 1 1 calc R . . . .
 H14E H 0.6178 0.3276 0.1127 0.122 Uiso 1 1 calc R . . . .
 C15 C -0.0302(7) 0.4453(8) 0.0621(2) 0.1057(19) Uani 1 1 d . . . . .
 H15C H -0.0700 0.5526 0.0465 0.127 Uiso 1 1 calc R . . . .
 H15D H -0.0895 0.3619 0.0779 0.127 Uiso 1 1 calc R . . . .
 C16 C -0.0650(4) -0.2353(6) 0.1899(2) 0.0658(9) Uani 1 1 d . . . . .
 C17 C -0.1511(6) -0.3937(8) 0.2039(3) 0.1019(17) Uani 1 1 d . . . . .
 H17A H -0.2426 -0.3975 0.1723 0.153 Uiso 1 1 calc GR . . . .
 H17B H -0.1712 -0.3881 0.2495 0.153 Uiso 1 1 calc GR . . . .
 H17C H -0.0948 -0.4969 0.1987 0.153 Uiso 1 1 calc GR . . . .
 C1' C 0.3967(3) -0.2269(5) 0.63488(15) 0.0576(9) Uani 1 1 d . . . . .
 H1'A H 0.3710 -0.3433 0.6481 0.069 Uiso 1 1 calc R . . . .
 H1'B H 0.4951 -0.2323 0.6237 0.069 Uiso 1 1 calc R . . . .
 C2' C 0.3991(4) -0.1054(6) 0.69489(17) 0.0651(10) Uani 1 1 d . . . . .
 H2'A H 0.4765 -0.1415 0.7317 0.078 Uiso 1 1 calc R . . . .
 H2'B H 0.3056 -0.1132 0.7110 0.078 Uiso 1 1 calc R . . . .
 C3' C 0.4256(4) 0.0828(6) 0.67569(17) 0.0671(10) Uani 1 1 d . . . . .
 H3'A H 0.4137 0.1588 0.7133 0.081 Uiso 1 1 calc R . . . .
 H3'B H 0.5263 0.0947 0.6678 0.081 Uiso 1 1 calc R . . . .
 C4' C 0.3212(3) 0.1391(5) 0.61307(15) 0.0504(7) Uani 1 1 d . . . . .
 C5' C 0.3262(3) 0.0196(4) 0.55334(13) 0.0415(6) Uani 1 1 d . . . . .
 H5' H 0.4289 0.0183 0.5461 0.050 Uiso 1 1 calc R . . . .
 C6' C 0.2330(3) 0.0639(4) 0.48557(13) 0.0395(6) Uani 1 1 d . . . . .
 H6' H 0.1288 0.0491 0.4891 0.047 Uiso 1 1 calc R . . . .
 C7' C 0.2684(3) -0.0551(4) 0.42976(14) 0.0423(6) Uani 1 1 d . . . . .
 H7' H 0.3756 -0.0528 0.4317 0.051 Uiso 1 1 calc R . . . .
 C8' C 0.2253(4) -0.2405(4) 0.44222(15) 0.0518(7) Uani 1 1 d . . . . .
 H8'A H 0.2516 -0.3168 0.4074 0.062 Uiso 1 1 calc R . . . .
 H8'B H 0.1195 -0.2483 0.4409 0.062 Uiso 1 1 calc R . . . .
 C9' C 0.3080(4) -0.2955(4) 0.51260(16) 0.0535(7) Uani 1 1 d . . . . .
 H9'A H 0.4124 -0.3034 0.5106 0.064 Uiso 1 1 calc R . . . .
 H9'B H 0.2747 -0.4111 0.5228 0.064 Uiso 1 1 calc R . . . .
 C10' C 0.2882(3) -0.1721(4) 0.57128(14) 0.0431(6) Uani 1 1 d . . . . .
 C11' C 0.1986(3) 0.0443(5) 0.36644(14) 0.0462(7) Uani 1 1 d . . . . .
 H11' H 0.0923 0.0200 0.3573 0.055 Uiso 1 1 calc R . . . .
 C12' C 0.2223(3) 0.2312(5) 0.38991(14) 0.0472(7) Uani 1 1 d . . . . .
 C13' C 0.2626(3) 0.0083(5) 0.30118(14) 0.0500(7) Uani 1 1 d . . . . .
 H13A H 0.3222 0.1079 0.2928 0.060 Uiso 1 1 calc R . . . .
 H13B H 0.3280 -0.0918 0.3094 0.060 Uiso 1 1 calc R . . . .
 C14' C 0.1285(3) -0.1862(5) 0.58558(17) 0.0544(8) Uani 1 1 d . . . . .
 H14A H 0.1129 -0.3007 0.6026 0.082 Uiso 1 1 calc GR . . . .
 H14B H 0.0600 -0.1661 0.5442 0.082 Uiso 1 1 calc GR . . . .
 H14C H 0.1136 -0.1004 0.6188 0.082 Uiso 1 1 calc GR . . . .
 C15' C 0.2325(4) 0.2735(5) 0.61187(17) 0.0650(9) Uani 1 1 d . . . . .
 H15A H 0.2323 0.3391 0.6511 0.078 Uiso 1 1 calc R . . . .
 H15B H 0.1697 0.3032 0.5718 0.078 Uiso 1 1 calc R . . . .

loop_
  _atom_site_aniso_label
  _atom_site_aniso_U_11
  _atom_site_aniso_U_22
  _atom_site_aniso_U_33
  _atom_site_aniso_U_23
  _atom_site_aniso_U_13
  _atom_site_aniso_U_12
 O1 0.0629(11) 0.0372(11) 0.0496(10) 0.0023(9) 0.0154(8) 0.0014(10)
 O2 0.0785(15) 0.0528(16) 0.0628(13) 0.0158(12) 0.0208(11) 0.0084(12)
 O3 0.0527(11) 0.0775(18) 0.0561(12) 0.0047(12) 0.0159(9) 0.0097(12)
 O4 0.0675(12) 0.0481(13) 0.0438(10) 0.0062(10) 0.0133(8) 0.0087(11)
 O5 0.0818(17) 0.092(2) 0.0804(18) -0.0046(18) -0.0006(14) -0.0232(17)
 C1 0.089(2) 0.087(3) 0.0433(16) -0.0054(19) 0.0230(15) -0.026(2)
 C2 0.139(4) 0.079(4) 0.086(3) 0.004(3) 0.037(3) -0.045(3)
 C3 0.174(6) 0.074(4) 0.097(3) 0.022(3) 0.016(4) -0.022(4)
 C4 0.131(4) 0.067(3) 0.0378(16) 0.0106(17) 0.0143(19) -0.001(3)
 C5 0.0781(19) 0.051(2) 0.0359(13) -0.0055(14) 0.0104(12) -0.0124(17)
 C6 0.0550(15) 0.0441(19) 0.0384(13) -0.0039(12) 0.0093(11) -0.0061(13)
 C7 0.0580(15) 0.0459(18) 0.0411(14) -0.0038(13) 0.0118(12) -0.0012(14)
 C8 0.071(2) 0.064(3) 0.066(2) -0.0023(18) 0.0264(16) 0.0084(18)
 C9 0.080(2) 0.083(3) 0.070(2) -0.020(2) 0.0349(19) -0.001(2)
 C10 0.070(2) 0.088(3) 0.0536(18) -0.0209(19) 0.0282(16) -0.020(2)
 C11 0.0510(14) 0.0422(17) 0.0415(13) 0.0018(12) 0.0083(11) 0.0002(13)
 C12 0.0499(14) 0.0501(19) 0.0380(13) 0.0013(13) 0.0053(11) -0.0015(14)
 C13 0.075(2) 0.049(2) 0.0588(18) 0.0055(15) 0.0190(15) -0.0079(17)
 C14 0.075(2) 0.121(5) 0.115(3) -0.027(4) 0.030(2) -0.026(3)
 C15 0.144(4) 0.115(5) 0.058(2) 0.030(3) 0.017(2) 0.054(4)
 C16 0.071(2) 0.061(2) 0.071(2) -0.0167(19) 0.0266(17) -0.0159(18)
 C17 0.110(3) 0.089(4) 0.120(4) -0.029(3) 0.056(3) -0.046(3)
 C1' 0.0575(16) 0.061(2) 0.0542(16) 0.0142(16) 0.0100(13) 0.0115(16)
 C2' 0.0649(19) 0.082(3) 0.0456(16) 0.0079(17) 0.0006(13) 0.0058(19)
 C3' 0.0643(19) 0.083(3) 0.0516(17) -0.0119(18) 0.0036(14) -0.0145(19)
 C4' 0.0584(16) 0.0487(19) 0.0462(15) -0.0037(14) 0.0147(12) -0.0154(16)
 C5' 0.0378(12) 0.0458(18) 0.0419(13) 0.0003(12) 0.0099(10) -0.0025(12)
 C6' 0.0413(12) 0.0336(16) 0.0445(13) 0.0033(12) 0.0102(10) -0.0004(11)
 C7' 0.0455(13) 0.0398(17) 0.0420(13) 0.0008(12) 0.0086(10) 0.0014(12)
 C8' 0.0671(18) 0.0377(19) 0.0515(15) -0.0050(14) 0.0124(13) -0.0025(15)
 C9' 0.0695(18) 0.0363(18) 0.0564(16) 0.0024(14) 0.0159(13) 0.0055(14)
 C10' 0.0425(13) 0.0415(17) 0.0467(14) 0.0041(12) 0.0118(11) 0.0011(12)
 C11' 0.0471(13) 0.0502(19) 0.0425(14) 0.0020(13) 0.0110(11) 0.0051(13)
 C12' 0.0498(14) 0.0444(17) 0.0498(15) 0.0108(14) 0.0158(11) 0.0079(13)
 C13' 0.0495(14) 0.059(2) 0.0418(14) 0.0014(14) 0.0102(11) 0.0060(14)
 C14' 0.0500(15) 0.058(2) 0.0580(17) 0.0072(15) 0.0166(13) -0.0108(15)
 C15' 0.095(2) 0.050(2) 0.0528(18) -0.0069(15) 0.0213(17) -0.0022(19)

_geom_special_details
;
 All esds (except the esd in the dihedral angle between two l.s. planes)
 are estimated using the full covariance matrix.  The cell esds are taken
 into account individually in the estimation of esds in distances, angles
 and torsion angles; correlations between esds in cell parameters are only
 used when they are defined by crystal symmetry.  An approximate (isotropic)
 treatment of cell esds is used for estimating esds involving l.s. planes.
;
loop_
  _geom_bond_atom_site_label_1
  _geom_bond_atom_site_label_2
  _geom_bond_distance
  _geom_bond_site_symmetry_2
  _geom_bond_publ_flag
 O1 C6' 1.461(4) . ?
 O1 C12' 1.365(3) . ?
 O2 C12' 1.198(4) . ?
 O3 C12 1.207(3) . ?
 O4 C6 1.459(4) . ?
 O4 C12 1.343(4) . ?
 O5 C16 1.205(5) . ?
 C1 H1 0.9800 . ?
 C1 C2 1.549(7) . ?
 C1 C5 1.558(5) . ?
 C1 C10 1.515(6) . ?
 C2 H2A 0.9700 . ?
 C2 H2B 0.9700 . ?
 C2 C3 1.492(8) . ?
 C3 H3A 0.9700 . ?
 C3 H3B 0.9700 . ?
 C3 C4 1.490(7) . ?
 C4 C5 1.528(6) . ?
 C4 C15 1.319(7) . ?
 C5 H5 0.9800 . ?
 C5 C6 1.531(4) . ?
 C6 H6 0.9800 . ?
 C6 C7 1.528(5) . ?
 C7 H7 0.9800 . ?
 C7 C8 1.510(4) . ?
 C7 C11 1.553(4) . ?
 C8 H8A 0.9700 . ?
 C8 H8B 0.9700 . ?
 C8 C9 1.553(5) . ?
 C9 H9A 0.9700 . ?
 C9 H9B 0.9700 . ?
 C9 C10 1.499(7) . ?
 C10 C14 1.325(6) . ?
 C11 C12 1.512(4) . ?
 C11 C13 1.524(5) . ?
 C11 C13' 1.542(4) . ?
 C13 H13C 0.9700 . ?
 C13 H13D 0.9700 . ?
 C13 C16 1.504(5) . ?
 C14 H14D 0.9300 . ?
 C14 H14E 0.9300 . ?
 C15 H15C 0.9300 . ?
 C15 H15D 0.9300 . ?
 C16 C17 1.500(6) . ?
 C17 H17A 0.9600 . ?
 C17 H17B 0.9600 . ?
 C17 H17C 0.9600 . ?
 C1' H1'A 0.9700 . ?
 C1' H1'B 0.9700 . ?
 C1' C2' 1.512(5) . ?
 C1' C10' 1.530(4) . ?
 C2' H2'A 0.9700 . ?
 C2' H2'B 0.9700 . ?
 C2' C3' 1.522(6) . ?
 C3' H3'A 0.9700 . ?
 C3' H3'B 0.9700 . ?
 C3' C4' 1.501(5) . ?
 C4' C5' 1.509(4) . ?
 C4' C15' 1.311(5) . ?
 C5' H5' 0.9800 . ?
 C5' C6' 1.508(4) . ?
 C5' C10' 1.564(4) . ?
 C6' H6' 0.9800 . ?
 C6' C7' 1.516(4) . ?
 C7' H7' 0.9800 . ?
 C7' C8' 1.506(5) . ?
 C7' C11' 1.518(4) . ?
 C8' H8'A 0.9700 . ?
 C8' H8'B 0.9700 . ?
 C8' C9' 1.535(4) . ?
 C9' H9'A 0.9700 . ?
 C9' H9'B 0.9700 . ?
 C9' C10' 1.539(4) . ?
 C10' C14' 1.547(4) . ?
 C11' H11' 0.9800 . ?
 C11' C12' 1.510(5) . ?
 C11' C13' 1.543(4) . ?
 C13' H13A 0.9700 . ?
 C13' H13B 0.9700 . ?
 C14' H14A 0.9600 . ?
 C14' H14B 0.9600 . ?
 C14' H14C 0.9600 . ?
 C15' H15A 0.9300 . ?
 C15' H15B 0.9300 . ?

loop_
  _geom_angle_atom_site_label_1
  _geom_angle_atom_site_label_2
  _geom_angle_atom_site_label_3
  _geom_angle
  _geom_angle_site_symmetry_1
  _geom_angle_site_symmetry_3
  _geom_angle_publ_flag
 C12' O1 C6' 107.9(2) . . ?
 C12 O4 C6 110.5(2) . . ?
 C2 C1 H1 106.7 . . ?
 C2 C1 C5 101.9(4) . . ?
 C5 C1 H1 106.7 . . ?
 C10 C1 H1 106.7 . . ?
 C10 C1 C2 117.5(4) . . ?
 C10 C1 C5 116.5(3) . . ?
 C1 C2 H2A 110.7 . . ?
 C1 C2 H2B 110.7 . . ?
 H2A C2 H2B 108.8 . . ?
 C3 C2 C1 105.5(4) . . ?
 C3 C2 H2A 110.7 . . ?
 C3 C2 H2B 110.7 . . ?
 C2 C3 H3A 110.9 . . ?
 C2 C3 H3B 110.9 . . ?
 H3A C3 H3B 109.0 . . ?
 C4 C3 C2 104.1(4) . . ?
 C4 C3 H3A 110.9 . . ?
 C4 C3 H3B 110.9 . . ?
 C3 C4 C5 109.9(4) . . ?
 C15 C4 C3 124.5(5) . . ?
 C15 C4 C5 125.5(4) . . ?
 C1 C5 H5 108.7 . . ?
 C4 C5 C1 104.0(3) . . ?
 C4 C5 H5 108.7 . . ?
 C4 C5 C6 115.3(3) . . ?
 C6 C5 C1 111.3(3) . . ?
 C6 C5 H5 108.7 . . ?
 O4 C6 C5 109.8(2) . . ?
 O4 C6 H6 109.5 . . ?
 O4 C6 C7 104.6(2) . . ?
 C5 C6 H6 109.5 . . ?
 C7 C6 C5 113.8(3) . . ?
 C7 C6 H6 109.5 . . ?
 C6 C7 H7 106.9 . . ?
 C6 C7 C11 102.5(2) . . ?
 C8 C7 C6 115.4(3) . . ?
 C8 C7 H7 106.9 . . ?
 C8 C7 C11 117.5(3) . . ?
 C11 C7 H7 106.9 . . ?
 C7 C8 H8A 109.1 . . ?
 C7 C8 H8B 109.1 . . ?
 C7 C8 C9 112.7(3) . . ?
 H8A C8 H8B 107.8 . . ?
 C9 C8 H8A 109.1 . . ?
 C9 C8 H8B 109.1 . . ?
 C8 C9 H9A 109.0 . . ?
 C8 C9 H9B 109.0 . . ?
 H9A C9 H9B 107.8 . . ?
 C10 C9 C8 112.8(3) . . ?
 C10 C9 H9A 109.0 . . ?
 C10 C9 H9B 109.0 . . ?
 C9 C10 C1 118.5(3) . . ?
 C14 C10 C1 121.8(5) . . ?
 C14 C10 C9 119.8(5) . . ?
 C12 C11 C7 101.2(2) . . ?
 C12 C11 C13 110.7(2) . . ?
 C12 C11 C13' 108.7(3) . . ?
 C13 C11 C7 114.1(3) . . ?
 C13 C11 C13' 110.7(3) . . ?
 C13' C11 C7 110.9(2) . . ?
 O3 C12 O4 121.2(3) . . ?
 O3 C12 C11 127.5(3) . . ?
 O4 C12 C11 111.2(2) . . ?
 C11 C13 H13C 108.1 . . ?
 C11 C13 H13D 108.1 . . ?
 H13C C13 H13D 107.3 . . ?
 C16 C13 C11 116.6(3) . . ?
 C16 C13 H13C 108.1 . . ?
 C16 C13 H13D 108.1 . . ?
 C10 C14 H14D 120.0 . . ?
 C10 C14 H14E 120.0 . . ?
 H14D C14 H14E 120.0 . . ?
 C4 C15 H15C 120.0 . . ?
 C4 C15 H15D 120.0 . . ?
 H15C C15 H15D 120.0 . . ?
 O5 C16 C13 122.1(3) . . ?
 O5 C16 C17 122.9(4) . . ?
 C17 C16 C13 115.0(4) . . ?
 C16 C17 H17A 109.5 . . ?
 C16 C17 H17B 109.5 . . ?
 C16 C17 H17C 109.5 . . ?
 H17A C17 H17B 109.5 . . ?
 H17A C17 H17C 109.5 . . ?
 H17B C17 H17C 109.5 . . ?
 H1'A C1' H1'B 107.7 . . ?
 C2' C1' H1'A 108.8 . . ?
 C2' C1' H1'B 108.8 . . ?
 C2' C1' C10' 113.9(3) . . ?
 C10' C1' H1'A 108.8 . . ?
 C10' C1' H1'B 108.8 . . ?
 C1' C2' H2'A 109.4 . . ?
 C1' C2' H2'B 109.4 . . ?
 C1' C2' C3' 111.4(3) . . ?
 H2'A C2' H2'B 108.0 . . ?
 C3' C2' H2'A 109.4 . . ?
 C3' C2' H2'B 109.4 . . ?
 C2' C3' H3'A 109.2 . . ?
 C2' C3' H3'B 109.2 . . ?
 H3'A C3' H3'B 107.9 . . ?
 C4' C3' C2' 112.0(3) . . ?
 C4' C3' H3'A 109.2 . . ?
 C4' C3' H3'B 109.2 . . ?
 C3' C4' C5' 112.3(3) . . ?
 C15' C4' C3' 123.2(3) . . ?
 C15' C4' C5' 124.4(3) . . ?
 C4' C5' H5' 106.5 . . ?
 C4' C5' C10' 110.5(2) . . ?
 C6' C5' C4' 118.7(3) . . ?
 C6' C5' H5' 106.5 . . ?
 C6' C5' C10' 107.5(2) . . ?
 C10' C5' H5' 106.5 . . ?
 O1 C6' C5' 116.0(2) . . ?
 O1 C6' H6' 108.7 . . ?
 O1 C6' C7' 103.3(2) . . ?
 C5' C6' H6' 108.7 . . ?
 C5' C6' C7' 111.2(2) . . ?
 C7' C6' H6' 108.7 . . ?
 C6' C7' H7' 107.6 . . ?
 C6' C7' C11' 101.3(2) . . ?
 C8' C7' C6' 110.4(2) . . ?
 C8' C7' H7' 107.6 . . ?
 C8' C7' C11' 121.6(3) . . ?
 C11' C7' H7' 107.6 . . ?
 C7' C8' H8'A 110.1 . . ?
 C7' C8' H8'B 110.1 . . ?
 C7' C8' C9' 107.8(3) . . ?
 H8'A C8' H8'B 108.5 . . ?
 C9' C8' H8'A 110.1 . . ?
 C9' C8' H8'B 110.1 . . ?
 C8' C9' H9'A 108.5 . . ?
 C8' C9' H9'B 108.5 . . ?
 C8' C9' C10' 115.0(3) . . ?
 H9'A C9' H9'B 107.5 . . ?
 C10' C9' H9'A 108.5 . . ?
 C10' C9' H9'B 108.5 . . ?
 C1' C10' C5' 107.9(2) . . ?
 C1' C10' C9' 108.4(3) . . ?
 C1' C10' C14' 109.4(2) . . ?
 C9' C10' C5' 110.0(2) . . ?
 C9' C10' C14' 109.8(3) . . ?
 C14' C10' C5' 111.3(3) . . ?
 C7' C11' H11' 108.9 . . ?
 C7' C11' C13' 116.3(2) . . ?
 C12' C11' C7' 101.5(2) . . ?
 C12' C11' H11' 108.9 . . ?
 C12' C11' C13' 112.0(3) . . ?
 C13' C11' H11' 108.9 . . ?
 O1 C12' C11' 110.3(3) . . ?
 O2 C12' O1 121.1(3) . . ?
 O2 C12' C11' 128.5(3) . . ?
 C11 C13' C11' 116.0(2) . . ?
 C11 C13' H13A 108.3 . . ?
 C11 C13' H13B 108.3 . . ?
 C11' C13' H13A 108.3 . . ?
 C11' C13' H13B 108.3 . . ?
 H13A C13' H13B 107.4 . . ?
 C10' C14' H14A 109.5 . . ?
 C10' C14' H14B 109.5 . . ?
 C10' C14' H14C 109.5 . . ?
 H14A C14' H14B 109.5 . . ?
 H14A C14' H14C 109.5 . . ?
 H14B C14' H14C 109.5 . . ?
 C4' C15' H15A 120.0 . . ?
 C4' C15' H15B 120.0 . . ?
 H15A C15' H15B 120.0 . . ?

loop_
  _geom_torsion_atom_site_label_1
  _geom_torsion_atom_site_label_2
  _geom_torsion_atom_site_label_3
  _geom_torsion_atom_site_label_4
  _geom_torsion
  _geom_torsion_site_symmetry_1
  _geom_torsion_site_symmetry_2
  _geom_torsion_site_symmetry_3
  _geom_torsion_site_symmetry_4
  _geom_torsion_publ_flag
 O1 C6' C7' C8' -169.3(2) . . . . ?
 O1 C6' C7' C11' -39.2(3) . . . . ?
 O4 C6 C7 C8 -158.8(2) . . . . ?
 O4 C6 C7 C11 -29.8(3) . . . . ?
 C1 C2 C3 C4 34.8(5) . . . . ?
 C1 C5 C6 O4 157.1(3) . . . . ?
 C1 C5 C6 C7 -86.1(4) . . . . ?
 C2 C1 C5 C4 26.9(4) . . . . ?
 C2 C1 C5 C6 -97.8(4) . . . . ?
 C2 C1 C10 C9 166.7(3) . . . . ?
 C2 C1 C10 C14 -13.5(5) . . . . ?
 C2 C3 C4 C5 -17.2(5) . . . . ?
 C2 C3 C4 C15 166.0(5) . . . . ?
 C3 C4 C5 C1 -6.7(4) . . . . ?
 C3 C4 C5 C6 115.4(4) . . . . ?
 C4 C5 C6 O4 39.0(4) . . . . ?
 C4 C5 C6 C7 155.9(3) . . . . ?
 C5 C1 C2 C3 -38.7(4) . . . . ?
 C5 C1 C10 C9 45.5(4) . . . . ?
 C5 C1 C10 C14 -134.7(4) . . . . ?
 C5 C6 C7 C8 81.4(3) . . . . ?
 C5 C6 C7 C11 -149.6(2) . . . . ?
 C6 O4 C12 O3 178.4(3) . . . . ?
 C6 O4 C12 C11 1.2(3) . . . . ?
 C6 C7 C8 C9 -57.2(4) . . . . ?
 C6 C7 C11 C12 29.3(3) . . . . ?
 C6 C7 C11 C13 148.2(3) . . . . ?
 C6 C7 C11 C13' -85.9(3) . . . . ?
 C7 C8 C9 C10 68.2(5) . . . . ?
 C7 C11 C12 O3 163.1(3) . . . . ?
 C7 C11 C12 O4 -19.9(3) . . . . ?
 C7 C11 C13 C16 -68.8(4) . . . . ?
 C7 C11 C13' C11' 162.7(3) . . . . ?
 C8 C7 C11 C12 157.0(3) . . . . ?
 C8 C7 C11 C13 -84.1(4) . . . . ?
 C8 C7 C11 C13' 41.8(4) . . . . ?
 C8 C9 C10 C1 -88.2(4) . . . . ?
 C8 C9 C10 C14 92.0(4) . . . . ?
 C10 C1 C2 C3 -167.2(3) . . . . ?
 C10 C1 C5 C4 156.1(3) . . . . ?
 C10 C1 C5 C6 31.3(4) . . . . ?
 C11 C7 C8 C9 -178.4(3) . . . . ?
 C11 C13 C16 O5 11.6(5) . . . . ?
 C11 C13 C16 C17 -169.3(3) . . . . ?
 C12 O4 C6 C5 141.1(3) . . . . ?
 C12 O4 C6 C7 18.7(3) . . . . ?
 C12 C11 C13 C16 44.5(4) . . . . ?
 C12 C11 C13' C11' 52.3(4) . . . . ?
 C13 C11 C12 O3 41.7(4) . . . . ?
 C13 C11 C12 O4 -141.3(3) . . . . ?
 C13 C11 C13' C11' -69.5(4) . . . . ?
 C15 C4 C5 C1 170.0(4) . . . . ?
 C15 C4 C5 C6 -67.9(5) . . . . ?
 C1' C2' C3' C4' 51.5(4) . . . . ?
 C2' C1' C10' C5' 55.4(3) . . . . ?
 C2' C1' C10' C9' 174.5(3) . . . . ?
 C2' C1' C10' C14' -65.8(4) . . . . ?
 C2' C3' C4' C5' -55.2(4) . . . . ?
 C2' C3' C4' C15' 122.5(4) . . . . ?
 C3' C4' C5' C6' -176.9(3) . . . . ?
 C3' C4' C5' C10' 58.2(3) . . . . ?
 C4' C5' C6' O1 54.3(3) . . . . ?
 C4' C5' C6' C7' 171.9(2) . . . . ?
 C4' C5' C10' C1' -56.6(3) . . . . ?
 C4' C5' C10' C9' -174.6(2) . . . . ?
 C4' C5' C10' C14' 63.5(3) . . . . ?
 C5' C6' C7' C8' 65.6(3) . . . . ?
 C5' C6' C7' C11' -164.3(2) . . . . ?
 C6' O1 C12' O2 175.3(3) . . . . ?
 C6' O1 C12' C11' -7.4(3) . . . . ?
 C6' C5' C10' C1' 172.4(2) . . . . ?
 C6' C5' C10' C9' 54.3(3) . . . . ?
 C6' C5' C10' C14' -67.6(3) . . . . ?
 C6' C7' C8' C9' -57.6(3) . . . . ?
 C6' C7' C11' C12' 33.8(3) . . . . ?
 C6' C7' C11' C13' 155.7(3) . . . . ?
 C7' C8' C9' C10' 53.5(3) . . . . ?
 C7' C11' C12' O1 -17.5(3) . . . . ?
 C7' C11' C12' O2 159.5(3) . . . . ?
 C7' C11' C13' C11 132.5(3) . . . . ?
 C8' C7' C11' C12' 156.6(3) . . . . ?
 C8' C7' C11' C13' -81.6(4) . . . . ?
 C8' C9' C10' C1' -170.5(3) . . . . ?
 C8' C9' C10' C5' -52.8(3) . . . . ?
 C8' C9' C10' C14' 70.0(3) . . . . ?
 C10' C1' C2' C3' -53.6(4) . . . . ?
 C10' C5' C6' O1 -179.4(2) . . . . ?
 C10' C5' C6' C7' -61.8(3) . . . . ?
 C11' C7' C8' C9' -175.9(2) . . . . ?
 C12' O1 C6' C5' 151.5(2) . . . . ?
 C12' O1 C6' C7' 29.6(3) . . . . ?
 C12' C11' C13' C11 -111.3(3) . . . . ?
 C13' C11 C12 O3 -80.1(4) . . . . ?
 C13' C11 C12 O4 96.9(3) . . . . ?
 C13' C11 C13 C16 165.2(3) . . . . ?
 C13' C11' C12' O1 -142.3(2) . . . . ?
 C13' C11' C12' O2 34.7(4) . . . . ?
 C15' C4' C5' C6' 5.4(4) . . . . ?
 C15' C4' C5' C10' -119.5(3) . . . . ?

_shelx_res_file
;
    cu_dm16188_0m.res created by SHELXL-2014/7

TITL cu_dm16188_0m in P2(1)
CELL 1.54178 9.1953 7.657 19.9371 90 99.956 90
ZERR 2 0.0002 0.0002 0.0002 0 0.002 0
LATT -1
SYMM -X,0.5+Y,-Z
SFAC C H O
UNIT 64 84 10

L.S. 4
PLAN  -10 0 0
SIZE 0.01 0.05 0.12
TEMP 22.85
BOND $H
MORE -1
CONF
fmap 2
acta
REM <olex2.extras>
REM <HklSrc "%.\\cu_dm16188_0m.hkl">
REM </olex2.extras>

WGHT    0.056900    0.095100
FVAR       0.84993
O1    3    0.253527    0.238598    0.459324    11.00000    0.06289    0.03719 =
         0.04963    0.00232    0.01542    0.00145
O2    3    0.221849    0.360623    0.356066    11.00000    0.07852    0.05283 =
         0.06282    0.01583    0.02079    0.00838
O3    3   -0.067874    0.137399    0.255052    11.00000    0.05271    0.07753 =
         0.05611    0.00473    0.01592    0.00967
O4    3    0.071122    0.240565    0.183227    11.00000    0.06746    0.04812 =
         0.04385    0.00624    0.01332    0.00866
O5    3   -0.102092   -0.142036    0.141336    11.00000    0.08183    0.09202 =
         0.08035   -0.00455   -0.00058   -0.02321
C1    1    0.341359    0.258871    0.059724    11.00000    0.08893    0.08693 =
         0.04328   -0.00536    0.02298   -0.02570
AFIX  13
H1    2    0.328055    0.226801    0.011462    11.00000   -1.20000
AFIX   0
C2    1    0.363521    0.459354    0.063406    11.00000    0.13896    0.07859 =
         0.08613    0.00448    0.03688   -0.04530
AFIX  23
H2A   2    0.399010    0.496108    0.109916    11.00000   -1.20000
H2B   2    0.434184    0.495684    0.035247    11.00000   -1.20000
AFIX   0
C3    1    0.215077    0.535599    0.037599    11.00000    0.17411    0.07392 =
         0.09742    0.02236    0.01616   -0.02238
AFIX  23
H3A   2    0.206306    0.651407    0.056214    11.00000   -1.20000
H3B   2    0.197082    0.542814   -0.011717    11.00000   -1.20000
AFIX   0
C4    1    0.110379    0.411697    0.061751    11.00000    0.13080    0.06708 =
         0.03783    0.01055    0.01433   -0.00051
C5    1    0.187900    0.238214    0.081922    11.00000    0.07806    0.05074 =
         0.03594   -0.00552    0.01035   -0.01242
AFIX  13
H5    2    0.133434    0.144620    0.054954    11.00000   -1.20000
AFIX   0
C6    1    0.204351    0.190781    0.157449    11.00000    0.05497    0.04406 =
         0.03835   -0.00388    0.00930   -0.00606
AFIX  13
H6    2    0.289541    0.252466    0.183145    11.00000   -1.20000
AFIX   0
C7    1    0.220442   -0.005107    0.171484    11.00000    0.05800    0.04586 =
         0.04105   -0.00377    0.01182   -0.00120
AFIX  13
H7    2    0.155794   -0.064617    0.134214    11.00000   -1.20000
AFIX   0
C8    1    0.373752   -0.078154    0.173689    11.00000    0.07084    0.06382 =
         0.06566   -0.00227    0.02644    0.00842
AFIX  23
H8A   2    0.371805   -0.203066    0.181587    11.00000   -1.20000
H8B   2    0.439879   -0.026021    0.211578    11.00000   -1.20000
AFIX   0
C9    1    0.434682   -0.043605    0.106970    11.00000    0.07989    0.08305 =
         0.06985   -0.02014    0.03485   -0.00110
AFIX  23
H9A   2    0.525191   -0.109482    0.108144    11.00000   -1.20000
H9B   2    0.363657   -0.085333    0.068607    11.00000   -1.20000
AFIX   0
C10   1    0.465247    0.145894    0.096508    11.00000    0.07032    0.08776 =
         0.05363   -0.02092    0.02820   -0.02001
C11   1    0.149043   -0.027046    0.236100    11.00000    0.05105    0.04221 =
         0.04146    0.00184    0.00832    0.00022
C12   1    0.037115    0.119417    0.226748    11.00000    0.04992    0.05014 =
         0.03804    0.00129    0.00526   -0.00152
C13   1    0.073348   -0.202552    0.240760    11.00000    0.07476    0.04943 =
         0.05878    0.00548    0.01895   -0.00794
AFIX  23
H13C  2    0.143644   -0.294054    0.235762    11.00000   -1.20000
H13D  2    0.049345   -0.213258    0.286083    11.00000   -1.20000
AFIX   0
C14   1    0.598449    0.210133    0.119139    11.00000    0.07469    0.12064 =
         0.11521   -0.02662    0.02973   -0.02553
AFIX  93
H14D  2    0.672617    0.137760    0.141428    11.00000   -1.20000
H14E  2    0.617799    0.327608    0.112739    11.00000   -1.20000
AFIX   0
C15   1   -0.030159    0.445343    0.062103    11.00000    0.14371    0.11505 =
         0.05828    0.03006    0.01731    0.05408
AFIX  93
H15C  2   -0.069953    0.552558    0.046536    11.00000   -1.20000
H15D  2   -0.089460    0.361852    0.077917    11.00000   -1.20000
AFIX   0
C16   1   -0.064981   -0.235341    0.189946    11.00000    0.07103    0.06090 =
         0.07063   -0.01671    0.02662   -0.01590
C17   1   -0.151126   -0.393717    0.203873    11.00000    0.10978    0.08881 =
         0.11990   -0.02908    0.05582   -0.04590
AFIX 137
H17A  2   -0.242579   -0.397464    0.172280    11.00000   -1.50000
H17B  2   -0.171159   -0.388129    0.249511    11.00000   -1.50000
H17C  2   -0.094756   -0.496892    0.198741    11.00000   -1.50000
AFIX   0
C1'   1    0.396700   -0.226859    0.634882    11.00000    0.05755    0.06112 =
         0.05417    0.01417    0.00999    0.01146
AFIX  23
H1'A  2    0.371049   -0.343298    0.648053    11.00000   -1.20000
H1'B  2    0.495150   -0.232260    0.623689    11.00000   -1.20000
AFIX   0
C2'   1    0.399064   -0.105418    0.694894    11.00000    0.06490    0.08166 =
         0.04562    0.00787    0.00058    0.00577
AFIX  23
H2'A  2    0.476492   -0.141505    0.731692    11.00000   -1.20000
H2'B  2    0.305576   -0.113221    0.710988    11.00000   -1.20000
AFIX   0
C3'   1    0.425603    0.082787    0.675688    11.00000    0.06434    0.08305 =
         0.05162   -0.01193    0.00358   -0.01445
AFIX  23
H3'A  2    0.413699    0.158779    0.713288    11.00000   -1.20000
H3'B  2    0.526292    0.094716    0.667781    11.00000   -1.20000
AFIX   0
C4'   1    0.321181    0.139071    0.613070    11.00000    0.05843    0.04866 =
         0.04617   -0.00366    0.01473   -0.01538
C5'   1    0.326159    0.019585    0.553344    11.00000    0.03778    0.04584 =
         0.04185    0.00028    0.00991   -0.00253
AFIX  13
H5'   2    0.428908    0.018329    0.546132    11.00000   -1.20000
AFIX   0
C6'   1    0.233017    0.063861    0.485565    11.00000    0.04127    0.03358 =
         0.04455    0.00329    0.01021   -0.00038
AFIX  13
H6'   2    0.128761    0.049066    0.489122    11.00000   -1.20000
AFIX   0
C7'   1    0.268384   -0.055094    0.429757    11.00000    0.04549    0.03978 =
         0.04197    0.00076    0.00865    0.00143
AFIX  13
H7'   2    0.375593   -0.052790    0.431709    11.00000   -1.20000
AFIX   0
C8'   1    0.225279   -0.240539    0.442218    11.00000    0.06713    0.03766 =
         0.05147   -0.00496    0.01238   -0.00251
AFIX  23
H8'A  2    0.251600   -0.316847    0.407367    11.00000   -1.20000
H8'B  2    0.119525   -0.248297    0.440880    11.00000   -1.20000
AFIX   0
C9'   1    0.307989   -0.295458    0.512603    11.00000    0.06952    0.03627 =
         0.05643    0.00241    0.01592    0.00546
AFIX  23
H9'A  2    0.412443   -0.303447    0.510628    11.00000   -1.20000
H9'B  2    0.274744   -0.411129    0.522818    11.00000   -1.20000
AFIX   0
C10'  1    0.288174   -0.172110    0.571278    11.00000    0.04251    0.04147 =
         0.04666    0.00411    0.01176    0.00110
C11'  1    0.198551    0.044270    0.366436    11.00000    0.04706    0.05018 =
         0.04250    0.00205    0.01104    0.00512
AFIX  13
H11'  2    0.092324    0.019963    0.357332    11.00000   -1.20000
AFIX   0
C12'  1    0.222313    0.231237    0.389912    11.00000    0.04980    0.04443 =
         0.04978    0.01080    0.01575    0.00793
C13'  1    0.262620    0.008297    0.301182    11.00000    0.04948    0.05947 =
         0.04181    0.00135    0.01022    0.00604
AFIX  23
H13A  2    0.322152    0.107922    0.292822    11.00000   -1.20000
H13B  2    0.327963   -0.091763    0.309435    11.00000   -1.20000
AFIX   0
C14'  1    0.128515   -0.186173    0.585578    11.00000    0.05004    0.05777 =
         0.05799    0.00719    0.01663   -0.01075
AFIX 137
H14A  2    0.112890   -0.300729    0.602567    11.00000   -1.50000
H14B  2    0.059986   -0.166120    0.544195    11.00000   -1.50000
H14C  2    0.113587   -0.100399    0.618846    11.00000   -1.50000
AFIX   0
C15'  1    0.232485    0.273474    0.611875    11.00000    0.09528    0.04989 =
         0.05282   -0.00689    0.02127   -0.00221
AFIX  93
H15A  2    0.232348    0.339058    0.651125    11.00000   -1.20000
H15B  2    0.169690    0.303249    0.571775    11.00000   -1.20000
AFIX   0
HKLF 4

REM  cu_dm16188_0m in P2(1)
REM R1 =  0.0425 for    3462 Fo > 4sig(Fo)  and  0.0495 for all    3967 data
REM    336 parameters refined using      1 restraints

END

WGHT      0.0579      0.0906

REM Highest difference peak  0.136,  deepest hole -0.169,  1-sigma level  0.036
Q1    1   0.3706  0.3464  0.0102  11.00000  0.05    0.14
Q2    1   0.0407 -0.2489  0.5487  11.00000  0.05    0.13
Q3    1   0.4495  0.3289 -0.0219  11.00000  0.05    0.12
Q4    1   0.2066  0.4293  0.0765  11.00000  0.05    0.12
Q5    1   0.7198  0.9666  0.2464  11.00000  0.05    0.11
Q6    1   0.2821 -0.1902  0.3194  11.00000  0.05    0.11
Q7    1   0.1234  0.6516  0.1447  11.00000  0.05    0.10
Q8    1   0.3543  0.4374 -0.0391  11.00000  0.05    0.10
Q9    1   0.0103  0.7835  0.3595  11.00000  0.05    0.10
Q10   1   0.4051  0.5693  0.4238  11.00000  0.05    0.10
;
_shelx_res_checksum               216
_shelx_hkl_file
;
  -2   0   0 4413.32  226.84   7
  -2   0   0 3976.59  205.41   2
  -3   0   0 19.3798  1.8175   2
   3   0   0 15.2474  1.4053   8
  -3   0   0 16.9476  2.0461   7
   4   0   0 4.05625 0.89676   8
  -4   0   0 4.54703 0.84309   8
  -4   0   0 3.41014 1.33591   7
  -5   0   0 25.3793  2.1291   8
   5   0   0 28.9490  2.3565   8
  -5   0   0 26.6412  3.2930   7
  -6   0   0 534.516  33.006   7
  -6   0   0 585.559  26.463   8
   6   0   0 584.310  26.578   8
   7   0   0 111.883   6.086   4
   7   0   0 119.708   6.262   8
  -7   0   0 112.267   5.975   8
  -7   0   0 108.572   5.783   4
  -8   0   0 11.7652  1.3992   4
   8   0   0 10.4422  1.7269   4
   8   0   0 11.4806  2.8703   1
  -8   0   0 12.3495  2.5851  12
   8   0   0 12.8839  1.6920   8
  -9   0   0 0.63569 1.82657  12
   9   0   0 2.98537 2.26913   1
  -9   0   0 1.55572 2.11753   3
  10   0   0 0.79927 1.84773   1
  10   0   0 1.04402 1.76822   3
 -10   0   0 1.50160 1.65277  12
 -10   0   0 1.01596 1.56688   3
   0  -1   0 -0.9184  0.5567   2
  -1  -1   0 4940.13  269.42   7
  -1   1   0 5029.00  269.27   7
  -2  -1   0 1548.00   85.29   7
  -2  -1   0 1504.84   77.32   2
  -2   1   0 1645.09   85.06   7
  -3  -1   0 728.908  33.596   8
  -3  -1   0 744.031  41.337   7
  -3  -1   0 728.897  37.427   2
   3  -1   0 722.411  33.697   8
  -3   1   0 806.056  41.037   7
  -4  -1   0 190.061   8.768   8
   4  -1   0 182.551   8.891   8
  -4  -1   0 180.516  11.594   7
  -4  -1   0 196.080  10.456   2
  -4   1   0 186.217  11.206   7
   4   1   0 185.272   9.115   8
  -5  -1   0 160.352  10.902   7
   5  -1   0 176.798   8.145   8
  -5  -1   0 172.918   7.927   8
  -5   1   0 153.779   8.353   8
  -5   1   0 162.882  10.492   7
   5   1   0 161.124   8.406   8
  -6  -1   0 60.0633  6.2979   7
   6  -1   0 72.1003  3.7957   8
   6   1   0 60.0661  4.1031   8
  -6   1   0 69.3908  4.1917   8
  -6   1   0 53.8397  5.6290   7
   7  -1   0 32.9049  2.4245   4
  -7   1   0 37.8238  3.1505   8
   7   1   0 38.4504  3.1014   4
  -7   1   0 29.5159  2.5381   4
   7   1   0 37.7564  3.2025   8
   8  -1   0 107.746   7.259   3
  -8  -1   0 106.107   6.676   3
   8  -1   0 94.9172  7.6452   1
   8   1   0 110.470   5.937   4
  -8   1   0 109.010   7.493  12
  -8   1   0 105.667   5.836   8
   8   1   0 97.3846  5.9767   8
  -8   1   0 103.122   5.581   4
  -9  -1   0 4.98550 1.94147   3
   9  -1   0 4.68444 2.35366   3
   9  -1   0 7.15148 2.60100   1
   9   1   0 4.95551 1.43559   4
  -9   1   0 5.29546 1.12397   4
  -9   1   0 5.01863 2.01009  12
  10  -1   0 8.60554 1.90250   3
 -10  -1   0 9.95743 1.65827   3
  10  -1   0 8.77490 2.27649   1
 -10   1   0 13.1632  2.2386  12
   0  -2   0 826.256  41.098   2
  -1  -2   0 380.238  19.104   2
   1  -2   0 355.145  18.564   2
  -1   2   0 379.421  20.659   7
  -2   2   0 17.5005  1.8396   7
  -3  -2   0 14.0533  2.1598   2
  -3  -2   0 11.7137  2.1550   7
  -3  -2   0 19.0486  2.5220  10
  -3   2   0 14.8462  1.7772   7
  -4  -2   0 189.432  11.838   7
  -4  -2   0 187.995  10.614   2
  -4  -2   0 161.582  11.726  10
  -4   2   0 192.831  11.065   7
  -5  -2   0 46.9849  4.2487   2
   5  -2   0 36.1959  3.1848   9
  -5  -2   0 28.3521  4.0836   7
  -5   2   0 34.2744  3.6310   7
  -6  -2   0 86.6750  7.9867   7
  -6   2   0 101.554   7.458   7
  -6   2   0 107.721   5.913   8
   7  -2   0 70.4919  5.4263   3
  -7  -2   0 78.1461  5.0165   3
   7  -2   0 63.2013  6.0542   1
  -7   2   0 65.4786  4.5799   8
   7   2   0 77.4718  4.8130   8
  -7   2   0 63.4793  4.3061   4
   8  -2   0 54.2460  4.7242   3
   8  -2   0 52.3343  5.5887   1
  -8  -2   0 65.2595  4.3499   3
  -8   2   0 64.0249  3.8735   4
   8   2   0 59.3969  4.0982   4
  -8   2   0 66.0352  5.1297  12
   8   2   0 58.1776  4.2377   8
  -8   2   0 57.2653  4.0887   8
  -9  -2   0 3.72996 1.46834   3
   9  -2   0 5.21701 2.44826   1
   9  -2   0 2.90981 1.78831   3
   9   2   0 4.09423 1.40916   4
  -9   2   0 5.93997 1.34261   4
  -9   2   0 4.62822 1.88654  12
  10  -2   0 8.74177 1.42106   3
  10  -2   0 4.47176 1.96183   1
  10   2   0 5.91129 1.05036   4
 -10   2   0 4.95262 1.65976  12
   0  -3   0 0.64492 1.04027   2
   0  -3   0 -0.5338  1.2574  10
   1  -3   0 290.379  17.706  10
  -1  -3   0 317.751  15.802   2
  -1  -3   0 277.880  17.685  10
   1  -3   0 296.416  15.137   2
  -1   3   0 289.608  16.773   7
  -2  -3   0 81.8415  6.2230  10
  -2  -3   0 91.6529  5.8567   2
  -2   3   0 81.5228  5.4878   7
  -3  -3   0 68.8200  5.2210   2
   3  -3   0 74.1281  4.6498   6
  -3   3   0 69.6883  4.8820   7
   4  -3   0 43.1211  3.6305   9
  -4  -3   0 42.0943  4.2901   2
  -4   3   0 44.6002  3.6450   7
   5  -3   0 83.6332  5.4126   9
  -5  -3   0 69.4066  5.6612   2
  -5   3   0 61.2670  5.2569   7
   6   3   0 28.1010  3.4979   2
   7  -3   0 7.40434 2.79055   1
  -7  -3   0 11.5720  1.8019   3
  -7  -3   0 11.9603  2.8351  13
   7  -3   0 14.4111  2.2164   3
   8  -3   0 6.03196 2.54578   1
   8  -3   0 6.64553 1.71338   3
  -8   3   0 5.26241 1.49550   4
  -8   3   0 10.2036  2.3503  12
   9  -3   0 -0.4846  1.9772   1
  -9   3   0 0.30960 1.11081   4
  -9   3   0 -0.0995  1.4974  12
   9   3   0 -0.0009  1.2449   4
  10  -3   0 17.4922  2.4285   1
 -10   3   0 19.1283  2.3173  12
  10   3   0 18.5750  1.5746   4
   0  -4   0 685.175  33.107   2
   0  -4   0 607.501  37.668  10
   1  -4   0 115.678   8.325  10
   1  -4   0 114.070   6.844   6
  -1  -4   0 116.422   7.406   2
  -1  -4   0 114.027   8.330  10
  -1   4   0 110.249   7.408   7
   2  -4   0 547.542  27.892   6
  -2  -4   0 534.812  28.191   2
   2  -4   0 515.670  30.185   9
  -2   4   0 542.361  30.152   7
   3  -4   0 45.5999  3.9700   9
  -3  -4   0 43.1054  4.5483   2
  -3   4   0 47.1347  3.8165   7
   4  -4   0 90.9737  6.1839   9
  -4  -4   0 74.8882  6.3351   2
   5  -4   0 51.3771  4.4084   9
  -5  -4   0 42.8643  5.0278   2
   6  -4   0 21.8942  2.8095   5
   6  -4   0 22.5337  2.9522  12
   6  -4   0 16.8513  2.0962  11
  -6  -4   0 22.1243  3.5375  13
   6  -4   0 17.8277  3.3561   1
  -7  -4   0 10.7195  2.8874  13
   7  -4   0 8.11445 2.72995   1
  -8  -4   0 -1.4801  1.6921  13
   8  -4   0 1.92810 2.16200   1
  -8   4   0 0.83416 1.67473  12
   9  -4   0 6.66629 2.06958   1
   9   4   0 9.31386 1.57040   4
  -9   4   0 5.58098 1.27964   4
  -9   4   0 9.01915 1.87180  12
  -1  -5   0 118.788   7.594   2
   1  -5   0 111.288   6.836   6
   1  -5   0 99.9948  7.3051   9
  -2  -5   0 204.120  12.462   2
   2  -5   0 206.097  12.732   9
  -3  -5   0 27.1929  3.9560   2
   3  -5   0 31.8512  3.8089   9
   4  -5   0 64.9166  5.5263   9
   4  -5   0 65.3031  5.2702   5
   4  -5   0 65.7994  4.0175  11
   5  -5   0 15.5202  2.6244   5
   5  -5   0 12.8234  3.2223   1
   5  -5   0 23.0363  3.0074  12
  -5  -5   0 18.3826  3.3257  13
   5  -5   0 21.0896  3.1825   9
   5  -5   0 21.0787  2.1455  11
   6  -5   0 9.53805 2.07066   5
   6  -5   0 8.20780 2.09314  12
   6  -5   0 5.31853 2.60869   1
  -6  -5   0 8.46985 2.63259  13
   6  -5   0 5.32293 1.50584  11
  -7  -5   0 1.92747 2.07323  13
   7  -5   0 2.12827 2.24935   1
   7  -5   0 5.87954 1.42156  11
  -8  -5   0 10.1973  2.2294  13
   8  -5   0 6.22343 2.21271   1
  -8   5   0 11.4521  2.1865  12
   9  -5   0 3.20409 1.58819   1
  -9   5   0 2.29977 1.27107  12
   1  -6   0 0.32258 1.70304   9
   2  -6   0 126.312   8.559   9
   2  -6   0 121.209   8.236   5
  -3  -6   0 18.4899  3.2270  13
   3  -6   0 22.6155  3.0805   5
   3  -6   0 18.2936  3.0556   9
   3  -6   0 19.5750  1.8053  11
   4  -6   0 15.2536  2.7628  12
   4  -6   0 19.8364  3.5076   1
   4  -6   0 16.8108  1.8501  11
   4  -6   0 23.9017  3.0859   5
   4  -6   0 16.4549  3.0227   9
  -4  -6   0 17.4666  3.2763  13
   5  -6   0 37.7205  4.4068   1
   5  -6   0 39.1250  2.8981  11
  -5  -6   0 35.0730  4.4782  13
   5  -6   0 40.6612  3.9392  12
   5  -6   0 39.6671  3.8383   5
   6  -6   0 29.3063  3.7977   1
   6  -6   0 24.2609  2.2725  11
  -6  -6   0 28.4189  3.5473  13
   7  -6   0 19.3692  1.7917  11
  -7  -6   0 22.4352  2.8531  13
   7  -6   0 13.6279  2.6712   1
  -8  -6   0 4.48772 1.33340  13
   8  -6   0 5.18880 0.97171  11
   8  -6   0 4.83894 1.61802   1
  -8   6   0 6.47059 1.54168  12
   2  -7   0 54.7872  4.5676   5
   2  -7   0 55.1415  3.0328  11
   3  -7   0 1.27402 1.78866   5
  -3  -7   0 3.55396 1.99004  13
   3  -7   0 0.48752 0.84038  11
  -4  -7   0 14.2319  2.8015  13
   4  -7   0 22.7773  1.8324  11
   4  -7   0 32.3525  3.1106   5
   5  -7   0 33.0461  2.2561  11
  -5  -7   0 25.6461  3.2622  13
   5  -7   0 30.4823  3.1183  12
  -6  -7   0 28.7429  3.0374  13
   6  -7   0 26.8654  1.9510  11
  -7  -7   0 9.22787 1.50709  13
  -4  -8   0 2.75234 1.31876  13
  -5  -8   0 0.34728 1.04005  13
   5  -8   0 0.38506 0.45578  11
 -10   0   1 -0.8506  1.6121  12
  10   0  -1 1.00604 1.81158   3
 -10   0   1 -0.2281  1.5229   3
   9   0  -1 3.04950 2.32634   1
  -9   0   1 6.24420 2.26473  12
  -9   0   1 7.13621 2.37210   3
   8   0  -1 79.9861  6.6299   1
  -8   0   1 75.5029  6.3612  12
  -8   0   1 79.7982  7.4280  10
   8   0  -1 86.3231  4.8005   4
   8   0  -1 95.0555  4.9718   8
  -8   0   1 85.4643  4.4764   4
  -7   0   1 1.27422 0.91465   8
   7   0  -1 0.47780 1.37358   4
   7   0  -1 2.71019 1.17574   8
  -7   0   1 0.94790 1.06572   4
  -6   0   1 392.402  18.163   8
  -6   0   1 363.725  22.998   7
   6   0  -1 393.347  18.292   8
   5   0  -1 278.999  12.936   8
  -5   0   1 248.192  16.132   7
  -5   0   1 276.025  12.864   8
  -4   0   1 2312.95  126.03   7
   3   0  -1 2364.34  107.89   8
  -3   0   1 2548.76  130.52   7
   3   0  -1 2299.46  117.93   2
   2   0  -1 8668.80  452.09   2
  -2   0   1 9450.86  452.40   2
  -2   0   1 9612.28  500.39   7
  -1   0   1 2925.49  158.96   7
  -1   0  -1 490.673  26.759   7
  -2   0  -1 2499.14  127.58   2
  -2   0  -1 2701.80  140.87   7
  -3   0  -1 840.340  36.930   8
  -3   0  -1 808.139  40.531   2
   3   0   1 795.781  36.919   8
  -4   0  -1 237.778  14.330   7
   4   0   1 246.535  11.561   8
  -4   0  -1 242.636  11.513   8
   5   0   1 31.5070  2.4838   8
  -5   0  -1 26.9770  3.3660   7
  -5   0  -1 32.8718  2.3616   8
  -6   0  -1 4.76416 1.13826   8
   6   0   1 9.14190 1.43533   8
  -6   0  -1 6.45601 2.09833   7
   7   0   1 53.1395  3.6554   8
  -7   0  -1 58.7167  3.4752   8
   7   0   1 56.9072  3.6794   4
  -7   0  -1 51.6783  3.3090   4
   8   0   1 -0.2041  2.1815   1
   8   0   1 2.10398 1.32330   4
  -8   0  -1 1.30468 0.93534   4
  -8   0  -1 -0.6724  1.7733  12
  -9   0  -1 37.4099  3.7729   3
  -9   0  -1 37.8948  3.9718  12
   9   0   1 41.9422  4.4568   1
  10   0   1 1.22350 1.83559   1
 -10   0  -1 2.79743 1.55060   3
  10   0   1 1.48094 1.78524   3
 -10  -1   1 11.0550  1.7477   3
  10  -1  -1 11.7952  2.4553   1
  10  -1  -1 10.3352  1.9911   3
 -10   1   1 14.4948  2.3627  12
  -9  -1   1 10.4170  2.2017   3
   9  -1  -1 9.97364 2.72723   1
   9  -1  -1 13.4299  2.7341   3
  -9  -1   1 10.3719  2.6139  12
   9   1  -1 7.98113 1.61535   4
  -9   1   1 11.5810  2.4181  12
  -9   1   1 12.2395  1.4180   4
  -8  -1   1 1.44675 2.06908   3
   8  -1  -1 4.40178 2.53222   1
  -8  -1   1 -0.5759  2.1126  12
   8  -1  -1 7.62064 2.89283   3
  -8   1   1 4.30731 1.29998   4
  -8   1   1 5.49272 2.14707  12
  -8   1   1 3.74919 1.23807   8
   8   1  -1 6.69867 1.51861   8
   8   1  -1 3.68612 1.57630   4
   7  -1  -1 130.025   6.499   4
  -7  -1   1 122.858   9.907  10
  -7   1   1 133.755   7.197   8
  -7   1   1 128.957   6.781   4
   7   1  -1 138.245   7.352   8
   7   1  -1 132.789   7.113   4
  -6  -1   1 88.3643  4.0973   8
  -6  -1   1 73.3615  6.6522  10
  -6  -1   1 64.4380  6.9010   7
   6  -1  -1 82.1806  4.4393   8
   6   1  -1 79.0618  4.8397   8
  -6   1   1 77.3741  6.3475   7
  -6   1   1 78.0246  4.7815   8
   5  -1  -1 282.137  12.574   8
  -5  -1   1 258.286  16.282   7
  -5  -1   1 268.496  12.342   8
  -5   1   1 252.052  15.788   7
   5   1  -1 263.918  12.842   8
   5   1  -1 258.828  14.184   2
  -4  -1   1 327.250  17.066   2
  -4  -1   1 314.122  14.859   8
   4  -1  -1 332.603  15.008   8
  -4  -1   1 311.386  18.937   7
   4   1  -1 335.104  15.255   8
  -4   1   1 319.757  18.551   7
  -3  -1   1 679.995  31.824   8
   3  -1  -1 683.201  31.919   8
  -3  -1   1 715.038  35.475   2
  -3   1   1 751.124  38.851   7
  -2  -1   1 245.784  13.688   2
  -2  -1   1 263.380  15.111   7
  -2   1   1 284.521  14.832   7
   0  -1   1 2146.43  106.90   2
   0  -1  -1 2215.61  107.02   2
  -1  -1  -1 655.598  34.306   7
  -1  -1  -1 553.154  31.185   2
  -1   1  -1 659.004  34.253   7
  -2  -1  -1 73.4206  5.0605   7
  -2  -1  -1 77.9764  4.8149   2
  -2   1  -1 82.6861  4.8848   7
  -3  -1  -1 629.568  33.872   2
  -3  -1  -1 677.604  30.358   8
  -3  -1  -1 714.820  37.496   7
   3  -1   1 651.155  30.466   8
  -3   1  -1 691.973  37.104   7
  -4  -1  -1 287.788  15.840   2
  -4  -1  -1 279.605  13.671   8
   4  -1   1 312.268  13.883   8
  -4  -1  -1 291.827  17.585   7
  -4   1  -1 318.512  17.271   7
   4   1   1 295.208  14.042   8
  -5  -1  -1 4.69645 1.89788   7
  -5  -1  -1 5.59195 0.81691   8
   5  -1   1 3.20814 0.89327   8
   5   1   1 6.12260 1.29091   8
  -5   1  -1 5.52997 1.17465   8
  -5   1  -1 5.42365 1.65136   7
  -6  -1  -1 88.6330  7.7869   7
   6  -1   1 110.297   5.414   8
   6   1   1 107.817   5.879   8
  -6   1  -1 89.7040  7.4420   7
  -6   1  -1 104.607   5.823   8
   7  -1   1 0.56521 2.31918   1
   7  -1   1 1.37768 1.10951   4
   7   1   1 1.14470 1.65924   4
  -7   1  -1 1.14713 1.14559   4
  -7   1  -1 0.12086 1.03841   8
   7   1   1 2.11911 1.23283   8
  -8  -1  -1 1.43205 2.05099   3
   8  -1   1 0.11336 2.27576   1
   8  -1   1 3.27808 2.58272   3
   8   1   1 2.86851 2.31285   1
  -8   1  -1 0.11756 1.12287   4
  -8   1  -1 1.63440 1.85651  12
   8   1   1 1.42640 1.46969   4
  -8   1  -1 0.52762 1.04918   8
   9  -1   1 13.0810  2.6683   3
   9  -1   1 14.4393  2.9689   1
  -9  -1  -1 20.6409  2.5632   3
   9   1   1 10.3647  2.6330   1
  -9   1  -1 13.1327  2.3973  12
   9   1   1 10.4198  1.6638   4
  -9   1  -1 13.7844  1.3754   4
  10  -1   1 7.26338 2.13573   1
  10  -1   1 5.51763 1.77247   3
 -10  -1  -1 7.20534 1.43572   3
 -10   1  -1 9.30368 2.04755   3
 -10   1  -1 5.79573 1.75120  12
  10  -2  -1 2.52880 1.27935   3
  10  -2  -1 2.28191 1.84586   1
 -10   2   1 0.70140 1.46127  12
   9  -2  -1 12.2742  2.2025   3
  -9  -2   1 13.5653  1.9196   3
   9  -2  -1 10.2744  2.8624   1
  -9   2   1 12.2234  1.5975   4
  -9   2   1 11.1347  2.4943  12
   9   2  -1 12.2805  1.8215   4
  -8  -2   1 95.2884  5.7741   3
   8  -2  -1 95.0490  6.1790   3
   8  -2  -1 83.7007  7.0953   1
   8   2  -1 94.9267  5.5630   4
  -8   2   1 94.0718  5.2338   4
  -8   2   1 92.5421  5.6476   8
  -8   2   1 111.870   7.110  12
   8   2  -1 81.2001  5.6384   8
  -7  -2   1 3.81531 1.91702   3
   7  -2  -1 5.38217 2.34277   3
   7  -2  -1 7.46069 2.68925   1
   7   2  -1 5.69202 1.57461   8
  -7   2   1 4.32391 1.47504   8
  -6  -2   1 26.5467  4.2034   7
  -6  -2   1 33.9187  4.7775  10
  -6   2   1 41.1125  4.2313   7
  -5  -2   1 40.7736  5.0663  10
  -5  -2   1 58.1509  4.8319   2
  -5  -2   1 47.5036  5.1315   7
  -5   2   1 48.6344  4.1358   7
  -4  -2   1 67.6959  4.6680   2
  -4  -2   1 52.1526  5.0430  10
  -4  -2   1 57.5186  5.0128   7
  -4   2   1 64.0984  4.3944   7
  -3  -2   1 271.138  14.967   2
  -3  -2   1 269.387  16.950  10
  -3   2   1 295.510  15.925   7
  -2  -2   1 538.647  31.486  10
  -2   2   1 554.613  30.110   7
   1  -2  -1 460.870  23.357   2
  -1  -2   1 476.456  23.671   2
  -1   2   1 463.667  25.693   7
   0  -2  -1 762.550  37.147   2
   0  -2   1 725.077  36.944   2
  -1  -2  -1 388.135  18.836   2
   1  -2   1 356.026  21.194  10
  -1   2  -1 349.956  18.055   2
  -1   2  -1 363.593  20.284   7
  -3  -2  -1 58.6955  4.5855  10
  -3  -2  -1 58.7479  4.7186   7
  -3  -2  -1 60.4887  4.4476   2
  -3   2  -1 60.2611  4.2003   7
  -4  -2  -1 365.551  19.510   2
  -4  -2  -1 358.701  21.599   7
  -4   2  -1 366.684  20.837   7
  -5  -2  -1 27.9930  3.9495   7
  -5  -2  -1 24.2181  3.1448   2
  -5   2  -1 21.6213  2.8400   7
  -6   2  -1 7.21634 1.58059   8
  -6   2  -1 6.98061 2.02040   7
  -7  -2  -1 33.9527  3.2616   3
   7  -2   1 37.6369  4.3588   1
   7  -2   1 30.6783  3.6408   3
  -7   2  -1 36.0376  3.3028   8
   7   2   1 30.8683  3.1131   8
  -7   2  -1 33.3549  2.7511   4
  -8  -2  -1 -1.2873  1.5768   3
   8  -2   1 3.14133 2.18674   3
   8  -2   1 -0.6757  2.1640   1
   8   2   1 2.08447 1.61520   4
  -8   2  -1 -0.7711  1.6875  12
  -8   2  -1 0.93088 1.24659   4
   9  -2   1 15.7270  3.0979   1
   9  -2   1 17.8200  2.3336   3
  -9  -2  -1 15.3916  1.8581   3
  -9   2  -1 14.1756  1.6687   4
  -9   2  -1 17.9381  2.6236  12
   9   2   1 13.0430  1.8569   4
  10  -2   1 1.48624 1.13262   3
  10  -2   1 3.55131 1.81785   1
 -10   2  -1 1.09077 1.37850  12
  10   2   1 1.95731 0.89008   4
  10  -3  -1 4.40433 1.78599   1
 -10   3   1 4.26178 1.44649  12
  10   3  -1 5.35616 1.02109   4
 -10   3   1 4.12778 0.81444   4
   9  -3  -1 13.1639  2.7542   1
  -9   3   1 10.9930  1.5691   4
  -9   3   1 10.4429  2.2047  12
   9   3  -1 10.3227  1.7447   4
   8  -3  -1 15.6290  2.1112   3
   8  -3  -1 9.80121 2.86910   1
  -8   3   1 14.9341  1.9480   4
  -8   3   1 19.0833  2.8695  12
  -7  -3   1 127.530   6.650   3
   7  -3  -1 107.545   8.489   1
   7  -3  -1 132.144   6.964   3
   6   3  -1 65.9277  5.2933   2
  -5  -3   1 76.9532  5.7110   2
   5  -3  -1 70.2939  5.1015   9
  -5   3   1 65.2498  5.2413   7
  -4  -3   1 92.1236  7.0493  10
   4  -3  -1 82.1506  5.7209   9
  -4  -3   1 81.2065  5.9699   2
  -4   3   1 80.8291  5.6563   7
   3  -3  -1 535.491  29.495   6
  -3  -3   1 608.135  33.622  10
  -3  -3   1 562.417  29.600   2
  -3   3   1 583.407  31.745   7
  -2  -3   1 942.239  45.738   2
  -2  -3   1 863.926  51.719  10
  -2   3   1 907.705  49.616   7
   1  -3  -1 1035.25   49.93   2
  -1  -3   1 969.576  57.156  10
   1  -3  -1 1015.75   56.96  10
  -1  -3   1 1044.52   50.31   2
  -1   3   1 954.208  54.905   7
   0  -3   1 225.237  11.958   2
   0  -3   1 215.347  13.946  10
   0  -3  -1 227.585  12.173   2
   0  -3  -1 231.014  13.770  10
  -1  -3  -1 798.027  38.740   2
  -1  -3  -1 715.743  43.450  10
   1  -3   1 780.829  43.852  10
  -1   3  -1 760.273  42.143   7
  -2  -3  -1 577.669  29.093   2
  -2   3  -1 545.772  31.228   7
  -3  -3  -1 8.09104 2.03513   2
  -3   3  -1 8.02743 1.58441   7
   4  -3   1 152.109   9.621   9
  -4  -3  -1 159.526   9.810   2
  -4   3  -1 155.601   9.710   7
   5  -3   1 14.6907  2.2748   9
  -5  -3  -1 12.9540  2.8341   2
  -5   3  -1 8.47164 1.99680   7
   6  -3   1 56.9203  4.4804   5
  -6  -3  -1 58.3217  5.6964   2
   7  -3   1 103.954   7.933   1
   7  -3   1 110.151   6.386   3
  -7  -3  -1 108.110   8.244  13
  -7  -3  -1 111.870   5.914   3
   8  -3   1 39.3067  3.1018   3
   8  -3   1 30.7761  4.2113   1
  -8   3  -1 43.4128  3.1635   4
  -8   3  -1 43.3710  4.2135  12
   9  -3   1 2.88415 2.16772   1
   9   3   1 2.52199 1.31913   4
  -9   3  -1 5.08374 1.79565  12
  -9   3  -1 5.01232 1.24232   4
  10  -3   1 1.10055 1.55963   1
  10   3   1 3.43136 0.89863   4
 -10   3  -1 3.86844 1.30607  12
 -10   4   1 0.67147 1.05075  12
   9  -4  -1 16.5416  2.7183   1
  -9   4   1 19.3300  1.9065   4
  -9   4   1 22.2069  2.7298  12
   9   4  -1 16.5426  1.9576   4
   8  -4  -1 18.9518  3.3861   1
  -8  -4   1 27.7437  3.5117  13
  -8   4   1 31.4153  3.5340  12
   7  -4  -1 10.9210  2.9369   1
  -7  -4   1 15.6894  3.0701  13
  -6  -4   1 26.4241  3.8518  13
   6  -4  -1 18.6055  3.4500   1
   6  -4  -1 24.2626  3.0710  12
   6  -4  -1 19.4855  2.2542  11
   6  -4  -1 23.9734  2.9309   5
  -5  -4   1 38.2706  4.5454   2
   5   4  -1 35.0604  4.1380   2
  -4  -4   1 77.9799  6.2147   2
   4  -4  -1 79.0862  5.8477   9
  -3  -4   1 59.3630  5.3536   2
   3  -4  -1 55.6107  4.5336   9
   3  -4  -1 61.0570  4.5081   6
   2  -4  -1 276.919  14.992   6
  -2  -4   1 281.361  15.512   2
  -2  -4   1 272.706  17.515  10
   2  -4  -1 277.739  16.187   9
  -1  -4   1 727.429  39.173  10
   1  -4  -1 628.775  34.302   6
  -1  -4   1 660.328  34.181   2
  -1   4   1 659.320  37.086   7
   0  -4  -1 590.991  35.010  10
   0  -4  -1 605.538  30.932   2
   0  -4   1 601.732  35.427  10
   0  -4   1 605.768  30.707   2
  -1  -4  -1 741.985  36.926   2
   1  -4   1 725.730  41.863  10
   1  -4   1 687.593  36.745   6
  -1   4  -1 718.674  40.063   7
  -2  -4  -1 25.7681  3.4008   2
   2  -4   1 29.3503  3.1535   9
  -2   4  -1 27.4191  3.0560   7
   3  -4   1 84.4617  5.9237   9
  -3  -4  -1 79.0120  6.2257   2
  -3   4  -1 78.7274  5.7708   7
  -4  -4  -1 23.3429  3.6557   2
   4  -4   1 32.5502  3.5239   9
  -4   4  -1 34.9711  3.6204   7
   5  -4   1 77.3004  5.7072   5
  -5  -4  -1 74.8985  7.0297   2
   5  -4   1 83.7416  6.0596   9
   6  -4   1 29.3972  3.4371  12
   6  -4   1 30.0988  2.6535  11
   6  -4   1 32.1051  3.3374   5
  -6  -4  -1 30.7813  4.2626  13
   6  -4   1 22.3379  3.8308   1
  -7  -4  -1 6.39087 2.55436  13
   7  -4   1 2.77757 2.48074   1
   8  -4   1 7.33890 2.53312   1
  -8  -4  -1 3.96909 2.02095  13
   9  -4   1 1.74512 1.86352   1
  -9   4  -1 1.86175 1.41421  12
  -9   4  -1 0.93402 1.06485   4
   9   4   1 1.25318 1.21082   4
   9  -5  -1 3.62719 1.54758   1
  -9   5   1 3.42190 1.41461  12
  -9   5   1 3.87730 1.01988   4
  -8  -5   1 0.03684 1.67317  13
   8  -5  -1 -0.3079  1.7891   1
  -8   5   1 1.45247 1.63250  12
  -7  -5   1 8.62291 2.43208  13
   7  -5  -1 10.2930  1.6378  11
   7  -5  -1 9.65858 2.66298   1
   6  -5  -1 31.4092  3.4274  12
   6  -5  -1 23.3417  3.7240   1
  -6  -5   1 31.5999  4.0985  13
   6  -5  -1 23.7121  2.3811  11
   5  -5  -1 48.2988  4.0812  12
  -5  -5   1 38.7561  4.6954  13
   5  -5  -1 42.5424  3.0993  11
   5  -5  -1 40.7067  3.9730   5
   5  -5  -1 36.0013  4.5280   1
   4  -5  -1 75.0734  5.7934   5
   4  -5  -1 83.8538  6.2971   9
  -3  -5   1 66.8757  6.2872   2
   3  -5  -1 65.9978  5.2928   9
   3   5  -1 64.1028  5.9568   2
   2  -5  -1 107.982   7.072   9
   2  -5  -1 90.2334  6.4938   6
  -2  -5   1 106.037   7.369   2
   1  -5  -1 59.8205  4.7430   9
   1  -5  -1 54.8529  4.5008   6
  -1  -5   1 61.0348  5.3554   2
   1   5  -1 59.8851  5.1264   2
   0  -5   1 283.977  17.144  10
   0   5  -1 239.313  15.636   7
   1  -5   1 22.7898  3.0507   9
  -1  -5  -1 26.0730  3.5159   2
  -2  -5  -1 36.1446  4.5180   2
   2  -5   1 43.7120  4.3297   9
   3  -5   1 65.6986  5.4328   9
  -3  -5  -1 59.4227  6.0487   2
   4  -5   1 7.10232 2.21257   5
   4  -5   1 3.44971 1.89814   9
  -5  -5  -1 66.9182  6.3808  13
   5  -5   1 62.1171  5.0374  12
   5  -5   1 57.0937  4.8198   5
   5  -5   1 58.5925  3.9155  11
   5  -5   1 57.3602  5.7919   1
   5  -5   1 66.8157  5.4056   9
  -6  -5  -1 18.4474  3.5209  13
   6  -5   1 30.3147  3.2983  12
   6  -5   1 21.0418  3.7074   1
   6  -5   1 21.6798  2.8903   5
   6  -5   1 24.2226  2.4130  11
   7  -5   1 2.14197 2.29773   1
  -7  -5  -1 -0.2184  1.9385  13
   7  -5   1 0.50486 1.22946  11
  -8  -5  -1 6.01924 1.94198  13
   8  -5   1 6.55697 2.24497   1
  -8   5  -1 8.37215 1.93884  12
   9  -5   1 3.21418 1.44976   1
  -9   5  -1 0.85715 1.15038  12
  -8  -6   1 20.3515  2.2456  13
   8  -6  -1 17.8250  1.5525  11
  -8   6   1 19.4592  2.2896  12
  -7  -6   1 6.08692 1.88082  13
   7  -6  -1 5.99724 1.24858  11
   7  -6  -1 9.92880 2.34755   1
   6  -6  -1 23.3264  2.1240  11
  -6  -6   1 19.4318  3.0652  13
   6  -6  -1 28.5635  3.5871   1
   5  -6  -1 51.2455  4.1302   5
   5  -6  -1 47.6169  4.1141  12
   5  -6  -1 42.7800  4.7805   1
   5  -6  -1 40.4362  2.9928  11
  -5  -6   1 34.1938  4.3157  13
   4  -6  -1 26.1299  2.1750  11
  -4  -6   1 24.5642  3.5604  13
   4  -6  -1 23.7219  3.1646   5
   4  -6  -1 21.3088  3.5283   1
   3  -6  -1 116.695   8.140   9
  -3  -6   1 108.711   8.373  13
   3  -6  -1 113.276   5.802  11
   3  -6  -1 123.221   7.855   5
   2  -6  -1 55.8884  3.4032  11
   2  -6  -1 70.8839  5.3257   9
   2  -6  -1 63.7938  5.2575   5
   1  -6   1 8.88400 2.40653   9
   2  -6   1 28.7499  3.6507   9
   2  -6   1 26.3698  3.5426   5
   3  -6   1 20.3865  3.2717   9
   3  -6   1 24.8429  3.3972  12
   3  -6   1 23.7725  3.3130   5
  -3  -6  -1 22.7056  3.6847  13
   4  -6   1 189.318   9.034  11
   4  -6   1 199.812  11.399   5
   4  -6   1 177.456  11.916   9
  -4  -6  -1 164.397  12.224  13
   4  -6   1 192.903  11.899  12
   5  -6   1 13.4843  3.3034   1
   5  -6   1 23.0635  2.9612   5
   5  -6   1 23.8034  2.1780  11
   5  -6   1 20.1378  2.8322  12
  -5  -6  -1 19.1594  3.4015  13
   6  -6   1 44.7936  4.8833   1
   6  -6   1 46.9617  3.2605  11
   6  -6   1 52.5918  4.2287  12
   7  -6   1 5.63585 1.22959  11
   7  -6   1 4.46726 2.19840   1
  -7  -6  -1 6.57951 1.93194  13
  -8  -6  -1 8.68736 1.58930  13
  -8   6  -1 14.5934  1.8840  12
  -7  -7   1 30.8223  2.7119  13
   7  -7  -1 35.1567  1.9779  11
   6  -7  -1 26.3280  1.7794  11
  -6  -7   1 19.7771  2.5426  13
   6  -7  -1 18.1561  2.4606   1
   5  -7  -1 23.7584  1.8309  11
   5  -7  -1 19.7390  2.7508   1
  -5  -7   1 22.1902  2.9640  13
   4  -7  -1 20.5824  2.6106   5
   4  -7  -1 17.7770  1.5910  11
  -4  -7   1 16.9528  2.7799  13
   3  -7  -1 5.95876 1.01168  11
  -3  -7   1 11.3093  2.4394  13
   3  -7  -1 6.41796 1.94931   5
   2  -7  -1 2.63425 0.74989  11
   2  -7   1 75.0800  3.8181  11
   2  -7   1 74.5294  5.4905   5
   2  -7   1 69.4589  5.7173   9
   3  -7   1 38.3132  3.8183   5
  -3  -7  -1 32.7653  4.0193  13
   3  -7   1 36.9510  2.5155  11
   4  -7   1 56.6878  4.3827  12
   4  -7   1 48.9950  3.0678  11
  -4  -7  -1 38.2711  4.4948  13
   4  -7   1 55.2388  4.2242   5
  -5  -7  -1 11.2240  2.4261  13
   5  -7   1 11.5152  1.3917  11
   5  -7   1 17.3802  2.3541  12
   6  -7   1 4.37779 0.91971  11
  -6  -7  -1 2.92579 1.46954  13
  -7  -7  -1 1.83418 1.00137  13
   7  -7   1 3.70161 0.75720  11
  -5  -8   1 7.98736 1.46810  13
   5  -8  -1 6.76202 0.68970  11
  -4  -8   1 4.89689 1.48445  13
   3  -8   1 4.34059 1.44506   5
   4  -8   1 0.85084 0.55688  11
  -4  -8  -1 -0.1169  1.2661  13
   5  -8   1 18.7074  1.2100  11
  -5  -8  -1 15.9830  2.0049  13
 -11   0   2 1.74272 0.96982   3
  11   0  -2 0.06731 1.16756   3
 -10   0   2 4.45550 1.93857  12
 -10   0   2 3.08352 1.65544   3
  10   0  -2 4.80850 1.97432   3
  -9   0   2 15.1813  2.8318  12
   9   0  -2 17.2132  1.6140   4
  -9   0   2 12.7279  2.5961   3
  -8   0   2 40.2395  4.3310  12
   8   0  -2 38.1123  2.8975   4
   8   0  -2 34.3698  2.8566   8
  -8   0   2 33.5732  5.0480  10
  -8   0   2 35.1369  2.5141   4
   7   0  -2 206.156  10.185   8
  -7   0   2 195.817   9.686   4
  -7   0   2 202.999   9.950   8
  -6   0   2 9.22031 2.34712   7
   6   0  -2 11.7685  1.6291   8
  -6   0   2 11.6581  1.5042   8
  -5   0   2 298.198  18.300   7
   5   0  -2 305.305  14.633   8
  -5   0   2 317.909  14.597   8
  -4   0   2 273.553  15.716   7
   4   0  -2 270.844  13.739   2
   4   0  -2 259.155  12.594   8
  -3   0   2 2293.10  120.59   7
   3   0  -2 2124.24   99.67   8
   3   0  -2 2240.31  108.95   2
  -2   0   2 9999.99  469.77   7
   2   0  -2 7364.06  424.48   2
  -1   0   2 35.9086  2.3648   7
   1   0  -2 33.9490  2.0315   2
   0   0  -2 56.3843  3.4782   7
   0   0  -2 63.6190  3.2314   2
  -1   0  -2 4727.75  230.86   2
  -1   0  -2 4702.98  255.49   7
  -2   0  -2 215.630  12.233   2
  -2   0  -2 262.000  13.515   7
  -3   0  -2 638.828  33.216   2
   3   0   2 638.911  30.189   8
  -3   0  -2 663.391  30.192   8
  -3   0  -2 716.675  36.784   7
   4   0   2 358.423  16.445   8
  -4   0  -2 341.821  16.377   8
  -4   0  -2 355.600  20.294   7
  -5   0  -2 68.5331  5.5108   7
  -5   0  -2 70.5498  4.0767   8
   5   0   2 75.8736  4.2074   8
  -6   0  -2 103.740   5.359   8
   6   0   2 102.251   5.473   8
  -6   0  -2 79.2049  7.1731   7
  -7   0  -2 7.08500 1.22666   8
   7   0   2 9.34766 1.54604   8
  -7   0  -2 6.47114 1.31467   4
   7   0   2 11.2210  1.8252   4
   7   0   2 10.2969  2.8106   1
  -8   0  -2 8.35167 1.12669   4
   8   0   2 11.0389  1.6700   4
   8   0   2 11.6352  3.0063   1
  -9   0  -2 69.5026  4.8236   3
   9   0   2 53.5642  5.3868   1
  10   0   2 1.44939 1.68674   3
 -10   0  -2 2.00999 1.48415   3
  10   0   2 0.49335 1.69032   1
 -10  -1   2 2.08880 1.70385  12
 -10  -1   2 -0.2334  1.3221   3
  10  -1  -2 -1.0249  1.5317   3
  10  -1  -2 0.86593 1.87804   1
 -10   1   2 1.05097 1.61361  12
   9  -1  -2 23.5016  3.1331   3
   9  -1  -2 26.6858  3.5842   1
  -9  -1   2 16.6459  2.5641   3
  -9  -1   2 20.3774  3.2340  12
   9   1  -2 21.8823  2.1634   4
  -9   1   2 20.8895  3.1034  12
  -9   1   2 21.5955  1.8354   4
   8  -1  -2 9.26589 2.86897   3
  -8  -1   2 13.3446  3.6258  10
   8  -1  -2 8.23400 2.81912   1
  -8  -1   2 9.97771 2.39276   3
  -8  -1   2 9.55274 2.70259  12
  -8   1   2 9.33139 1.62169   8
   8   1  -2 7.56994 1.77996   4
  -8   1   2 9.60524 1.55171   4
  -8   1   2 11.5560  2.6049  12
   8   1  -2 10.2285  1.7783   8
   7  -1  -2 1.80366 0.87778   8
   7  -1  -2 0.35661 1.07335   4
  -7  -1   2 0.31544 2.05029  10
  -7   1   2 1.38687 1.15240   4
  -7   1   2 0.78155 1.04549   8
   7   1  -2 0.59243 1.09668   8
  -6  -1   2 14.6357  1.2049   8
  -6  -1   2 13.0306  3.0385  10
  -6  -1   2 11.6076  2.8571   7
   6  -1  -2 13.2859  1.4493   8
  -6   1   2 11.2716  2.5175   7
   6   1  -2 9.85005 1.62948   8
  -6   1   2 9.30766 1.54856   8
  -5  -1   2 59.1996  3.2153   8
  -5  -1   2 57.1827  5.1430   7
   5  -1  -2 63.1242  3.4095   8
   5   1  -2 57.6018  3.6920   8
  -5   1   2 55.6609  4.6788   7
   5   1  -2 58.3401  4.1499   2
  -4  -1   2 597.193  27.226   8
   4  -1  -2 597.591  27.346   8
  -4  -1   2 569.382  33.824   7
   4   1  -2 624.251  30.396   2
   4   1  -2 599.123  27.572   8
  -4   1   2 610.974  33.477   7
  -3  -1   2 27.0531  1.7090   8
  -3  -1   2 27.8292  2.5853   2
  -3  -1   2 31.2313  3.0646   7
   3  -1  -2 29.2182  1.8397   8
  -3   1   2 29.2505  2.3794   7
  -2  -1   2 435.034  24.933   7
   2  -1  -2 407.626  22.111   2
  -2  -1   2 462.798  22.608   2
  -2   1   2 486.942  24.578   7
   1  -1  -2 125.986   6.986   2
  -1   1   2 141.865   7.512   7
   0  -1  -2 790.230  39.443   2
   0   1  -2 799.511  39.233   2
  -1  -1  -2 2758.84  147.84   7
  -1  -1  -2 2703.66  134.22   2
  -2  -1  -2 190.906  10.698   2
  -2  -1  -2 203.690  11.576   7
  -2   1  -2 200.357  11.345   7
  -3  -1  -2 140.368   8.361   7
   3  -1   2 132.132   6.345   8
  -3  -1  -2 127.226   7.650   2
  -3  -1  -2 125.913   6.186   8
  -3   1  -2 134.623   7.969   7
   4  -1   2 15.9241  1.4233   8
  -4  -1  -2 15.5567  1.2511   8
  -4  -1  -2 19.5276  2.7585   7
  -4  -1  -2 13.9519  2.1180   2
   4   1   2 16.2269  1.6447   8
  -4   1  -2 18.2171  1.7125   8
  -4   1  -2 15.7936  2.1321   7
   5  -1   2 42.3239  2.5906   8
  -5  -1  -2 35.5353  4.2465   7
  -5  -1  -2 38.3194  2.2915   8
   5   1   2 35.7584  2.9708   8
  -5   1  -2 39.2870  4.0500   7
  -5   1  -2 42.3434  2.9304   8
  -6  -1  -2 51.3773  6.0097   7
  -6   1  -2 69.8405  4.2282   8
  -6   1  -2 64.0564  5.6424   7
   6   1   2 72.7675  4.3355   8
   7  -1   2 25.9066  2.0647   4
  -7  -1  -2 31.0652  3.3508   3
   7  -1   2 25.2070  3.7539   1
  -7   1  -2 26.8877  2.5356   8
   7   1   2 26.4597  2.8072   4
   7   1   2 24.6159  2.5442   8
  -7   1  -2 24.4680  2.2411   4
   7   1   2 24.4301  3.5645   1
  -8  -1  -2 93.6831  6.0958   3
   8  -1   2 91.0742  6.7255   3
   8  -1   2 90.7024  7.1491   1
  -8   1  -2 91.2686  6.7031  12
   8   1   2 93.2398  6.9626   1
  -8   1  -2 89.6309  5.2001   8
  -8   1  -2 94.9129  5.0305   4
   8   1   2 91.7559  5.3847   4
   8   1   2 94.0432  5.5306   8
   9  -1   2 8.41770 2.47401   3
  -9  -1  -2 6.74398 2.01221   3
   9  -1   2 7.99837 2.54637   1
   9   1   2 1.94703 2.18152   1
  -9   1  -2 6.94741 2.04882  12
   9   1   2 7.21800 1.44981   4
 -10  -1  -2 6.46391 1.34105   3
  10  -1   2 4.30775 1.96057   1
  10  -1   2 3.15318 1.54335   3
 -10   1  -2 2.88672 1.76642   3
  10  -2  -2 13.8715  2.5045   1
  10  -2  -2 17.9842  1.8831   3
  10   2  -2 18.4458  1.6414   4
 -10   2   2 21.0736  2.6826  12
   9  -2  -2 4.96955 2.47864   1
   9  -2  -2 2.23940 1.77795   3
  -9  -2   2 0.23576 1.45269   3
  -9   2   2 0.98616 1.17838   4
  -9   2   2 5.24330 2.00459  12
   9   2  -2 2.92672 1.38606   4
   8  -2  -2 51.7799  5.5806   1
  -8  -2   2 58.0661  5.8120  12
   8  -2  -2 64.1207  4.7154   3
  -8  -2   2 62.1281  4.2775   3
  -8   2   2 58.7943  3.8145   4
  -8   2   2 56.7904  4.0452   8
   8   2  -2 50.8195  4.2892   8
  -8   2   2 63.6988  5.0970  12
   8   2  -2 55.8999  3.9935   4
  -7  -2   2 96.8604  6.0232   3
   7  -2  -2 93.0527  7.3283   1
   7  -2  -2 100.806   6.567   3
  -7   2   2 105.727   5.993   8
   7   2  -2 92.5703  5.8937   8
  -6  -2   2 0.91638 2.24106  10
  -6   2   2 1.56124 1.61461   7
  -5  -2   2 137.331  10.156  10
  -5   2   2 135.697   8.923   7
   5   2  -2 144.377   8.436   2
  -4  -2   2 157.053   9.215   2
  -4  -2   2 169.883  10.889  10
   4  -2  -2 151.797   8.828   6
  -4   2   2 154.554   9.508   7
  -3  -2   2 298.640  15.750   2
  -3  -2   2 282.874  17.935  10
  -3   2   2 303.786  16.702   7
  -2  -2   2 253.825  16.611  10
  -2   2   2 295.191  15.509   7
  -1  -2   2 550.862  27.392   2
   1  -2  -2 560.911  27.270   2
  -1  -2   2 543.393  31.355  10
  -1   2   2 519.913  29.735   7
   0  -2   2 132.331   8.586  10
   0  -2  -2 136.526   7.433   2
   0   2  -2 126.208   6.924   2
  -1  -2  -2 1038.99   49.57   2
   1  -2   2 969.679  56.091  10
  -1   2  -2 1022.62   54.23   7
  -1   2  -2 938.526  48.703   2
  -2  -2  -2 2022.92  119.95   7
  -2  -2  -2 2287.05  109.16   2
  -2   2  -2 2309.00  119.86   7
  -3  -2  -2 20.5831  2.6818   2
  -3  -2  -2 20.0051  2.7363   7
  -3   2  -2 20.7531  2.2568   7
  -4  -2  -2 26.4621  3.1580   2
  -4  -2  -2 29.1736  3.6534   7
  -4   2  -2 23.2451  2.6367   7
  -5  -2  -2 55.9572  5.0426   2
  -5  -2  -2 53.8060  5.8003   7
  -5   2  -2 56.7644  4.6448   7
  -6   2  -2 18.2772  2.2469   8
  -7  -2  -2 52.2855  4.2158   3
   7  -2   2 41.8267  4.9367   1
   7  -2   2 60.6970  4.9253   3
   7   2   2 56.2815  5.0678   1
   7   2   2 42.6799  3.8698   8
  -7   2  -2 56.1727  3.8838   8
  -7   2  -2 54.6939  3.7463   4
   8  -2   2 38.7486  4.6476   1
  -8  -2  -2 35.8759  3.3402   3
   8  -2   2 41.4954  3.9239   3
  -8   2  -2 42.9675  3.0546   4
  -8   2  -2 40.5381  4.0377  12
  -9  -2  -2 7.94054 1.45479   3
   9  -2   2 3.61055 2.37384   1
   9  -2   2 11.1079  2.0761   3
  -9   2  -2 6.60624 1.29000   4
   9   2   2 8.20639 1.56905   4
  -9   2  -2 11.8331  2.1694  12
  10  -2   2 2.63726 1.73934   1
 -10   2  -2 6.74608 1.57272  12
  10  -3  -2 14.7875  2.3886   1
  10   3  -2 19.2537  1.6111   4
 -10   3   2 19.3230  1.3801   4
 -10   3   2 14.4950  2.1974  12
   9  -3  -2 8.57189 2.56370   1
   9   3  -2 6.11979 1.60050   4
  -9   3   2 8.10677 2.17420  12
  -9   3   2 10.0012  1.5356   4
   8  -3  -2 24.4895  2.5421   3
   8  -3  -2 21.2689  3.5705   1
  -8   3   2 27.8992  2.4887   4
  -8   3   2 28.1026  3.4494  12
  -7  -3   2 35.0886  2.9355   3
   7  -3  -2 37.3178  4.4997   1
   7  -3  -2 40.0104  3.3215   3
   6   3  -2 2.30892 1.67295   2
  -5  -3   2 42.2842  5.6469  10
   5   3  -2 49.7676  4.6377   2
   4  -3  -2 8.77378 1.83059   6
   4  -3  -2 11.8598  1.9943   9
  -4  -3   2 17.0770  3.2296  10
  -4  -3   2 10.8745  2.2245   2
  -3  -3   2 5.70244 1.66921   2
  -3  -3   2 6.97815 2.24550  10
   3  -3  -2 8.14001 1.57228   6
  -3   3   2 7.40452 1.31715   7
  -2  -3   2 380.651  20.365   2
  -2  -3   2 387.815  23.351  10
  -2   3   2 394.618  21.669   7
  -1  -3   2 100.388   6.155   2
   1  -3  -2 102.858   6.108   2
  -1  -3   2 109.070   7.522  10
  -1   3   2 98.5208  6.2006   7
   0  -3  -2 1763.60  103.35  10
   0  -3  -2 1883.12   91.47   2
   0  -3   2 1925.63   91.12   2
   0  -3   2 1818.47  103.97  10
   0   3  -2 1835.86   90.98   2
  -1  -3  -2 209.416  11.345   2
   1  -3   2 190.610  12.683  10
  -1   3  -2 198.534  11.855   7
  -2  -3  -2 235.770  12.797   2
  -2   3  -2 215.468  13.159   7
  -3  -3  -2 477.644  26.186   2
  -3   3  -2 509.384  27.993   7
  -4  -3  -2 69.1137  6.0212   2
   4  -3   2 67.1808  4.9799   9
  -4   3  -2 62.9550  4.8961   7
  -5  -3  -2 92.4932  6.8458   2
   5  -3   2 91.6694  6.3057   9
  -5   3  -2 81.9318  6.3969   7
   6  -3   2 22.7954  2.6779   3
  -6  -3  -2 21.4051  2.2728   3
   6  -3   2 23.2044  2.8432   5
   6  -3   2 15.7687  3.2386   1
  -6  -3  -2 17.5826  3.3579   2
   7  -3   2 15.2436  3.2924   1
  -7  -3  -2 14.1068  3.2479  13
   7  -3   2 15.8551  2.4073   3
  -7  -3  -2 18.5665  1.9030   3
   8  -3   2 0.68740 1.38845   3
   8  -3   2 3.75217 2.49461   1
  -8   3  -2 3.46181 1.80775  12
  -8   3  -2 0.91910 1.27715   4
   9  -3   2 4.17419 2.23239   1
   9   3   2 4.88610 1.40766   4
  -9   3  -2 7.66112 1.31377   4
  -9   3  -2 7.22762 1.85295  12
  10  -3   2 0.82860 1.42217   1
 -10   3  -2 0.20043 1.07462  12
  10   3   2 0.92069 0.76515   4
 -10   4   2 -0.8385  1.0460  12
   9  -4  -2 7.05022 2.19001   1
  -9   4   2 9.58644 1.44912   4
   9   4  -2 8.81579 1.55592   4
  -9   4   2 6.04279 1.84580  12
   8  -4  -2 34.2276  4.2722   1
  -8  -4   2 33.0509  3.9693  13
  -8   4   2 51.5322  4.2082  12
  -7  -4   2 14.1335  2.9274  13
   7  -4  -2 10.5749  2.8897   1
   6  -4  -2 19.3654  2.1100  11
   6  -4  -2 16.8326  3.2289   1
  -6  -4   2 15.1457  3.1369  13
   6  -4  -2 19.9384  2.8197  12
   5   4  -2 21.5991  3.2462   2
  -4  -4   2 23.3014  3.3781   2
   4  -4  -2 26.3388  3.0821   9
   4   4  -2 21.3036  3.1080   2
   3  -4  -2 209.359  11.910   6
  -3  -4   2 212.028  12.495   2
  -3  -4   2 215.339  14.395  10
   3  -4  -2 213.238  12.816   9
  -2  -4   2 205.591  11.300   2
   2  -4  -2 185.995  11.499   9
  -2  -4   2 185.767  12.956  10
   2  -4  -2 190.684  10.799   6
  -1  -4   2 6.82692 2.38384  10
  -1  -4   2 6.15732 1.77207   2
   1  -4  -2 8.51299 1.73781   6
   1   4  -2 7.37418 1.72748   2
   0  -4  -2 371.892  20.249   2
   0  -4   2 392.074  23.455  10
   0  -4  -2 370.209  20.064   6
   0   4  -2 391.516  19.770   2
  -1  -4  -2 148.475   9.281   2
   1  -4   2 152.014  10.599  10
  -1   4  -2 147.569   9.542   7
  -2  -4  -2 216.357  12.393   2
   2  -4   2 189.694  12.486   9
  -2   4  -2 217.312  12.693   7
  -3  -4  -2 12.4482  2.6948   2
   3  -4   2 18.0525  2.6318   9
  -3   4  -2 12.4272  2.2171   7
   4  -4   2 42.0552  4.0996   9
  -4  -4  -2 35.3555  4.5369   2
  -4   4  -2 38.1891  4.0401   7
  -5  -4  -2 52.4680  6.0355   2
   5  -4   2 79.0066  5.7517   9
   5  -4   2 76.3499  5.5180   5
   6  -4   2 55.7516  4.3527   5
  -6  -4  -2 46.5154  5.3290  13
   6  -4   2 51.3386  4.5189  12
   6  -4   2 48.6240  3.5873  11
   6  -4   2 42.1854  5.0812   1
  -7  -4  -2 6.85205 2.56511  13
   7  -4   2 4.34757 2.54757   1
   8  -4   2 12.7911  2.9628   1
  -8  -4  -2 16.5518  2.9163  13
   9  -4   2 6.48555 2.00267   1
  -9   4  -2 8.91167 1.27327   4
  -9   4  -2 6.63401 1.66719  12
   9   4   2 7.01919 1.41789   4
   9  -5  -2 5.40863 1.61448   1
  -9   5   2 6.27166 1.60483  12
  -9   5   2 7.70479 1.17445   4
  -8  -5   2 13.6735  2.3345  13
   8  -5  -2 10.1807  2.4719   1
  -8   5   2 13.9523  2.3924  12
  -7  -5   2 3.00712 1.97398  13
   7  -5  -2 2.57210 2.19074   1
   7  -5  -2 1.93658 1.25239  11
   6  -5  -2 -1.2004  2.1784   1
   6  -5  -2 2.42194 1.28289  11
  -6  -5   2 1.79684 2.07733  13
   5  -5  -2 7.91189 2.68178   1
   5  -5  -2 8.61081 2.26746  12
   5  -5  -2 7.15418 1.48636  11
   5  -5  -2 9.12269 2.16191   5
  -5  -5   2 8.18537 2.55191  13
   4  -5  -2 8.53819 1.47186  11
   4  -5  -2 10.1140  2.3377   5
   3  -5  -2 137.473   8.441   9
   3  -5  -2 119.761   7.845   6
   3   5  -2 110.141   8.237   2
   2  -5  -2 30.4379  3.4293   9
   2  -5  -2 29.5027  3.1439   6
   2   5  -2 30.1566  3.7144   2
   1  -5  -2 56.4658  4.5853   6
  -1  -5   2 53.8169  6.2432  10
   1  -5  -2 57.0584  4.5647   9
   1   5  -2 62.9808  4.7279   2
   0  -5   2 39.5085  3.8965   9
   0  -5   2 34.9051  4.7177  10
   0  -5  -2 37.1429  3.4463   6
   0   5  -2 30.6932  3.8378   7
   1  -5   2 236.559  15.449  10
   1  -5   2 218.587  13.766   9
  -1  -5  -2 222.643  13.378   2
  -1   5  -2 228.480  14.160   7
  -2  -5  -2 27.0619  3.8670   2
   2  -5   2 31.2513  3.7153   9
  -2   5  -2 22.8902  3.2668   7
   3  -5   2 49.9446  4.8368   9
  -3  -5  -2 34.9371  4.6929   2
   4  -5   2 56.2005  5.4690   9
   4  -5   2 54.4642  5.0726   5
   5  -5   2 81.3580  5.9395   5
   5  -5   2 79.9669  4.7005  11
   5  -5   2 75.1928  6.8903   1
   5  -5   2 77.5263  6.2830   9
  -5  -5  -2 77.7935  6.8131  13
   5  -5   2 78.2360  6.0657  12
   6  -5   2 3.86782 1.40647  11
   6  -5   2 1.87580 1.68827   5
   6  -5   2 0.80969 2.54806   1
   6  -5   2 0.05200 1.65704  12
  -6  -5  -2 2.15614 2.28526  13
   7  -5   2 0.69392 1.24882  11
   7  -5   2 -1.0672  2.1542   1
  -7  -5  -2 -0.9036  1.8568  13
   8  -5   2 -1.0439  1.8056   1
  -8  -5  -2 1.85383 1.65498  13
  -9   5  -2 2.26000 1.11430  12
  -8  -6   2 10.5552  1.7255  13
   8  -6  -2 8.69400 1.12730  11
   8  -6  -2 7.90394 1.80841   1
  -8   6   2 10.9450  1.8519  12
   7  -6  -2 13.2782  1.5482  11
   7  -6  -2 10.9366  2.4185   1
  -7  -6   2 14.1700  2.3562  13
   6  -6  -2 -0.9262  1.9313   1
  -6  -6   2 -0.0743  1.6422  13
   6  -6  -2 1.17756 1.09057  11
   5  -6  -2 6.31509 2.59006   1
   5  -6  -2 4.07015 1.24119  11
  -5  -6   2 4.46121 2.14984  13
   4  -6  -2 54.5001  4.6434   5
   4  -6  -2 37.5322  4.5770   1
  -4  -6   2 41.0798  4.7546  13
   4  -6  -2 54.3747  3.2521  11
  -3  -6   2 11.8570  2.7395  13
   3  -6  -2 15.5491  2.6573   5
   3  -6  -2 6.59259 2.63009   1
   3  -6  -2 11.4083  1.3752  11
   2  -6  -2 107.485   7.018   6
   2  -6  -2 102.826   5.133  11
   1  -6  -2 1.99998 1.72388   6
   1  -6   2 220.104  13.220   5
   1  -6   2 219.129  13.640   9
   2  -6   2 71.1384  5.8666   9
   2  -6   2 72.2554  5.7927   5
   2  -6   2 68.5463  6.0206  12
   3  -6   2 156.565  10.696   9
   3  -6   2 169.802  10.747  12
   3  -6   2 156.899  10.269   5
   4  -6   2 60.0119  4.0327  11
   4  -6   2 68.8871  5.4450  12
  -4  -6  -2 59.1929  6.0912  13
   4  -6   2 72.1132  5.7955   9
   4  -6   2 68.3690  5.4049   5
   5  -6   2 38.8716  3.8766   5
  -5  -6  -2 32.4440  4.3130  13
   5  -6   2 38.9222  2.9191  11
   5  -6   2 37.2252  3.8059  12
   6  -6   2 17.3634  2.5445  12
   6  -6   2 21.8233  2.6211   5
   6  -6   2 22.8945  2.0844  11
   6  -6   2 19.6605  3.4560   1
  -6  -6  -2 20.7176  3.2315  13
  -7  -6  -2 5.49922 1.79335  13
   7  -6   2 8.94607 1.32896  11
   7  -6   2 6.17180 2.30101   1
  -8  -6  -2 7.06379 1.43693  13
  -8   6  -2 9.82125 1.58324  12
   7  -7  -2 20.4169  1.4023  11
  -7  -7   2 15.5840  1.9499  13
   6  -7  -2 4.64762 0.96810  11
  -6  -7   2 8.00300 1.73116  13
   6  -7  -2 4.77238 1.61907   1
   5  -7  -2 1.62668 1.67520   1
   5  -7  -2 2.32980 0.91279  11
  -5  -7   2 3.18810 1.68238  13
   4  -7  -2 1.43615 1.66184   1
  -4  -7   2 -0.8432  1.5834  13
   4  -7  -2 0.34981 0.81187  11
   3  -7  -2 59.9760  4.4318   5
  -3  -7   2 52.4017  4.6920  13
   3  -7  -2 51.6132  3.0187  11
   2  -7  -2 35.4279  2.1288  11
   2  -7   2 89.2470  6.2952   5
   2  -7   2 90.1479  6.6255   9
  -3  -7  -2 75.8075  6.6932  13
   3  -7   2 89.0750  6.2758   5
   3  -7   2 89.9813  6.6168   9
   3  -7   2 96.0860  4.6757  11
   3  -7   2 90.2898  6.5096  12
  -4  -7  -2 65.3589  5.8495  13
   4  -7   2 73.3303  5.3080   5
   4  -7   2 70.6450  4.0111  11
   4  -7   2 79.4026  5.5388  12
  -5  -7  -2 10.3627  2.3602  13
   5  -7   2 17.2285  2.3440   5
   5  -7   2 17.2811  1.6114  11
   5  -7   2 19.7798  2.4900  12
  -6  -7  -2 2.80589 1.46478  13
   6  -7   2 5.58244 0.97890  11
  -7  -7  -2 1.38516 0.90769  13
   5  -8  -2 0.50933 0.44781  11
  -5  -8   2 0.94226 1.03375  13
  -4  -8   2 4.64548 1.46112  13
   3  -8   2 10.2092  1.7885   5
   4  -8   2 13.3735  1.0316  11
   5  -8   2 5.94715 0.69407  11
  -5  -8  -2 3.36612 1.16367  13
  11   0  -3 -1.0505  1.1040   3
 -11   0   3 0.89087 0.99797   3
 -10   0   3 -0.9222  1.4667   3
  10   0  -3 1.44066 1.86894   3
 -10   0   3 -0.1031  1.7003  12
  -9   0   3 -0.4105  1.8290  12
   9   0  -3 -0.1581  1.0004   4
  -9   0   3 1.21220 2.03507   3
  -8   0   3 53.6358  6.2886  10
   8   0  -3 49.5718  3.3129   8
   8   0  -3 50.7352  3.2997   4
  -8   0   3 43.6723  4.7350  12
  -8   0   3 48.0527  2.9968   4
   7   0  -3 -1.7002  0.9444   8
  -7   0   3 0.35636 0.88888   8
  -6   0   3 220.964  15.008   7
   6   0  -3 245.674  11.756   8
  -6   0   3 242.840  11.612   8
  -5   0   3 743.173  43.568   7
   5   0  -3 805.158  35.587   8
   4   0  -3 884.171  40.473   8
  -4   0   3 875.283  49.276   7
   4   0  -3 909.110  44.159   2
  -3   0   3 439.907  24.665   7
   3   0  -3 419.389  20.189   8
   3   0  -3 462.443  22.085   2
   2   0  -3 0.03759 0.51152   2
  -2   0   3 0.09043 0.81763   7
   1   0  -3 24.9102  1.6371   2
   0   0  -3 1091.57   52.56   2
   0   0  -3 1045.80   57.90   7
  -2   0  -3 2.47340 0.85511   7
  -2   0  -3 1.05769 0.90689   2
  -3   0  -3 309.919  16.639   7
   3   0   3 278.485  13.528   8
  -3   0  -3 295.167  13.526   8
  -3   0  -3 277.397  15.083   2
  -4   0  -3 748.507  33.521   8
   4   0   3 755.164  33.577   8
  -4   0  -3 695.652  40.876   7
   5   0   3 0.61742 0.77937   8
  -5   0  -3 -0.2720  1.1571   7
  -5   0  -3 -0.0983  0.7064   8
   6   0   3 32.0049  2.6670   8
  -6   0  -3 28.1087  2.3810   8
  -6   0  -3 23.5634  3.5748   7
   7   0   3 32.4791  2.7814   8
  -7   0  -3 34.9183  2.4416   8
   7   0   3 34.9688  4.1843   1
   7   0   3 28.6736  2.7039   4
  -7   0  -3 36.2960  2.4942   4
   8   0   3 40.3398  4.7184   1
   8   0   3 52.3191  3.2677   4
   9   0   3 2.01433 2.18513   1
  -9   0  -3 -0.4765  1.8520   3
 -10   0  -3 15.7873  1.9634   3
  10   0   3 9.09663 2.20248   1
  10   0   3 12.0884  2.1362   3
  11  -1  -3 3.37238 1.02570   3
 -11   1   3 4.06037 1.33886  12
 -10  -1   3 11.9242  2.4061  12
  10  -1  -3 12.3288  2.1690   3
 -10  -1   3 12.3466  1.8350   3
 -10   1   3 7.82865 2.16007  12
   9  -1  -3 16.8661  3.1139   1
   9  -1  -3 8.90417 2.47126   3
  -9  -1   3 14.8949  3.0679  12
  -9  -1   3 13.2657  2.3271   3
   9   1  -3 15.2219  1.8520   4
  -9   1   3 13.8594  1.5152   4
  -9   1   3 15.4847  2.7970  12
   8  -1  -3 13.0344  3.0813   3
  -8  -1   3 12.6840  2.9565  12
   8  -1  -3 13.6395  3.1376   1
  -8  -1   3 21.6655  4.3129  10
  -8  -1   3 11.2256  2.4709   3
   8   1  -3 11.9437  1.9235   8
  -8   1   3 13.3922  1.8624   8
  -8   1   3 18.1805  2.9690  12
   8   1  -3 16.8745  2.0899   4
  -8   1   3 13.8176  1.7430   4
   7  -1  -3 7.60836 1.35321   4
  -7  -1   3 11.1714  3.0738  10
  -7   1   3 11.7455  1.7757   8
   7   1  -3 8.81046 1.64995   8
  -7   1   3 9.88996 1.60669   4
  -6  -1   3 14.9139  3.1544   7
  -6  -1   3 15.5205  1.2928   8
  -6  -1   3 22.1197  3.6623  10
   6  -1  -3 16.2723  1.6131   8
  -6   1   3 10.6533  2.4811   7
   6   1  -3 15.7082  2.0080   8
   5  -1  -3 267.699  12.199   8
  -5  -1   3 261.006  12.011   8
  -5  -1   3 301.156  16.660  10
  -5  -1   3 212.621  15.564   7
  -5   1   3 238.842  15.303   7
   5   1  -3 265.041  12.549   8
   5   1  -3 254.949  13.754   2
   4  -1  -3 11.0987  1.1704   8
  -4  -1   3 8.96321 1.98193   7
  -4  -1   3 10.4919  1.0262   8
  -4  -1   3 13.0176  2.3198  10
   4   1  -3 11.3957  1.6107   2
   4   1  -3 12.4822  1.4271   8
  -4   1   3 13.3894  1.9483   7
  -3  -1   3 1456.26   79.66  10
   3  -1  -3 1361.14   63.58   8
  -3  -1   3 1417.53   63.51   8
  -3  -1   3 1303.04   77.33   7
   3   1  -3 1480.98   69.95   2
  -3   1   3 1464.61   77.00   7
   2  -1  -3 555.650  28.912   2
  -2  -1   3 576.616  33.332  10
   2   1  -3 570.703  29.166   2
  -2   1   3 631.417  31.944   7
   1   1  -3 184.024   9.408   2
  -1   1   3 179.870   9.972   7
   0  -1  -3 3247.23  157.47   2
   0   1  -3 3171.81  157.19   2
  -1  -1  -3 2808.03  144.09   7
  -1  -1  -3 2750.30  130.93   2
  -1   1  -3 2575.29  144.15   7
  -1   1  -3 2516.31  130.36   2
  -2  -1  -3 1650.88   72.95   8
  -2  -1  -3 1671.36   80.60   2
  -2   1  -3 1561.72   79.93   2
  -3  -1  -3 885.150  44.518   2
  -3  -1  -3 925.557  48.963   7
  -3  -1  -3 874.158  39.857   8
  -3   1  -3 912.536  48.656   7
  -3   1  -3 831.518  40.155   8
   4  -1   3 343.607  15.111   8
  -4  -1  -3 320.898  17.324   2
  -4  -1  -3 327.458  14.869   8
  -4  -1  -3 322.910  19.074   7
  -4   1  -3 312.826  18.641   7
  -4   1  -3 321.885  15.310   8
   4   1   3 310.067  15.284   8
  -5  -1  -3 44.1943  2.4843   8
  -5  -1  -3 46.0622  4.8527   7
   5   1   3 43.9640  3.1353   8
  -5   1  -3 42.5074  4.2655   7
  -5   1  -3 48.9283  3.1923   8
   6   1   3 111.804   6.306   8
  -6   1  -3 112.916   6.267   8
   7  -1   3 22.9412  1.9216   4
  -7  -1  -3 15.6403  2.8510   3
   7  -1   3 21.9007  3.4557   1
   7   1   3 18.9996  2.3645   8
  -7   1  -3 24.4813  2.4115   8
   7   1   3 22.6656  3.4377   1
  -7   1  -3 22.1760  2.1128   4
  -7   1  -3 27.9603  3.2726  12
   7   1   3 17.5644  2.4344   4
  -8  -1  -3 31.8536  3.3879   3
   8  -1   3 26.6300  3.8254   3
   8  -1   3 25.6590  3.9135   1
   8   1   3 28.0733  2.7547   4
  -8   1  -3 32.8013  3.5247  12
  -8   1  -3 29.8651  2.3510   4
   8   1   3 34.0336  4.0737   1
   9  -1   3 2.21030 2.25219   1
   9  -1   3 7.79033 2.34439   3
  -9  -1  -3 4.50807 1.79884   3
   9   1   3 2.76123 2.26469   1
   9   1   3 6.52917 1.33266   4
  10  -1   3 11.1711  1.7534   3
 -10  -1  -3 9.81132 1.32386   3
  10  -1   3 6.27844 2.02979   1
 -10   1  -3 13.0346  1.9997   3
  10   1   3 7.47914 1.99629   1
  10  -2  -3 2.54853 1.30969   3
  10  -2  -3 4.80457 2.02407   1
  10   2  -3 5.54851 1.16840   4
 -10   2   3 6.22673 1.85924  12
  -9  -2   3 38.9417  3.0931   3
   9  -2  -3 34.3006  4.2578   1
  -9  -2   3 32.4600  4.0852  12
   9  -2  -3 34.6526  3.2988   3
  -9   2   3 43.8390  2.7977   4
   9   2  -3 30.1066  2.7692   4
  -9   2   3 40.4364  4.1667  12
  -8  -2   3 11.9933  2.1722   3
   8  -2  -3 10.5656  2.4317   3
  -8  -2   3 11.5111  2.9549  12
   8  -2  -3 11.2134  2.9897   1
   8   2  -3 8.45300 1.91065   4
  -8   2   3 10.1067  2.5036  12
  -8   2   3 11.1791  1.6675   4
  -8   2   3 9.39531 1.76401   8
   8   2  -3 11.6183  1.9787   8
   7  -2  -3 31.7038  4.1645   1
  -7  -2   3 28.3553  5.0016  10
   7  -2  -3 33.9894  3.6961   3
  -7  -2   3 37.4462  3.3406   3
   7   2  -3 40.5101  3.4138   8
  -7   2   3 29.2468  2.9865   8
  -6  -2   3 119.281   9.748  10
  -5  -2   3 58.8583  6.0422  10
   5   2  -3 41.1270  3.8948   2
  -5   2   3 44.6603  3.9104   7
  -4  -2   3 239.210  15.214  10
   4  -2  -3 224.463  12.619   6
   4   2  -3 240.719  12.843   2
  -4   2   3 236.991  13.687   7
  -3  -2   3 779.191  44.387  10
   3   2  -3 750.247  38.702   2
  -3   2   3 777.654  42.164   7
   1  -2  -3 378.315  19.548   2
  -1  -2   3 387.629  22.681  10
   1   2  -3 385.664  19.482   2
  -1   2   3 383.727  20.994   7
   0  -2  -3 734.231  35.618   2
   0  -2   3 675.800  40.493  10
   0   2  -3 712.106  35.118   2
  -1  -2  -3 511.748  24.790   2
  -1   2  -3 448.838  23.820   2
  -1   2  -3 491.709  26.793   7
  -2  -2  -3 296.042  18.189   7
   2  -2   3 322.585  19.142  10
  -2  -2  -3 335.705  17.101   2
  -2   2  -3 323.650  18.124   7
  -3  -2  -3 279.590  15.722   2
  -3  -2  -3 285.826  17.077   7
  -3   2  -3 295.445  16.617   7
  -4  -2  -3 60.4800  5.6881   7
  -4  -2  -3 52.7359  4.8444   2
  -4   2  -3 55.6740  4.3456   7
  -5  -2  -3 133.735  10.237   7
  -5  -2  -3 156.540   9.426   2
  -5   2  -3 144.786   7.694   8
  -6   2  -3 9.02152 1.67216   8
  -7  -2  -3 21.7547  2.7549   3
   7  -2   3 24.4713  3.7349   1
   7  -2   3 22.4290  3.3414   3
  -7   2  -3 24.0621  2.5135   8
   7   2   3 21.4040  2.6289   8
   7   2   3 20.4124  3.2366   1
  -7   2  -3 18.6032  2.1643   4
   8  -2   3 46.4395  4.1712   3
  -8  -2  -3 37.7614  3.3877   3
   8  -2   3 39.9978  4.6728   1
   8   2   3 30.8094  3.0827   4
  -8   2  -3 44.2000  3.0816   4
   8   2   3 45.2265  4.5316   1
  -8   2  -3 46.4550  4.0105  12
   9  -2   3 -0.7049  2.0046   1
   9  -2   3 1.50199 1.61066   3
  -9  -2  -3 0.23381 1.06956   3
  -9   2  -3 0.42245 0.97842   4
  -9   2  -3 0.37937 1.49556  12
   9   2   3 -0.1904  1.1600   4
  10  -2   3 2.52939 1.63026   1
  10  -3  -3 19.7006  2.5625   1
 -10   3   3 21.7544  2.5875  12
 -10   3   3 18.1092  1.4361   4
  10   3  -3 20.4096  1.7146   4
   9  -3  -3 17.5951  3.1593   1
  -9   3   3 26.3043  2.2018   4
   9   3  -3 20.0872  2.1671   4
  -9   3   3 27.1999  3.2561  12
   8  -3  -3 10.8601  1.9494   3
   8  -3  -3 10.1284  2.8039   1
  -8   3   3 13.9078  1.8860   4
  -8   3   3 13.4252  2.5707  12
   7  -3  -3 3.18673 1.76315   3
   7  -3  -3 4.53631 2.55109   1
  -7  -3   3 3.67481 1.58595   3
  -6  -3   3 52.9780  7.5351  10
   6   3  -3 93.2768  6.0547   2
  -5  -3   3 142.614  11.647  10
   5   3  -3 160.956   9.466   2
   4  -3  -3 40.8330  3.5919   6
  -4  -3   3 53.7462  5.9650  10
   4   3  -3 41.5502  3.9447   2
  -3  -3   3 898.291  53.624  10
   3  -3  -3 901.424  47.472   6
  -3  -3   3 937.016  46.961   2
   3   3  -3 973.239  46.907   2
  -2  -3   3 42.3044  4.7196  10
  -2  -3   3 39.9424  3.5896   2
   2   3  -3 38.6742  3.4538   2
   1  -3  -3 402.764  20.262   2
  -1  -3   3 379.958  23.500  10
   1   3  -3 386.834  20.102   2
   0  -3   3 540.738  32.061  10
   0  -3  -3 554.560  28.079   2
   0   3  -3 540.812  27.429   2
   1  -3   3 212.290  13.826  10
  -1  -3  -3 230.300  12.336   2
  -1   3  -3 210.032  12.846   7
   2  -3   3 230.633  14.745  10
  -2  -3  -3 232.150  13.233   2
  -2   3  -3 231.827  13.725   7
   3  -3   3 22.5694  2.6956   9
  -3  -3  -3 16.3059  2.8334   2
  -3   3  -3 20.1776  2.4701   7
   4  -3   3 15.7231  2.3476   9
  -4  -3  -3 12.8991  2.6372   2
  -4   3  -3 15.4527  2.3601   7
   5  -3   3 32.0151  3.4324   9
  -5  -3  -3 32.5092  4.3005   2
  -5   3  -3 29.9971  3.5936   7
  -6  -3  -3 25.5256  2.4448   3
   6  -3   3 24.8066  2.8598   3
   6  -3   3 18.3886  3.4989   1
  -7  -3  -3 5.64617 2.55936  13
   7  -3   3 8.61840 2.06071   3
   7  -3   3 2.90771 2.64306   1
  -7  -3  -3 5.24930 1.34047   3
  -7   3  -3 3.40490 1.59049   8
   8  -3   3 8.26018 2.79362   1
   8  -3   3 10.0523  1.7292   3
  -8   3  -3 8.25051 1.58135   4
   9  -3   3 -0.4311  1.8632   1
  -9   3  -3 1.60413 1.00386   4
  -9   3  -3 1.76186 1.41905  12
   9   3   3 -1.1087  1.0854   4
  10  -3   3 7.26140 1.69505   1
 -10   4   3 8.40709 1.59579  12
   9  -4  -3 0.32717 1.77919   1
  -9   4   3 1.53067 1.16892   4
  -9   4   3 3.04008 1.68862  12
   9   4  -3 1.26417 1.28137   4
   8  -4  -3 7.92645 2.58908   1
  -8   4   3 18.1308  2.6940  12
  -7  -4   3 28.2105  3.7616  13
   7  -4  -3 22.5643  3.6312   1
   6  -4  -3 68.2239  4.1607  11
   6  -4  -3 64.9430  5.9600   1
  -6  -4   3 64.9814  5.8600  13
   5   4  -3 5.61937 2.15377   2
   4  -4  -3 11.2330  2.1119   6
  -4  -4   3 10.2774  3.3212  10
   4   4  -3 11.4333  2.4370   2
  -3  -4   3 261.528  17.280  10
   3  -4  -3 258.156  14.334   6
   3  -4  -3 270.816  15.383   9
   3   4  -3 245.374  14.583   2
   2  -4  -3 11.9425  2.0099   6
  -2  -4   3 13.4882  3.2509  10
   2  -4  -3 13.3467  2.0326   9
   2   4  -3 11.6248  2.1400   2
   1  -4  -3 557.820  29.803   6
  -1  -4   3 574.593  34.254  10
   1   4  -3 587.516  29.420   2
   0  -4  -3 417.248  22.011   6
   0  -4  -3 398.118  22.135   2
   0  -4   3 421.104  25.638  10
   0   4  -3 431.592  21.518   2
  -1  -4  -3 86.3296  6.1461   2
   1  -4   3 83.8830  6.9362  10
  -1   4  -3 75.9041  5.8595   7
  -2  -4  -3 97.5828  6.8503   2
   2  -4   3 90.0894  6.5239   9
  -2   4  -3 86.8707  6.4009   7
   3  -4   3 70.2206  5.4987   9
  -3  -4  -3 71.6436  6.5007   2
  -3   4  -3 66.7596  5.3168   7
   4  -4   3 49.2256  4.5812   9
  -4  -4  -3 34.2198  4.5795   2
  -4   4  -3 39.6155  4.2168   7
   5  -4   3 126.116   8.216   9
   5  -4   3 114.498   6.324  11
   5  -4   3 114.635   7.713   5
   6  -4   3 6.34118 1.57930  11
   6  -4   3 8.56797 2.15075   5
   6  -4   3 6.87118 2.82620   1
  -6  -4  -3 8.09228 2.88635  13
   6  -4   3 8.11501 2.11030   9
   6  -4   3 9.17174 2.20597  12
   7  -4   3 4.18697 2.53539   1
  -7  -4  -3 6.52401 2.51435  13
  -8  -4  -3 13.6455  2.8217  13
   8  -4   3 16.1225  3.0752   1
  -8   4  -3 18.5788  1.9805   4
   9  -4   3 3.94374 1.88035   1
   9   4   3 2.18125 1.11347   4
  -9   4  -3 3.44233 1.38616  12
  -9   4  -3 2.37411 1.00060   4
   9  -5  -3 0.69465 1.39046   1
  -9   5   3 1.03968 1.01783   4
  -9   5   3 1.91947 1.34171  12
  -8  -5   3 8.96858 2.05132  13
   8  -5  -3 7.59297 2.21395   1
  -8   5   3 10.8564  2.2325  12
   7  -5  -3 26.2636  2.3492  11
  -7  -5   3 23.7004  3.3348  13
   7  -5  -3 29.7148  3.7308   1
  -6  -5   3 7.35356 2.48957  13
   6  -5  -3 8.69793 1.57626  11
   6  -5  -3 8.17678 2.65740   1
   5  -5  -3 95.8032  6.2423   5
   5  -5  -3 71.9721  6.5974   1
   5  -5  -3 93.9308  4.9785  11
  -5  -5   3 85.7154  6.9923  13
   4  -5  -3 3.44625 1.21184  11
   4  -5  -3 5.29517 1.95664   5
   3  -5  -3 7.92262 1.98367   6
   3   5  -3 5.94645 2.27181   2
   2  -5  -3 27.6186  3.0748   6
   2  -5  -3 31.8695  3.3309   9
  -2  -5   3 28.8597  4.6758  10
   2   5  -3 21.7075  3.1400   2
   1  -5  -3 112.688   7.203   6
  -1  -5   3 104.561   9.044  10
   1   5  -3 113.388   7.196   2
   0  -5   3 70.9502  5.7054   9
   0  -5  -3 77.4190  5.4200   6
   0  -5   3 82.1460  7.2102  10
   0   5  -3 75.6891  6.0373   7
  -1  -5  -3 32.8994  4.1695   2
   1  -5   3 31.7397  4.7753  10
   1  -5   3 28.1764  3.5745   9
  -1   5  -3 28.8534  3.7282   7
   2  -5   3 3.91879 2.08136   9
  -2  -5  -3 3.72138 2.21827   2
  -2   5  -3 3.46336 1.78517   7
  -3  -5  -3 21.9438  3.7779   2
   3  -5   3 24.8116  3.3950   9
   4  -5   3 128.779   8.922  12
   4  -5   3 137.058   9.235   9
   4  -5   3 141.142   8.853   5
  -4  -5  -3 120.063   9.506  13
   5  -5   3 12.6372  2.6593   5
   5  -5   3 18.1560  3.7480   1
   5  -5   3 21.9138  2.2332  11
   5  -5   3 20.8519  3.2452   9
   5  -5   3 27.2289  3.1945  12
  -5  -5  -3 16.8579  3.6291  13
   6  -5   3 6.92457 2.05022  12
  -6  -5  -3 5.08498 2.47166  13
   6  -5   3 9.28780 1.73535  11
   6  -5   3 13.5485  2.2786   5
   6  -5   3 7.39002 3.02740   1
   7  -5   3 26.8564  2.4178  11
  -7  -5  -3 22.8039  3.4488  13
   7  -5   3 25.3316  3.6875   1
   8  -5   3 2.17758 1.94230   1
  -8  -5  -3 2.62786 1.63798  13
  -8  -6   3 2.90604 1.26987  13
   8  -6  -3 1.58493 0.82126  11
   8  -6  -3 -0.4791  1.2947   1
  -8   6   3 0.00016 1.32871  12
  -7  -6   3 1.01612 1.42548  13
   7  -6  -3 -0.4544  1.6798   1
   7  -6  -3 0.00549 0.97233  11
  -7   6   3 1.32259 1.67021  12
   6  -6  -3 8.76458 2.43316   1
   6  -6  -3 11.1142  1.5136  11
  -6  -6   3 6.54697 2.11042  13
  -5  -6   3 16.0636  2.9811  13
   5  -6  -3 14.3122  2.9658   1
   5  -6  -3 16.6432  1.7689  11
  -4  -6   3 6.81141 2.39270  13
   4  -6  -3 9.25757 1.36112  11
   4  -6  -3 13.5467  2.9064   1
   4  -6  -3 13.5124  2.4101   5
   3  -6  -3 95.4819  7.7211   1
  -3  -6   3 115.892   8.195  13
   3  -6  -3 130.262   7.655   5
   3  -6  -3 112.235   5.661  11
   2  -6  -3 56.0887  4.7900   1
   2  -6  -3 65.6725  3.4069  11
  -2  -6   3 60.7468  5.5212  13
   2  -6  -3 67.7374  5.0265   6
   1  -6  -3 139.325   8.628   6
   0  -6   3 12.8027  3.5852  10
   1  -6   3 298.311  17.751   9
   1  -6   3 289.559  17.042   5
   2  -6   3 25.9857  3.6988   5
   2  -6   3 33.3446  4.0468   9
   2  -6   3 31.0547  4.0022  12
   3  -6   3 27.3968  3.6233  12
  -3  -6  -3 25.6711  3.9123  13
   3  -6   3 29.4632  3.7668   5
   3  -6   3 24.2050  3.5801   9
   4  -6   3 33.2859  3.8339  12
   4  -6   3 35.8518  3.9810   5
  -4  -6  -3 28.1192  4.0692  13
   4  -6   3 37.6051  2.7726  11
   4  -6   3 34.8210  4.1445   9
   5  -6   3 11.6354  2.3695   5
   5  -6   3 11.7439  1.6846  11
  -5  -6  -3 14.8216  3.0373  13
   5  -6   3 9.99138 2.28337  12
   5  -6   3 14.2152  2.6532   9
  -6  -6  -3 35.7228  4.1737  13
   6  -6   3 37.8391  2.8330  11
   6  -6   3 32.5883  3.4394  12
   6  -6   3 43.1831  3.4894   5
  -7  -6  -3 3.74779 1.62001  13
   7  -6   3 5.16567 1.14485  11
  -8  -6  -3 1.59018 1.04274  13
  -8   6  -3 3.19773 1.15541  12
   7  -7  -3 7.17220 0.89523  11
   7  -7  -3 6.79301 1.37960   1
  -7  -7   3 6.76378 1.35168  13
   6  -7  -3 4.49148 0.91669  11
   6  -7  -3 4.80249 1.54453   1
  -6  -7   3 3.49911 1.41338  13
   5  -7  -3 5.01705 0.99881  11
  -5  -7   3 4.26679 1.71415  13
   5  -7  -3 4.91477 1.75536   1
   4  -7  -3 56.5617  3.0671  11
   4  -7  -3 46.2496  4.2600   1
  -4  -7   3 54.7575  4.6124  13
   3  -7  -3 9.71169 2.14252   1
  -3  -7   3 9.75394 2.14326  13
   3  -7  -3 9.26621 1.07741  11
   2  -7  -3 46.3562  2.5347  11
   1  -7   3 24.5316  3.2241   5
   1  -7   3 31.9850  3.6746   9
   2  -7   3 99.7389  7.0949   5
   2  -7   3 99.1000  7.4190   9
   2  -7   3 116.853   7.691  12
   3  -7   3 11.7957  2.4398   9
   3  -7   3 10.3582  1.3614  11
   3  -7   3 8.28508 2.18814   5
   3  -7   3 8.18593 2.27681  12
   4  -7   3 11.6008  1.4586  11
  -4  -7  -3 14.4097  2.7962  13
   4  -7   3 12.7291  2.3244  12
   4  -7   3 10.9636  2.1674   5
   5  -7   3 3.21990 1.44317   5
   5  -7   3 1.72752 0.99856  11
  -5  -7  -3 2.62138 1.75495  13
   5  -7   3 2.49057 1.54025  12
  -6  -7  -3 -0.2812  1.2649  13
   6  -7   3 -0.0776  0.7768  11
  -5  -8   3 2.13601 1.05099  13
   5  -8  -3 1.72740 0.47901  11
  -4  -8   3 -1.1771  1.0562  13
   2  -8   3 55.1945  4.1200   5
   3  -8   3 11.0358  1.8061   5
   4  -8   3 0.84094 0.59611  11
   4  -8   3 0.08236 1.17291  12
  11   0  -4 -0.6637  1.0881   3
 -11   0   4 0.96002 1.24800  12
 -11   0   4 0.43819 0.95575   3
  10   0  -4 32.4764  3.2660   3
 -10   0   4 28.8575  3.5607  12
 -10   0   4 32.4664  3.0057   3
  -9   0   4 34.8674  3.7668   3
  -9   0   4 36.3017  4.3897  12
   9   0  -4 49.7725  2.6880   4
   8   0  -4 12.7292  1.7445   4
  -8   0   4 12.7678  1.4227   4
  -8   0   4 15.6639  3.7886  10
   8   0  -4 9.74753 1.54663   8
  -8   0   4 12.5382  2.8135  12
  -7   0   4 173.477   8.939   4
   7   0  -4 195.660   9.508   8
  -7   0   4 188.836   9.254   8
  -6   0   4 207.809  14.464   7
  -6   0   4 235.110  11.201   8
   6   0  -4 237.670  11.352   8
   5   0  -4 1788.82   76.49   8
  -5   0   4 1585.49   92.86   7
   4   0  -4 224.546  10.806   8
   4   0  -4 230.446  11.728   2
  -4   0   4 219.377  13.460   7
   3   0  -4 624.253  29.655   2
   3   0  -4 582.127  27.112   8
  -3   0   4 575.778  32.974   7
  -2   0   4 405.187  23.175   7
   2   0  -4 430.679  20.920   2
   1   0  -4 2871.53  140.75   2
   0   0  -4 1255.84   68.66   7
   0   0  -4 1277.65   62.35   2
  -1   0  -4 361.953  19.295   2
  -1   0  -4 399.986  21.087   7
  -2   0  -4 71.8314  4.4696   2
   2   0   4 71.5286  3.8059   8
  -2   0  -4 78.7492  4.6580   7
  -2   0  -4 68.9535  3.7393   8
  -3   0  -4 430.524  21.749   2
  -3   0  -4 445.335  23.829   7
   3   0   4 414.406  19.513   8
  -3   0  -4 405.427  19.465   8
   4   0   4 35.0247  2.5007   8
  -4   0  -4 35.3643  3.6014   7
  -4   0  -4 38.9566  2.5215   8
  -5   0  -4 16.5213  1.7191   8
   5   0   4 15.0464  1.7199   8
  -5   0  -4 19.0237  2.8426   7
   6   0   4 234.116  11.684   8
  -6   0  -4 237.935  11.488   8
  -7   0  -4 25.6455  1.9873   8
   7   0   4 27.0980  2.4885   4
  -7   0  -4 24.0346  1.9904   4
   7   0   4 25.4913  3.6835   1
   8   0   4 3.70301 2.36650   1
   8   0   4 4.89286 1.41600   4
  -9   0  -4 11.8313  2.3962   3
   9   0   4 13.2776  2.8124   1
  10   0   4 17.1162  2.5500   1
 -10   0  -4 18.8015  2.0147   3
  10   0   4 27.7491  2.5927   3
  11  -1  -4 2.13068 0.97500   3
 -11   1   4 1.95473 1.31861  12
 -10  -1   4 0.81689 1.68879  12
 -10  -1   4 2.03770 1.50782   3
  10  -1  -4 4.59900 1.82493   3
 -10   1   4 3.25374 1.84218  12
   9  -1  -4 29.8413  3.4579   3
  -9  -1   4 30.3696  3.1666   3
  -9  -1   4 27.4492  3.9291  12
  -9   1   4 31.2734  3.8354  12
   9   1  -4 30.3120  2.5419   4
  -9   1   4 39.8148  2.3679   4
  -8  -1   4 105.520   8.128  12
   8  -1  -4 105.895   7.212   3
  -8  -1   4 115.365   9.680  10
   8   1  -4 103.994   6.263   8
  -8   1   4 112.791   5.867   4
  -8   1   4 107.912   6.117   8
   8   1  -4 116.558   6.151   4
  -8   1   4 110.701   7.954  12
  -7  -1   4 67.1259  7.4834  10
   7  -1  -4 71.1010  4.1781   4
   7   1  -4 84.4011  4.9927   8
  -7   1   4 80.5513  4.8344   8
  -7   1   4 87.9959  4.6098   4
  -6  -1   4 135.194  10.918   7
  -6  -1   4 172.690   7.764   8
   6  -1  -4 170.490   8.052   8
  -6  -1   4 175.920  11.808  10
  -6   1   4 138.452  10.589   7
   6   1  -4 167.221   8.531   8
   5  -1  -4 469.749  21.985   8
  -5  -1   4 395.779  27.404   7
  -5  -1   4 524.948  28.807  10
  -5  -1   4 499.185  21.840   8
   5   1  -4 516.691  22.427   8
  -5   1   4 432.941  27.146   7
   5   1  -4 494.115  24.542   2
  -4  -1   4 110.074   7.433  10
  -4  -1   4 98.5815  4.9349   8
  -4  -1   4 77.8530  6.6536   7
   4  -1  -4 100.559   5.058   8
   4   1  -4 99.7501  5.2920   8
  -4   1   4 99.3858  6.5226   7
   4   1  -4 115.093   6.082   2
   3  -1  -4 186.074   8.968   8
   3  -1  -4 199.698   9.895   2
  -3  -1   4 188.853  11.923  10
   3   1  -4 199.110  10.238   2
  -3   1   4 182.952  11.043   7
   2  -1  -4 1169.04   56.92   2
   2  -1  -4 1150.16   51.89   8
   2   1  -4 1163.57   57.09   2
  -2   1   4 1135.24   62.68   7
   1  -1  -4 490.414  24.895   2
   1   1  -4 504.359  24.844   2
   0  -1  -4 2393.05  116.05   2
   0  -1  -4 2309.84  127.43   7
   0   1  -4 2374.87  115.72   2
  -1  -1  -4 1165.58   56.20   2
  -1   1  -4 1081.11   55.61   2
  -1   1  -4 1147.85   61.61   7
  -2  -1  -4 785.659  34.511   8
  -2  -1  -4 744.327  38.607   2
  -2  -1  -4 799.409  42.223   7
  -2   1  -4 709.679  37.989   2
  -2   1  -4 791.637  42.118   7
  -3  -1  -4 28.0980  3.0106   2
  -3  -1  -4 30.1106  3.1273   7
  -3  -1  -4 34.2587  1.8306   8
  -3   1  -4 26.5335  2.1829   8
   3   1   4 32.0796  2.2426   8
  -3   1  -4 31.0938  2.6959   7
  -4  -1  -4 236.145  10.482   8
  -4  -1  -4 225.610  12.684   2
  -4  -1  -4 213.655  13.726   7
   4   1   4 219.966  10.950   8
  -4   1  -4 220.362  13.405   7
  -4   1  -4 228.834  10.980   8
  -5  -1  -4 164.221  11.908   7
  -5  -1  -4 190.453   8.667   8
  -5   1  -4 178.920  11.674   7
  -5   1  -4 189.634   9.377   8
   5   1   4 191.679   9.426   8
   6   1   4 41.6441  3.1971   8
  -6   1  -4 29.6671  2.7678   8
  -7  -1  -4 65.3767  5.0310   3
   7  -1   4 70.1836  6.0235   1
   7  -1   4 66.2258  3.7454   4
   7   1   4 62.5776  4.4094   8
  -7   1  -4 69.4315  4.3400   8
  -7   1  -4 77.7444  4.1777   4
   7   1   4 67.2307  5.6574   1
   7   1   4 69.6175  4.5033   4
  -8  -1  -4 58.5851  4.5369   3
   8  -1   4 47.8335  5.2707   1
   8  -1   4 47.6935  4.8145   3
   8   1   4 55.2852  3.7361   4
  -8   1  -4 57.8740  3.3422   4
   8   1   4 53.4874  5.2619   1
   9  -1   4 30.4366  3.4183   3
  -9  -1  -4 35.5403  3.1501   3
   9  -1   4 32.6886  4.0483   1
   9   1   4 38.1176  2.4963   4
   9   1   4 30.8100  3.7562   1
 -10  -1  -4 1.71209 0.86472   3
  10  -1   4 0.04123 1.24423   3
  10  -1   4 -0.3900  1.5417   1
 -10   1  -4 -1.6107  1.3897   3
  10   1   4 0.13505 1.51515   1
 -10  -2   4 11.6301  2.3342  12
  10  -2  -4 16.0184  2.5304   1
  10  -2  -4 12.0139  1.6744   3
  10   2  -4 15.3953  1.5227   4
 -10   2   4 15.2760  2.4504  12
   9  -2  -4 3.92849 1.84035   3
   9  -2  -4 1.77323 2.32786   1
  -9  -2   4 1.36823 2.10342  12
  -9  -2   4 0.31211 1.48943   3
  -9   2   4 0.51083 1.74733  12
  -9   2   4 3.07519 1.25704   4
   9   2  -4 0.19719 1.25924   4
  -8  -2   4 12.1176  2.2020   3
   8  -2  -4 9.92231 2.35696   3
   8  -2  -4 10.7169  3.0267   1
  -8  -2   4 9.29789 2.94758  12
   8   2  -4 8.84250 1.88832   4
  -8   2   4 11.1672  2.5163  12
  -8   2   4 10.6426  1.8528   8
  -8   2   4 9.35292 1.64195   4
   8   2  -4 10.5943  1.9043   8
   7  -2  -4 7.48368 2.76336   1
   7  -2  -4 18.1654  2.8014   3
  -7  -2   4 9.22477 2.09617   3
  -7  -2   4 10.7229  3.6090  10
   7   2  -4 14.1712  2.1533   8
  -6  -2   4 75.2305  8.0583  10
   6   2  -4 77.4511  5.5262   2
  -5  -2   4 298.758  18.105  10
   5   2  -4 253.766  14.748   2
  -4  -2   4 10.2597  2.5968  10
   4  -2  -4 11.0414  1.6988   6
   4   2  -4 10.8203  1.8241   2
  -3  -2   4 326.793  20.203  10
   3   2  -4 332.290  17.277   2
  -3   2   4 330.658  18.461   7
  -2  -2   4 499.238  31.074  10
   2  -2  -4 540.559  26.848   2
  -2   2   4 538.871  29.068   7
   2   2  -4 544.995  26.947   2
   1  -2  -4 562.269  28.233   2
   1   2  -4 554.076  28.001   2
   0  -2  -4 1280.89   62.59   2
   0   2  -4 1235.50   62.01   2
  -1  -2  -4 640.138  31.056   2
   1  -2   4 582.558  35.019  10
  -1   2  -4 599.602  30.053   2
  -2  -2  -4 232.596  13.649   2
  -2  -2  -4 261.275  14.551   7
   2  -2   4 248.650  15.322  10
  -2   2  -4 245.918  14.365   7
  -3  -2  -4 37.2512  3.8179   7
  -3  -2  -4 35.9119  3.7762   2
  -3   2  -4 34.0994  3.0021   7
  -4  -2  -4 46.0652  4.6568   7
  -4  -2  -4 31.7168  3.8329   2
  -4   2  -4 40.1694  3.5133   7
  -5  -2  -4 6.31689 2.45691   7
  -5  -2  -4 4.74022 2.07402   2
  -5   2  -4 4.71390 1.29650   8
  -5   2  -4 3.36788 1.51808   7
  -6   2  -4 56.1163  3.9727   8
   7  -2   4 12.0452  2.8256   3
   7  -2   4 8.34831 2.86995   1
  -7  -2  -4 10.2367  2.0998   3
   7   2   4 6.81517 2.41796   1
  -7   2  -4 9.77134 1.76812   8
  -7   2  -4 8.83931 1.69824   4
   7   2   4 5.59836 1.65793   8
   8  -2   4 34.5656  3.6569   3
  -8  -2  -4 27.9452  2.9319   3
   8  -2   4 39.1608  4.6119   1
  -8   2  -4 43.3239  3.7695  12
   8   2   4 29.5424  3.7982   1
  -8   2  -4 38.2500  2.7947   4
   8   2   4 40.0734  3.2307   4
   9  -2   4 2.00437 1.60978   3
   9  -2   4 1.32392 2.10012   1
  -9   2  -4 1.01218 0.90668   4
   9   2   4 1.53378 1.22083   4
   9   2   4 2.45422 1.96040   1
  -9   2  -4 0.02235 1.44719  12
  10  -2   4 -0.8186  1.3862   1
  10  -3  -4 0.99513 1.60995   1
  10   3  -4 4.14090 1.08523   4
 -10   3   4 2.31796 1.49834  12
 -10   3   4 2.35919 0.78634   4
   9  -3  -4 9.47342 2.62073   1
   9   3  -4 11.0563  1.7578   4
  -9   3   4 14.5139  1.7136   4
  -9   3   4 11.9724  2.4882  12
   8  -3  -4 43.4065  4.9041   1
  -8  -3   4 48.6643  5.3700  12
   8  -3  -4 44.3451  3.3596   3
  -8   3   4 49.5655  4.4362  12
  -8   3   4 48.0163  3.4423   4
   7  -3  -4 46.7376  5.1241   1
   7  -3  -4 50.5614  3.8471   3
  -7  -3   4 47.7019  5.7605  12
  -7  -3   4 51.0052  3.5584   3
  -7   3   4 56.1096  4.7028  12
  -6  -3   4 32.1976  5.7416  10
   6   3  -4 46.9982  4.4808   2
  -5  -3   4 146.948  12.322  10
   5   3  -4 176.462  10.038   2
  -4  -3   4 78.8045  7.6752  10
   4  -3  -4 72.6376  4.8811   6
   4   3  -4 62.7127  4.9936   2
  -3  -3   4 146.273  10.616  10
   3  -3  -4 140.797   8.513   6
   3   3  -4 154.638   8.705   2
   2  -3  -4 161.106   9.150   6
  -2  -3   4 160.683  11.161  10
   2   3  -4 160.676   9.109   2
   1  -3  -4 20.5042  2.4024   2
  -1  -3   4 12.2769  2.9092  10
   1   3  -4 16.4628  1.9202   2
   0  -3  -4 527.392  27.025   2
   0  -3   4 528.322  30.926  10
   0   3  -4 510.548  26.233   2
  -1  -3  -4 60.1309  4.6873   2
   1  -3   4 53.9196  5.5094  10
  -1   3  -4 59.2463  4.4369   7
  -2  -3  -4 26.0101  3.3436   2
   2  -3   4 27.4394  3.6155  10
  -2   3  -4 24.9552  2.8530   7
  -3  -3  -4 21.8844  3.3067   2
   3  -3   4 24.6688  2.9683   9
  -3   3  -4 27.0552  2.9669   7
  -4  -3  -4 14.8035  2.9358   2
   4  -3   4 20.8015  2.7679   9
  -4   3  -4 13.5597  2.2929   7
   5  -3   4 18.9369  2.6910   9
  -5  -3  -4 15.7020  3.1495   2
   6  -3   4 58.8262  4.3970   3
   6  -3   4 65.5134  5.0551  12
  -6  -3  -4 57.9602  6.0052  13
   6  -3   4 51.8355  5.5947   1
  -6  -3  -4 53.5938  3.8535   3
   6   3   4 61.5333  5.1667   1
  -7  -3  -4 10.2845  2.9498  13
   7  -3   4 7.24355 2.78825   1
   7  -3   4 6.43135 2.04787   3
  -7   3  -4 5.65366 1.74825   8
   7   3   4 9.15977 2.54679   1
   8  -3   4 1.72933 1.36489   3
   8  -3   4 2.62983 2.42482   1
  -8   3  -4 3.94192 1.34977   4
   8   3   4 0.93589 1.56848   4
   9  -3   4 1.78877 1.90198   1
   9   3   4 1.00432 1.12487   4
  -9   3  -4 2.18351 1.00720   4
  -9   3  -4 2.17201 1.41863  12
 -10   4   4 4.90102 1.42724  12
   9  -4  -4 3.51746 1.97072   1
   9   4  -4 5.86804 1.43793   4
  -9   4   4 6.76447 1.32978   4
  -9   4   4 7.16745 1.96302  12
   8  -4  -4 22.4965  3.4286   1
  -8   4   4 27.7435  3.3520  12
   7  -4  -4 57.0146  5.5243   1
  -7  -4   4 58.3976  5.3641  13
   6  -4  -4 41.1285  3.0571  11
  -6  -4   4 44.9898  4.6932  13
   6  -4  -4 34.2993  4.4422   1
  -5  -4   4 215.804  16.253  10
   5   4  -4 226.872  13.226   2
  -4  -4   4 67.7231  7.7607  10
   4  -4  -4 74.0595  5.3484   6
   4   4  -4 68.0719  5.4519   2
  -3  -4   4 111.143   9.105  10
   3  -4  -4 102.616   6.906   6
   3   4  -4 113.609   7.297   2
  -2  -4   4 642.852  38.208  10
   2  -4  -4 611.232  33.159   6
   2   4  -4 662.129  32.858   2
   1  -4  -4 337.907  18.561   6
  -1  -4   4 367.771  22.035  10
   1   4  -4 341.337  18.289   2
   0  -4   4 16.6158  3.3536  10
   0  -4  -4 10.1230  2.2682   2
   1  -4   4 338.141  21.276  10
  -1  -4  -4 346.937  18.776   2
  -1   4  -4 326.907  19.802   7
  -2  -4  -4 54.9607  5.4730   2
   2  -4   4 56.1638  5.0898   9
   2  -4   4 55.0584  6.1007  10
  -2   4  -4 58.7290  4.7507   7
  -3  -4  -4 98.5600  7.4004   2
   3  -4   4 90.8474  6.8478   9
  -3   4  -4 94.8309  6.7982   7
  -4  -4  -4 22.5764  3.9314   2
   4  -4   4 18.7621  2.9613   9
   5  -4   4 18.1597  3.5932   1
  -5  -4  -4 7.09924 2.87794  13
   5  -4   4 14.8051  2.5591  12
   5  -4   4 8.67487 2.38391   5
   5  -4   4 9.73164 2.38526   9
   6  -4   4 4.92041 1.85059   9
   6  -4   4 4.15144 1.90377   5
   6  -4   4 5.86915 1.98794  12
  -6  -4  -4 2.50179 2.51619  13
   6  -4   4 2.66883 1.51259  11
   6  -4   4 4.06236 2.80746   1
  -7  -4  -4 3.10492 2.28557  13
   7  -4   4 2.05681 2.43686   1
  -8  -4  -4 1.43312 1.82802  13
   8  -4   4 0.97329 2.15447   1
  -8   4  -4 3.44449 1.28587   4
   9  -4   4 2.47118 1.73448   1
  -9   4  -4 6.36871 1.05853   4
   9   4   4 3.56863 1.09932   4
  -9   4  -4 6.77549 1.45218  12
   9  -5  -4 3.80898 1.54563   1
  -9   5   4 3.95881 1.08081   4
  -9   5   4 2.60430 1.43665  12
  -8  -5   4 7.68900 1.93738  13
   8  -5  -4 7.95411 2.24909   1
  -8   5   4 7.52921 2.08195  12
  -7  -5   4 35.2574  4.0802  13
   7  -5  -4 37.3781  4.2999   1
   7  -5  -4 38.5406  2.9263  11
  -7   5   4 54.5651  4.3825  12
   6  -5  -4 22.5120  3.6144   1
  -6  -5   4 30.2584  3.8608  13
   6  -5  -4 28.2903  2.3967  11
   5  -5  -4 13.6914  2.9936   1
   5  -5  -4 16.0454  1.8392  11
  -5  -5   4 18.5390  3.1673  13
   4  -5  -4 101.466   6.590   5
   4  -5  -4 104.271   6.844   6
   4  -5  -4 93.0681  5.1170  11
   4  -5  -4 88.9233  7.0213   1
   3  -5  -4 3.37775 1.85187   6
  -3  -5   4 7.60977 3.43840  10
   3   5  -4 5.10944 2.02923   2
   2  -5  -4 21.2438  2.9290   6
  -2  -5   4 24.4210  4.6706  10
   2   5  -4 27.0120  3.3769   2
  -1  -5   4 18.5117  4.1781  10
   1  -5  -4 27.3922  3.1140   6
   0  -5  -4 56.7913  4.3318   6
   0  -5   4 52.2566  4.6055   9
   0  -5   4 50.3894  6.3259  10
   0   5  -4 47.8290  5.1280   7
  -1  -5  -4 102.562   7.661   2
   1  -5   4 97.0374  7.3100   9
   1  -5   4 99.8418  8.7852  10
  -1   5  -4 111.772   7.797   7
  -2  -5  -4 73.3585  7.0513   2
   2  -5   4 77.1836  6.0500   9
   3  -5   4 146.081   9.549   5
  -3  -5  -4 149.241  10.418   2
   3  -5   4 144.426   9.896   9
   4  -5   4 5.83662 2.29712   5
  -4  -5  -4 7.37028 2.90800  13
   4  -5   4 5.16408 2.30066  12
   4  -5   4 4.88577 2.10404   9
   5  -5   4 30.2003  2.7127  11
   5  -5   4 31.2294  3.8268   9
   5  -5   4 32.8487  3.6435  12
   5  -5   4 25.1760  3.3664   5
  -5  -5  -4 26.3193  4.1995  13
   6  -5   4 11.5090  1.8138  11
   6  -5   4 8.62143 2.03780   5
   6  -5   4 12.4637  2.2865  12
   6  -5   4 9.97552 3.18287   1
  -6  -5  -4 8.17348 2.67849  13
   7  -5   4 10.6378  1.6970  11
  -7  -5  -4 10.6956  2.5307  13
   7  -5   4 9.55039 2.86074   1
  -8  -5  -4 -0.0505  1.4788  13
   8  -5   4 -0.9854  1.8091   1
  -8   5  -4 0.83290 1.07410   4
  -8  -6   4 4.45351 1.31640  13
   8  -6  -4 6.02190 1.58996   1
   8  -6  -4 4.57039 0.95080  11
   7  -6  -4 16.3002  2.6908   1
   7  -6  -4 24.3900  1.9472  11
  -7  -6   4 22.1196  2.7424  13
  -6  -6   4 7.05164 1.99609  13
   6  -6  -4 3.58810 2.16749   1
   6  -6  -4 4.90463 1.23550  11
   5  -6  -4 49.0030  3.2560  11
  -5  -6   4 52.3528  5.0816  13
   5  -6  -4 53.0826  5.0547   1
   4  -6  -4 11.4671  2.7157   1
  -4  -6   4 8.63029 2.35386  13
   4  -6  -4 9.08220 1.31228  11
   3  -6  -4 9.78277 2.34512   6
   3  -6  -4 8.59021 2.24289   1
  -3  -6   4 9.75886 2.46800  13
   3  -6  -4 9.59002 1.21316  11
   3  -6  -4 11.9973  2.3393   5
   2  -6  -4 7.97563 1.04793  11
  -2  -6   4 11.2544  2.4651  13
   2  -6  -4 9.56240 2.21475   6
   2  -6  -4 5.55083 1.96866   1
   1  -6  -4 147.235   9.632   1
  -1  -6   4 154.628  12.214  10
   1  -6  -4 173.405   9.794   6
   0  -6   4 10.7984  3.5524  10
   0  -6   4 7.62270 2.39863   9
   0  -6   4 10.9373  2.7878   5
   1  -6   4 223.204  13.630   5
   1  -6   4 221.406  14.074   9
   1  -6   4 232.260  14.564  12
   2  -6   4 54.5612  5.4820   5
   2  -6   4 66.8495  5.9981  12
   2  -6   4 65.5938  5.5667   9
   3  -6   4 64.6945  5.5753   9
  -3  -6  -4 59.7150  6.0593  13
   3  -6   4 62.7353  5.3341   5
   3  -6   4 63.0409  5.5396  12
   4  -6   4 25.7266  3.6246   9
  -4  -6  -4 26.3973  4.0710  13
   4  -6   4 28.3564  3.5470   5
   4  -6   4 28.2406  3.5208  12
  -5  -6  -4 19.4391  3.3946  13
   5  -6   4 27.6740  3.5327   9
   5  -6   4 20.1099  2.8747   5
   5  -6   4 28.6223  2.3317  11
   5  -6   4 24.7286  3.0565  12
  -6  -6  -4 3.14392 1.93683  13
   6  -6   4 8.32837 1.83366   5
   6  -6   4 7.13959 1.78768  12
   6  -6   4 5.29663 1.40323  11
  -7  -6  -4 13.2644  2.2318  13
   7  -6   4 15.3927  1.5480  11
  -7  -7   4 3.54738 1.12822  13
   7  -7  -4 3.70632 1.17420   1
   7  -7  -4 4.80764 0.78714  11
  -6  -7   4 7.54421 1.62449  13
   6  -7  -4 4.54958 1.53892   1
   6  -7  -4 5.81055 0.94850  11
  -5  -7   4 4.10591 1.64928  13
   5  -7  -4 4.67086 0.95866  11
   5  -7  -4 4.35437 1.68872   1
  -4  -7   4 16.6473  2.5879  13
   4  -7  -4 18.2360  1.4869  11
   4  -7  -4 12.5827  2.3005   1
   3  -7  -4 27.0752  3.1930   1
  -3  -7   4 25.8812  3.1847  13
   3  -7  -4 32.5333  2.0406  11
   2  -7  -4 16.3569  2.5333   1
   2  -7  -4 13.6158  1.1490  11
   0  -7   4 78.1535  6.3789  12
   1  -7   4 0.21594 1.98276  12
   1  -7   4 0.19903 1.75634   9
   1  -7   4 4.12254 1.94164   5
   2  -7   4 6.41065 2.07279   5
   2  -7   4 5.23343 2.11691   9
   2  -7   4 7.91556 2.36716  12
   3  -7   4 10.6794  2.3165   5
   3  -7   4 14.2934  2.5832   9
   3  -7   4 14.9326  2.6160  12
   4  -7   4 6.32565 1.93208  12
   4  -7   4 6.66181 1.90861   5
   4  -7   4 6.59259 1.21353  11
   4  -7   4 3.92786 1.84908   9
  -4  -7  -4 4.41831 2.18220  13
   5  -7   4 14.7959  2.2020   5
   5  -7   4 17.2398  2.3224  12
   5  -7   4 17.6638  1.6906  11
  -5  -7  -4 20.7948  2.8641  13
   6  -7   4 6.05661 1.01230  11
  -6  -7  -4 4.79163 1.51330  13
   5  -8  -4 4.28883 0.55691  11
  -5  -8   4 5.14932 1.17571  13
  -4  -8   4 1.69427 1.09968  13
   2  -8   4 16.9086  2.2475   5
   3  -8   4 0.71794 1.35934  12
   3  -8   4 0.74533 1.28410   5
   4  -8   4 1.42228 0.60571  11
   4  -8   4 0.20516 1.18095  12
   4  -8   4 1.09418 1.07695   5
  11   0  -5 10.9388  1.5938   3
 -11   0   5 12.5884  1.9868  12
 -11   0   5 15.3526  1.5162   3
  10   0  -5 1.78965 1.86324   3
 -10   0   5 0.73731 1.60426   3
 -10   0   5 -0.1891  1.7102  12
  -9   0   5 19.6422  2.8566   3
  -9   0   5 26.1499  3.6026  12
  -8   0   5 20.0751  1.7905   4
   8   0  -5 22.6476  2.1363   8
  -8   0   5 23.7316  3.5464  12
   8   0  -5 20.4141  2.1231   4
  -8   0   5 26.8513  4.6489  10
   7   0  -5 363.368  17.441   8
  -7   0   5 357.758  16.856   4
  -7   0   5 376.628  23.320  10
  -7   0   5 357.073  17.210   8
   7   0  -5 369.102  17.078   4
  -6   0   5 5.21154 2.18980   7
  -6   0   5 4.72243 1.14393   8
   6   0  -5 3.23605 1.14272   8
  -5   0   5 41.0029  4.2277   7
   5   0  -5 37.5702  2.7702   8
  -4   0   5 10.1947  1.9228   7
   4   0  -5 8.41092 1.19137   8
   4   0  -5 10.9497  1.3802   2
   3   0  -5 68.8856  3.6500   8
  -3   0   5 63.4190  4.6333   7
   3   0  -5 67.2369  3.9535   2
   2   0  -5 1045.78   52.15   2
  -2   0   5 1065.39   59.42  10
   1   0  -5 5351.64  262.06   2
   0   0  -5 213.396  10.777   2
   0   0  -5 204.643  11.634   7
  -1   0  -5 706.137  36.190   2
  -1   0  -5 743.901  39.638   7
  -2   0  -5 161.177   9.048   7
  -2   0  -5 147.993   7.381   8
  -2   0  -5 157.065   8.554   2
   2   0   5 151.475   7.454   8
  -3   0  -5 210.111  11.783   7
  -3   0  -5 206.660  11.002   2
  -3   0  -5 192.389   9.523   8
   3   0   5 190.294   9.565   8
  -4   0  -5 7.72377 1.74223   7
  -4   0  -5 7.37668 1.13280   8
   4   0   5 7.03547 1.18677   8
  -5   0  -5 3.38365 0.96327   8
  -5   0  -5 3.23503 1.61927   7
   5   0   5 3.86255 1.11660   8
  -6   0  -5 58.9197  3.5735   8
   7   0   5 6.12054 1.62010   4
  -7   0  -5 6.18723 1.16591   4
   7   0   5 8.18304 2.63143   1
   8   0   5 26.2398  2.1717   4
   8   0   5 20.6157  3.4826   1
  -8   0  -5 23.3224  3.1987   3
  -9   0  -5 19.2509  2.5933   3
   9   0   5 16.7661  3.0560   1
 -10   0  -5 -0.6901  1.0774   3
  10   0   5 0.09388 1.40765   3
  10   0   5 -0.9975  1.4029   1
 -11   1   5 4.90904 1.43848  12
 -10  -1   5 27.3290  2.4684   3
 -10  -1   5 21.7541  3.1030  12
  10  -1  -5 20.3601  2.5955   3
 -10   1   5 22.6695  3.0428  12
  -9  -1   5 17.4564  3.2309  12
  -9  -1   5 15.7624  2.5211   3
   9  -1  -5 16.7845  2.8722   3
   9   1  -5 18.8638  2.0500   4
  -9   1   5 16.2112  3.0651  12
  -9   1   5 20.6754  1.7317   4
   8  -1  -5 3.20996 2.30573   3
  -8  -1   5 -1.1892  2.4783  10
  -8  -1   5 0.86247 2.19083  12
  -8  -1   5 2.36781 2.00504   3
   8   1  -5 -0.7544  1.3199   4
  -8   1   5 0.69617 1.93555  12
  -8   1   5 0.32530 1.13756   4
   8   1  -5 -0.6495  1.0877   8
  -8   1   5 2.23060 1.13767   8
   7  -1  -5 0.97227 0.97583   4
  -7  -1   5 1.08774 2.34481  10
   7   1  -5 0.82520 1.50275   4
  -7   1   5 1.00831 1.20556   4
  -7   1   5 1.12971 1.09552   8
   7   1  -5 1.58172 1.16419   8
  -6  -1   5 133.609  10.034  10
   6  -1  -5 124.714   6.497   8
  -6  -1   5 128.744   6.249   8
   6   1  -5 132.078   7.077   8
   5  -1  -5 803.628  37.131   8
  -5  -1   5 814.831  36.980   8
  -5  -1   5 880.786  47.655  10
  -5   1   5 706.352  45.361   7
   5   1  -5 807.493  37.485   8
   5   1  -5 891.711  41.186   2
  -4  -1   5 234.544  14.561  10
   4  -1  -5 234.093  10.833   8
   4   1  -5 222.325  11.048   8
  -4   1   5 220.666  13.466   7
   4   1  -5 233.874  12.272   2
  -3  -1   5 185.366  12.026  10
   3  -1  -5 183.414   9.024   8
   3  -1  -5 209.648  10.069   2
   3   1  -5 189.423   9.207   8
   3   1  -5 199.032  10.281   2
  -3   1   5 182.269  11.077   7
   2  -1  -5 111.184   5.832   2
   2  -1  -5 108.280   5.047   8
  -2  -1   5 99.3622  7.0871  10
   2   1  -5 108.478   5.885   2
  -2   1   5 94.3695  6.0631   7
  -1  -1   5 135.913   8.743  10
   1  -1  -5 130.505   7.248   2
   1   1  -5 133.786   7.145   2
   0  -1  -5 767.203  38.398   2
   0  -1  -5 752.127  41.610   7
   0   1  -5 785.932  38.055   2
  -1  -1  -5 300.718  13.623   8
  -1  -1  -5 297.439  16.692   7
   1  -1   5 287.606  17.684  10
  -1  -1  -5 303.335  15.748   2
  -1   1  -5 296.507  15.153   2
  -1   1  -5 310.356  16.892   7
  -2  -1  -5 395.592  21.619   7
  -2  -1  -5 373.263  20.061   2
  -2  -1  -5 385.075  17.443   8
  -2   1  -5 363.847  17.723   8
  -2   1  -5 403.367  21.563   7
  -2   1  -5 380.913  19.480   2
  -3  -1  -5 265.171  14.719   2
  -3  -1  -5 271.499  12.391   8
  -3  -1  -5 266.916  15.791   7
   3   1   5 249.298  12.730   8
  -3   1  -5 281.896  12.830   8
  -3   1  -5 280.361  15.585   7
  -4  -1  -5 322.680  17.525   2
  -4  -1  -5 309.930  18.943   7
  -4  -1  -5 331.210  14.764   8
  -4   1  -5 313.717  15.265   8
  -4   1  -5 322.183  18.666   7
   4   1   5 321.959  15.301   8
  -5  -1  -5 137.588  10.264   7
  -5   1  -5 144.310  10.003   7
  -5   1  -5 166.598   8.088   8
   5   1   5 163.263   8.113   8
   6   1   5 76.7702  4.7406   8
  -6   1  -5 72.0444  4.5805   8
  -7  -1  -5 68.7638  5.2406   3
   7  -1   5 69.9871  6.1890   1
   7   1   5 80.7550  4.8215   4
   7   1   5 80.3309  6.1392   1
   7   1   5 78.5296  4.8098   8
  -7   1  -5 71.9677  4.5404   8
  -7   1  -5 76.1035  4.3944   4
   8  -1   5 -0.0434  2.1945   1
   8  -1   5 0.52961 2.38547   3
  -8  -1  -5 1.65959 1.82739   3
  -8   1  -5 1.74941 1.00612   4
   8   1   5 0.06350 1.32448   4
   8   1   5 1.56329 2.23611   1
  -9  -1  -5 17.3885  2.2631   3
   9  -1   5 20.0886  2.8243   3
   9  -1   5 18.7993  3.1135   1
   9   1   5 22.1480  1.7766   4
   9   1   5 19.4720  3.0928   1
  10  -1   5 6.87369 1.38848   3
  10  -1   5 8.56695 1.91711   1
 -10   1  -5 8.36852 1.61266   3
  10   1   5 6.87635 1.76736   1
 -10  -2   5 4.30572 1.95856  12
  10   2  -5 7.35395 1.15690   4
 -10   2   5 6.66322 1.95013  12
  -9  -2   5 10.2508  2.6907  12
   9  -2  -5 10.7678  2.8518   1
   9  -2  -5 10.4611  2.1484   3
  -9  -2   5 14.3123  2.0037   3
  -9   2   5 8.20360 2.32110  12
  -9   2   5 11.9971  1.6333   4
   9   2  -5 11.4204  1.7591   4
  -8  -2   5 4.66074 1.91042   3
   8  -2  -5 4.49382 2.67350   1
  -8  -2   5 7.16878 2.85501  12
   8  -2  -5 11.1702  2.4541   3
   8   2  -5 7.19509 1.75738   4
   8   2  -5 9.66772 1.83950   8
  -8   2   5 10.9170  2.5288  12
  -8   2   5 7.68991 1.64233   8
  -8   2   5 8.78453 1.61329   4
  -7  -2   5 19.2704  4.5238  10
  -7  -2   5 16.8044  3.6146  12
   7  -2  -5 21.3070  2.9553   3
   7  -2  -5 15.8430  3.2758   1
  -7  -2   5 16.4388  2.4789   3
  -7   2   5 24.0554  3.2459  12
   7   2  -5 19.8253  2.5231   8
  -6  -2   5 66.9767  7.3872  10
   6   2  -5 57.8540  4.5871   2
  -5  -2   5 25.1668  4.1998  10
   5  -2  -5 21.8637  2.5022   6
   5   2  -5 27.7851  2.9886   2
  -4  -2   5 256.716  15.748  10
   4  -2  -5 222.200  12.799   6
   4   2  -5 240.175  12.938   2
  -3  -2   5 159.999  11.087  10
   3   2  -5 163.291   9.096   2
   2  -2  -5 198.585  10.597   2
  -2  -2   5 183.328  12.492  10
   2   2  -5 198.663  10.462   2
   1  -2  -5 722.153  35.515   2
  -1  -2   5 670.084  40.608  10
   1   2  -5 714.845  35.150   2
   0  -2   5 611.811  36.003  10
   0  -2  -5 626.477  31.575   2
   0   2  -5 620.943  30.919   2
  -1  -2  -5 155.830   9.070   2
   1  -2   5 151.566  10.158  10
  -1   2  -5 146.544   8.026   2
  -1   2  -5 165.077   9.409   7
  -2  -2  -5 703.226  36.134   2
  -2  -2  -5 662.053  38.992   7
   2  -2   5 708.219  40.717  10
  -2   2  -5 741.666  39.087   7
  -3  -2  -5 228.244  14.636   7
  -3  -2  -5 253.999  13.924   2
  -3   2  -5 246.350  14.298   7
  -4  -2  -5 10.1840  2.3393   2
  -4  -2  -5 8.30745 2.33618   7
  -4   2  -5 9.17336 1.78690   7
  -5  -2  -5 23.8915  3.5891   2
  -5  -2  -5 18.6491  3.5778   7
  -5   2  -5 27.0907  3.2854   7
  -5   2  -5 20.8472  2.2771   8
  -6  -2  -5 203.991  10.619   3
   6  -2   5 191.867  11.114   3
   6  -2   5 191.615  12.627   1
  -6   2  -5 198.602  10.448   8
   6   2   5 223.302  12.555   1
  -7  -2  -5 9.54207 2.06041   3
   7  -2   5 12.9766  3.0960   1
   7  -2   5 14.8472  2.8604   3
   7   2   5 9.71698 2.01137   4
   7   2   5 10.6819  2.7044   1
  -7   2  -5 6.60373 1.65184   8
   7   2   5 12.5126  2.1114   8
  -7   2  -5 7.54233 1.61148   4
  -8  -2  -5 40.0603  3.1142   3
   8  -2   5 31.2552  4.2333   1
   8  -2   5 34.5376  3.5970   3
  -8   2  -5 43.0463  3.6498  12
   8   2   5 31.5305  2.9764   4
   8   2   5 38.1413  4.1159   1
  -8   2  -5 32.5851  2.5947   4
   9  -2   5 12.3770  1.8785   3
   9  -2   5 10.3002  2.4922   1
   9   2   5 5.27191 1.36281   4
  -9   2  -5 10.0967  1.0892   4
   9   2   5 6.16129 2.12907   1
  10  -2   5 3.83121 1.55546   1
  10  -3  -5 2.88517 1.67827   1
 -10   3   5 1.74034 1.50453  12
  10   3  -5 3.63475 1.01706   4
 -10   3   5 2.96311 0.82341   4
   9  -3  -5 5.60454 2.43047   1
  -9  -3   5 4.79227 2.31319  12
   9   3  -5 4.05837 1.39499   4
  -9   3   5 4.43462 1.93280  12
  -9   3   5 6.53022 1.36819   4
  -8  -3   5 61.0388  6.6500  12
   8  -3  -5 67.1775  6.0503   1
   8  -3  -5 77.5112  4.5261   3
  -8   3   5 79.7821  5.8717  12
   7  -3  -5 126.055   6.545   3
   7  -3  -5 106.563   8.053   1
  -7  -3   5 108.318  11.396  10
  -7  -3   5 92.6167  8.5672  12
  -7  -3   5 116.744   6.240   3
  -7   3   5 119.447   7.976  12
  -6  -3   5 31.5405  5.5557  10
   6   3  -5 29.7988  3.6332   2
   5  -3  -5 153.658   9.198   6
  -5  -3   5 154.565  12.309  10
   5   3  -5 156.358   9.469   2
   4  -3  -5 27.5689  2.8292   6
  -4  -3   5 20.8635  4.1214  10
   4   3  -5 24.6377  2.9033   2
  -3  -3   5 75.5163  7.0627  10
   3  -3  -5 87.2981  5.5126   6
   3   3  -5 82.1720  5.4766   2
  -2  -3   5 823.252  47.335  10
   2  -3  -5 762.658  41.546   6
   2   3  -5 845.319  40.810   2
  -1  -3   5 380.492  23.517  10
   1  -3  -5 394.115  20.248   2
   1   3  -5 374.895  19.704   2
   0  -3   5 425.524  26.257  10
   0  -3  -5 438.886  22.979   2
   0   3  -5 438.099  22.063   2
  -1  -3  -5 99.0912  6.9325   2
   1  -3   5 105.025   7.793  10
  -1   3  -5 98.4301  6.7639   7
  -2  -3  -5 403.638  23.017   2
   2  -3   5 439.697  25.977  10
  -2   3  -5 437.193  24.511   7
  -3  -3  -5 49.3803  5.1426   2
  -3   3  -5 46.6925  3.9895   7
   4  -3   5 290.723  17.692   9
  -4  -3  -5 304.248  17.439   2
  -4   3  -5 307.802  17.942   7
  -5  -3  -5 54.1316  5.9063   2
   5  -3   5 70.5626  5.2219   9
   6  -3   5 33.6738  4.5247   1
  -6  -3  -5 31.9037  4.4652  13
   6  -3   5 36.3746  3.4740   3
  -6  -3  -5 38.1229  3.5266   1
  -6  -3  -5 37.9702  2.9086   3
   6  -3   5 40.3501  3.9725  12
   6   3   5 36.0600  4.1446   1
  -7  -3  -5 29.7161  4.1780  13
   7  -3   5 27.9307  2.9616   3
   7  -3   5 29.9762  4.1747   1
   7   3   5 34.4708  3.8725   1
  -7   3  -5 27.5715  2.6548   4
   8  -3   5 3.17626 2.39138   1
  -8  -3  -5 4.58502 2.20348  13
   8   3   5 3.34462 2.15954   1
  -8   3  -5 3.45897 1.27966   4
  -8   3  -5 7.47946 1.92635  12
   8   3   5 5.43125 1.77058   4
   9  -3   5 1.12842 1.85835   1
  -9   3  -5 1.95735 1.32499  12
  -9   3  -5 1.40796 0.82357   4
   9   3   5 1.81104 1.09355   4
   9  -4  -5 5.97049 2.08992   1
  -9   4   5 10.4757  2.1292  12
   9   4  -5 7.91279 1.50248   4
  -9   4   5 7.12803 1.31212   4
  -8  -4   5 12.4272  3.0524  12
   8  -4  -5 15.6877  3.0622   1
  -8   4   5 18.4120  2.7711  12
   7  -4  -5 101.377   7.797   1
  -7  -4   5 109.324   7.708  13
  -7   4   5 110.795   7.648  12
  -6  -4   5 48.2835  7.6670  10
   6  -4  -5 69.9081  3.9840  11
  -6  -4   5 68.9690  5.5650  13
   6  -4  -5 60.4437  5.7253   1
  -6  -4   5 49.8096  6.2682  12
   5  -4  -5 54.3648  4.7351   6
  -5  -4   5 50.7094  7.2785  10
   5   4  -5 55.2505  5.2591   2
   4  -4  -5 42.4886  3.9135   6
  -4  -4   5 33.8410  5.7492  10
   4   4  -5 33.4968  3.8973   2
   3  -4  -5 240.215  13.871   6
  -3  -4   5 259.510  17.248  10
   3   4  -5 248.214  13.993   2
   2  -4  -5 93.6966  6.2831   6
  -2  -4   5 101.051   8.420  10
   2   4  -5 94.7602  6.3142   2
   1  -4  -5 283.991  16.130   6
  -1  -4   5 309.350  19.435  10
   1   4  -5 298.270  15.808   2
   0  -4   5 166.748  11.867  10
   0  -4  -5 158.425  10.079   2
  -1  -4  -5 65.2593  5.9847   2
   1  -4   5 67.0484  7.0187  10
  -1   4  -5 70.8379  5.4470   7
   2  -4   5 38.7663  5.1200  10
  -2  -4  -5 41.4472  4.7148   2
  -2   4  -5 41.7338  4.2411   7
  -3  -4  -5 43.9110  5.2416   2
   3  -4   5 49.2080  4.8411   9
  -3   4  -5 51.2812  4.4914   7
  -4  -4  -5 30.1501  4.6065   2
   4  -4   5 32.4675  3.9070   9
   5  -4   5 46.3725  5.4173   1
   5  -4   5 41.4196  4.2482  12
   5  -4   5 44.4774  4.3477   5
  -5  -4  -5 40.5767  3.5923   1
   5  -4   5 43.6476  4.4706   9
  -5  -4  -5 40.5220  4.9850  13
   6  -4   5 84.5607  7.3484   1
   6  -4   5 74.1580  5.8036   5
  -6  -4  -5 73.1471  5.4259   1
  -6  -4  -5 79.9552  6.8676  13
   6  -4   5 88.8590  6.1427  12
   6   4   5 84.9267  6.2125   1
   7  -4   5 4.59034 2.69927   1
  -7  -4  -5 4.22672 2.32708  13
  -8  -4  -5 3.22055 1.98990  13
   8  -4   5 -0.5781  2.0256   1
  -8   4  -5 0.46119 1.12531   4
   9  -4   5 1.34282 1.59472   1
   9   4   5 0.87642 0.94846   4
  -9   4  -5 1.50204 0.75913   4
  -9   4  -5 1.16572 1.09531  12
   9  -5  -5 8.91173 1.71969   1
  -9   5   5 5.90609 1.13373   4
  -9   5   5 8.28314 1.73593  12
  -8  -5   5 28.9279  3.0990  13
   8  -5  -5 28.3569  3.4160   1
  -8   5   5 37.0481  3.5723  12
  -7  -5   5 11.1635  2.4193  13
   7  -5  -5 9.10973 2.52705   1
   7  -5  -5 8.75500 1.54078  11
  -7   5   5 10.6419  2.4101  12
   6  -5  -5 6.77829 1.43015  11
   6  -5  -5 2.72000 2.36626   1
  -6  -5   5 8.78772 2.38098  13
  -5  -5   5 4.90009 2.19652  13
   5  -5  -5 7.87416 1.36487  11
  -5  -5   5 4.25697 3.16162  12
   5  -5  -5 4.26255 2.39883   1
   4  -5  -5 13.6956  2.9656   1
  -4  -5   5 19.2260  4.6325  10
   4  -5  -5 13.9586  1.6133  11
   4  -5  -5 15.6604  2.5902   6
   3  -5  -5 43.4450  4.1753   6
  -3  -5   5 44.9843  6.3469  10
   3   5  -5 39.0585  4.3674   2
  -2  -5   5 126.761  10.827  10
   2  -5  -5 141.113   8.572   6
   2   5  -5 134.508   8.628   2
  -1  -5   5 25.1952  4.6983  10
   1  -5  -5 18.3084  2.7564   6
   0  -5   5 95.8617  8.4637  10
   0  -5  -5 94.6169  6.3814   6
   0   5  -5 81.4787  6.8517   7
  -1  -5  -5 153.537  10.131   2
   1  -5   5 156.028  11.646  10
   1  -5   5 134.253   9.595   9
  -1   5  -5 151.087  10.191   7
  -2  -5  -5 1.46791 2.18675   2
   2  -5   5 1.80196 1.86359   9
   3  -5   5 40.6041  4.6994   9
   3  -5   5 40.1397  4.4572   5
   4  -5   5 49.7517  5.2697   9
  -4  -5  -5 48.7612  5.6627  13
   4  -5   5 54.2658  5.1065   5
   4  -5   5 64.0614  5.2192  12
   5  -5   5 67.1929  5.7780   9
   5  -5   5 67.6763  5.5108   5
   5  -5   5 72.2302  5.5998  12
   5  -5   5 72.6828  4.5010  11
  -5  -5  -5 70.6712  6.9235  13
   6  -5   5 1.63114 1.59085   5
   6  -5   5 0.68068 1.58278   9
   6  -5   5 1.16766 1.33368  11
   6  -5   5 0.81823 1.50653  12
  -6  -5  -5 -0.8979  2.0048  13
   7  -5   5 2.00631 2.38842   1
  -7  -5  -5 3.02046 1.93862  13
   8  -5   5 1.43792 1.79087   1
  -8  -5  -5 4.03997 1.61471  13
  -8   5  -5 5.34899 1.46315  12
  -8   5  -5 3.31758 1.09187   4
   8  -6  -5 0.37392 1.27205   1
  -8  -6   5 0.23438 0.98398  13
   8  -6  -5 -0.4276  0.7355  11
   7  -6  -5 38.3788  3.8887   1
   7  -6  -5 43.3181  2.6863  11
  -7  -6   5 41.3985  3.6408  13
  -6  -6   5 6.94000 1.97356  13
   6  -6  -5 5.16641 2.21826   1
   6  -6  -5 8.65159 1.36772  11
  -5  -6   5 15.7348  2.7561  13
   5  -6  -5 9.42309 1.43810  11
   5  -6  -5 10.6997  2.6079   1
   4  -6  -5 2.46595 1.02131  11
   4  -6  -5 6.07984 2.34673   1
  -4  -6   5 6.02826 2.12685  13
  -3  -6   5 32.9340  3.6414  13
   3  -6  -5 25.7694  1.8783  11
   3  -6  -5 15.1971  2.7949   1
  -3  -6   5 24.1656  4.0962  12
   3  -6  -5 25.7995  3.2690   6
  -2  -6   5 47.4560  5.4257  12
  -2  -6   5 49.8645  6.7698  10
   2  -6  -5 45.8602  2.7943  11
   2  -6  -5 51.3655  4.6173   6
   2  -6  -5 44.3147  4.2903   1
  -2  -6   5 53.8955  4.7516  13
  -1  -6   5 245.687  15.996  12
   1  -6  -5 228.286  14.462   1
   1  -6  -5 265.954  14.396   6
  -1  -6   5 261.345  17.826  10
   1  -6  -5 254.462  11.307  11
   0  -6  -5 79.4642  3.9778  11
   0  -6   5 91.4701  6.6599   9
   0  -6   5 88.9229  6.5837   5
   0  -6   5 88.7538  7.0719  12
   0  -6   5 78.3076  8.6145  10
   0  -6  -5 76.6430  5.7352   1
   1  -6   5 116.351   8.781   9
  -1  -6  -5 133.277   5.981  11
   1  -6   5 124.383   8.769   5
   1  -6   5 121.849   9.049  12
  -1  -6  -5 128.567   7.952   1
   2  -6   5 30.3887  4.0305   9
  -2  -6  -5 36.2688  2.3110  11
   2  -6   5 33.9890  4.2245   5
   2  -6   5 37.1633  4.4218  12
   3  -6   5 119.731   8.146  12
   3  -6   5 108.525   7.688   5
   3  -6   5 109.020   8.045   9
  -3  -6  -5 98.3823  8.4132  13
   4  -6   5 13.3609  2.6308  12
   4  -6   5 8.74081 2.44235   9
   4  -6   5 10.2443  2.4241   5
  -4  -6  -5 9.79385 3.00815  13
  -5  -6  -5 17.8382  3.2544  13
   5  -6   5 21.1571  2.8428  12
   5  -6   5 20.5253  2.0660  11
   5  -6   5 21.2023  2.8487   5
   5  -6   5 18.5748  2.9780   9
   6  -6   5 19.8112  2.4819   5
   6  -6   5 21.9494  2.0950  11
   6  -6   5 20.0143  2.5529  12
  -7  -6  -5 0.12588 1.24917  13
   7  -6   5 -0.9937  0.9014  11
   7  -7  -5 4.49939 1.23686   1
   7  -7  -5 4.14103 0.72228  11
  -7  -7   5 4.40674 1.13809  13
  -6  -7   5 2.45260 1.26021  13
   6  -7  -5 4.77864 0.87525  11
   6  -7  -5 4.27325 1.42016   1
   5  -7  -5 2.41909 1.48707   1
   5  -7  -5 2.08420 0.82844  11
  -5  -7   5 3.51568 1.51807  13
  -4  -7   5 5.67756 1.74290  13
   4  -7  -5 2.94276 1.63589   1
   4  -7  -5 5.77815 0.96675  11
   3  -7  -5 4.65851 0.85792  11
   3  -7  -5 3.75242 1.69782   1
  -3  -7   5 1.74997 1.54163  13
   2  -7  -5 35.3271  2.0495  11
  -2  -7   5 38.1704  3.7137  13
   2  -7  -5 34.6121  3.6337   1
  -1  -7   5 16.9133  3.2043  12
   1  -7  -5 13.6710  2.3406   1
   1  -7  -5 12.3402  1.0025  11
   0  -7   5 32.1932  4.0589  12
   0  -7   5 32.7474  3.6503   5
   1  -7   5 47.3158  4.7450   9
   1  -7   5 44.7796  4.6493  12
   1  -7   5 47.1720  4.4886   5
   2  -7   5 11.2127  2.6548  12
   2  -7   5 13.5745  2.5386   5
   2  -7   5 10.9719  2.4660   9
   3  -7   5 4.88092 2.01969   9
   3  -7   5 5.34110 1.96779   5
   3  -7   5 5.58079 2.02636  12
  -4  -7  -5 9.41257 2.43460  13
   4  -7   5 7.82908 1.94631   5
   4  -7   5 8.39296 1.29942  11
   4  -7   5 8.24369 2.00444  12
   4  -7   5 6.00990 1.98700   9
   5  -7   5 11.3332  1.4023  11
   5  -7   5 11.3634  1.8906   5
   5  -7   5 13.2692  1.9702  12
  -5  -7  -5 8.25288 2.06144  13
  -6  -7  -5 6.34925 1.52143  13
   6  -7   5 7.34660 1.00441  11
   5  -8  -5 6.12100 0.59978  11
   4  -8  -5 -0.9477  1.1328   1
  -4  -8   5 0.63893 1.02402  13
   3  -8  -5 0.60172 1.28307   1
  -3  -8   5 1.38165 1.09194  13
   1  -8   5 5.84936 1.91965  12
   1  -8   5 4.50542 1.61302   5
   2  -8   5 2.62678 1.63133  12
   2  -8   5 4.11446 1.61052   5
   3  -8   5 7.16132 1.66994  12
   3  -8   5 7.50639 1.62426   5
   4  -8   5 3.77151 0.71126  11
   4  -8   5 5.88054 1.33800  12
   4  -8   5 3.87612 1.17012   5
  11   0  -6 3.56064 1.29186   3
 -11   0   6 3.81344 1.38553  12
 -11   0   6 3.72802 1.06277   3
  10   0  -6 27.6033  3.0238   3
 -10   0   6 19.6640  3.0900  12
 -10   0   6 23.6588  2.5996   3
  -9   0   6 7.40882 2.55323  12
  -9   0   6 11.3316  2.3542   3
  -8   0   6 -0.0176  2.0832  12
   8   0  -6 4.35415 1.19281   8
  -8   0   6 0.46273 0.98538   4
   8   0  -6 1.72774 1.31187   4
  -8   0   6 -0.3460  2.2891  10
  -7   0   6 1.32577 0.98295   8
  -7   0   6 2.14504 1.10902   4
  -7   0   6 3.95097 2.37365  10
   7   0  -6 0.47964 1.25245   4
   7   0  -6 2.24574 1.16420   8
  -6   0   6 0.25236 1.61244   7
  -6   0   6 0.47934 1.68443  10
   6   0  -6 4.88577 1.17952   8
   5   0  -6 17.2319  1.8388   8
  -5   0   6 19.4576  2.8893   7
   4   0  -6 84.6672  5.0823   2
   4   0  -6 88.7561  4.7285   8
   3   0  -6 586.506  27.554   8
   3   0  -6 619.109  30.208   2
  -2   0   6 207.973  12.754  10
   2   0  -6 210.263  11.019   2
   2   0  -6 215.455   9.992   8
   1   0  -6 0.54039 0.65447   2
   0   0  -6 507.653  24.231   2
   0   0  -6 458.768  26.377   7
  -1   0  -6 852.287  42.454   2
  -1   0  -6 899.736  46.452   7
  -1   0  -6 801.256  38.430   8
  -2   0  -6 175.154   9.398   2
  -2   0  -6 172.453   9.836   7
  -2   0  -6 158.844   8.037   8
   3   0   6 495.748  22.868   8
  -3   0  -6 493.508  22.796   8
  -3   0  -6 489.683  25.561   2
  -3   0  -6 500.593  27.756   7
  -4   0  -6 4.89258 1.50740   7
   4   0   6 4.12944 1.00616   8
  -4   0  -6 3.41734 0.93500   8
  -5   0  -6 343.749  20.819   7
  -5   0  -6 355.445  16.562   8
  -6   0  -6 114.283   5.920   8
  -6   0  -6 108.979   5.836   4
   6   0   6 120.622   6.288   4
   7   0   6 88.0636  6.6714   1
   7   0   6 85.1415  4.8863   4
  -7   0  -6 79.3679  4.2770   4
   8   0   6 8.05946 2.67201   1
  -8   0  -6 2.63730 2.18499   3
   8   0   6 3.67024 1.19032   4
   9   0   6 33.8353  3.5687   3
   9   0   6 30.5321  3.7605   1
  -9   0  -6 30.8939  2.9768   3
 -10   0  -6 1.66375 0.95696   3
  10   0   6 -0.8253  1.3465   1
  10   0   6 0.04039 1.25442   3
 -11   1   6 1.25327 1.20107  12
 -10  -1   6 7.02823 2.17840  12
  10  -1  -6 8.76206 1.97900   3
 -10  -1   6 7.63248 1.65743   3
 -10   1   6 5.08194 2.00853  12
  -9  -1   6 29.4172  4.0179  12
  -9  -1   6 29.9122  3.1579   3
   9  -1  -6 30.7848  3.5628   3
  -9   1   6 30.4318  2.2158   4
   9   1  -6 26.5627  2.4710   4
  -9   1   6 34.8476  3.9566  12
  -8  -1   6 0.13405 1.89747   3
  -8  -1   6 -1.8664  2.1663  12
   8  -1  -6 2.24290 2.33273   3
  -8  -1   6 0.98616 2.70145  10
  -8   1   6 3.48118 1.24594   4
  -8   1   6 0.81075 1.08660   8
  -8   1   6 1.49953 2.02174  12
   8   1  -6 2.39192 1.44602   4
   8   1  -6 1.57633 1.21297   8
  -8   1   6 -0.3450  2.2462  10
   7  -1  -6 15.5620  1.5608   4
  -7  -1   6 20.4046  4.2411  10
   7   1  -6 19.3978  2.3226   4
   7   1  -6 19.6090  2.3030   8
  -7   1   6 21.0090  2.0651   4
   6  -1  -6 37.7524  2.4692   8
  -6  -1   6 37.6817  5.1603  10
   6   1  -6 33.9546  3.0813   8
   5  -1  -6 152.096   7.765   8
  -5  -1   6 159.288  11.181  10
  -5  -1   6 155.261   7.625   8
   5   1  -6 158.030   8.986   2
   5   1  -6 168.713   8.233   8
   4  -1  -6 378.766  17.587   8
  -4  -1   6 398.600  23.074  10
   4   1  -6 370.720  17.833   8
   4   1  -6 376.324  19.663   2
   3  -1  -6 323.766  16.546   2
   3  -1  -6 318.797  14.927   8
  -3  -1   6 318.198  19.495  10
   3   1  -6 312.579  15.095   8
   3   1  -6 341.354  16.772   2
   2  -1  -6 812.236  38.127   8
   2  -1  -6 851.471  42.024   2
  -2  -1   6 840.220  48.235  10
   2   1  -6 876.048  42.079   2
   1  -1  -6 82.6883  4.1806   8
  -1  -1   6 80.2838  6.1698  10
   1  -1  -6 88.1424  5.0977   2
   1   1  -6 91.5557  4.9618   2
   0  -1   6 737.924  44.085  10
   0  -1  -6 735.142  34.827   8
   0  -1  -6 802.189  41.949   7
   0   1  -6 773.959  42.427   7
   0   1  -6 814.495  38.423   2
   1  -1   6 704.466  41.578  10
  -1  -1  -6 726.000  36.807   2
  -1  -1  -6 769.467  32.855   8
  -1  -1  -6 662.297  39.814   7
  -1   1  -6 771.216  40.106   7
  -1   1  -6 733.761  36.248   2
  -2  -1  -6 1688.83   96.04   7
  -2  -1  -6 1847.69   87.76   2
  -2  -1  -6 1789.96   79.20   8
  -2   1  -6 1866.57   96.10   7
   2   1   6 1681.41   79.50   8
  -2   1  -6 1755.97   79.53   8
  -2   1  -6 1724.61   87.07   2
  -3  -1  -6 31.5945  3.4997   2
  -3  -1  -6 34.5598  3.4202   7
  -3  -1  -6 34.9631  1.9633   8
   3   1   6 32.4094  2.5018   8
  -3   1  -6 32.0640  2.8775   7
  -3   1  -6 33.7672  2.4668   8
  -4  -1  -6 154.989   9.893   7
  -4  -1  -6 152.773   7.144   8
  -4  -1  -6 138.122   9.235   2
  -4   1  -6 154.045   9.551   7
  -4   1  -6 152.891   7.740   8
   4   1   6 145.104   7.743   8
  -5  -1  -6 227.119  14.339   7
  -5   1  -6 206.462  13.850   7
   5   1   6 236.558  11.348   8
  -5   1  -6 227.638  11.242   8
   6  -1   6 171.026   8.424   4
   6   1   6 170.207   8.985   4
  -6   1  -6 169.291   8.552   4
   6   1   6 176.078   9.155   8
   6   1   6 176.735  10.969   1
  -6   1  -6 172.779   8.977   8
  -7  -1  -6 77.4479  5.2420   3
   7  -1   6 75.1839  6.3862   1
  -7   1  -6 73.3955  4.2456   4
   7   1   6 70.2012  4.6213   4
  -7   1  -6 72.2698  4.3456   8
   7   1   6 69.0692  6.0364   1
   8  -1   6 27.8899  3.7443   3
   8  -1   6 31.4987  4.2710   1
  -8  -1  -6 36.0334  3.3564   3
  -8   1  -6 35.5112  2.2939   4
   8   1   6 36.2127  2.9200   4
   8   1   6 35.1555  4.1321   1
   9  -1   6 5.88230 2.31265   1
   9  -1   6 3.92829 1.97258   3
  -9  -1  -6 5.16967 1.57049   3
   9   1   6 4.56011 2.14533   1
  10  -1   6 2.28110 1.46078   1
  10  -1   6 0.41375 0.99820   3
  10  -2  -6 2.65492 1.23250   3
 -10  -2   6 3.10756 1.84923  12
 -10   2   6 3.74017 1.73983  12
  10   2  -6 3.17831 0.99159   4
  -9  -2   6 6.12500 1.65722   3
   9  -2  -6 8.55777 2.03191   3
  -9  -2   6 5.83882 2.45035  12
   9   2  -6 6.67021 1.52441   4
  -9   2   6 9.35868 2.37217  12
  -9   2   6 9.02071 1.38657   4
  -8  -2   6 15.0989  2.3521   3
   8  -2  -6 10.3670  2.4625   3
  -8  -2   6 21.8721  3.6683  12
   8  -2  -6 14.6427  3.2020   1
  -8   2   6 15.6805  2.8450  12
  -8   2   6 12.9615  1.9990   8
   8   2  -6 13.2378  2.0490   4
  -8   2   6 15.3056  1.8981   4
   8   2  -6 14.3613  2.1508   8
   7  -2  -6 96.0259  6.1784   3
  -7  -2   6 90.0198  5.8131   3
  -7  -2   6 112.229   9.588  10
  -7  -2   6 91.5608  7.5505  12
   7  -2  -6 88.7171  7.1089   1
  -7   2   6 99.5076  6.9597  12
   7   2  -6 90.8489  5.7245   8
  -6  -2   6 22.1088  4.6146  10
   6   2  -6 27.6238  3.2097   2
  -5  -2   6 80.7974  7.9918  10
   5   2  -6 70.7659  5.1308   2
   4  -2  -6 7.89303 1.64126   6
  -4  -2   6 8.04398 2.70561  10
   4   2  -6 6.87197 1.57197   2
  -3  -2   6 563.432  33.793  10
   3   2  -6 574.908  29.026   2
   2  -2  -6 471.140  25.162   2
  -2  -2   6 490.983  29.179  10
   2   2  -6 508.363  24.986   2
   1  -2  -6 419.924  21.629   2
  -1  -2   6 419.116  25.001  10
   1   2  -6 408.993  21.138   2
   0  -2  -6 91.8754  5.9840   2
   0  -2   6 82.8815  7.0108  10
   0   2  -6 97.0620  5.3068   2
  -1  -2  -6 297.127  16.391   2
   1  -2   6 289.796  18.449  10
  -1   2  -6 317.875  17.448   7
  -1   2  -6 301.562  15.400   2
   2  -2   6 374.586  21.761  10
  -2  -2  -6 336.353  19.334   2
  -2   2  -6 362.506  20.511   7
  -3  -2  -6 42.2761  4.4086   2
  -3   2  -6 46.0200  3.7051   7
  -4  -2  -6 151.362  10.936   7
  -4  -2  -6 158.191  10.393   2
  -4   2  -6 183.561  10.630   7
  -5   2  -6 88.8785  5.3150   8
   6  -2   6 48.6327  4.5880   3
  -6  -2  -6 49.8803  5.2992  13
  -6  -2  -6 48.6795  3.8791   3
   6  -2   6 42.9339  4.9575   1
   6   2   6 43.7137  3.8353   8
  -6   2  -6 47.9933  3.8467   8
   6   2   6 44.3672  4.6181   1
  -6   2  -6 45.9251  3.3703   4
  -7  -2  -6 12.5197  3.1239  13
   7  -2   6 8.42703 2.92954   1
   7  -2   6 18.1455  3.0690   3
  -7  -2  -6 12.0681  2.1803   3
  -7   2  -6 12.3953  1.8069   4
  -7   2  -6 14.2520  1.9880   8
   7   2   6 16.9499  2.3065   8
   7   2   6 17.6672  3.0109   1
   7   2   6 10.3625  2.0961   4
   8  -2   6 8.70918 2.81831   1
  -8  -2  -6 10.3191  1.7830   3
   8  -2   6 12.0268  2.3668   3
  -8   2  -6 10.3086  1.4931   4
   8   2   6 11.8242  2.6168   1
   8   2   6 11.9794  1.9250   4
   9  -2   6 10.2463  2.4323   1
   9  -2   6 7.23024 1.59960   3
   9   2   6 9.61669 1.37651   4
   9   2   6 6.89541 2.06977   1
 -10  -3   6 0.86106 1.48730  12
  10   3  -6 3.57300 0.99700   4
 -10   3   6 3.64704 1.64773  12
 -10   3   6 3.26546 0.82590   4
  -9  -3   6 0.43943 2.07397  12
   9  -3  -6 6.48766 2.38787   1
  -9   3   6 5.30188 1.26915   4
   9   3  -6 3.02422 1.32746   4
  -9   3   6 6.79061 2.08562  12
   8  -3  -6 1.75830 1.44002   3
  -8  -3   6 2.36610 2.58584  12
   8  -3  -6 3.55985 2.46215   1
  -8   3   6 2.68227 1.31657   4
  -8   3   6 2.20997 1.89612  12
   7  -3  -6 7.59005 1.93678   3
  -7  -3   6 12.3441  1.8996   3
   7  -3  -6 10.9807  2.9270   1
  -7  -3   6 9.33343 3.31914  12
  -7  -3   6 7.06208 3.69467  10
  -7   3   6 9.00008 2.35238  12
   6  -3  -6 68.7115  4.4515   3
  -6  -3   6 69.9376  8.7146  10
   6   3  -6 66.4363  5.3200   2
   5  -3  -6 44.9319  3.8046   6
  -5  -3   6 28.8626  5.4023  10
   5   3  -6 31.6341  3.5407   2
  -4  -3   6 397.611  24.695  10
   4  -3  -6 375.721  20.450   6
   4   3  -6 378.821  20.371   2
  -3  -3   6 224.360  15.555  10
   3  -3  -6 233.114  12.843   6
   3   3  -6 228.250  12.672   2
  -2  -3   6 44.8337  5.4921  10
   2   3  -6 43.5942  3.3803   2
   1  -3  -6 264.494  13.916   2
  -1  -3   6 245.195  16.175  10
   1   3  -6 236.350  13.080   2
   0  -3   6 175.881  12.080  10
   0  -3  -6 170.931  10.450   2
   0   3  -6 177.187   9.460   2
   1  -3   6 402.607  23.075  10
  -1  -3  -6 375.885  20.280   2
  -1   3  -6 343.318  21.339   7
  -2  -3  -6 23.7327  3.4501   2
   2  -3   6 21.7607  3.5331  10
  -2   3  -6 16.6616  2.4095   7
  -3  -3  -6 187.923  11.857   2
  -3   3  -6 190.414  11.816   7
   4  -3   6 17.6115  2.7453   9
  -4  -3  -6 15.9682  3.2741   2
  -4   3  -6 16.4850  2.5543   7
  -5  -3  -6 -0.0107  2.1556   2
  -6  -3  -6 16.0884  2.3618   1
   6  -3   6 17.8933  2.6816   3
   6  -3   6 22.4550  2.9431  12
   6  -3   6 19.3204  3.6715   1
  -6  -3  -6 11.4383  3.2692  13
  -6  -3  -6 15.0148  1.9459   3
   6   3   6 17.8897  3.0782   1
  -7  -3  -6 10.3034  2.8841  13
   7  -3   6 7.34293 1.95593   3
   7  -3   6 9.49949 2.95722   1
   7   3   6 6.57163 2.41896   1
  -7   3  -6 5.12560 1.52529   4
   8  -3   6 24.3545  3.5670   1
  -8  -3  -6 21.2267  3.2430  13
   8   3   6 20.8349  3.1118   1
   8   3   6 19.5451  2.2939   4
  -8   3  -6 21.9609  2.0463   4
  -8   3  -6 21.9288  2.6478  12
   9  -3   6 4.15192 1.94066   1
   9   3   6 7.00759 1.21462   4
  -9   3  -6 5.98894 0.91460   4
   9  -4  -6 15.6813  2.6994   1
  -9   4   6 26.4383  2.9843  12
  -9   4   6 22.4064  1.9634   4
   9   4  -6 21.6114  2.0739   4
   8  -4  -6 33.7588  4.1137   1
  -8  -4   6 35.6457  4.5929  12
  -8   4   6 44.5050  4.1945  12
   7  -4  -6 54.9899  5.5178   1
  -7  -4   6 57.1184  5.0646  13
  -7  -4   6 48.6605  5.9636  12
  -7   4   6 77.1316  5.3153  12
   6  -4  -6 58.8941  3.8226  11
   6  -4  -6 58.7184  5.5710   1
  -6  -4   6 57.0986  6.2820  12
  -6  -4   6 60.1750  5.2043  13
  -6  -4   6 51.1832  7.8702  10
  -5  -4   6 359.808  27.390  10
   5  -4  -6 486.622  22.899   6
   5   4  -6 389.266  22.687   2
  -4  -4   6 64.4704  8.0902  10
   4  -4  -6 57.8321  4.7313   6
   4   4  -6 56.6545  5.2371   2
   3  -4  -6 185.256  10.848   6
  -3  -4   6 184.051  13.830  10
   3   4  -6 183.467  10.897   2
  -2  -4   6 61.7477  7.1570  10
   2  -4  -6 56.1312  4.5188   6
   2   4  -6 53.7382  4.2616   2
  -1  -4   6 0.28706 2.06608  10
   1   4  -6 2.03182 1.25832   2
   0  -4   6 43.7492  5.7015  10
   0  -4  -6 49.8866  4.9643   2
   0   4  -6 35.3980  4.0874   7
  -1  -4  -6 182.730  11.917   2
   1  -4   6 204.502  13.861  10
  -1   4  -6 192.994  12.297   7
  -2  -4  -6 148.423  10.287   2
   2  -4   6 161.621  11.584  10
  -2   4  -6 152.045  10.157   7
  -3  -4  -6 4.71366 2.33777   2
   3  -4   6 4.20104 1.95321   9
   4  -4   6 5.15334 2.36901   5
   4  -4   6 3.68190 2.00854   9
  -4  -4  -6 6.03086 2.64356   2
  -5  -4  -6 14.4179  2.1134   1
   5  -4   6 13.3512  2.6250   9
   5  -4   6 8.79266 2.32977  12
   5  -4   6 11.2772  2.5897   5
  -5  -4  -6 8.32473 2.92499  13
  -6  -4  -6 2.39980 2.39442  13
   6  -4   6 3.78703 2.94309   1
  -6  -4  -6 4.46752 1.62173   1
   6  -4   6 5.02899 2.00296  12
   6   4   6 3.52787 2.31842   1
   7  -4   6 66.7231  6.4288   1
  -7  -4  -6 76.3554  6.3056  13
   7   4   6 82.1434  5.8171   1
  -8  -4  -6 3.59848 1.81755  13
   8  -4   6 3.40724 2.16329   1
  -8   4  -6 0.05582 1.06764   4
   8   4   6 1.13380 1.39578   4
   9  -5  -6 1.95308 1.37672   1
  -8  -5   6 20.1699  2.4857  13
   8  -5  -6 22.7943  3.0273   1
  -8   5   6 27.0535  3.0016  12
   7  -5  -6 15.4708  2.9461   1
  -7  -5   6 15.6357  2.5511  13
   7  -5  -6 13.6560  1.7360  11
  -7  -5   6 10.8745  3.1382  12
   6  -5  -6 40.3911  3.0491  11
  -6  -5   6 52.4927  4.8073  13
   6  -5  -6 44.1952  4.7616   1
  -6  -5   6 35.9135  5.1326  12
  -5  -5   6 66.5889  5.2831  13
  -5  -5   6 42.8602  7.3071  10
   5  -5  -6 53.2443  3.4819  11
   5  -5  -6 56.9997  5.4569   1
  -5  -5   6 49.7418  6.0564  12
   4  -5  -6 18.4286  2.8540   6
  -4  -5   6 14.6324  4.6047  10
  -4  -5   6 19.1211  3.0152  13
   4  -5  -6 16.4828  1.6953  11
   4  -5  -6 13.4450  2.9781   1
  -3  -5   6 7.82763 3.62782  10
   3  -5  -6 9.12035 2.32986   6
   3   5  -6 10.7547  2.5189   2
  -2  -5   6 9.43117 3.53381  10
   2  -5  -6 6.35221 2.16737   6
   2   5  -6 7.91213 2.11302   2
   1  -5  -6 127.594   8.139   6
  -1  -5   6 126.332  10.733  10
   0  -5  -6 32.2931  3.7268   6
   0  -5   6 31.5850  5.1991  10
   1  -5   6 63.0919  7.5214  10
  -1  -5  -6 85.4621  7.4776   2
  -1  -5  -6 68.5123  5.5974   6
  -2  -5  -6 6.53453 2.70494   2
   2  -5   6 4.87864 2.49188   5
   2  -5   6 3.73935 2.18803   9
   3  -5   6 119.453   8.322   5
   3  -5   6 116.335   8.448  12
   3  -5   6 117.024   8.490   9
  -3  -5  -6 113.414   7.216   1
  -4  -5  -6 18.1815  3.7184  13
  -4  -5  -6 21.6770  2.4761   1
   4  -5   6 16.1634  3.0922   5
   4  -5   6 19.3881  3.2839   9
   4  -5   6 26.0541  3.4129  12
  -5  -5  -6 22.7471  3.9430  13
   5  -5   6 26.6980  3.3612   5
  -5  -5  -6 28.4890  2.8016   1
   5  -5   6 20.1463  3.2110   9
   5  -5   6 29.9060  3.5001  12
   6  -5   6 39.2450  3.6654   5
  -6  -5  -6 36.3689  4.4089  13
   6  -5   6 40.0214  3.7755  12
   6  -5   6 26.8033  3.4703   9
   6  -5   6 38.5721  3.0190  11
  -7  -5  -6 3.02649 1.84524  13
  -8  -5  -6 5.73661 1.54757  13
  -8   5  -6 5.32398 1.07038   4
  -8   5  -6 3.48175 1.24736  12
   8  -6  -6 5.54398 0.95427  11
   8  -6  -6 6.33643 1.56648   1
  -8  -6   6 5.09171 1.23181  13
  -7  -6   6 10.3709  1.8977  13
   7  -6  -6 6.62051 1.21593  11
   7  -6  -6 11.2523  2.1227   1
   6  -6  -6 2.33556 1.91689   1
   6  -6  -6 -0.5941  0.9688  11
  -6  -6   6 -0.0797  1.4455  13
  -5  -6   6 34.8214  3.8755  13
   5  -6  -6 49.8996  2.8847  11
   5  -6  -6 28.4513  3.6381   1
   4  -6  -6 17.1546  2.8699   1
   4  -6  -6 21.1993  1.8336  11
  -4  -6   6 20.8937  2.9983  13
  -4  -6   6 28.9706  4.5113  12
   4  -6  -6 17.3064  2.7621   6
   3  -6  -6 58.9188  5.1360   1
   3  -6  -6 66.8710  3.6999  11
  -3  -6   6 79.6226  5.6883  13
  -3  -6   6 76.8338  7.0890  12
   3  -6  -6 64.2572  5.2495   6
  -3  -6   6 61.0047  8.1423  10
  -2  -6   6 57.4094  5.8677  12
   2  -6  -6 54.4702  4.8413   6
  -2  -6   6 58.8671  7.4725  10
  -2  -6   6 45.4068  4.4557  13
   2  -6  -6 46.6426  4.1063   1
   2  -6  -6 45.9686  2.7993  11
  -1  -6   6 203.612  12.592   5
  -1  -6   6 209.579  15.426  10
   1  -6  -6 199.164  12.177   1
   1  -6  -6 199.912   9.333  11
  -1  -6   6 206.037  13.627  12
   1  -6  -6 212.381  12.217   6
   0  -6   6 295.261  19.115  10
   0  -6   6 251.204  16.295   9
   0  -6  -6 285.717  15.335   6
   0  -6   6 257.298  15.794   5
   0  -6  -6 267.414  12.026  11
   0  -6   6 264.690  16.977  12
   0  -6  -6 259.491  15.254   1
   1  -6   6 23.8530  3.8644  12
   1  -6   6 25.4467  3.7404   9
   1  -6   6 26.0793  3.8322   5
  -1  -6  -6 26.2825  1.9002  11
  -1  -6  -6 34.1308  3.1669   1
  -2  -6  -6 60.2370  4.4888   1
  -2  -6  -6 64.1586  3.4139  11
   2  -6   6 57.0655  5.5855   5
   2  -6   6 58.2621  5.8612  12
   2  -6   6 67.3724  6.1935   9
  -3  -6  -6 2.12124 2.49212  13
   3  -6   6 1.86008 2.03983   9
   3  -6   6 2.10223 2.23630   5
   3  -6   6 1.45827 2.03947  12
   4  -6   6 32.5415  4.1393   9
   4  -6   6 35.0504  3.9446  12
   4  -6   6 32.0064  3.8017   5
  -4  -6  -6 36.8154  4.6208  13
   5  -6   6 5.53677 1.99792   5
   5  -6   6 8.10648 2.01574  12
   5  -6   6 5.91300 2.14877   9
   5  -6   6 10.8358  1.6333  11
  -5  -6  -6 5.68242 2.33456  13
   6  -6   6 2.63352 1.47593   5
   6  -6   6 1.66096 1.36411  12
  -6  -6  -6 1.49471 1.67178  13
   6  -6   6 5.06247 1.32426  11
   7  -6   6 0.94387 0.93081  11
  -7  -6  -6 4.10339 1.36310  13
  -7  -7   6 3.48786 0.98066  13
   7  -7  -6 3.67113 1.19600   1
   7  -7  -6 2.28452 0.66069  11
  -6  -7   6 1.93736 1.15050  13
   6  -7  -6 2.91372 0.78212  11
   6  -7  -6 3.27658 1.30938   1
  -5  -7   6 -0.8980  1.1007  13
   5  -7  -6 1.00222 1.33604   1
   5  -7  -6 0.03402 0.71643  11
   4  -7  -6 17.6657  1.4970  11
   4  -7  -6 15.2839  2.3833   1
  -4  -7   6 20.8326  2.5847  13
   3  -7  -6 13.6441  1.2360  11
   3  -7  -6 11.0919  2.3196   1
  -3  -7   6 14.2890  2.2236  13
   2  -7  -6 7.85645 1.99065   1
  -2  -7   6 9.16703 1.88652  13
   2  -7  -6 4.22830 2.01882   6
   2  -7  -6 6.20624 0.84262  11
  -2  -7   6 7.95446 2.77657  12
   1  -7  -6 69.8558  4.9051   1
  -1  -7   6 58.0150  5.8700  12
   1  -7  -6 62.9339  3.2131  11
   0  -7  -6 1.39465 0.64674  11
   0  -7   6 4.22972 2.05797   5
   0  -7  -6 1.79402 1.38072   1
   0  -7   6 -0.6309  2.0768  12
   1  -7   6 14.4646  2.9547  12
   1  -7   6 12.3287  2.6813   9
   1  -7   6 16.0465  2.8432   5
   2  -7   6 9.39842 2.39694   9
   2  -7   6 9.43195 2.36854   5
   2  -7   6 12.3060  2.6510  12
   3  -7   6 3.45877 1.90999  12
   3  -7   6 2.10461 1.77297   5
   3  -7   6 -1.1844  1.6167   9
   4  -7   6 5.27153 1.82804   9
   4  -7   6 12.6264  2.1661   5
   4  -7   6 7.93916 1.30342  11
   4  -7   6 9.14947 1.98150  12
  -4  -7  -6 10.2010  2.4528  13
   5  -7   6 3.27504 1.00169  11
   5  -7   6 2.59918 1.36662   5
  -5  -7  -6 3.26745 1.67062  13
   5  -7   6 2.94395 1.34555  12
   6  -7   6 0.38643 0.71392  11
  -6  -7  -6 -0.1332  0.9910  13
  -5  -8   6 5.89763 1.11637  13
   4  -8  -6 0.32515 1.09132   1
  -4  -8   6 0.28495 0.92695  13
   3  -8  -6 5.22406 1.31820   1
  -3  -8   6 5.21600 1.29598  13
   2  -8  -6 5.97434 1.35316   1
   0  -8   6 2.58263 1.71084  12
   1  -8   6 6.49619 1.71576   5
   1  -8   6 5.82501 1.90086  12
   2  -8   6 -1.3008  1.2629   5
   2  -8   6 0.57103 1.45300  12
   3  -8   6 3.33877 0.75520  11
   3  -8   6 1.74436 1.29858   5
   3  -8   6 0.35699 1.26866  12
   4  -8   6 1.79068 1.06616   5
   4  -8   6 0.66469 0.60684  11
   4  -8   6 1.11640 1.06407  12
 -11   0   7 -0.2340  0.9368   3
 -11   0   7 1.54793 1.30328  12
 -10   0   7 1.09418 1.58797   3
 -10   0   7 -0.6823  1.6595  12
  10   0  -7 0.05754 1.76569   3
  -9   0   7 -0.0705  2.0381  12
  -9   0   7 0.21656 1.91750   3
  -8   0   7 -0.7862  2.0564  12
  -8   0   7 -0.8510  2.3716  10
   8   0  -7 0.95522 1.17450   4
   8   0  -7 -0.3592  0.9257   8
  -8   0   7 0.37471 0.98853   4
   7   0  -7 18.3733  2.0739   4
  -7   0   7 17.9379  3.9091  10
  -7   0   7 18.6872  1.9428   8
   7   0  -7 23.8725  2.2867   8
  -7   0   7 21.9021  1.8856   4
  -6   0   7 1.10206 1.89069  10
   6   0  -7 1.73606 1.00486   8
   5   0  -7 85.5238  4.8371   8
  -5   0   7 85.0136  6.9085  10
  -4   0   7 341.400  19.832  10
   4   0  -7 317.327  15.342   8
   4   0  -7 319.530  16.796   2
   3   0  -7 135.068   6.867   8
   3   0  -7 138.778   7.627   2
  -3   0   7 142.205   9.143  10
  -2   0   7 64.5514  4.9247  10
   2   0  -7 65.5686  3.9490   2
   2   0  -7 63.0603  3.4929   8
   0   0  -7 602.670  27.007   8
   0   0  -7 619.088  29.871   2
   0   0  -7 564.054  32.498   7
  -1   0  -7 1821.86   97.70   7
  -1   0  -7 1874.23   89.05   2
  -1   0  -7 1708.01   80.93   8
  -2   0  -7 217.048  10.238   8
  -2   0  -7 218.704  11.900   2
  -2   0  -7 213.059  12.451   7
  -3   0  -7 409.009  18.960   8
  -3   0  -7 381.513  21.436   2
  -3   0  -7 431.926  23.202   7
  -4   0  -7 59.0302  4.7282   7
  -4   0  -7 60.0436  3.4983   8
  -5   0  -7 175.790  11.580   7
  -5   0  -7 179.308   8.801   8
  -6   0  -7 95.7606  5.1071   4
  -6   0  -7 96.8400  5.1289   8
   6   0   7 99.1394  5.5575   4
   6   0   7 99.2331  7.4209   1
  -7   0  -7 153.192   7.227   4
   7   0   7 143.847  10.130   1
   7   0   7 158.747   7.888   4
   8   0   7 39.3433  4.5182   1
  -8   0  -7 40.4750  3.7927   3
   9   0   7 3.04102 2.07279   3
  -9   0  -7 2.91483 1.57276   3
   9   0   7 5.65316 2.16314   1
 -11   1   7 1.26777 1.24681  12
 -10  -1   7 3.77136 1.99887  12
  10  -1  -7 2.44110 1.63865   3
 -10  -1   7 2.00460 1.37993   3
 -10   1   7 3.94191 1.92909  12
  -9  -1   7 7.25146 2.13390   3
  -9  -1   7 10.9517  2.7871  12
   9  -1  -7 9.57962 2.43185   3
  -9   1   7 8.57765 1.28065   4
  -9   1   7 7.67867 2.50885  12
   9   1  -7 7.76334 1.55823   4
  -8  -1   7 34.3346  5.5042  10
   8  -1  -7 28.2999  3.6485   3
  -8  -1   7 35.3467  4.5041  12
  -8  -1   7 28.9525  3.3298   3
   8   1  -7 32.1049  2.7883   4
  -8   1   7 25.8301  4.6691  10
  -8   1   7 33.8660  2.8761   8
   8   1  -7 33.4740  2.9615   8
   8   1  -7 43.1501  3.0729   4
  -8   1   7 30.4766  2.4536   4
  -8   1   7 34.1868  4.1525  12
  -7  -1   7 6.15226 3.03900  10
  -7  -1   7 1.25570 2.08459   3
   7  -1  -7 3.68985 1.04537   4
   7   1  -7 5.03669 1.39989   8
  -7   1   7 1.75881 1.23159   4
   7   1  -7 6.55319 1.63155   4
  -6  -1   7 11.4816  3.1563  10
   6  -1  -7 13.5366  1.4414   8
   6   1  -7 20.7546  2.2804   8
  -5  -1   7 28.1000  1.8985   8
  -5  -1   7 28.6935  4.0558  10
   5  -1  -7 22.8624  1.9492   8
   5   1  -7 29.5227  2.8544   2
   5   1  -7 23.4867  2.3083   8
  -4  -1   7 11.5112  2.5784  10
   4  -1  -7 11.6569  1.2544   8
   4   1  -7 11.8093  1.4657   8
   4   1  -7 12.9481  1.8342   2
   3  -1  -7 635.735  29.659   8
  -3  -1   7 663.513  37.941  10
   3  -1  -7 712.672  32.814   2
   3   1  -7 602.717  29.811   8
   3   1  -7 650.389  32.860   2
  -2  -1   7 77.7922  6.0296  10
   2  -1  -7 76.5913  3.9451   8
   2  -1  -7 78.5169  4.7268   2
   2   1  -7 78.0320  4.0860   8
   2   1  -7 75.8843  4.6952   2
   1  -1  -7 1380.74   67.81   2
  -1  -1   7 1326.39   77.32  10
   1  -1  -7 1365.19   61.49   8
   1   1  -7 1395.03   67.63   2
   0  -1  -7 536.448  24.180   8
   0  -1  -7 560.675  27.267   2
   0  -1   7 506.636  30.943  10
   0   1  -7 554.086  26.832   2
   0   1  -7 509.619  29.549   7
  -1  -1  -7 560.987  27.968   2
   1  -1   7 513.755  31.411  10
  -1  -1  -7 490.052  29.852   7
  -1  -1  -7 573.901  24.630   8
  -1   1  -7 546.573  24.913   8
  -1   1  -7 576.042  30.185   7
  -1   1  -7 542.544  27.343   2
  -2  -1  -7 2169.68   91.35   8
  -2  -1  -7 2014.13  110.71   7
  -2  -1  -7 2005.60  101.06   2
  -2   1  -7 2087.50  100.52   2
   2   1   7 1929.22   91.68   8
  -2   1  -7 2066.63  110.74   7
  -2   1  -7 1965.31   91.70   8
  -3  -1  -7 272.625  16.176   2
  -3  -1  -7 299.646  17.181   7
  -3  -1  -7 297.620  13.519   8
   3   1   7 291.664  14.022   8
  -3   1  -7 295.638  14.033   8
  -3   1  -7 296.144  16.993   7
  -4  -1  -7 133.318   8.474   7
  -4  -1  -7 115.865   8.090   2
  -4  -1  -7 117.336   5.854   8
  -4   1  -7 131.230   6.619   8
   4   1   7 125.666   6.616   8
  -4   1  -7 114.998   7.985   7
  -5  -1  -7 86.0982  7.0836   7
  -5   1  -7 99.0399  5.4730   8
   5   1   7 94.3271  5.5205   8
   6  -1   7 20.4099  1.9609   4
   6  -1   7 19.3308  3.4398   1
  -6  -1  -7 19.9540  2.9045   3
  -6   1  -7 18.3979  2.1710   8
  -6   1  -7 19.9085  2.0194   4
   6   1   7 28.2325  2.8179   4
   6   1   7 21.9309  3.3622   1
   7  -1   7 20.1491  3.6421   1
  -7  -1  -7 21.6997  2.8033   3
   7  -1   7 23.4157  3.5862   3
  -7   1  -7 20.6503  2.0093   4
   7   1   7 21.0838  3.4281   1
  -7   1  -7 22.2627  2.0626   8
   7   1   7 29.1781  2.7285   4
  -8  -1  -7 17.6903  2.4516   3
   8  -1   7 20.7309  3.1854   3
   8  -1   7 18.5562  3.3128   1
   8   1   7 16.4514  2.0210   4
  -8   1  -7 19.8418  1.5114   4
   8   1   7 19.7272  3.2845   1
   9  -1   7 1.41930 1.77491   3
  -9  -1  -7 -0.2617  1.2058   3
   9  -1   7 0.84423 1.88122   1
  -9   1  -7 -0.7223  1.5869   3
   9   1   7 2.36771 1.92696   1
  10  -2  -7 4.64843 1.15835   3
 -10  -2   7 5.80948 1.96845  12
  10   2  -7 2.50083 0.91267   4
 -10   2   7 5.62831 1.86737  12
  -9  -2   7 4.69809 2.42265  12
   9  -2  -7 5.10545 1.82882   3
  -9  -2   7 7.13239 1.68791   3
   9   2  -7 4.61697 1.58798   4
  -9   2   7 2.24094 1.90308  12
  -9   2   7 6.55669 1.28181   4
  -8  -2   7 25.8044  4.0394  12
  -8  -2   7 22.0209  2.7357   3
   8  -2  -7 27.8413  3.1310   3
   8   2  -7 24.8346  2.6008   4
  -8   2   7 27.3584  3.5488  12
  -8   2   7 28.9460  2.4502   4
  -7  -2   7 35.0715  4.6718  12
  -7  -2   7 30.1364  5.6228  10
  -7  -2   7 40.4490  3.6226   3
   7  -2  -7 41.8822  3.9263   3
   7   2  -7 38.2011  3.4888   8
  -7   2   7 43.9664  4.3759  12
  -7   2   7 32.8966  2.8883   4
  -6  -2   7 16.8647  4.0475  10
   6   2  -7 19.5048  2.7053   2
  -5  -2   7 164.350  11.907  10
   5   2  -7 148.423   9.113   2
  -4  -2   7 118.469   8.595  10
   4  -2  -7 94.2033  6.2463   6
   4   2  -7 95.4911  6.2068   2
   3  -2  -7 13.1974  2.0433   6
  -3  -2   7 12.2913  2.8187  10
   3   2  -7 15.6890  1.9945   2
  -2  -2   7 77.7415  6.6168  10
   2  -2  -7 71.9708  5.1379   2
   2   2  -7 74.4346  4.7160   2
  -1  -2   7 713.582  41.729  10
   1  -2  -7 693.526  36.371   2
   1   2  -7 734.758  35.879   2
   0  -2  -7 301.428  15.952   2
   0  -2   7 287.980  18.204  10
   0   2  -7 281.078  16.892   7
   0   2  -7 301.655  15.165   2
  -1  -2  -7 11.6375  2.2617   2
   1  -2   7 22.0472  3.1487  10
  -1   2  -7 15.3115  2.0717   7
  -1   2  -7 18.3552  1.7518   2
  -2  -2  -7 74.0818  5.5659   2
   2  -2   7 67.2976  5.8654  10
  -2   2  -7 70.1499  5.0132   7
  -3  -2  -7 343.526  19.080   2
  -3   2  -7 340.458  19.805   7
  -4  -2  -7 35.1633  4.4767   2
  -4   2  -7 30.4844  3.4029   7
  -4   2  -7 33.5644  2.8242   8
  -5   2  -7 11.3528  1.7892   8
   6  -2   7 11.0265  3.1991   1
  -6  -2  -7 12.3742  2.2017   3
   6  -2   7 16.3642  2.9395   3
  -6  -2  -7 18.4326  3.4486  13
   6   2   7 15.4865  3.0231   1
   6   2   7 12.1674  2.0641   8
  -6   2  -7 17.5242  2.0089   4
  -6   2  -7 11.6721  1.9042   8
   7  -2   7 7.51923 2.84405   1
   7  -2   7 10.1316  2.6302   3
  -7  -2  -7 11.6261  3.0397  13
  -7  -2  -7 8.99624 1.89457   3
  -7   2  -7 10.0797  1.6522   4
   7   2   7 4.41586 2.33998   1
   7   2   7 7.88303 1.89622   4
   8  -2   7 0.24189 2.19166   1
   8  -2   7 2.75447 1.97076   3
  -8  -2  -7 2.72691 1.32032   3
  -8   2  -7 0.35204 0.99703   4
   8   2   7 1.57832 1.39116   4
   8   2   7 0.41368 2.00782   1
   9  -2   7 4.47329 1.28337   3
   9  -2   7 7.01836 2.14221   1
   9   2   7 7.41280 1.16652   4
   9   2   7 5.09452 1.90184   1
 -10  -3   7 -0.9517  1.3825  12
 -10   3   7 2.17004 1.52783  12
 -10   3   7 1.48359 0.74219   4
  10   3  -7 2.09343 0.87483   4
   9  -3  -7 15.3682  2.8645   1
  -9  -3   7 14.3373  2.9775  12
   9   3  -7 17.8808  1.9779   4
  -9   3   7 18.4907  1.8072   4
  -9   3   7 19.6140  2.8306  12
   8  -3  -7 6.41511 1.52564   3
   8  -3  -7 8.80194 2.72514   1
  -8  -3   7 5.69208 2.79672  12
  -8   3   7 8.29477 1.57063   4
  -8   3   7 10.0428  2.3497  12
  -7  -3   7 22.6666  5.3227  10
  -7  -3   7 23.2210  2.3941   3
   7  -3  -7 18.3103  3.4702   1
   7  -3  -7 28.7629  2.6820   3
  -7  -3   7 18.2348  3.9389  12
  -7   3   7 28.9423  3.4328  12
  -6  -3   7 84.0019  5.0785   3
   6  -3  -7 84.1391  6.6945   1
  -6  -3   7 86.0942  9.6925  10
   6  -3  -7 85.8457  5.1776   3
   5  -3  -7 86.3077  5.8989   6
  -5  -3   7 89.7737  9.4256  10
   5   3  -7 79.1957  5.8836   2
  -4  -3   7 54.9618  6.7629  10
   4  -3  -7 47.2677  4.1837   6
   4   3  -7 51.3343  4.0837   2
   3  -3  -7 241.287  12.775   6
  -3  -3   7 223.295  15.618  10
   3   3  -7 212.907  12.461   2
   2  -3  -7 180.750  10.321   2
  -2  -3   7 174.679  12.450  10
   2   3  -7 163.007   9.601   2
  -1  -3   7 188.019  13.310  10
   1  -3  -7 192.356  11.325   2
   1   3  -7 190.105  10.401   2
   0  -3  -7 133.293   8.680   2
   0  -3   7 155.072  10.321  10
   0   3  -7 123.258   8.670   7
   0   3  -7 135.632   7.551   2
  -1  -3  -7 192.910  12.232   2
   1  -3   7 215.980  13.987  10
  -1   3  -7 206.773  12.623   7
   2  -3   7 22.1842  3.6446  10
  -2  -3  -7 20.5832  3.2674   2
  -2   3  -7 22.3470  2.8192   7
  -3  -3  -7 73.0081  6.8038   2
  -3   3  -7 79.5715  5.8204   7
   4  -3   7 121.657   8.195   9
  -4  -3  -7 116.258   8.793   2
  -5  -3  -7 18.6325  2.1450   3
  -5  -3  -7 25.0543  3.8436  13
  -5  -3  -7 20.7054  2.5519   1
   5  -3   7 20.5996  2.7671   3
   5  -3   7 19.4070  3.9195   1
  -6  -3  -7 37.7310  4.6795  13
   6  -3   7 43.5028  4.0633  12
   6  -3   7 36.7929  4.7419   1
  -6  -3  -7 35.8492  3.4519   1
   6  -3   7 36.4767  3.5718   3
  -6  -3  -7 31.9852  2.6341   3
   6   3   7 38.5376  4.3162   1
  -7  -3  -7 35.7559  4.4799  13
   7  -3   7 34.9737  3.1311   3
   7  -3   7 28.4308  4.1758   1
  -7   3  -7 37.1665  2.9106   4
   7   3   7 43.1126  4.2728   1
  -8  -3  -7 1.33396 1.88139  13
   8  -3   7 -3.1623  1.8784   1
   8   3   7 1.89880 1.97521   1
   8   3   7 2.35958 1.45575   4
  -8   3  -7 1.90297 1.07048   4
   9  -3   7 2.25004 1.70858   1
   9   3   7 -0.0943  0.8568   4
   9  -4  -7 23.6808  2.7787   1
  -9  -4   7 13.7105  2.6486  12
  -9   4   7 22.6902  2.7890  12
   9   4  -7 18.1204  1.9600   4
  -9   4   7 21.5614  1.8059   4
  -8  -4   7 10.2644  2.9535  12
   8  -4  -7 10.2055  2.6515   1
  -8   4   7 10.8133  2.3682  12
   7  -4  -7 39.0363  4.5368   1
  -7  -4   7 42.7824  4.1081  13
  -7  -4   7 37.8668  5.1984  12
  -6  -4   7 2.41519 1.82445  13
  -6  -4   7 2.88458 3.60292  10
   6  -4  -7 3.12741 2.34440   1
   6  -4  -7 0.81907 1.18453  11
  -6  -4   7 4.73763 3.04510  12
  -5  -4   7 179.502  14.821  10
   5  -4  -7 171.621  11.521   1
   5  -4  -7 199.206  11.011   6
   5  -4  -7 178.995   8.886  11
  -4  -4   7 186.566  14.680  10
   4  -4  -7 185.947  11.166   6
   4   4  -7 187.395  11.211   2
  -3  -4   7 118.214  10.590  10
   3  -4  -7 123.580   7.932   6
   3   4  -7 127.821   7.946   2
  -2  -4   7 137.071  11.666  10
   2  -4  -7 148.521   9.213   6
   2   4  -7 156.637   8.949   2
  -1  -4   7 74.5642  7.8775  10
   1  -4  -7 74.6026  6.3468   2
   1   4  -7 58.4562  4.4269   2
   0  -4  -7 3.17112 2.17126   2
   0  -4   7 1.48031 2.15103  10
   0   4  -7 3.97471 1.67622   7
  -1  -4  -7 28.3405  4.1542   2
   1  -4   7 35.5218  5.0615  10
  -1   4  -7 26.4467  3.4202   7
   2  -4   7 22.5507  4.2302  10
  -2  -4  -7 18.6040  3.4715   2
  -2   4  -7 19.8303  2.9762   7
   3  -4   7 114.600   7.717   9
  -3  -4  -7 82.7199  8.0991   2
  -4  -4  -7 173.383   9.769   1
   4  -4   7 161.098  10.896   9
   4  -4   7 154.995  10.434   5
  -5  -4  -7 73.4692  6.6940  13
   5  -4   7 71.5477  5.8785   5
  -5  -4  -7 74.6460  5.2527   1
   5  -4   7 85.8329  6.0345  12
   5  -4   7 75.1066  6.0704   9
  -6  -4  -7 31.9146  3.1861   1
  -6  -4  -7 23.0788  3.8569  13
   6  -4   7 39.4075  3.8219  12
   6   4   7 45.4043  4.4136   1
   7  -4   7 28.4107  3.9398   1
  -7  -4  -7 27.8703  3.7535  13
  -7   4  -7 28.2319  2.5072   4
   7   4   7 27.4147  3.3838   1
   8  -4   7 -0.2028  1.8952   1
  -8  -4  -7 2.32847 1.70388  13
  -8   4  -7 2.15710 1.32614  12
   8   4   7 -0.0574  1.2899   4
  -8   4  -7 1.05822 1.00607   4
   8   4   7 0.77715 1.61872   1
   9  -5  -7 5.59391 1.51430   1
   8  -5  -7 3.07866 1.83068   1
  -8  -5   7 3.17602 2.08448  12
  -8  -5   7 4.89606 1.52936  13
  -7  -5   7 1.95995 1.61035  13
   7  -5  -7 -0.0659  1.1106  11
  -7  -5   7 2.86400 2.65550  12
   7  -5  -7 3.16714 2.12062   1
   6  -5  -7 -0.8823  2.0633   1
  -6  -5   7 2.49296 2.89576  12
   6  -5  -7 3.03830 1.20821  11
  -6  -5   7 2.92610 1.82613  13
  -5  -5   7 20.1280  5.7453  10
  -5  -5   7 16.7414  4.0468  12
   5  -5  -7 25.1851  3.6400   1
  -5  -5   7 23.9667  3.2717  13
   5  -5  -7 19.9912  2.9604   6
   5  -5  -7 25.6798  2.1650  11
  -4  -5   7 5.46202 3.13774  12
   4  -5  -7 7.52112 1.28124  11
   4  -5  -7 6.52637 2.05821   6
   4  -5  -7 6.52228 2.50598   1
  -4  -5   7 15.8160  2.6622  13
  -4  -5   7 13.2939  4.7404  10
   3  -5  -7 13.9007  1.4934  11
  -3  -5   7 17.2968  4.7668  10
   3  -5  -7 21.5459  3.1181   6
   3  -5  -7 13.5539  2.7394   1
  -2  -5   7 65.9014  8.3685  10
   2  -5  -7 75.3567  5.8715   6
   2   5  -7 75.4564  5.5935   2
  -1  -5   7 119.390  10.343  10
   1  -5  -7 110.352   7.679   6
   0  -5   7 36.1593  5.9496  10
   0  -5  -7 48.3577  4.6503   6
  -1  -5  -7 76.0993  7.5117   2
   1  -5   7 72.5703  8.1540  10
  -2  -5  -7 10.3384  1.2594  11
   2  -5   7 10.2941  2.8030   9
   2  -5   7 10.5370  2.7890   5
  -3  -5  -7 48.5891  5.5921  13
   3  -5   7 43.0538  4.9578   9
   3  -5   7 41.8865  4.7077  12
   3  -5   7 47.2809  4.9406   5
  -3  -5  -7 43.1876  3.6805   1
  -4  -5  -7 51.3487  3.8047   1
  -4  -5  -7 44.6475  5.3432  13
   4  -5   7 39.7227  4.7559   9
   4  -5   7 54.3858  4.9816   5
   4  -5   7 43.1427  4.6369  12
   5  -5   7 17.8457  2.8228   5
  -5  -5  -7 19.4641  2.3005   1
   5  -5   7 12.1265  2.6278   9
   5  -5   7 17.6380  2.7336  12
  -5  -5  -7 21.3120  3.5562  13
   6  -5   7 46.0603  3.8499  12
   6  -5   7 40.2020  3.1632  11
   6  -5   7 41.1058  3.7388   5
  -6  -5  -7 33.4975  4.3738  13
   6   5   7 47.0865  4.3088   1
  -7  -5  -7 13.5625  2.4208  13
  -8  -5  -7 12.7035  1.7857  13
  -8   5  -7 12.9156  1.6329  12
  -8  -6   7 2.24153 0.99365  13
   8  -6  -7 0.77617 1.12176   1
  -7  -6   7 0.46614 1.22007  13
   7  -6  -7 1.11585 0.91278  11
   7  -6  -7 0.38102 1.59721   1
   6  -6  -7 1.57171 1.76036   1
  -6  -6   7 0.86102 2.34969  12
  -6  -6   7 3.59745 1.57374  13
   6  -6  -7 2.21136 1.05082  11
  -5  -6   7 15.4702  2.5752  13
   5  -6  -7 15.8844  2.7174   1
   5  -6  -7 14.4572  1.6110  11
  -5  -6   7 11.3087  3.3638  12
   4  -6  -7 63.0376  3.5447  11
   4  -6  -7 59.1040  5.0216   1
   4  -6  -7 65.2613  5.0664   6
  -4  -6   7 63.5178  5.1924  13
  -4  -6   7 53.8882  6.4097  12
  -3  -6   7 40.0935  5.1511  12
   3  -6  -7 27.4651  3.6236   1
  -3  -6   7 42.2930  4.1384  13
   3  -6  -7 40.1145  4.1419   6
   3  -6  -7 42.4472  2.5759  11
  -3  -6   7 42.0275  6.9439  10
   2  -6  -7 132.059   8.752   1
  -2  -6   7 147.412   9.215  13
   2  -6  -7 133.781   8.810   6
   2  -6  -7 137.098   6.613  11
  -2  -6   7 136.138  12.028  10
  -2  -6   7 140.580  10.221  12
   1  -6  -7 6.86457 2.08487   1
   1  -6  -7 5.79689 2.41772   6
  -1  -6   7 6.21652 2.95133  12
  -1  -6   7 9.68602 2.08892  13
   1  -6  -7 6.74513 0.95317  11
  -1  -6   7 6.65243 2.65632   5
  -1  -6   7 -1.0678  2.9251  10
   0  -6   7 92.0218  9.4058  10
   0  -6  -7 71.8306  3.6184  11
   0  -6   7 72.4524  6.4099   5
   0  -6   7 67.6358  6.6546  12
   0  -6  -7 72.0647  6.1122   6
   0  -6  -7 59.4635  5.0033   1
   0  -6   7 73.5538  6.0485   9
   1  -6   7 31.2780  4.0984   9
   1  -6   7 27.7141  4.0804  12
   1  -6   7 30.7576  4.0563   5
  -1  -6  -7 25.8193  1.8769  11
  -1  -6  -7 25.2786  2.8758   1
   2  -6   7 8.64202 2.72010   9
   2  -6   7 17.1800  3.2661   5
   2  -6   7 17.8734  3.2413  12
  -2  -6  -7 13.0554  1.3746  11
  -2  -6  -7 15.6872  2.1124   1
   3  -6   7 2.96003 2.14584  12
  -3  -6  -7 2.82607 1.39344   1
   3  -6   7 0.96954 2.14181   5
  -3  -6  -7 4.03540 2.63087  13
   3  -6   7 1.82805 2.04337   9
   4  -6   7 18.5666  3.0658   9
   4  -6   7 12.6263  2.4763  12
  -4  -6  -7 6.76340 2.84617  13
  -4  -6  -7 9.91014 1.77494   1
   4  -6   7 10.6450  2.5856   5
   5  -6   7 5.79192 2.03392   9
   5  -6   7 7.94440 2.06320   5
  -5  -6  -7 4.98282 2.24721  13
   5  -6   7 11.4072  2.1124  12
   5  -6   7 9.19297 1.62882  11
   6  -6   7 3.83705 1.46754  12
   6  -6   7 6.52031 1.55677   5
  -6  -6  -7 2.21954 1.65986  13
   6  -6   7 5.35480 1.29139  11
  -7  -6  -7 3.89124 1.24477  13
  -7  -7   7 5.79863 1.10676  13
   6  -7  -7 13.6297  1.1942  11
  -6  -7   7 10.2067  1.6097  13
   6  -7  -7 9.53617 1.69177   1
  -5  -7   7 3.42938 1.40136  13
   5  -7  -7 5.08140 1.53407   1
   5  -7  -7 4.30856 0.88417  11
   4  -7  -7 12.1265  2.1385   1
   4  -7  -7 11.1638  1.1991  11
  -4  -7   7 11.1239  1.9484  13
  -4  -7   7 12.0714  2.9631  12
   3  -7  -7 14.5790  2.3945   1
  -3  -7   7 13.8344  2.1886  13
   3  -7  -7 11.2028  1.1620  11
  -3  -7   7 14.0166  3.1938  12
  -2  -7   7 3.87827 2.62574  12
   2  -7  -7 0.21030 1.82424   6
   2  -7  -7 4.12286 0.76653  11
   2  -7  -7 4.94979 1.81079   1
  -2  -7   7 4.29372 1.56759  13
   1  -7  -7 1.44844 1.46238   1
  -1  -7   7 5.24633 2.56269  12
   1  -7  -7 2.58135 2.10872   6
   1  -7  -7 2.88283 0.73025  11
   0  -7   7 -0.3214  1.8951   5
   0  -7  -7 0.83166 1.23877   1
   0  -7  -7 1.49307 0.70819  11
   0  -7   7 -0.2161  2.0557  12
   1  -7   7 7.84939 2.39714   5
   1  -7   7 8.45698 2.37295   9
   1  -7   7 10.8501  2.6202  12
   2  -7   7 16.7355  2.9199   9
   2  -7   7 17.5193  2.8458   5
   2  -7   7 17.5541  2.9112  12
   3  -7   7 8.32894 2.13709  12
   3  -7   7 8.19333 2.20138   5
   3  -7   7 11.7701  2.4321   9
  -4  -7  -7 3.07385 1.86607  13
   4  -7   7 1.62035 1.47679  12
   4  -7   7 -0.3784  0.9794  11
   4  -7   7 2.26441 1.54770   5
   5  -7   7 8.00200 1.19489  11
   5  -7   7 10.5420  1.7130   5
   5  -7   7 7.01854 1.49875  12
  -5  -7  -7 7.14575 1.72478  13
  -5  -8   7 4.86093 0.98867  13
  -4  -8   7 13.1565  1.6300  13
   3  -8  -7 1.95523 1.06606   1
  -3  -8   7 -0.0649  0.9364  13
   2  -8  -7 2.77520 1.12545   1
   1  -8  -7 2.70267 1.24775   1
  -1  -8   7 7.98938 2.06035  12
   0  -8   7 2.18917 1.74306  12
   1  -8   7 11.4277  2.1579  12
   1  -8   7 8.45234 1.85890   5
   2  -8   7 -0.8077  1.3433  12
   2  -8   7 -2.3285  1.2205   5
   3  -8   7 2.64320 1.24654   5
   3  -8   7 2.73467 1.29230  12
   3  -8   7 1.45865 0.71872  11
 -11   0   8 3.66819 1.42314  12
 -10   0   8 0.54893 1.78402  12
  10   0  -8 2.52846 1.86189   3
 -10   0   8 1.08161 1.54890   3
  -9   0   8 -0.6667  1.8369   3
  -9   0   8 2.34016 2.08887  12
  -8   0   8 6.48666 1.17554   4
  -8   0   8 9.47184 2.66723  12
   8   0  -8 4.63404 1.17740   8
  -8   0   8 8.60964 3.19853  10
   8   0  -8 4.98347 1.34200   4
  -7   0   8 11.3253  1.5352   4
   7   0  -8 17.4241  1.9288   8
  -7   0   8 14.4417  1.6972   8
   7   0  -8 15.5113  1.8772   4
  -7   0   8 20.1496  4.1718  10
  -6   0   8 42.6514  5.3086  10
   6   0  -8 41.9559  3.0323   8
   5   0  -8 9.49491 1.47542   8
  -5   0   8 7.38018 2.35644  10
  -4   0   8 10.3959  2.3328  10
   4   0  -8 8.91914 1.53934   2
   4   0  -8 11.3286  1.4271   8
   3   0  -8 622.997  28.414   8
  -3   0   8 626.114  35.936  10
   3   0  -8 610.189  31.207   2
  -2   0   8 116.026   8.007  10
   2   0  -8 117.594   5.918   8
   2   0  -8 120.766   6.706   2
  -1   0   8 69.2015  5.2056  10
   1   0  -8 76.3168  4.3285   2
   1   0  -8 64.7585  4.2419   7
   1   0  -8 67.3405  3.6464   8
   0   0  -8 513.962  23.511   8
   0   0  -8 537.417  26.157   2
   0   0  -8 495.052  28.259   7
  -1   0  -8 190.701   9.394   8
  -1   0  -8 203.337  11.345   7
  -1   0  -8 200.901  10.897   2
  -2   0  -8 613.498  28.179   8
  -2   0  -8 635.547  34.137   7
  -2   0  -8 597.807  31.549   2
  -3   0  -8 63.5232  3.5708   8
  -3   0  -8 61.1977  4.5271   7
  -3   0  -8 65.4194  4.9795   2
  -4   0  -8 3.26441 1.44275   7
  -4   0  -8 2.87415 0.87546   8
  -5   0  -8 55.0691  3.3272   8
   6   0   8 1.96300 1.47669   4
  -6   0  -8 2.91669 1.08889   4
  -6   0  -8 2.39950 0.87068   8
   6   0   8 7.85120 2.72776   1
   7   0   8 5.41224 1.47878   4
   7   0   8 5.85706 2.63874   1
  -8   0  -8 3.03423 1.98660   3
   8   0   8 3.22288 2.35633   1
   9   0   8 11.6199  2.3904   1
  -9   0  -8 11.6709  1.8176   3
   9   0   8 13.0632  2.3605   3
 -10  -1   8 8.32956 2.26928  12
  10  -1  -8 13.1424  2.0566   3
 -10  -1   8 11.3054  1.7018   3
 -10   1   8 10.2049  2.3519  12
  -9  -1   8 6.75282 2.59577  12
  -9  -1   8 8.54028 2.09354   3
   9  -1  -8 11.5082  2.5384   3
   9   1  -8 8.51906 1.51056   4
  -9   1   8 12.5281  1.3698   4
  -9   1   8 10.3106  2.5580  12
  -8  -1   8 18.6429  3.5733  12
   8  -1  -8 13.0283  2.8549   3
  -8  -1   8 16.9095  2.7006   3
  -8   1   8 17.5083  1.8474   4
  -8   1   8 17.3419  3.1355  12
   8   1  -8 15.2179  2.0739   4
  -8   1   8 14.9684  1.9679   8
   8   1  -8 19.2061  2.1782   8
  -7  -1   8 65.0415  7.6875  10
  -7  -1   8 59.4865  5.9650  12
   7  -1  -8 52.9988  3.2907   4
  -7  -1   8 69.6413  5.1510   3
  -7   1   8 62.9307  5.3501  12
  -7   1   8 52.2753  6.4102  10
   7   1  -8 66.8672  4.1865   8
   7   1  -8 66.7320  4.0524   4
  -7   1   8 61.9760  3.8681   4
   7   1  -8 64.0192  4.1043   4
   6  -1  -8 19.7954  1.6583   8
  -6  -1   8 21.6827  4.1826  10
   6   1  -8 16.6407  2.1714   8
   5  -1  -8 82.2021  4.4189   8
  -5  -1   8 75.3209  7.0308  10
   5   1  -8 82.9150  5.4481   2
   5   1  -8 86.9698  4.9358   8
   4  -1  -8 71.4718  3.9347   8
  -4  -1   8 75.8975  6.3442  10
   4   1  -8 70.4038  4.2122   8
   4   1  -8 75.3083  4.8351   2
   3  -1  -8 854.914  37.862   8
   3  -1  -8 838.725  41.799   2
  -3  -1   8 845.359  48.252  10
   3   1  -8 811.409  38.047   8
   3   1  -8 820.372  41.860   2
   2  -1  -8 629.486  31.088   2
  -2  -1   8 671.106  36.022  10
   2  -1  -8 590.409  27.917   8
   2   1  -8 570.488  28.051   8
   2   1  -8 626.658  31.021   2
   1  -1  -8 427.168  19.503   8
   1  -1  -8 447.209  22.051   2
  -1  -1   8 404.387  25.333  10
   1   1  -8 428.532  21.756   2
   1   1  -8 424.894  19.662   8
   0  -1  -8 273.057  13.498   2
   0  -1   8 222.813  15.211  10
   0  -1  -8 257.785  11.446   8
   0   1  -8 253.908  12.980   2
   0   1  -8 237.085  14.196   7
   0   1  -8 239.045  11.647   8
   1  -1   8 187.662  13.051  10
  -1  -1  -8 214.301   9.780   8
  -1  -1  -8 198.243  11.725   2
  -1   1  -8 225.811  11.316   2
  -1   1  -8 215.461  12.265   7
  -1   1  -8 210.612  10.085   8
  -2  -1  -8 45.0573  4.3653   2
  -2  -1  -8 50.9392  2.6236   8
  -2   1  -8 49.0177  3.0910   8
  -2   1  -8 47.5563  3.6186   7
  -2   1  -8 45.1678  3.6336   2
  -3  -1  -8 757.643  33.524   8
  -3  -1  -8 727.718  38.310   2
   3   1   8 715.418  34.083   8
  -3   1  -8 733.164  41.183   7
  -3   1  -8 764.891  34.112   8
  -4   1  -8 277.407  13.133   8
   4   1   8 258.811  13.141   8
  -5   1  -8 36.2486  2.9710   8
   6  -1   8 6.45344 2.82059   1
  -6  -1  -8 9.64394 2.78171  13
   6  -1   8 3.29213 1.28425   4
  -6  -1  -8 2.77929 2.02290   3
  -6   1  -8 4.12232 1.18883   8
   6   1   8 5.96893 1.83544   4
   6   1   8 3.62194 2.46201   1
  -6   1  -8 5.00752 1.31313   4
   7  -1   8 1.21954 2.36566   1
   7  -1   8 -0.7368  2.4493   3
  -7  -1  -8 0.33163 1.73497   3
   7   1   8 0.55432 2.13549   1
   7   1   8 2.04784 1.57344   4
  -7   1  -8 1.27624 1.09437   4
  -8  -1  -8 3.77516 1.70690   3
   8  -1   8 4.41043 2.35794   3
   8  -1   8 6.34014 2.60990   1
   8   1   8 7.72268 2.46977   1
   8   1   8 3.35987 1.32294   4
  -9  -1  -8 6.84705 1.27518   3
   9  -1   8 6.58649 1.77697   3
   9  -1   8 5.61254 2.08390   1
  -9   1  -8 4.25497 1.65193   3
   9   1   8 8.12163 2.09299   1
  10   2  -8 13.6693  1.2256   4
 -10   2   8 10.7796  2.1988  12
  -9  -2   8 30.0256  4.0262  12
  -9  -2   8 29.6610  2.6329   3
   9  -2  -8 26.6176  2.7868   3
  -9   2   8 32.6279  3.7660  12
   9   2  -8 34.5524  2.5847   4
  -9   2   8 27.2216  2.2314   4
  -8  -2   8 8.46258 2.01861   3
  -8  -2   8 6.81412 2.82546  12
   8  -2  -8 12.6072  2.4237   3
  -8   2   8 6.93396 2.30605  12
   8   2  -8 5.98073 1.70124   4
   8   2  -8 6.19379 1.68965   4
  -8   2   8 5.97212 1.42555   4
  -7  -2   8 49.8843  5.5828  12
  -7  -2   8 61.3718  7.7826  10
  -7  -2   8 53.6811  4.2218   3
   7  -2  -8 47.9164  4.3673   3
  -7   2   8 53.4740  3.7021   4
  -7   2   8 62.9148  5.0207  12
  -6  -2   8 12.7622  3.7660  10
   6   2  -8 12.3085  2.2131   2
   6   2  -8 13.1133  2.0831   8
  -5  -2   8 46.0833  6.2525  10
   5   2  -8 53.1345  4.5176   2
   4  -2  -8 54.8652  4.2957   6
  -4  -2   8 54.0110  6.1942  10
   4   2  -8 58.7058  4.2237   2
   3  -2  -8 832.736  44.266   2
  -3  -2   8 904.942  51.245  10
   3   2  -8 892.274  44.107   2
  -2  -2   8 50.3247  5.6564  10
   2  -2  -8 53.7456  4.3258   2
   2   2  -8 53.4482  3.7683   2
  -1  -2   8 1122.20   65.19  10
   1  -2  -8 1121.82   57.08   2
   1   2  -8 1156.41   56.49   2
   0  -2  -8 519.036  26.782   2
   0  -2   8 513.184  30.540  10
   0   2  -8 475.783  28.722   7
   0   2  -8 538.945  25.956   2
   1  -2   8 138.420   9.448  10
  -1  -2  -8 122.470   8.181   2
  -1   2  -8 126.367   8.224   7
  -1   2  -8 132.419   7.276   2
  -2  -2  -8 108.730   7.765   2
   2  -2   8 128.033   8.710  10
  -2   2  -8 111.719   7.490   7
  -3  -2  -8 179.204  11.252   2
  -3   2  -8 176.856  11.036   7
  -4  -2  -8 22.3592  3.7540   2
  -4   2  -8 22.8800  3.0565   7
  -4   2  -8 28.2320  2.6615   8
  -5   2  -8 19.8724  2.4172   8
   6  -2   8 21.7037  3.8161   1
  -6  -2  -8 19.1287  3.5126  13
   6  -2   8 22.3247  3.3611   3
  -6  -2  -8 18.4261  2.4664   3
  -6   2  -8 23.3887  2.4786   8
   6   2   8 21.8662  3.4990   1
  -6   2  -8 20.1349  2.1476   4
  -7  -2  -8 -0.7159  2.1745  13
  -7  -2  -8 1.20261 1.47367   3
   7  -2   8 -2.8147  2.0284   3
   7  -2   8 -1.1293  2.3820   1
   7   2   8 0.16300 1.51513   4
   7   2   8 2.35484 2.17153   1
  -7   2  -8 0.27568 1.18461   4
   8  -2   8 1.95709 1.79833   3
   8  -2   8 3.12648 2.23899   1
   8   2   8 3.33941 2.09079   1
  -8   2  -8 1.90718 0.95292   4
   8   2   8 3.51937 1.43792   4
   9  -2   8 3.19152 1.80993   1
   9   2   8 2.61130 1.58034   1
 -10  -3   8 4.69447 1.68641  12
  10   3  -8 5.64826 0.91112   4
 -10   3   8 6.18010 0.86311   4
 -10   3   8 5.43074 1.70238  12
  -9  -3   8 1.74985 2.05414  12
  -9   3   8 1.18223 1.04113   4
  -9   3   8 0.50713 1.71176  12
   9   3  -8 0.71858 1.24794   4
   8  -3  -8 2.75020 2.43567   1
  -8  -3   8 5.85152 2.77490  12
   8  -3  -8 2.73384 1.24568   3
  -8   3   8 3.42625 2.00118  12
  -8   3   8 5.74733 1.39185   4
  -7  -3   8 74.5651  9.2730  10
  -7  -3   8 72.9086  6.6682  12
   7  -3  -8 59.8197  5.9095   1
   7  -3  -8 70.5158  4.4385   3
  -7  -3   8 71.2718  4.2958   3
  -7   3   8 76.6503  5.7893  12
   6  -3  -8 52.3047  5.1557   1
  -6  -3   8 49.4711  7.5089  10
  -6  -3   8 46.9826  5.6752  12
  -6  -3   8 59.0580  3.7214   3
   6  -3  -8 50.0257  3.7399   3
  -5  -3   8 60.2824  8.1315  10
   5  -3  -8 76.5019  5.4882   6
   5   3  -8 76.6723  5.5732   2
  -4  -3   8 183.857  13.611  10
   4  -3  -8 186.899  10.552   6
   4   3  -8 169.022  10.424   2
  -3  -3   8 64.1166  7.1981  10
   3  -3  -8 58.3563  4.7350   6
   3   3  -8 50.3579  4.1094   2
   2  -3  -8 70.4595  5.6106   2
  -2  -3   8 79.7592  7.8692  10
   2   3  -8 65.4906  4.7044   2
  -1  -3   8 877.542  49.673  10
   1  -3  -8 809.932  43.149   2
   1   3  -8 834.134  42.192   2
   0  -3   8 4.88341 2.49440  10
   0  -3  -8 5.93853 2.01551   2
   0   3  -8 4.43445 1.53260   7
   0   3  -8 6.77731 1.39731   2
   1  -3   8 22.1300  3.8335  10
  -1  -3  -8 18.8879  3.1888   2
  -1   3  -8 18.5276  2.6213   7
   2  -3   8 100.708   7.830  10
  -2  -3  -8 82.7957  6.7859   2
  -2   3  -8 83.9802  6.2886   7
  -3  -3  -8 176.541  11.595   2
  -3   3  -8 177.318  11.303   7
   4  -3   8 13.1889  2.5802   9
  -4  -3  -8 11.9270  3.0727   2
  -5  -3  -8 49.5031  3.4370   3
   5  -3   8 53.8349  4.2381   3
  -5  -3  -8 42.7425  5.2059  13
   5  -3   8 50.5619  4.6364  12
  -5  -3  -8 51.0407  4.0075   1
   6  -3   8 27.9768  3.2308  12
   6  -3   8 19.2653  3.7447   1
  -6  -3  -8 15.4929  3.3041  13
   6  -3   8 20.7035  2.8183   3
   6   3   8 22.8636  3.3429   1
   7  -3   8 15.0599  2.0922   3
   7  -3   8 15.8331  3.3664   1
  -7  -3  -8 12.9498  2.9661  13
   7   3   8 14.9867  2.9626   1
   7   3   8 16.6926  2.3789   4
  -7   3  -8 16.9162  1.9325   4
   8  -3   8 3.00340 2.19289   1
  -8  -3  -8 0.47473 1.66012  13
   8   3   8 2.83696 1.89361   1
  -8   3  -8 4.28728 1.05314   4
   8   3   8 3.17677 1.39140   4
  -9  -4   8 4.06902 1.97498  12
   9  -4  -8 7.56961 1.97330   1
   9   4  -8 6.22825 1.35150   4
  -9   4   8 7.01761 1.20538   4
  -9   4   8 5.31325 1.87194  12
  -8  -4   8 26.0787  3.9558  12
   8  -4  -8 32.3541  3.7602   1
  -7  -4   8 66.1984  7.3056  12
   7  -4  -8 89.2303  6.6550   1
  -7  -4   8 93.0022  6.2533  13
   6  -4  -8 72.9166  4.3388  11
  -6  -4   8 77.5984  7.4238  12
   6  -4  -8 68.5713  5.9907   1
  -6  -4   8 68.1075  5.5383  13
  -6  -4   8 74.7652  9.7654  10
   5  -4  -8 137.743   8.650   6
  -5  -4   8 155.529  12.791  10
   5  -4  -8 127.823   9.174   1
  -5  -4   8 145.288   9.190  13
  -5  -4   8 129.375  10.139  12
   5  -4  -8 133.118   6.922  11
  -4  -4   8 2.00623 3.01176  10
   4  -4  -8 1.46343 1.75504   6
   4   4  -8 1.76116 1.50354   2
   3  -4  -8 59.2418  4.6957   6
  -3  -4   8 46.2907  6.7500  10
   3   4  -8 48.2320  4.4935   2
   2  -4  -8 38.7095  3.9139   6
  -2  -4   8 42.5894  6.1309  10
   2   4  -8 36.8300  3.7121   2
  -1  -4   8 30.2303  5.2158  10
   1  -4  -8 38.8072  4.7919   2
   1   4  -8 39.8283  3.5629   2
   0  -4   8 285.591  18.489  10
   0  -4  -8 258.569  15.914   2
   0   4  -8 261.439  16.461   7
  -1  -4  -8 318.109  18.855   2
   1  -4   8 344.737  21.563  10
  -1   4  -8 312.996  19.454   7
  -2  -4  -8 52.2520  5.9613   2
   2  -4   8 69.9196  7.5386  10
  -3  -4  -8 78.0237  7.7729   2
   3  -4   8 93.5003  6.8851   9
   3  -4   8 81.5376  6.6372   5
   4  -4   8 110.939   7.704  12
   4  -4   8 100.782   7.486   5
  -4  -4  -8 105.629   8.433  13
  -4  -4  -8 104.270   6.671   1
   4  -4   8 107.906   7.857   9
  -5  -4  -8 24.5023  3.9590  13
   5  -4   8 34.5111  3.7970  12
  -5  -4  -8 28.3997  2.9018   1
   5  -4   8 24.5955  3.5346   9
   6  -4   8 2.02559 1.74925  12
  -6  -4  -8 0.14954 2.08394  13
  -6  -4  -8 1.76282 1.46079   1
   6   4   8 0.88166 2.05850   1
  -7  -4  -8 33.7482  4.2373  13
   7   4   8 51.1242  4.4369   1
  -7   4  -8 51.7844  3.2691   4
  -8  -4  -8 6.82648 1.85926  13
   8   4   8 10.4872  1.5605   4
  -8   4  -8 9.57288 1.53398  12
   8   4   8 10.1912  1.9733   1
  -8   4  -8 9.07233 1.22891   4
   8  -5  -8 2.51306 1.77026   1
  -8  -5   8 2.52786 1.27398  13
  -8  -5   8 0.53708 1.93364  12
   7  -5  -8 17.2220  2.9570   1
  -7  -5   8 17.5226  3.5270  12
  -7  -5   8 20.5486  2.6806  13
   7  -5  -8 22.2470  2.0437  11
  -6  -5   8 11.6962  3.4316  12
  -6  -5   8 13.6853  2.4589  13
   6  -5  -8 9.38176 1.57094  11
   6  -5  -8 17.8909  3.0902   1
   5  -5  -8 68.6984  5.8063   1
  -5  -5   8 52.4228  6.4780  12
   5  -5  -8 68.1243  3.9356  11
  -5  -5   8 65.5317  5.5029  13
   5  -5  -8 77.3594  5.4563   6
  -5  -5   8 75.7936 10.0629  10
  -4  -5   8 69.2120  5.5485  13
  -4  -5   8 65.9162  6.8826  12
   4  -5  -8 64.1431  3.8683  11
   4  -5  -8 79.5310  5.6648   6
  -4  -5   8 73.2986  9.5666  10
   4  -5  -8 64.6233  5.6782   1
  -3  -5   8 143.042  12.022  10
   3  -5  -8 125.360   6.341  11
   3  -5  -8 121.273   8.478   1
   3  -5  -8 135.277   8.628   6
  -3  -5   8 130.771   8.778  13
   2  -5  -8 17.7400  2.9548   6
  -2  -5   8 17.9316  4.4989  10
  -2  -5   8 18.7543  3.6569   5
   2   5  -8 15.4962  2.5755   2
  -1  -5   8 41.2876  6.5948  10
   1  -5  -8 41.6195  4.3742   6
   0  -5   8 3.38553 2.86861  10
   0  -5  -8 -2.3249  1.8074   6
   0  -5   8 3.28135 2.24518   5
   1  -5   8 31.6393  5.4929  10
  -1  -5  -8 24.6764  1.8676  11
   1  -5   8 27.5063  3.9138   5
  -1  -5  -8 18.5273  4.0670   2
   2  -5   8 117.737   8.470  12
   2  -5   8 105.628   8.232   9
  -2  -5  -8 109.106   7.042   1
  -2  -5  -8 116.670   5.550  11
   2  -5   8 96.4366  7.9010   5
   3  -5   8 136.040   9.074   5
   3  -5   8 126.227   9.263   9
  -3  -5  -8 123.724   7.861   1
  -3  -5  -8 123.331   9.830  13
   3  -5   8 136.526   9.262  12
   4  -5   8 45.7025  5.0070   9
   4  -5   8 49.9864  4.8544  12
  -4  -5  -8 47.5852  3.7420   1
   4  -5   8 44.4292  4.7259   5
  -4  -5  -8 45.9039  5.4313  13
   5  -5   8 2.46870 1.87493   9
   5  -5   8 5.73836 1.94014  12
  -5  -5  -8 3.08424 2.30448  13
  -5  -5  -8 4.58814 1.52287   1
   5  -5   8 4.94138 2.07948   5
   6  -5   8 25.6569  2.3972  11
   6  -5   8 20.8750  2.7655  12
  -6  -5  -8 19.3578  3.2085  13
   6   5   8 27.9387  3.3155   1
  -7  -5  -8 11.7328  2.1214  13
   8  -6  -8 7.19248 1.48408   1
  -7  -6   8 15.9224  2.0270  13
   7  -6  -8 17.7817  1.5567  11
  -7  -6   8 13.0604  2.7169  12
   7  -6  -8 14.3096  2.2755   1
  -6  -6   8 -0.1412  1.3242  13
  -6  -6   8 0.75531 2.39037  12
   6  -6  -8 2.47006 1.79348   1
   6  -6  -8 2.05697 1.02501  11
   5  -6  -8 6.11526 1.20950  11
   5  -6  -8 7.37899 2.14217   1
  -5  -6   8 5.59709 1.84299  13
  -5  -6   8 4.84835 2.81654  12
   4  -6  -8 50.6668  3.1255  11
   4  -6  -8 51.3983  4.7913   6
  -4  -6   8 54.9387  6.3292  12
   4  -6  -8 54.1490  4.6439   1
  -4  -6   8 51.8844  4.5621  13
  -3  -6   8 36.8522  5.4993  12
   3  -6  -8 50.2919  2.9577  11
   3  -6  -8 48.5707  4.6019   1
   3  -6  -8 52.7662  4.8613   6
  -3  -6   8 54.3465  4.5155  13
  -2  -6   8 51.3373  7.8007  10
   2  -6  -8 59.5929  5.4711   6
  -2  -6   8 61.9098  6.4047  12
   2  -6  -8 57.1438  4.9310   1
  -2  -6   8 54.0830  5.5579   5
   2  -6  -8 57.5717  3.2490  11
  -2  -6   8 62.4942  4.9007  13
   1  -6  -8 42.9457  2.5764  11
  -1  -6   8 44.9176  4.0401  13
   1  -6  -8 45.3436  4.6218   6
  -1  -6   8 46.1454  7.1381  10
   1  -6  -8 41.8769  4.0503   1
  -1  -6   8 46.7705  5.3307  12
  -1  -6   8 40.4466  4.7788   5
   0  -6   8 36.2361  4.6436   5
   0  -6  -8 43.3113  2.6334  11
   0  -6   8 45.5839  5.0696   9
   0  -6  -8 47.1523  3.9735   1
   0  -6   8 44.3288  6.6530  10
   0  -6   8 50.4099  5.4342  12
   0  -6  -8 50.2737  4.8481   6
   1  -6   8 5.73286 2.56758   5
   1  -6   8 10.6536  2.7437   9
  -1  -6  -8 11.8838  1.2662  11
   1  -6   8 6.95553 2.80766  12
  -1  -6  -8 11.7211  2.0707   1
   2  -6   8 64.4455  6.1908   9
  -2  -6  -8 63.8053  4.4120   1
   2  -6   8 55.3256  5.6974  12
  -2  -6  -8 58.8437  3.4419  11
   2  -6   8 64.6690  5.9235   5
  -3  -6  -8 51.4850  5.7199  13
   3  -6   8 57.3352  5.0870  12
   3  -6   8 56.5040  5.3433   5
  -3  -6  -8 54.2896  3.9653   1
   3  -6   8 59.9188  5.7443   9
  -4  -6  -8 4.69637 1.45232   1
  -4  -6  -8 -1.1222  2.1434  13
   4  -6   8 4.76953 2.07749   9
   4  -6   8 5.43842 1.94024  12
   4  -6   8 4.47713 2.09344   5
   5  -6   8 9.78668 1.97558  12
  -5  -6  -8 5.02168 2.12107  13
   5  -6   8 7.30273 2.02213   5
   5  -6   8 11.1236  1.6705  11
  -6  -6  -8 7.41553 1.85188  13
   6  -6   8 14.7724  1.8998  12
   6  -6   8 12.0246  1.5280  11
   6  -6   8 11.1756  1.7299   5
   6  -7  -8 2.68789 1.34940   1
   6  -7  -8 3.58110 0.75434  11
  -6  -7   8 4.05501 1.15224  13
  -5  -7   8 7.58495 1.55998  13
   5  -7  -8 7.18600 0.97816  11
  -5  -7   8 3.52043 2.30709  12
   5  -7  -8 9.69161 1.89252   1
   4  -7  -8 2.96168 0.80808  11
  -4  -7   8 1.59883 1.30582  13
   4  -7  -8 2.03719 1.65517   1
  -4  -7   8 3.80606 2.51665  12
  -3  -7   8 -1.3224  1.1319  13
  -3  -7   8 1.59446 2.53860  12
   3  -7  -8 0.75109 1.61803   6
   3  -7  -8 2.01399 1.56509   1
   3  -7  -8 0.52627 0.66999  11
   2  -7  -8 14.5590  2.6868   6
  -2  -7   8 17.4838  3.3875  12
   2  -7  -8 15.7893  1.2849  11
  -2  -7   8 15.0665  2.1622  13
   2  -7  -8 13.1971  2.2599   1
   1  -7  -8 11.6083  2.0242   1
  -1  -7   8 11.5449  2.6647   5
   1  -7  -8 12.3504  1.1603  11
  -1  -7   8 12.0925  3.0123  12
   1  -7  -8 11.5900  2.6724   6
   0  -7   8 10.5532  2.5367   5
   0  -7   8 10.7982  2.5938   9
   0  -7  -8 7.22380 1.64489   1
   0  -7   8 11.7560  2.8485  12
   0  -7  -8 9.31502 1.04905  11
   1  -7   8 3.54316 2.12153   5
   1  -7   8 2.41183 2.05633  12
   1  -7   8 4.81175 2.16697   9
  -1  -7  -8 3.93671 1.31223   1
   2  -7   8 35.1182  4.0306   9
   2  -7   8 38.0941  3.9241   5
   2  -7   8 35.7139  3.9309  12
   3  -7   8 -0.8075  1.5376   9
   3  -7   8 2.35442 1.74880   5
   3  -7   8 1.68694 1.65673  12
  -4  -7  -8 5.14851 1.84911  13
   4  -7   8 4.93674 1.66552   5
   4  -7   8 6.51086 1.22777  11
   4  -7   8 6.71760 1.68506  12
   5  -7   8 3.02509 1.23060   5
   5  -7   8 3.70622 0.96595  11
  -5  -7  -8 2.24022 1.34293  13
   5  -7   8 2.46860 1.13761  12
   4  -8  -8 2.69482 0.95562   1
  -4  -8   8 2.72327 0.90940  13
   3  -8  -8 1.45960 1.00161   1
  -3  -8   8 0.92204 0.92197  13
   2  -8  -8 3.42742 1.25367   1
  -2  -8   8 2.97748 1.77688  12
  -1  -8   8 7.90105 2.03013  12
   1  -8  -8 7.00011 1.26772   1
   0  -8  -8 4.01084 1.03410   1
   0  -8   8 6.64629 1.73244   5
   0  -8   8 5.43516 1.85792  12
   1  -8   8 0.16155 1.33491   5
   1  -8   8 1.19654 1.49193  12
   2  -8   8 0.25397 0.70849  11
   2  -8   8 0.90503 1.31916   5
   2  -8   8 0.33443 1.28130  12
   3  -8   8 -0.1552  1.0596  12
   3  -8   8 -0.0566  1.0508   5
   3  -8   8 1.15935 0.67927  11
 -10   0   9 0.41814 1.73316  12
 -10   0   9 2.26536 1.52490   3
  10   0  -9 0.45993 1.70428   3
  -9   0   9 3.24676 2.03054   3
  -9   0   9 4.57478 2.31435  12
   8   0  -9 0.72998 1.08356   4
  -8   0   9 2.38536 1.00083   4
  -8   0   9 1.30175 2.34112  12
  -7   0   9 215.703  10.630   8
  -7   0   9 226.723  15.623  10
   7   0  -9 225.585  10.811   8
   7   0  -9 213.347  10.450   4
  -7   0   9 209.041  13.961  12
  -7   0   9 214.233  10.373   4
   6   0  -9 1.45129 0.94837   8
  -6   0   9 1.51353 2.25046  10
  -5   0   9 13.4099  2.9469  10
   5   0  -9 12.1486  1.6096   8
  -4   0   9 143.911  10.237  10
   4   0  -9 146.013   8.363   2
   4   0  -9 151.555   7.546   8
   3   0  -9 557.438  25.841   8
  -3   0   9 570.975  32.900  10
   3   0  -9 556.500  28.496   2
   2   0  -9 1152.03   51.43   8
  -2   0   9 1126.97   64.53  10
   2   0  -9 1125.59   56.53   2
   1   0  -9 123.230   6.940   2
   1   0  -9 118.021   5.980   8
   0   0  -9 289.195  13.552   8
   0   0  -9 291.801  15.359   2
  -1   0  -9 284.525  13.956   8
  -1   0  -9 306.303  16.836   7
  -1   0  -9 309.076  16.053   2
  -2   0  -9 -0.8679  1.1768   2
  -2   0  -9 -0.3358  0.5452   8
  -2   0  -9 -0.7210  0.7778   7
  -3   0  -9 72.7901  5.6580   2
  -3   0  -9 79.3777  4.1825   8
  -3   0  -9 71.4720  5.2614   7
  -4   0  -9 187.314  12.139   7
  -4   0  -9 201.756   9.580   8
  -5   0  -9 -0.4972  0.7045   8
   5   0   9 -0.0313  1.4960   4
  -5   0  -9 0.70207 0.99474   4
  -6   0  -9 6.27592 1.16525   4
   6   0   9 8.90107 2.87255   1
   6   0   9 7.43703 1.79031   4
  -7   0  -9 60.5813  4.8766   3
   7   0   9 56.4537  5.7017   1
   7   0   9 61.6293  3.6752   4
  -8   0  -9 -1.0886  1.6312   3
   8   0   9 2.46991 2.20505   1
   9   0   9 5.47639 1.96613   1
  -9   0  -9 9.46369 1.49262   3
   9   0   9 6.14901 1.83192   3
  10  -1  -9 2.06281 1.48932   3
 -10  -1   9 3.72817 1.37588   3
 -10  -1   9 1.67791 1.81279  12
 -10   1   9 0.12886 1.62811  12
  -9  -1   9 12.4323  2.2541   3
  -9  -1   9 17.1998  3.1633  12
   9  -1  -9 14.9921  2.6665   3
  -9   1   9 16.6084  3.0538  12
   9   1  -9 20.3323  1.8137   4
  -9   1   9 20.6968  1.6021   4
  -8  -1   9 54.7270  4.5365   3
  -8  -1   9 54.3656  5.7800  12
   8  -1  -9 51.4005  4.7729   3
  -8   1   9 57.1234  3.5330   4
  -8   1   9 57.5714  5.5786  12
   8   1  -9 61.3332  3.7809   4
  -7  -1   9 54.5674  5.5266  12
  -7  -1   9 41.1839  4.0942   3
  -7  -1   9 44.2327  6.2815  10
  -7   1   9 59.9557  5.3270  12
  -7   1   9 43.4495  5.7709  10
   7   1  -9 43.6650  3.6003   8
   7   1  -9 51.6488  3.6456   4
  -7   1   9 47.5709  3.2574   4
  -6  -1   9 105.294   9.506  10
   6  -1  -9 119.745   5.800   8
  -6   1   9 117.911   9.257  10
   6   1  -9 115.868   6.579   8
   5  -1  -9 137.749   6.802   8
  -5  -1   9 150.717  10.742  10
  -5   1   9 132.697   9.797  10
   5   1  -9 127.855   7.257   8
   5   1  -9 139.822   8.240   2
   4  -1  -9 403.406  21.086   2
   4  -1  -9 420.323  18.847   8
  -4  -1   9 389.016  24.950  10
   4   1  -9 400.586  19.156   8
  -4   1   9 416.012  24.447  10
   4   1  -9 403.976  21.229   2
   3  -1  -9 342.836  18.503   2
  -3  -1   9 359.247  21.933  10
   3  -1  -9 364.212  16.475   8
  -3   1   9 360.788  21.196  10
   3   1  -9 348.047  16.700   8
   3   1  -9 354.469  18.571   2
   2  -1  -9 144.477   6.899   8
  -2  -1   9 138.307  10.014  10
   2  -1  -9 141.909   8.188   2
   2   1  -9 143.311   8.079   2
   2   1  -9 140.125   7.070   8
   1  -1  -9 259.910  12.323   8
   1  -1  -9 295.977  14.423   2
  -1  -1   9 251.175  16.581  10
   1   1  -9 246.705  12.486   8
   1   1  -9 279.613  14.047   2
   0  -1   9 281.343  17.596  10
   0  -1  -9 294.915  13.208   8
   0  -1  -9 285.141  15.433   2
   0   1  -9 283.140  13.462   8
   0   1  -9 270.415  16.312   7
   0   1  -9 297.548  15.036   2
  -1  -1  -9 1039.22   51.11   2
  -1  -1  -9 1014.68   45.56   8
  -1   1  -9 1011.27   55.45   7
  -1   1  -9 988.973  50.505   2
  -1   1  -9 998.278  45.890   8
  -2  -1  -9 202.556  11.628   2
  -2  -1  -9 193.966   9.204   8
  -2   1  -9 193.590   9.657   8
  -2   1  -9 200.120  11.719   7
  -2   1  -9 196.216  11.056   2
  -3  -1  -9 118.464   8.463   2
  -3  -1  -9 126.994   6.126   8
  -3   1  -9 130.386   8.220   7
  -3   1  -9 132.320   6.765   8
  -4   1  -9 108.335   7.694   7
  -4   1  -9 117.191   6.204   8
   5  -1   9 39.3124  2.9704   4
  -5   1  -9 50.3289  3.2008   8
  -5   1  -9 43.8128  3.1207   4
   5   1   9 43.7950  3.5923   4
  -6  -1  -9 64.0020  6.1308  13
   6  -1   9 63.1694  6.0292   1
  -6  -1  -9 54.9632  4.7535   3
  -6   1  -9 60.1080  3.8721   8
   6   1   9 68.6455  4.4250   4
  -6   1  -9 63.3115  3.8389   4
   6   1   9 70.0908  5.8678   1
  -7  -1  -9 3.57874 1.80296   3
   7  -1   9 6.05809 2.59516   3
   7  -1   9 3.26777 2.43692   1
   7   1   9 3.28144 2.31265   1
  -7   1  -9 3.14021 1.07882   4
   7   1   9 2.44391 1.54122   4
  -8  -1  -9 12.8058  1.9741   3
   8  -1   9 11.3258  2.7987   1
   8  -1   9 17.1623  2.7795   3
   8   1   9 11.9375  1.5380   4
   8   1   9 12.7725  2.7369   1
   9  -1   9 0.84626 1.39132   3
   9  -1   9 3.04630 1.78141   1
   9   1   9 1.60561 1.64132   1
  -9   1  -9 2.43446 1.36625   3
 -10  -2   9 0.77249 1.64329  12
 -10   2   9 0.76969 1.52767  12
   9  -2  -9 2.48464 1.60109   3
  -9  -2   9 0.26792 1.29427   3
  -9  -2   9 3.90443 2.38097  12
   9   2  -9 3.58750 1.32519   4
  -9   2   9 4.27252 1.16378   4
  -9   2   9 1.11851 1.87211  12
   8  -2  -9 53.9746  4.2831   3
  -8  -2   9 51.0482  3.8804   3
  -8  -2   9 47.4100  5.4728  12
  -8   2   9 55.6409  5.2218  12
   8   2  -9 53.5991  3.7206   4
  -8   2   9 50.8424  3.3724   4
  -7  -2   9 42.5036  4.9878  12
   7  -2  -9 38.7233  3.8142   3
  -7  -2   9 34.8958  6.1058  10
  -7  -2   9 40.5006  3.6092   3
   7   2  -9 37.5001  3.2653   4
   7   2  -9 38.8064  3.5565   8
  -7   2   9 43.3299  3.1617   4
  -7   2   9 37.4764  4.2466  12
  -6  -2   9 88.3661  9.6225  10
   6   2  -9 100.632   6.015   8
   6   2  -9 109.328   7.026   2
  -5  -2   9 138.088  10.708  10
   5   2  -9 124.057   8.013   2
  -4  -2   9 383.630  24.221  10
   4  -2  -9 349.959  20.197   6
   4   2  -9 414.487  20.294   2
  -3  -2   9 147.399  11.122  10
   3  -2  -9 171.020   9.248   2
   3   2  -9 134.434   8.549   2
  -2  -2   9 513.957  31.058  10
   2  -2  -9 554.502  26.874   2
   2   2  -9 473.444  26.155   2
  -1  -2   9 34.4396  4.5859  10
   1  -2  -9 23.6411  3.0788   2
   1   2  -9 28.6910  2.6852   2
   0  -2  -9 44.8111  4.3464   2
   0  -2   9 45.3856  5.1814  10
   0   2  -9 48.2361  3.3627   2
   0   2  -9 46.4379  3.7972   7
   1  -2   9 48.7617  5.2622  10
  -1  -2  -9 45.5102  4.5398   2
  -1   2  -9 46.2651  3.3273   2
  -1   2  -9 40.1997  3.5811   7
   2  -2   9 200.634  12.722  10
  -2  -2  -9 166.023  11.268   2
  -2   2  -9 189.396  11.443   7
  -3  -2  -9 48.3300  5.2399   2
  -3   2  -9 55.2441  4.3530   7
  -3   2  -9 48.0074  3.4418   8
  -4  -2  -9 4.33303 2.46360   2
  -4   2  -9 4.40179 1.29882   8
   5  -2   9 7.51471 2.55588   3
  -5  -2  -9 10.3541  2.0620   3
   5  -2   9 9.87351 3.25739   1
  -5  -2  -9 12.0552  2.8808  13
  -5  -2  -9 8.96750 1.97060   1
  -5   2  -9 8.87172 1.66758   8
  -5   2  -9 7.29105 1.56153   4
   6  -2   9 0.19607 2.56269   1
   6  -2   9 -1.1172  2.1744   3
  -6  -2  -9 2.10999 2.27432  13
  -6  -2  -9 1.41233 1.56460   3
  -6   2  -9 2.02819 1.18861   4
   6   2   9 0.40541 1.75084   4
   6   2   9 0.77795 2.12595   1
  -6   2  -9 1.06216 1.04110   8
  -7  -2  -9 5.12079 1.52200   3
  -7  -2  -9 7.02921 2.54724  13
   7  -2   9 8.20577 2.40499   3
   7  -2   9 7.95003 2.84259   1
   7   2   9 5.28286 1.70750   4
   7   2   9 0.59699 2.11012   1
  -7   2  -9 6.89100 1.39737   4
   8  -2   9 15.8150  2.8784   1
   8  -2   9 12.9395  2.0925   3
   8   2   9 13.5660  2.6022   1
   8   2   9 10.2405  1.6163   4
  -8   2  -9 11.0899  1.1463   4
   9  -2   9 8.14200 1.85468   1
   9   2   9 7.95887 1.79539   1
 -10  -3   9 4.13383 1.65471  12
  10   3  -9 8.18984 0.94377   4
 -10   3   9 3.07407 1.54887  12
  -9  -3   9 15.6615  2.8791  12
   9   3  -9 9.48317 1.49465   4
  -9   3   9 11.0133  1.4296   4
  -9   3   9 12.2802  2.4115  12
   8  -3  -9 0.54082 1.07879   3
  -8  -3   9 0.92146 2.35683  12
   8   3  -9 1.32813 1.45595   4
  -8   3   9 1.68407 1.89671  12
  -8   3   9 -0.5750  1.0808   4
   7  -3  -9 52.2969  5.0799   1
   7  -3  -9 50.5568  3.3707   3
  -7  -3   9 40.6591  5.2610  12
  -7  -3   9 47.8901  3.4853   3
  -6  -3   9 132.862  11.340  10
  -6  -3   9 117.351   9.021  12
   6  -3  -9 121.277   6.508   3
   6  -3  -9 110.173   8.164   1
  -6  -3   9 117.379   6.596   3
  -5  -3   9 271.110  19.382  10
   5  -3  -9 280.728  15.230   6
   5   3  -9 263.862  15.295   2
  -4  -3   9 21.2282  4.4550  10
   4  -3  -9 18.3379  2.7239   6
   4   3  -9 16.3451  2.4330   2
   3  -3  -9 187.445  10.871   6
  -3  -3   9 186.637  13.877  10
   3   3  -9 182.324  10.657   2
  -2  -3   9 123.573   9.730  10
   2  -3  -9 101.060   7.755   2
   2   3  -9 116.179   7.009   2
  -1  -3   9 65.5997  7.2650  10
   1  -3  -9 61.0414  5.7129   2
   1   3  -9 60.4463  4.2794   2
   0  -3  -9 178.311  11.482   2
   0  -3   9 187.024  13.238  10
   0   3  -9 181.369  11.676   7
   0   3  -9 192.993  10.279   2
   1  -3   9 175.042  12.341  10
  -1  -3  -9 161.268  10.826   2
  -1   3  -9 172.177  10.883   7
   2  -3   9 5.10501 2.54017  10
  -2  -3  -9 7.64396 2.60374   2
  -2   3  -9 5.25973 1.72437   7
  -3  -3  -9 29.3362  4.5548   2
   4  -3   9 10.8589  2.4583   9
  -4  -3  -9 10.7708  1.8036   3
  -4  -3  -9 11.6707  1.9431   1
   4  -3   9 11.3334  2.3488   3
  -5  -3  -9 10.7613  2.9772  13
  -5  -3  -9 12.8572  1.7625   3
   5  -3   9 16.8256  2.6106   3
  -5  -3  -9 12.0979  2.1263   1
  -6  -3  -9 37.9631  4.7520  13
   6  -3   9 42.4251  3.6333   3
  -6   3  -9 39.5334  3.0740   4
   6   3   9 44.1460  4.5233   1
   7  -3   9 2.35615 2.43427   1
  -7  -3  -9 0.22254 2.04605  13
   7   3   9 1.79771 2.10313   1
   7   3   9 1.08920 1.53362   4
  -7   3  -9 0.27123 1.14059   4
  -8  -3  -9 9.29401 2.18482  13
   8  -3   9 12.0197  2.5001   1
   8   3   9 11.1424  1.6160   4
  -8   3  -9 12.8325  1.2568   4
   8   3   9 12.7461  2.3213   1
   9  -4  -9 -0.8731  1.3575   1
  -9  -4   9 1.04631 1.70858  12
  -9   4   9 2.66893 0.99784   4
   9   4  -9 1.97274 1.06849   4
   8  -4  -9 15.8010  2.7877   1
  -8  -4   9 13.8366  3.1455  12
  -7  -4   9 27.2097  3.1148  13
  -7  -4   9 25.4087  4.2150  12
   7  -4  -9 32.4035  3.9130   1
  -6  -4   9 5.60960 3.08385  12
  -6  -4   9 8.59626 2.06578  13
   6  -4  -9 6.14587 2.59242   1
   6  -4  -9 9.58521 1.63858  11
  -6  -4   9 6.35112 4.25828  10
   5  -4  -9 20.7083  3.0360   6
  -5  -4   9 22.2830  3.0200  13
   5  -4  -9 23.7698  3.5294   1
  -5  -4   9 17.5593  3.9362  12
   5  -4  -9 21.0213  2.0935  11
  -5  -4   9 28.9666  5.9742  10
  -4  -4   9 7.03439 3.73387  10
   4  -4  -9 3.69029 2.04229   6
   4   4  -9 4.12339 1.76945   2
   3  -4  -9 62.3355  4.8372   6
  -3  -4   9 39.4197  6.5205  10
   3   4  -9 52.1515  4.7986   2
  -2  -4   9 39.1165  6.2396  10
   2  -4  -9 37.7784  3.9669   6
   2   4  -9 35.7738  3.6270   2
   1  -4  -9 258.339  15.577   2
  -1  -4   9 264.796  18.157  10
   1   4  -9 249.174  14.000   2
   0  -4   9 106.068   9.874  10
   0  -4  -9 96.0325  8.1581   2
   0   4  -9 70.7405  6.3091   7
   1  -4   9 105.468   9.153  10
  -1  -4  -9 92.6715  8.4910   2
  -2  -4  -9 74.9812  7.5274   2
   3  -4   9 37.6737  4.4657   5
  -3  -4  -9 34.7289  2.6356  11
  -3  -4  -9 36.8326  3.3515   1
  -4  -4  -9 72.9654  4.9843   1
   4  -4   9 65.6195  5.7512  12
  -4  -4  -9 76.0608  7.1011  13
   4  -4   9 64.6169  5.6849   5
   4  -4   9 70.3733  5.9814   9
   5  -4   9 18.8818  2.8810  12
  -5  -4  -9 15.0050  3.3244  13
  -5  -4  -9 23.1737  2.6199   1
  -6  -4  -9 16.6118  3.1466  13
   6  -4   9 14.0413  2.4255  12
   6   4   9 14.5580  2.8794   1
  -7  -4  -9 -0.6106  1.6731  13
   7   4   9 3.07990 1.95790   1
  -7   4  -9 0.93946 1.15852   4
  -8  -4  -9 5.94004 1.60831  13
  -8   4  -9 5.70419 0.96470   4
   8   4   9 6.74104 1.27146   4
   8  -5  -9 3.48460 1.76644   1
  -8  -5   9 1.62577 1.96783  12
   7  -5  -9 3.55116 2.13786   1
  -7  -5   9 0.66742 2.40575  12
   7  -5  -9 3.69034 1.20228  11
  -7  -5   9 0.59435 1.41060  13
   6  -5  -9 43.5679  3.0364  11
   6  -5  -9 46.1579  4.6525   1
  -6  -5   9 48.9351  4.1181  13
  -6  -5   9 41.9512  5.4856  12
   5  -5  -9 8.33234 2.16607   6
   5  -5  -9 5.59105 2.36574   1
   5  -5  -9 7.74787 1.36361  11
  -5  -5   9 6.61150 3.18846  12
  -5  -5   9 5.91535 1.91503  13
  -4  -5   9 36.7028  6.9360  10
   4  -5  -9 46.5868  3.0046  11
  -4  -5   9 54.1871  4.4398  13
   4  -5  -9 55.2383  4.9104   6
   4  -5  -9 40.8440  4.5655   1
  -4  -5   9 33.9520  5.1548  12
  -3  -5   9 11.7829  3.4355  12
  -3  -5   9 10.0366  4.1924  10
   3  -5  -9 18.3028  2.9763   1
   3  -5  -9 10.7041  2.6008   6
   3  -5  -9 12.5905  1.5078  11
  -3  -5   9 17.3987  2.6506  13
  -3  -5   9 12.7062  3.4822   5
  -2  -5   9 22.0936  5.2337  10
   2  -5  -9 26.2783  3.3462   1
   2  -5  -9 23.5673  3.3847   6
  -2  -5   9 25.2937  4.0474   5
   2  -5  -9 26.5836  2.0124  11
  -1  -5   9 1.91801 2.55772   5
  -1  -5   9 1.66843 3.12097  10
   1  -5  -9 1.55021 1.92011   6
   1  -5  -9 2.36654 0.88245  11
   1  -5  -9 0.72991 1.74282   1
   0  -5  -9 5.01721 1.95841   1
   0  -5   9 12.0620  4.0182  10
   0  -5  -9 6.13710 1.06702  11
   0  -5   9 2.25917 2.62695   5
   1  -5   9 123.846   9.531  12
   1  -5   9 134.292  11.307  10
  -1  -5  -9 136.670   8.201   1
  -1  -5  -9 130.872   6.352  11
   1  -5   9 121.000   9.105   5
   2  -5   9 96.6834  8.2667   9
   2  -5   9 108.351   8.285   5
  -2  -5  -9 125.726   7.302   1
  -2  -5  -9 114.929   5.744  11
   2  -5   9 115.877   8.593  12
   3  -5   9 3.24686 2.42257   5
   3  -5   9 4.36062 2.39301   9
  -3  -5  -9 3.08355 1.49682   1
  -3  -5  -9 4.02734 2.75321  13
   3  -5   9 2.00253 2.23783  12
   4  -5   9 52.1130  4.9962   5
   4  -5   9 54.2232  5.3923   9
  -4  -5  -9 49.9832  3.9089   1
   4  -5   9 51.8728  4.6899  12
  -4  -5  -9 41.7621  5.2450  13
   5  -5   9 47.3979  4.7179   9
   5  -5   9 51.2117  4.2236  12
  -5  -5  -9 40.8347  3.5252   1
  -5  -5  -9 37.0798  4.7131  13
   5  -5   9 54.2663  4.4088   5
   6  -5   9 26.8955  2.9759  12
  -6  -5  -9 24.4330  3.3266  13
   6   5   9 30.3698  3.3516   1
  -7  -5  -9 7.61918 1.78090  13
  -7   5  -9 8.52862 1.31836   4
   7   5   9 8.20383 1.89401   1
  -7  -6   9 8.75138 1.54619  13
   7  -6  -9 10.4177  1.2378  11
  -7  -6   9 5.72741 2.26528  12
   7  -6  -9 9.73008 1.93912   1
  -6  -6   9 23.9462  2.7381  13
   6  -6  -9 28.6489  2.0994  11
  -6  -6   9 23.0733  3.6923  12
   6  -6  -9 23.6595  3.0093   1
  -5  -6   9 22.2320  2.8252  13
  -5  -6   9 29.3515  4.4979  12
   5  -6  -9 24.4164  3.1513   1
   5  -6  -9 26.4995  2.0702  11
   4  -6  -9 72.3430  5.3512   6
  -4  -6   9 64.7564  6.8996  12
   4  -6  -9 67.7016  3.8548  11
  -4  -6   9 71.8008  5.3590  13
   4  -6  -9 68.2583  5.4234   1
   3  -6  -9 9.15444 2.30720   6
  -3  -6   9 4.89134 1.75776  13
   3  -6  -9 5.45539 2.11914   1
  -3  -6   9 7.30513 3.16142  12
   3  -6  -9 5.45155 1.10870  11
  -2  -6   9 25.9911  3.1933  13
  -2  -6   9 28.1240  4.4289  12
   2  -6  -9 30.5051  2.0966  11
   2  -6  -9 25.9504  3.5554   6
  -2  -6   9 26.8021  4.1221   5
   2  -6  -9 33.0961  3.5372   1
  -1  -6   9 2.61851 2.72768  12
  -1  -6   9 2.89650 3.51861  10
   1  -6  -9 5.35775 2.30347   6
  -1  -6   9 6.19438 2.73297   5
  -1  -6   9 4.51447 1.65858  13
   1  -6  -9 4.66434 0.95351  11
   1  -6  -9 4.39629 1.86180   1
   0  -6  -9 26.2888  3.8774   6
   0  -6   9 25.4537  3.8352   9
   0  -6  -9 26.5784  2.9870   1
   0  -6   9 32.0615  4.3793  12
   0  -6  -9 26.6140  1.9446  11
   0  -6   9 28.9984  4.0525   5
   1  -6   9 39.4333  4.7923  12
  -1  -6  -9 37.9887  3.5552   1
  -1  -6  -9 39.4675  2.5432  11
   1  -6   9 43.0224  5.0025   9
   1  -6   9 47.4866  4.9944   5
   2  -6   9 13.0659  3.1576   9
   2  -6   9 19.9824  3.3578   5
  -2  -6  -9 14.7857  2.0473   1
   2  -6   9 13.2664  2.9700  12
  -2  -6  -9 17.5318  1.6250  11
   3  -6   9 58.5895  5.0895  12
  -3  -6  -9 35.1054  5.0510  13
  -3  -6  -9 65.8207  4.1789   1
   3  -6   9 66.3413  5.5510   9
   4  -6   9 7.84962 2.08762  12
   4  -6   9 12.8047  2.6957   9
  -4  -6  -9 9.09488 2.55858  13
  -4  -6  -9 6.31255 1.52025   1
   4  -6   9 8.87017 2.42285   5
   5  -6   9 19.8039  2.0130  11
  -5  -6  -9 20.1697  2.0592   1
   5  -6   9 21.2521  2.5200   5
  -5  -6  -9 12.0806  2.5187  13
   5  -6   9 18.8824  2.4190  12
   6  -6   9 4.43722 1.16260  11
  -6  -6  -9 3.63731 1.43968  13
   6  -7  -9 3.79228 0.72904  11
   6  -7  -9 2.35694 1.18641   1
  -6  -7   9 4.17134 1.11746  13
   5  -7  -9 8.47033 1.73996   1
  -5  -7   9 4.46384 2.30449  12
  -5  -7   9 4.37182 1.30624  13
   5  -7  -9 8.78643 0.99830  11
  -4  -7   9 5.49060 1.49089  13
   4  -7  -9 7.04799 1.80753   1
   4  -7  -9 8.27514 0.99278  11
  -4  -7   9 4.90238 2.53180  12
   3  -7  -9 1.44255 0.72612  11
  -3  -7   9 0.41982 1.15319  13
  -3  -7   9 3.66374 2.40372  12
   3  -7  -9 0.29771 1.40893   1
   2  -7  -9 9.70262 2.32456   6
   2  -7  -9 12.5972  2.0511   1
   2  -7  -9 15.5821  1.2903  11
  -2  -7   9 11.4511  1.9249  13
  -2  -7   9 9.50214 2.77256  12
   1  -7  -9 21.4277  3.1576   6
   1  -7  -9 20.9457  2.4894   1
  -1  -7   9 16.3547  3.0158   5
  -1  -7   9 17.0620  3.2665  12
   1  -7  -9 21.2304  1.5317  11
   0  -7   9 11.8066  2.7551   9
   0  -7   9 11.4332  2.7420  12
   0  -7  -9 6.26145 1.58656   1
   0  -7   9 10.6968  2.5434   5
   0  -7  -9 10.1870  1.0638  11
   1  -7   9 3.05462 2.11841  12
  -1  -7  -9 2.93979 1.19500   1
   1  -7   9 3.98148 2.03449   9
   1  -7   9 -0.8088  1.9427   5
   2  -7   9 15.3740  2.7245   5
   2  -7   9 17.3464  2.8969   9
  -2  -7  -9 14.7375  1.7914   1
   2  -7   9 12.5188  2.5375  12
   3  -7   9 16.6798  2.5300  12
  -3  -7  -9 19.6358  1.9692   1
   3  -7   9 22.1376  2.7907   5
   4  -7   9 10.7624  1.7767  12
   4  -7   9 8.06235 1.25939  11
   4  -7   9 10.4923  1.9346   5
   5  -7   9 4.75100 1.19624  12
   5  -7   9 3.82279 0.92892  11
   4  -8  -9 1.42422 0.84463   1
  -4  -8   9 1.48645 0.80151  13
  -3  -8   9 1.48343 1.58036  12
   3  -8  -9 4.37859 1.07313   1
  -3  -8   9 3.48000 0.96894  13
   2  -8  -9 12.4722  1.5128   1
  -2  -8   9 11.4260  2.1977  12
   1  -8  -9 1.57823 1.04723   1
  -1  -8   9 2.00563 1.64943  12
   0  -8   9 8.20994 1.89129  12
   0  -8  -9 7.33014 1.14949   1
   0  -8   9 6.99278 1.75801   5
   1  -8   9 8.34764 1.84086  12
   1  -8   9 9.94425 1.84428   5
   2  -8   9 5.37812 0.84574  11
   2  -8   9 6.04647 1.48941  12
   2  -8   9 3.15625 1.36191   5
   3  -8   9 -1.4269  0.8710  12
 -10   0  10 3.17777 1.51140   3
 -10   0  10 1.99333 1.81450  12
  10   0 -10 4.12018 1.72797   3
  -9   0  10 1.20060 2.11199  12
  -9   0  10 -0.1552  1.8410   3
  -8   0  10 39.0448  4.7297  12
   8   0 -10 42.4216  2.7002   4
  -7   0  10 196.011  12.830  12
   7   0 -10 197.493   9.740   8
   7   0 -10 196.507   9.441   4
  -7   0  10 185.637   9.365   4
  -7   0  10 198.994   9.629   8
  -7   0  10 193.301  14.425  10
  -6   0  10 28.1486  4.6943  10
  -6   0  10 29.5088  2.3585   4
   6   0 -10 32.7342  2.6332   8
   6   0 -10 29.5973  2.3772   4
  -5   0  10 6.19924 2.43519  10
   5   0 -10 1.83356 1.23954   2
   5   0 -10 4.15409 1.15720   8
   4   0 -10 215.746  11.977   2
   4   0 -10 222.212  10.723   8
  -4   0  10 215.517  14.394  10
  -3   0  10 -0.6746  1.4316  10
   3   0 -10 -0.0148  0.9215   2
   3   0 -10 -1.7899  0.5709   8
   2   0 -10 40.1411  2.6239   8
   2   0 -10 41.5871  3.2230   2
  -2   0  10 41.9431  4.5354  10
   1   0 -10 1816.88   89.73   2
   1   0 -10 1804.21   81.59   8
   0   0 -10 311.789  16.215   2
   0   0 -10 296.792  14.181   8
  -1   0 -10 3.87748 1.52080   2
  -1   0 -10 0.50966 0.63954   8
  -2   0 -10 78.4775  5.9352   2
  -2   0 -10 88.4553  4.5908   8
  -3   0 -10 5.62156 1.03289   8
  -4   0 -10 52.5959  3.2171   8
  -5   0 -10 0.61859 0.75226   8
   5   0  10 -0.2493  1.4556   4
   5   0  10 -1.1451  2.3677   1
  -5   0 -10 1.46738 1.00942   4
   6   0  10 5.25456 1.67423   4
  -6   0 -10 5.21345 0.99412   4
   6   0  10 4.54073 2.61764   1
  -7   0 -10 1.98607 1.95355   3
   7   0  10 0.01054 2.24802   1
   8   0  10 13.2289  2.6451   3
  -8   0 -10 10.1483  1.9810   3
   8   0  10 7.10410 2.44946   1
   9   0  10 5.08872 1.68814   1
  -9   0 -10 7.55607 1.20556   3
   9   0  10 7.80959 1.71764   3
 -10  -1  10 7.64054 2.19271  12
  10  -1 -10 11.2525  1.7082   3
 -10  -1  10 10.0024  1.5246   3
 -10   1  10 10.4642  1.9409   3
 -10   1  10 8.42395 2.05612  12
   9  -1 -10 15.1920  2.5958   3
  -9  -1  10 12.5845  2.9081  12
  -9  -1  10 14.7832  2.2649   3
   9   1 -10 17.8469  1.6352   4
  -9   1  10 12.5448  2.8408  12
   8  -1 -10 24.9793  3.2505   3
  -8  -1  10 17.8197  3.4708  12
  -8  -1  10 18.1210  2.7457   3
   8   1 -10 16.3887  1.9753   4
  -8   1  10 13.3823  3.0344  12
  -8   1  10 17.2689  1.8711   4
  -7  -1  10 115.392  10.904  10
   7  -1 -10 101.921   6.809   3
  -7  -1  10 99.0290  7.7566  12
  -7  -1  10 104.392   6.571   3
   7   1 -10 95.8413  5.6078   4
  -7   1  10 92.3755  8.6784  10
  -7   1  10 103.587   5.473   4
  -7   1  10 98.9992  7.5406  12
   7   1 -10 98.8950  5.8104   8
  -6  -1  10 19.6724  4.4446  10
   6  -1 -10 25.8106  1.8464   4
   6   1 -10 22.2725  2.4631   8
  -6   1  10 24.5764  2.2892   4
  -6   1  10 25.6193  4.2695  10
  -5  -1  10 314.564  20.711  10
   5  -1 -10 320.874  14.844   8
   5   1 -10 320.304  17.188   2
   5   1 -10 312.190  15.444   8
  -5   1  10 320.964  20.102  10
   4  -1 -10 70.6089  3.7710   8
   4  -1 -10 65.7691  4.7385   2
  -4  -1  10 75.3733  7.3092  10
   4   1 -10 71.2384  4.1697   8
  -4   1  10 64.7175  5.7190  10
   4   1 -10 64.3317  4.7227   2
   3  -1 -10 3.98076 0.85888   8
  -3  -1  10 3.59946 2.27259  10
   3  -1 -10 5.28582 1.48068   2
   3   1 -10 7.38078 1.22444   8
   3   1 -10 5.28602 1.42134   2
   2  -1 -10 112.241   5.449   8
   2  -1 -10 107.915   6.731   2
  -2  -1  10 112.724   8.380  10
   2   1 -10 106.601   6.512   2
   2   1 -10 104.601   5.656   8
   1  -1 -10 51.7511  2.7430   8
  -1  -1  10 55.8888  5.5524  10
   1  -1 -10 48.9113  3.9141   2
   1   1 -10 43.8886  2.9277   8
   1   1 -10 45.4488  3.6339   7
   1   1 -10 44.9436  3.4776   2
   0  -1 -10 703.254  36.372   2
   0  -1 -10 726.849  32.226   8
   0   1 -10 698.818  39.300   7
   0   1 -10 687.993  35.895   2
   0   1 -10 729.628  32.540   8
  -1  -1 -10 338.158  15.016   8
  -1  -1 -10 318.059  17.786   2
  -1   1 -10 317.119  18.602   7
  -1   1 -10 328.593  17.340   2
  -1   1 -10 323.173  15.387   8
  -2  -1 -10 200.813  12.247   2
  -2  -1 -10 209.011   9.678   8
  -2   1 -10 203.422  12.302   7
  -2   1 -10 210.391  10.205   8
  -3  -1 -10 201.381  12.919   2
  -3   1 -10 225.687  10.739   8
  -4   1 -10 12.6895  1.6790   8
  -5  -1 -10 16.3956  3.2028  13
  -5  -1 -10 14.6806  2.6542   3
   5  -1  10 19.3732  1.9403   4
   5  -1  10 13.9563  3.3449   1
   5   1  10 21.5996  3.4414   1
  -5   1 -10 17.9378  1.9904   8
   5   1  10 18.4683  2.4233   4
  -5   1 -10 15.4201  1.8092   4
   6  -1  10 39.2158  4.3898   3
   6  -1  10 34.5394  4.5024   1
  -6  -1 -10 42.6176  4.8179  13
  -6  -1 -10 41.5588  3.7015   3
   6   1  10 38.6186  4.5155   1
  -6   1 -10 42.3941  2.8286   4
  -6   1 -10 34.0244  2.7811   8
   6   1  10 39.6796  3.3362   4
  -7  -1 -10 32.2275  3.0117   3
   7  -1  10 24.9263  3.8376   1
   7  -1  10 24.0088  3.4589   3
   7   1  10 22.7605  3.6838   1
  -7   1 -10 32.2161  1.9995   4
   7   1  10 26.2029  2.5989   4
   8  -1  10 2.26583 1.95360   3
  -8  -1 -10 -1.4138  1.2345   3
   8  -1  10 1.75069 2.06720   1
   8   1  10 4.54984 2.11189   1
   9  -1  10 1.56042 1.13959   3
   9  -1  10 3.92336 1.63366   1
   9   1  10 2.62338 1.57481   1
 -10  -2  10 2.48339 1.67109  12
 -10   2  10 5.05501 1.74947  12
   9  -2 -10 3.80746 1.44362   3
  -9  -2  10 6.76847 2.43492  12
  -9  -2  10 5.02489 1.40243   3
   9   2 -10 6.25388 1.31797   4
  -9   2  10 1.78527 1.90733  12
  -9   2  10 3.71536 1.10331   4
  -8  -2  10 68.9835  6.1821  12
   8  -2 -10 66.4914  4.6612   3
  -8  -2  10 70.7056  4.5637   3
   8   2 -10 65.9241  4.1939   4
  -8   2  10 66.6156  4.0152   4
  -8   2  10 65.8680  5.6537  12
   7  -2 -10 8.76870 2.34736   3
  -7  -2  10 9.03883 3.95719  10
  -7  -2  10 9.63451 3.07504  12
  -7  -2  10 10.0218  2.2213   3
  -7   2  10 6.73877 2.91286  10
   7   2 -10 8.15315 1.76740   8
  -7   2  10 8.43764 1.54487   4
   7   2 -10 13.1112  2.0430   4
   6  -2 -10 174.495   9.732   3
  -6  -2  10 177.236   9.573   3
  -6  -2  10 166.121  13.736  10
  -6   2  10 178.911  12.573  10
   6   2 -10 183.980   9.479   8
  -5  -2  10 100.137   8.813  10
   5   2 -10 90.9410  6.3526   2
  -5   2  10 91.9713  7.4892  10
  -4  -2  10 248.200  16.704  10
   4  -2 -10 227.264  13.338   6
   4   2 -10 249.595  13.479   2
   3  -2 -10 4.16127 1.77307   2
  -3  -2  10 3.78861 2.54808  10
   3   2 -10 2.03716 1.24990   2
  -2  -2  10 61.6270  6.7836  10
   2  -2 -10 66.7913  4.9013   2
   2   2 -10 52.0464  4.0898   2
  -1  -2  10 31.8552  4.5095  10
   1  -2 -10 37.2336  3.8782   2
   1   2 -10 25.4429  2.6940   2
   0  -2 -10 144.374   9.080   2
   0  -2  10 144.294  10.475  10
   0   2 -10 139.965   8.178   2
   0   2 -10 142.837   9.097   7
   1  -2  10 79.2135  6.8024  10
  -1  -2 -10 82.4266  6.0965   2
  -1   2 -10 80.9621  5.1714   2
  -1   2 -10 71.5502  5.5053   7
  -2  -2 -10 77.6277  6.3829   2
  -2   2 -10 83.9038  5.8797   7
  -3  -2 -10 17.9375  3.5344   2
  -3   2 -10 21.2175  2.8252   7
  -3   2 -10 24.5818  2.4032   8
  -4  -2 -10 56.4065  6.0654   2
  -4   2 -10 44.8303  3.3895   8
  -5  -2 -10 0.81557 1.65718   3
   5  -2  10 2.36416 2.43888   3
  -5  -2 -10 3.54475 1.63341   1
  -5  -2 -10 2.12124 2.21155  13
  -5   2 -10 2.03047 1.12877   8
  -5   2 -10 1.43100 1.28572   4
   6  -2  10 3.67932 2.32196   3
   6  -2  10 8.88302 3.05563   1
  -6  -2 -10 7.46834 1.72440   3
  -6  -2 -10 5.11602 2.48684  13
  -6   2 -10 4.49723 1.35601   4
   6   2  10 3.31332 1.81029   4
   6   2  10 6.39403 2.58708   1
   7  -2  10 0.74406 1.88458   3
  -7  -2 -10 -0.7683  1.2711   3
   7  -2  10 -1.3230  2.3286   1
  -7  -2 -10 -2.3785  1.9147  13
   7   2  10 -0.1460  1.9875   1
   7   2  10 -1.4502  1.3581   4
  -7   2 -10 -1.5487  0.9703   4
   8  -2  10 0.97374 1.95331   1
   8  -2  10 0.38987 1.40551   3
   8   2  10 0.00429 1.06659   4
   8   2  10 -0.1337  1.7152   1
 -10  -3  10 1.39245 1.36686  12
  -9  -3  10 20.8221  3.3322  12
  -9   3  10 26.4608  2.0737   4
   9   3 -10 26.8287  2.1264   4
  -9   3  10 29.6820  3.2755  12
  -8  -3  10 8.09803 2.85222  12
  -8   3  10 10.6157  1.5435   4
   8   3 -10 12.7334  1.8957   4
  -7  -3  10 114.043   9.158  12
  -7  -3  10 118.282   6.481   3
   7  -3 -10 126.605   6.536   3
   6  -3 -10 56.7996  3.9898   3
  -6  -3  10 64.0112  4.1566   3
  -6  -3  10 63.7706  8.4576  10
  -6  -3  10 57.0712  6.1913  12
   5  -3 -10 111.961   6.200   3
  -5  -3  10 112.013  10.360  10
  -5  -3  10 114.550   6.395   3
   5  -3 -10 114.952   7.543   6
  -5  -3  10 108.767   8.984   5
  -4  -3  10 13.5638  3.9388  10
   4  -3 -10 19.0295  2.7522   6
   4   3 -10 14.5491  2.3650   2
  -3  -3  10 269.170  18.502  10
   3  -3 -10 266.326  14.852   6
   3   3 -10 258.661  14.589   2
  -2  -3  10 52.8538  6.7960  10
   2  -3 -10 56.9340  5.7092   2
   2   3 -10 54.2436  4.1656   2
  -1  -3  10 34.2440  5.2852  10
   1  -3 -10 30.6054  4.0963   2
   1   3 -10 31.4602  3.0782   2
   1   3 -10 28.7614  3.4911   7
   0  -3 -10 5.87974 2.39298   2
   0  -3  10 6.99805 2.98695  10
   0   3 -10 3.40112 1.27349   2
   0   3 -10 4.22440 1.64746   7
  -1  -3 -10 29.3035  4.2122   2
   1  -3  10 28.3802  4.5361  10
  -1   3 -10 22.0085  2.9816   7
   2  -3  10 29.2069  4.7056  10
  -2  -3 -10 30.4835  4.4163   2
  -2   3 -10 26.8606  3.2961   7
  -3  -3 -10 25.8438  4.2298   2
   4  -3  10 7.61345 2.31475   3
  -4  -3 -10 6.94462 1.76176   1
  -4  -3 -10 5.91272 2.57944  13
  -4  -3 -10 6.04602 1.56659   3
  -5  -3 -10 0.98170 1.40293   1
  -5  -3 -10 0.82489 1.16405   3
   5  -3  10 -0.0357  1.9782   3
  -5  -3 -10 -0.4437  2.0301  13
  -5   3 -10 1.63820 1.29195   8
   6  -3  10 3.99291 1.86908   3
  -6  -3 -10 3.19475 2.26418  13
   6   3  10 4.31562 2.34347   1
  -6   3 -10 2.89024 1.31319   4
  -7  -3 -10 4.12802 2.12753  13
  -7   3 -10 2.88063 1.18215   4
   7   3  10 3.96094 1.58081   4
   7   3  10 4.24648 2.13893   1
  -8  -3 -10 4.33903 1.57442  13
   8  -3  10 7.04970 1.99376   1
  -8   3 -10 4.72651 0.81893   4
   8   3  10 7.20244 1.25560   4
   8   3  10 6.26727 1.81097   1
  -9  -4  10 1.12745 1.60568  12
  -9   4  10 2.84469 1.00062   4
   9   4 -10 2.25323 0.99843   4
  -8  -4  10 6.03347 2.47503  12
   8  -4 -10 6.29669 2.17115   1
  -8   4  10 5.48443 1.31717   4
   7  -4 -10 47.2550  4.5805   1
  -7  -4  10 39.3077  5.1797  12
   6  -4 -10 188.875   9.108  11
  -6  -4  10 191.044  11.597  13
  -6  -4  10 165.203  12.710  12
   6  -4 -10 183.477  11.599   1
   6  -4 -10 193.139  10.991   6
   5  -4 -10 5.88161 1.40024  11
   5  -4 -10 7.33031 2.13381   6
  -5  -4  10 6.27024 4.06091  10
  -5  -4  10 4.69900 2.97024  12
   5  -4 -10 4.91240 2.40636   1
  -5  -4  10 8.55263 2.01883  13
   4  -4 -10 5.26480 2.15723   6
  -4  -4  10 2.46787 3.09953   5
   4  -4 -10 7.90262 1.34719  11
   4  -4 -10 6.94197 2.50933   1
  -4  -4  10 3.64368 3.45423  10
   3  -4 -10 3.38109 2.02002   6
  -3  -4  10 6.73036 3.71145  10
   3   4 -10 5.69877 1.88582   2
  -2  -4  10 10.2407  3.7600  10
   2   4 -10 9.83696 2.07362   2
  -1  -4  10 85.8012  8.9720  10
   1  -4 -10 64.9600  6.9294   2
   1   4 -10 65.4961  4.8750   2
   0  -4 -10 4.00461 2.59620   2
   0  -4  10 4.87624 3.27989  10
   1  -4  10 243.893  16.698  10
  -1  -4 -10 217.960  14.556   2
   2  -4  10 38.9584  4.6858   5
   3  -4  10 61.7794  5.6550  12
  -3  -4 -10 54.8447  4.3470   1
  -3  -4 -10 52.0090  5.8459  13
   3  -4  10 58.5582  5.6069   5
   4  -4  10 26.5087  3.4206  12
  -4  -4 -10 24.5215  2.6827   1
  -4  -4 -10 24.1141  4.0164  13
   4  -4  10 20.5020  3.4720   9
   4  -4  10 24.8675  3.6249   5
   5  -4  10 -0.8349  1.6639  12
  -5  -4 -10 0.84548 2.04323  13
  -5  -4 -10 1.51844 1.44450   1
   6  -4  10 31.3952  3.2224  12
  -6  -4 -10 25.5265  3.6555  13
   6   4  10 28.6743  3.5693   1
  -7  -4 -10 1.89312 1.67733  13
   7   4  10 3.03092 1.40389   4
   7   4  10 5.28179 1.97374   1
  -7   4 -10 4.52487 1.21885   4
  -8  -5  10 0.32788 1.73375  12
   8  -5 -10 -0.8162  1.3643   1
  -7  -5  10 12.3965  1.9703  13
   7  -5 -10 13.0725  2.4713   1
  -7  -5  10 12.1087  2.9545  12
   7  -5 -10 12.9003  1.6156  11
  -6  -5  10 12.0467  2.1957  13
  -6  -5  10 13.4134  3.4328  12
   6  -5 -10 10.4315  1.5557  11
   6  -5 -10 17.1873  2.9122   1
  -5  -5  10 14.9121  2.3681  13
   5  -5 -10 10.3597  2.6519   1
  -5  -5  10 12.9548  3.5142  12
   5  -5 -10 9.68596 2.38571   6
   5  -5 -10 9.86404 1.50424  11
  -4  -5  10 28.9602  3.2798  13
  -4  -5  10 44.8425  7.4795  10
   4  -5 -10 27.9065  2.2742  11
  -4  -5  10 22.3881  4.2327  12
   4  -5 -10 22.8592  3.2743   6
   4  -5 -10 32.8784  3.7691   1
  -3  -5  10 23.4367  2.9612  13
   3  -5 -10 23.2662  3.3554   6
  -3  -5  10 17.5745  5.2543  10
   3  -5 -10 18.6637  1.8266  11
   3  -5 -10 17.3753  3.0870   1
  -3  -5  10 21.7464  4.1365   5
  -3  -5  10 19.3743  3.8561  12
  -2  -5  10 52.7228  6.1117  12
  -2  -5  10 44.2191  7.1303  10
   2  -5 -10 59.1440  5.5652   6
  -2  -5  10 61.5628  4.8346  13
   2  -5 -10 58.6354  3.3431  11
  -2  -5  10 57.2184  5.9588   5
   2  -5 -10 59.4362  5.0643   1
  -1  -5  10 42.0578  6.9310  10
   1  -5 -10 54.6396  3.2134  11
  -1  -5  10 48.4521  5.5404   5
  -1  -5  10 68.6312  6.5245  12
  -1  -5  10 54.9273  4.5054  13
   1  -5 -10 59.2233  5.5100   6
   1  -5 -10 50.6987  4.5308   1
   0  -5 -10 377.466  16.661  11
   0  -5  10 356.637  24.677  10
   0  -5 -10 378.610  20.562   1
   0  -5  10 363.124  22.658  12
   0  -5  10 355.324  21.345  13
   0  -5  10 355.051  21.301   5
   1  -5  10 194.410  12.649   5
  -1  -5 -10 194.821   9.326  11
   1  -5  10 187.379  13.135  12
  -1  -5 -10 205.000  11.656   1
   1  -5  10 206.176  15.307  10
  -2  -5 -10 219.525  10.115  11
   2  -5  10 219.200  13.508   5
   2  -5  10 202.653  13.941  12
  -2  -5 -10 212.202  12.383   1
  -3  -5 -10 10.7992  1.9142   1
   3  -5  10 11.3846  2.9467   5
   3  -5  10 9.43812 2.71154   9
   3  -5  10 15.7767  2.9873  12
  -3  -5 -10 4.92438 2.82348  13
   4  -5  10 34.6393  3.8842  12
  -4  -5 -10 38.4028  3.3209   1
   4  -5  10 35.7557  4.1184   5
   4  -5  10 31.5781  4.1334   9
  -4  -5 -10 35.8165  4.6184  13
   5  -5  10 8.25669 2.03092  12
  -5  -5 -10 7.43615 2.48103  13
   5  -5  10 5.75513 2.00297   9
   5  -5  10 10.3323  1.8981  11
  -5  -5 -10 5.90999 1.54150   1
   5  -5  10 7.53769 2.10013   5
  -6  -5 -10 8.81588 2.16909  13
   6  -5  10 14.8772  2.0723  12
   6   5  10 12.8832  2.3913   1
  -7  -5 -10 9.90726 1.68939  13
   7  -6 -10 5.01207 1.60138   1
   7  -6 -10 6.59285 1.04906  11
  -7  -6  10 6.68736 1.33194  13
  -7  -6  10 4.84867 1.99214  12
  -6  -6  10 28.8480  4.0331  12
   6  -6 -10 26.8684  3.1059   1
   6  -6 -10 33.2239  2.2286  11
  -6  -6  10 29.2535  2.9526  13
   5  -6 -10 48.4842  2.8361  11
  -5  -6  10 42.0150  3.7117  13
   5  -6 -10 40.9307  4.0595   1
  -5  -6  10 37.4630  4.9658  12
  -4  -6  10 -2.0823  2.5307  12
  -4  -6  10 0.26647 1.37185  13
   4  -6 -10 1.65884 1.68133   6
   4  -6 -10 0.89790 0.91051  11
   4  -6 -10 2.78360 1.85087   1
  -3  -6  10 28.8693  3.2470  13
   3  -6 -10 32.9032  3.7706   6
   3  -6 -10 32.2206  2.2577  11
  -3  -6  10 31.4002  4.7289  12
   3  -6 -10 32.7598  3.6254   1
  -2  -6  10 2.00762 2.66237  12
  -2  -6  10 3.67029 2.67071   5
   2  -6 -10 1.16508 0.87558  11
  -2  -6  10 0.77858 1.40131  13
   2  -6 -10 0.60632 1.81942   6
   2  -6 -10 0.50724 1.70476   1
  -1  -6  10 51.8131  4.1708  13
   1  -6 -10 48.3479  2.9194  11
  -1  -6  10 48.8563  5.6693  12
   1  -6 -10 49.4694  4.4273   1
   1  -6 -10 46.1177  4.8344   6
  -1  -6  10 47.6734  5.3563   5
   0  -6 -10 10.0750  1.9932   1
   0  -6 -10 7.46382 1.14315  11
   0  -6  10 8.43164 2.94034  12
   0  -6 -10 10.7480  2.8969   6
   0  -6  10 5.30980 2.52076   9
   0  -6  10 13.0480  3.0924   5
   1  -6  10 79.5361  6.5606   5
   1  -6  10 72.9461  6.4754  12
  -1  -6 -10 72.4451  5.2424   1
  -1  -6 -10 82.4815  4.0987  11
   1  -6  10 76.5689  6.6295   9
   2  -6  10 34.6133  4.3253  12
  -2  -6 -10 38.8130  3.2405   1
   2  -6  10 43.2832  4.6544   5
   2  -6  10 36.6713  4.4658   9
   3  -6  10 12.1496  2.5119  12
   3  -6  10 14.9322  2.9674   9
   3  -6  10 14.8654  2.9099   5
  -3  -6 -10 14.7641  2.0102   1
   4  -6  10 4.87753 1.86707  12
  -4  -6 -10 2.69611 1.99012  13
   4  -6  10 6.62508 2.06464   5
  -4  -6 -10 5.43585 1.39593   1
   4  -6  10 4.36471 2.04321   9
   5  -6  10 15.0470  1.6629  11
   5  -6  10 11.1849  1.9074  12
  -5  -6 -10 12.9413  2.2795  13
   5  -6  10 11.5121  1.9916   5
  -5  -6 -10 10.5211  1.5753   1
   5   6  10 14.2434  2.3631   1
  -6  -6 -10 4.14028 1.30786  13
  -6  -7  10 0.83796 0.84734  13
   6  -7 -10 -0.1973  0.9634   1
   6  -7 -10 0.83464 0.56976  11
   5  -7 -10 11.1010  1.0740  11
   5  -7 -10 10.1541  1.7688   1
  -5  -7  10 8.80316 2.40796  12
  -5  -7  10 11.0280  1.5877  13
   4  -7 -10 4.86731 1.59434   1
  -4  -7  10 4.14991 2.30810  12
  -4  -7  10 5.21826 1.35063  13
   4  -7 -10 2.17331 0.75526  11
  -3  -7  10 0.42514 1.13616  13
   3  -7 -10 0.10604 0.65325  11
   3  -7 -10 1.00940 1.35480   1
  -3  -7  10 0.54272 2.09730  12
  -2  -7  10 6.86367 2.37456   5
   2  -7 -10 5.42439 1.55655   1
  -2  -7  10 7.53331 2.51599  12
  -2  -7  10 3.64777 1.34342  13
   2  -7 -10 5.64079 0.93405  11
   1  -7 -10 14.5519  1.2901  11
   1  -7 -10 16.8705  2.1182   1
  -1  -7  10 12.5699  2.8339   5
  -1  -7  10 12.4605  2.9215  12
   0  -7 -10 13.3455  1.2050  11
   0  -7 -10 12.6022  1.8460   1
   0  -7  10 11.9543  2.7313  12
   0  -7  10 14.2845  2.9985   9
   0  -7  10 13.4551  2.7603   5
   1  -7  10 23.2074  3.2345  12
   1  -7  10 27.5388  3.4035   5
   1  -7  10 25.4063  3.4891   9
  -2  -7 -10 9.19618 1.54278   1
   2  -7  10 6.69519 2.13115   5
   2  -7  10 8.15920 2.08249  12
  -3  -7 -10 1.11337 1.05066   1
   3  -7  10 0.75298 1.60545   5
   3  -7  10 -0.5626  1.3431  12
   4  -7  10 3.33018 0.98877  11
   4  -7  10 2.57902 1.34198   5
   4  -7  10 3.15121 1.24442  12
   3  -8 -10 3.18822 0.94127   1
  -3  -8  10 3.11547 0.89929  13
  -3  -8  10 2.33386 1.53738  12
  -2  -8  10 1.53866 1.55467  12
   2  -8 -10 0.50500 0.82069   1
  -1  -8  10 6.05688 1.74756  12
   1  -8 -10 2.93131 0.94868   1
   0  -8 -10 1.19232 0.90549   1
   0  -8  10 2.04709 1.46091   5
   0  -8  10 2.86659 1.50697  12
   1  -8  10 3.69773 1.41888  12
  -1  -8 -10 4.38031 1.01686   1
   1  -8  10 2.17202 1.40137   5
   2  -8  10 2.74162 1.17988  12
 -10   0  11 0.64656 1.60834  12
 -10   0  11 1.22963 1.36876   3
  10   0 -11 1.57536 1.42291   3
  -9   0  11 -0.1221  2.0294  12
  -9   0  11 0.35974 1.74491   3
  -8   0  11 14.8026  3.2207  12
   8   0 -11 13.5139  1.4525   4
  -7   0  11 105.572   5.731   8
  -7   0  11 108.179   9.744  10
  -7   0  11 105.929   8.200  12
   7   0 -11 103.353   5.779   8
  -7   0  11 113.842   5.648   4
   7   0 -11 112.343   5.691   4
  -6   0  11 102.963   5.565   4
   6   0 -11 115.618   5.900   8
   6   0 -11 101.932   5.566   4
  -6   0  11 104.994   9.104  10
   5   0 -11 428.570  22.024   2
  -5   0  11 403.077  26.042  10
   5   0 -11 417.020  19.730   8
   4   0 -11 221.790  12.679   2
   4   0 -11 228.807  11.249   8
  -4   0  11 242.411  15.429  10
  -3   0  11 9.46338 2.54250  10
   3   0 -11 6.37050 1.55149   2
   3   0 -11 8.46704 1.24703   8
   2   0 -11 14.5217  2.1102   2
   2   0 -11 21.8005  1.8684   8
   1   0 -11 559.706  29.208   2
   1   0 -11 575.331  26.127   8
   0   0 -11 63.7529  3.6422   8
   0   0 -11 66.7327  4.8171   2
  -1   0 -11 77.1537  5.6754   2
  -1   0 -11 80.3644  4.3109   8
  -2   0 -11 77.9685  5.9183   2
  -2   0 -11 78.6646  4.3293   8
  -3   0 -11 3.60077 0.97498   8
  -4   0 -11 8.91042 1.27888   8
   4   0  11 13.1547  2.1239   4
  -4   0 -11 9.72015 1.35089   4
   5   0  11 9.55434 1.91045   4
  -5   0 -11 8.01569 1.22238   4
   5   0  11 8.70354 2.84186   1
  -5   0 -11 5.80571 2.49371  13
   6   0  11 3.61791 2.56796   1
   6   0  11 3.03396 1.49697   4
   7   0  11 38.5357  4.4074   1
  -7   0 -11 43.3306  3.7169   3
   8   0  11 7.48363 2.24720   1
   8   0  11 7.84164 2.32362   3
  -8   0 -11 7.08581 1.65031   3
 -10  -1  11 2.28101 1.68566  12
 -10  -1  11 4.39735 1.22414   3
  10  -1 -11 2.88063 1.30820   3
 -10   1  11 3.93752 1.55818   3
 -10   1  11 3.72416 1.71622  12
  -9  -1  11 32.0576  4.0754  12
   9  -1 -11 32.2383  3.2151   3
  -9  -1  11 32.2806  3.0331   3
   9   1 -11 35.3944  2.2106   4
  -9   1  11 31.4872  3.8828  12
  -8  -1  11 46.5340  5.3048  12
  -8  -1  11 50.8564  4.2816   3
   8  -1 -11 46.2688  4.2575   3
  -8   1  11 48.8020  5.1595  12
  -8   1  11 52.8381  3.2084   4
   8   1 -11 49.1542  3.3166   4
  -7  -1  11 -2.2830  1.8581   3
  -7  -1  11 -2.4622  2.6037  10
   7  -1 -11 -0.0683  2.1411   3
  -7  -1  11 -1.1392  2.2854  12
   7   1 -11 -0.5983  1.0153   8
   7   1 -11 0.24854 1.29016   4
  -7   1  11 0.22447 1.19600   4
  -7   1  11 1.45279 2.26000  12
  -7   1  11 2.75066 2.77412  10
  -6  -1  11 9.12459 3.61167  10
   6  -1 -11 6.43486 1.05918   4
  -6  -1  11 1.54198 2.17734   3
   6   1 -11 5.76530 1.59822   4
  -6   1  11 10.4255  3.2526  10
  -6   1  11 7.38935 1.48221   4
   6   1 -11 7.04186 1.53202   8
  -5  -1  11 19.9109  4.2188  10
   5  -1 -11 24.0005  1.8163   8
   5   1 -11 31.6138  2.7331   8
   5   1 -11 25.4199  3.0755   2
  -5   1  11 24.7337  4.1941  10
  -4  -1  11 66.6556  7.5114  10
   4  -1 -11 71.0949  5.2710   2
   4  -1 -11 75.7924  4.0704   8
   4   1 -11 83.4920  5.4105   2
   4   1 -11 78.8661  4.5615   8
  -3  -1  11 30.7568  4.4856  10
   3  -1 -11 31.6831  2.0540   8
   3  -1 -11 30.4215  3.2683   2
   3   1 -11 25.5672  2.3602   8
   3   1 -11 28.9563  2.9746   2
   2  -1 -11 111.425   5.403   8
   2  -1 -11 106.736   6.853   2
  -2  -1  11 106.433   8.543  10
   2   1 -11 98.5525  6.5355   2
   2   1 -11 110.013   5.724   8
  -1  -1  11 514.402  31.284  10
   1  -1 -11 524.118  27.302   2
   1  -1 -11 533.838  23.884   8
   1   1 -11 532.759  26.964   2
   1   1 -11 506.508  24.187   8
   0  -1 -11 31.8753  3.5824   2
   0  -1 -11 34.1087  2.0966   8
   0   1 -11 35.2785  3.3203   2
   0   1 -11 32.0954  2.4202   8
  -1  -1 -11 10.1968  1.0102   8
  -1  -1 -11 13.6459  2.4618   2
  -1   1 -11 8.75505 1.34862   8
  -1   1 -11 10.9422  2.0651   2
  -2  -1 -11 72.6401  3.8255   8
  -2  -1 -11 72.1878  5.9564   2
  -2   1 -11 87.0243  4.5295   8
  -3  -1 -11 14.2618  3.0997   2
  -3   1 -11 16.7540  1.8706   8
   4  -1  11 15.6744  1.9381   4
   4   1  11 18.0763  2.3510   4
  -4   1 -11 17.7499  1.8295   4
  -4   1 -11 17.7349  1.9572   8
  -5  -1 -11 25.3926  3.0966   3
   5  -1  11 34.5213  4.3451   1
  -5  -1 -11 23.5915  3.6848  13
   5   1  11 29.7306  2.9617   4
  -5   1 -11 23.4851  2.1491   4
   5   1  11 29.3334  3.9908   1
  -5   1 -11 24.8205  2.2994   8
  -6  -1 -11 31.2415  4.0378  13
   6  -1  11 28.5996  3.9322   3
  -6  -1 -11 28.7032  3.1193   3
   6  -1  11 27.2717  4.0463   1
  -6   1 -11 24.5692  2.0824   4
   6   1  11 24.2772  2.6452   4
   6   1  11 25.0627  3.8218   1
   7  -1  11 4.61636 2.49782   3
  -7  -1 -11 8.14395 2.55164  13
   7  -1  11 7.05462 2.62356   1
  -7  -1 -11 4.89317 1.68708   3
   7   1  11 6.48461 2.54641   1
   7   1  11 5.46989 1.51237   4
  -8  -1 -11 16.7967  1.6655   3
   8  -1  11 15.8814  2.4153   3
   8  -1  11 16.8000  2.7719   1
  -8   1 -11 17.7124  2.2588   3
   8   1  11 13.7116  2.5833   1
 -10  -2  11 14.9672  2.3898  12
 -10   2  11 14.6612  2.2058  12
   9  -2 -11 4.91001 1.53289   3
  -9  -2  11 5.40026 2.27360  12
  -9  -2  11 5.01546 1.38718   3
  -9   2  11 4.56090 1.11875   4
  -9   2  11 2.20927 1.96858  12
   9   2 -11 6.23803 1.26142   4
  -8  -2  11 24.0498  2.5842   3
  -8  -2  11 26.4369  4.1547  12
   8  -2 -11 26.8416  2.7489   3
  -8   2  11 24.1704  2.2453   4
  -8   2  11 32.7009  3.7956  12
   8   2 -11 28.1168  2.4879   4
  -7  -2  11 14.4715  3.4337  12
   7  -2 -11 19.3928  2.6021   3
  -7  -2  11 20.3563  2.6881   3
  -7   2  11 18.3318  2.0271   4
   7   2 -11 15.9985  2.2298   8
   7   2 -11 21.4065  2.3234   4
  -6  -2  11 158.746   9.062   3
   6  -2 -11 174.081   9.218   3
  -6  -2  11 159.279  11.497  12
  -6  -2  11 167.480  13.338  10
   6   2 -11 172.836   9.013   8
  -5  -2  11 7.91510 3.56578  10
   5   2 -11 15.6746  2.5887   2
   5   2 -11 11.5630  1.8771   8
  -4  -2  11 82.0172  8.4672  10
   4   2 -11 74.8980  5.4422   2
   3  -2 -11 9.85583 2.30093   2
  -3  -2  11 8.86734 3.30014  10
   3   2 -11 6.29723 1.69083   2
   2  -2 -11 67.8301  5.1513   2
  -2  -2  11 59.5657  6.8438  10
   2   2 -11 55.9981  4.3528   2
  -1  -2  11 96.0908  8.1195  10
   1  -2 -11 98.2879  6.7977   2
   1   2 -11 90.2807  5.8912   2
   1   2 -11 89.4713  6.4563   7
   0  -2 -11 160.904  10.081   2
   0  -2  11 169.774  11.738  10
   0   2 -11 159.967   9.208   2
   0   2 -11 152.980  10.046   7
   1  -2  11 159.114  11.810  10
  -1  -2 -11 178.281  10.838   2
  -1   2 -11 168.006  10.550   7
  -2  -2 -11 0.38053 1.84283   2
  -2   2 -11 1.02143 1.24156   7
  -2   2 -11 2.26960 1.05436   8
  -3  -2 -11 53.0058  5.9092   2
  -3   2 -11 57.7066  3.7591   8
  -4  -2 -11 14.1467  3.0762  13
  -4  -2 -11 10.9553  2.1030   3
  -4  -2 -11 14.7205  2.2001   1
   4  -2  11 15.8442  2.9607   3
  -4   2 -11 10.8209  1.7195   4
  -4   2 -11 14.2579  1.8287   8
  -5  -2 -11 92.5776  5.6410   3
   5  -2  11 100.700   6.593   3
  -5  -2 -11 90.1381  6.1294   1
  -5  -2 -11 83.4942  7.2001  13
   5   2  11 90.9149  5.6940   4
  -5   2 -11 93.0549  5.2311   4
   5   2  11 115.160   7.424   1
  -5   2 -11 86.3708  5.3566   8
  -6  -2 -11 13.3525  1.9068   3
  -6  -2 -11 10.0447  2.7080  13
   6  -2  11 14.8164  3.2540   1
   6  -2  11 11.9086  2.6605   3
   6   2  11 11.3531  2.1392   4
  -6   2 -11 11.9915  1.6230   4
   6   2  11 18.2349  3.2212   1
  -7  -2 -11 20.0787  1.7779   3
   7  -2  11 19.8047  3.2751   1
  -7  -2 -11 17.2239  3.0296  13
   7  -2  11 14.5435  2.5293   3
   7   2  11 18.8928  2.1722   4
   7   2  11 15.3662  2.9704   1
  -7   2 -11 17.5557  1.6351   4
   8  -2  11 -0.6823  1.7329   1
   8   2  11 -0.1074  1.6306   1
   8   2  11 2.48393 0.96198   4
 -10  -3  11 7.81029 1.66171  12
  -9  -3  11 1.84147 2.01102  12
   9   3 -11 5.64768 1.19351   4
  -9   3  11 3.69468 1.05525   4
  -8  -3  11 7.24580 2.75687  12
  -8   3  11 10.5174  1.5371   4
   8   3 -11 9.10517 1.65631   4
  -7  -3  11 22.9510  3.8850  12
   7  -3 -11 26.4487  2.2933   3
   6  -3 -11 29.3297  2.5645   3
  -6  -3  11 31.1613  2.8195   3
  -6  -3  11 23.0144  4.1118  12
  -6  -3  11 28.2118  5.8419  10
  -5  -3  11 68.7799  8.6751  10
  -5  -3  11 58.2510  6.3132  12
   5  -3 -11 62.2326  4.1466   3
  -5  -3  11 65.4818  4.3654   3
  -5  -3  11 72.2678  6.8820   5
   5  -3 -11 67.2437  5.2233   6
  -4  -3  11 122.413  11.099  10
   4  -3 -11 136.143   8.363   6
   4   3 -11 123.762   8.166   2
  -3  -3  11 119.212  10.202  10
   3   3 -11 105.220   7.079   2
   2  -3 -11 19.5467  3.5382   2
  -2  -3  11 17.0019  4.4047  10
   2   3 -11 17.2973  2.4928   2
   1  -3 -11 0.47610 1.91327   2
  -1  -3  11 -0.2781  2.3587  10
   1   3 -11 1.13771 1.16501   2
   1   3 -11 1.68866 1.47407   7
   0  -3  11 20.9147  4.2329  10
   0  -3 -11 17.4879  3.4308   2
   0   3 -11 16.7996  2.7119   7
   1  -3  11 127.618   9.956  10
  -1  -3 -11 114.123   8.662   2
  -1   3 -11 118.393   8.271   7
  -2  -3 -11 129.892   9.509   2
  -3  -3 -11 38.1630  2.9495   3
   3  -3  11 36.4096  3.5810   3
  -3  -3 -11 39.5532  3.3424   1
   4  -3  11 25.1655  3.0291   3
  -4  -3 -11 15.0268  3.2864  13
  -4  -3 -11 25.3089  2.6847   1
  -4  -3 -11 27.1431  2.2587   3
  -5  -3 -11 10.0366  1.9919   1
  -5  -3 -11 6.25646 2.48263  13
   5  -3  11 3.95610 2.12955   3
  -6  -3 -11 17.9829  3.1069  13
   6  -3  11 18.1047  2.2570   3
   6   3  11 17.0897  2.4643   4
  -6   3 -11 17.2573  1.9435   4
   6   3  11 21.0537  3.2855   1
  -7  -3 -11 4.48607 1.97041  13
   7   3  11 4.11644 1.49571   4
  -7   3 -11 5.07343 1.18307   4
   7   3  11 4.73847 2.07254   1
   8   3  11 8.40415 1.81903   1
   8   3  11 6.75971 1.09852   4
  -9  -4  11 2.17991 1.56516  12
   9   4 -11 0.66883 0.89541   4
  -9   4  11 1.05247 0.85110   4
  -8  -4  11 1.16287 2.07177  12
  -8   4  11 1.29921 1.16717   4
   8   4 -11 0.64616 1.24698   4
   7  -4 -11 7.81818 2.42494   1
  -7  -4  11 6.27457 2.79312  12
  -6  -4  11 43.9353  5.5819  12
   6  -4 -11 52.2111  4.8807   1
  -6  -4  11 50.2993  4.1659  13
  -5  -4  11 4.16391 3.33147   5
  -5  -4  11 4.93736 3.86829  10
  -5  -4  11 4.87823 2.84278  12
   5  -4 -11 2.73211 1.27209  11
  -5  -4  11 5.23872 1.78080  13
   5  -4 -11 4.81261 2.37481   1
   5  -4 -11 4.95451 1.99466   6
  -4  -4  11 2.31790 3.53902  10
   4  -4 -11 2.90771 2.17142   1
  -4  -4  11 2.16371 2.61027  12
  -4  -4  11 3.16075 1.63427  13
   4  -4 -11 2.90994 1.16145  11
   4  -4 -11 4.08558 2.11174   6
  -4  -4  11 -1.3553  2.9230   5
   3  -4 -11 4.75370 1.16688  11
   3  -4 -11 4.62000 2.30114   1
   3  -4 -11 4.43463 2.16002   6
  -3  -4  11 6.28852 3.68057  10
  -3  -4  11 5.86988 3.23471   5
  -2  -4  11 43.8919  5.1909   5
  -2  -4  11 49.6532  7.2113  10
   2   4 -11 39.4104  3.9527   2
  -1  -4  11 133.248  11.116  10
   1  -4 -11 112.680   9.265   2
   0  -4 -11 151.269  11.138   2
   0  -4  11 170.944  13.041  10
   0  -4  11 154.120  10.602   5
  -1  -4 -11 166.944   9.784   1
   1  -4  11 162.239  10.954   5
   1  -4  11 151.582  12.625  10
  -2  -4 -11 22.8133  2.0111  11
   2  -4  11 17.5617  3.4380  12
  -2  -4 -11 21.7240  2.5423   1
  -2  -4 -11 14.4463  3.5700  13
   2  -4  11 21.5093  3.7887   5
   3  -4  11 37.8000  4.6668   5
  -3  -4 -11 34.8189  4.7588  13
  -3  -4 -11 45.8176  3.6567   1
   3  -4  11 40.6162  4.4740  12
  -4  -4 -11 0.77305 2.13058  13
   4  -4  11 0.36209 1.79979  12
  -4  -4 -11 0.65017 1.42061   1
   4  -4  11 1.36422 1.98685   9
  -5  -4 -11 10.3097  1.9293   1
  -5  -4 -11 6.38233 2.44709  13
   5  -4  11 11.0100  2.2955  12
  -6  -4 -11 18.3031  3.0445  13
   6   4  11 27.0764  3.3504   1
  -6   4 -11 25.7105  2.1875   4
  -7  -4 -11 3.34698 1.58466  13
   7   4  11 2.63639 1.30972   4
   7   4  11 0.27509 1.57045   1
  -7   4 -11 3.93152 1.05757   4
   8  -5 -11 0.18073 1.27309   1
  -8  -5  11 0.96393 1.67958  12
  -8   5  11 4.46797 1.18576   4
  -7  -5  11 9.95135 2.78323  12
  -7  -5  11 11.6290  1.8448  13
   7  -5 -11 12.2784  1.4775  11
   7  -5 -11 9.29552 2.13361   1
   6  -5 -11 19.7264  1.9334  11
  -6  -5  11 19.8801  2.5183  13
   6  -5 -11 20.7537  2.9798   1
  -6  -5  11 21.8033  3.8590  12
  -5  -5  11 50.7894  6.1510  12
   5  -5 -11 66.7768  3.7943  11
  -5  -5  11 66.7980  5.0140  13
   5  -5 -11 63.7145  5.0409   6
   5  -5 -11 65.0869  5.3728   1
  -4  -5  11 1.23639 1.49131  13
   4  -5 -11 2.30127 1.07365  11
  -4  -5  11 -0.4844  2.8166   5
   4  -5 -11 3.02648 1.90180   6
  -4  -5  11 0.47406 2.60684  12
   4  -5 -11 -1.5819  1.8481   1
  -3  -5  11 73.2804  7.4910   5
  -3  -5  11 83.9271  7.2596  12
   3  -5 -11 77.6110  4.5119  11
  -3  -5  11 97.8585 10.7946  10
   3  -5 -11 89.9937  6.4390   6
   3  -5 -11 90.0863  6.3789   1
  -3  -5  11 85.7428  6.1751  13
  -2  -5  11 330.753  19.011  13
  -2  -5  11 300.766  19.157   5
   2  -5 -11 319.941  18.352   1
   2  -5 -11 343.967  18.304   6
  -2  -5  11 291.117  20.059  12
   2  -5 -11 327.459  14.716  11
  -1  -5  11 105.869   6.819  13
   1  -5 -11 84.8730  6.9809   6
  -1  -5  11 95.8699  7.8084   5
   1  -5 -11 97.4710  5.0505  11
  -1  -5  11 78.5461  9.6302  10
  -1  -5  11 95.9193  8.0602  12
   1  -5 -11 103.708   6.764   1
   0  -5  11 84.5363  6.0807  13
   0  -5  11 78.9581  9.3488  10
   0  -5  11 77.3135  7.2784   5
   0  -5  11 82.9910  7.3342  12
   0  -5 -11 85.3288  4.4752  11
   0  -5 -11 84.5141  5.8689   1
   1  -5  11 10.7518  2.9727  12
  -1  -5 -11 7.75838 1.30606  11
   1  -5  11 2.94033 3.46836  10
  -1  -5 -11 6.91728 1.86690   1
   1  -5  11 2.53292 2.72002   5
  -2  -5 -11 57.0990  4.1459   1
   2  -5  11 50.1966  5.4054   5
   2  -5  11 46.0173  5.2057  12
  -2  -5 -11 52.0556  3.2251  11
   3  -5  11 22.1091  3.6028   9
  -3  -5 -11 13.7752  3.3323  13
  -3  -5 -11 21.4348  2.4717   1
   3  -5  11 17.3090  3.0938  12
   3  -5  11 19.1902  3.4292   5
  -4  -5 -11 64.1501  6.0201  13
   4  -5  11 67.4923  5.8644   9
   4  -5  11 75.8508  5.7557   5
  -4  -5 -11 68.4112  4.7425   1
  -5  -5 -11 1.42000 1.74559  13
  -5  -5 -11 2.21851 1.27481   1
   5  -5  11 4.10226 1.66298  12
  -6  -5 -11 11.6135  2.0913  13
   6   5  11 15.9658  2.3788   1
  -6   5 -11 12.5839  1.5494   4
  -7  -6  11 4.18789 1.11041  13
   7  -6 -11 4.98367 0.90388  11
   7  -6 -11 2.71747 1.31320   1
  -7  -6  11 -0.3838  1.5561  12
  -6  -6  11 8.00877 2.47338  12
   6  -6 -11 5.17856 1.77945   1
   6  -6 -11 7.94990 1.16020  11
  -6  -6  11 6.31104 1.46409  13
  -5  -6  11 0.07013 2.28193  12
   5  -6 -11 0.35491 0.87583  11
   5  -6 -11 -1.0586  1.5967   1
  -5  -6  11 0.06934 1.21787  13
   4  -6 -11 20.5731  1.7796  11
   4  -6 -11 20.3343  2.8016   6
  -4  -6  11 21.6844  2.7137  13
  -4  -6  11 19.7231  3.7183  12
   4  -6 -11 19.1395  2.8136   1
   3  -6 -11 26.9745  3.3974   6
  -3  -6  11 29.5678  4.1317   5
   3  -6 -11 24.7761  3.1751   1
   3  -6 -11 25.9997  1.9969  11
  -3  -6  11 22.6320  3.9589  12
  -3  -6  11 25.5738  2.9237  13
   2  -6 -11 2.71235 0.96635  11
  -2  -6  11 -0.8302  2.4108  12
   2  -6 -11 2.33893 1.78353   1
  -2  -6  11 -0.0577  2.4483   5
  -2  -6  11 1.41280 1.42747  13
   2  -6 -11 3.43807 2.03619   6
   1  -6 -11 67.5833  5.7026   6
   1  -6 -11 72.4768  3.9316  11
  -1  -6  11 70.6955  6.9264  12
   1  -6 -11 80.2204  5.4384   1
  -1  -6  11 70.1320  6.6735   5
  -1  -6  11 70.8599  5.2999  13
   0  -6 -11 18.0585  1.6621  11
   0  -6  11 18.0252  3.5141   5
   0  -6 -11 18.3808  3.2499   6
   0  -6  11 16.7066  3.3615  12
   0  -6 -11 16.0885  2.3453   1
  -1  -6 -11 28.8920  2.1203  11
   1  -6  11 30.8445  4.1995   5
   1  -6  11 27.6023  3.9120  12
   1  -6  11 31.8631  4.3476   9
  -1  -6 -11 33.3459  3.0386   1
   2  -6  11 15.1108  2.8330  12
   2  -6  11 9.09127 2.70561   9
   2  -6  11 10.9015  2.8800   5
  -2  -6 -11 16.7776  2.1173   1
   3  -6  11 14.7723  2.8787   9
   3  -6  11 15.0289  2.5848  12
  -3  -6 -11 17.7642  2.1252   1
   3  -6  11 17.7785  2.9661   5
   4  -6  11 1.15696 1.66307   5
   4  -6  11 3.60684 1.63311  12
  -4  -6 -11 2.24798 1.18338   1
  -4  -6 -11 1.50315 1.80133  13
   5  -6  11 4.29163 1.19398  11
  -5  -6 -11 4.30180 1.55824  13
   5  -6  11 4.23076 1.42580  12
   5  -6  11 4.79433 1.43161   5
   5   6  11 6.42190 1.83518   1
  -6  -7  11 6.44629 1.14646  13
   5  -7 -11 0.77682 0.61689  11
  -5  -7  11 1.72381 1.73118  12
  -5  -7  11 0.33167 0.93362  13
   5  -7 -11 0.66522 1.12810   1
   4  -7 -11 -0.0764  1.2338   1
  -4  -7  11 2.09865 1.10668  13
   4  -7 -11 1.39549 0.69287  11
  -4  -7  11 3.01664 2.01265  12
  -3  -7  11 2.12090 1.17737  13
   3  -7 -11 0.40754 0.68785  11
   3  -7 -11 0.52030 1.19379   1
  -3  -7  11 -0.0462  1.9928  12
  -2  -7  11 -0.1691  1.0568  13
  -2  -7  11 -1.7336  1.9316   5
  -2  -7  11 0.84469 1.93165  12
   2  -7 -11 -0.0100  0.6434  11
   2  -7 -11 1.81985 1.27288   1
  -1  -7  11 0.75908 2.05779   5
   1  -7 -11 2.32010 0.76836  11
   1  -7 -11 0.56179 1.18909   1
  -1  -7  11 2.48638 1.22871  13
  -1  -7  11 -0.0344  1.8813  12
   0  -7 -11 9.43189 1.57954   1
   0  -7  11 11.2561  2.5236  12
   0  -7  11 12.1175  2.6182   5
   0  -7 -11 8.85063 1.03116  11
  -1  -7 -11 17.5038  1.9293   1
   1  -7  11 23.8164  3.1899   5
   1  -7  11 17.1437  2.7357  12
   2  -7  11 3.97676 1.67012  12
  -2  -7 -11 2.35537 1.13358   1
   2  -7  11 2.02348 1.69886   5
  -3  -7 -11 2.76221 1.03698   1
   3  -7  11 4.40622 1.59027   5
   3  -7  11 1.95708 1.39147  12
   4  -7  11 5.06145 1.24625  12
   4  -7  11 4.43228 0.96702  11
   2  -8 -11 7.56715 1.12864   1
  -2  -8  11 9.88973 1.81344  12
   1  -8 -11 1.75864 0.79155   1
  -1  -8  11 1.62565 1.39496  12
   0  -8  11 31.6284  2.8574  12
   0  -8 -11 29.4457  2.1394   1
   1  -8  11 1.18862 1.16763  12
 -10   0  12 0.17417 1.46448  12
 -10   0  12 1.26789 1.21435   3
  10   0 -12 -1.5093  1.2096   3
  -9   0  12 8.89898 2.51461  12
   9   0 -12 12.7695  2.4283   3
  -9   0  12 10.4480  2.1796   3
  -8   0  12 26.5423  3.8624  12
   7   0 -12 12.5540  1.5177   8
  -7   0  12 12.3578  3.1221  12
  -7   0  12 9.52801 1.44294   4
   7   0 -12 11.3366  1.5498   4
  -7   0  12 13.7055  4.1062  10
  -6   0  12 6.63331 3.09870  10
  -6   0  12 4.57287 1.28095   4
   6   0 -12 4.93917 1.32079   4
   6   0 -12 4.94314 1.23938   8
   5   0 -12 15.0914  1.7851   8
  -5   0  12 12.5094  3.5060  10
   5   0 -12 14.6789  2.3217   2
  -4   0  12 118.634   9.847  10
   4   0 -12 117.035   7.830   2
   4   0 -12 144.107   6.880   8
   3   0 -12 33.7058  3.5496   2
   3   0 -12 38.5610  2.6157   8
   2   0 -12 14.2460  1.5643   8
   2   0 -12 13.7683  2.2029   2
   1   0 -12 83.1803  5.7200   2
   1   0 -12 81.4289  4.4623   8
   0   0 -12 0.62700 1.32997   2
   0   0 -12 1.89062 0.77859   8
  -1   0 -12 51.2975  4.7678   2
  -1   0 -12 50.3932  3.0813   8
  -2   0 -12 70.0902  6.1098   2
  -2   0 -12 67.2847  3.8861   8
  -3   0 -12 31.0780  2.3938   8
   4   0  12 8.58598 1.84711   4
  -4   0 -12 4.26538 1.11560   4
   4   0  12 7.35091 2.81844   1
   5   0  12 31.4590  4.2160   1
  -5   0 -12 32.6441  2.1707   4
   5   0  12 27.2135  2.7215   4
  -5   0 -12 35.6428  4.2006  13
  -6   0 -12 -0.8542  1.9766   3
   6   0  12 -1.0465  2.2558   1
   6   0  12 0.18599 1.29659   4
  -6   0 -12 1.99545 2.23195  13
   7   0  12 -2.1771  1.8984   1
  -7   0 -12 1.21312 1.62810   3
  -8   0 -12 -0.1031  1.1930   3
   8   0  12 -0.6040  1.6470   1
   8   0  12 -0.7014  1.6654   3
  10  -1 -12 3.56892 1.14497   3
 -10  -1  12 3.74312 1.08534   3
 -10  -1  12 2.03966 1.59744  12
 -10   1  12 3.28557 1.47685   3
 -10   1  12 1.77796 1.51945  12
  -9  -1  12 4.63027 2.29286  12
  -9  -1  12 7.14971 1.75803   3
   9  -1 -12 4.89742 1.80323   3
  -9   1  12 6.32655 2.23077  12
  -8  -1  12 5.80294 2.07580   3
  -8  -1  12 4.17596 2.61013  12
   8  -1 -12 7.75596 2.27447   3
  -8   1  12 4.24880 1.22409   4
   8   1 -12 7.68126 1.53029   4
  -8   1  12 4.13813 2.35722  12
   7  -1 -12 16.4664  2.9258   3
  -7  -1  12 18.1519  2.8673   3
  -7  -1  12 15.5161  3.4413  12
   7   1 -12 14.9710  1.9040   4
  -7   1  12 16.2911  1.8515   4
   7   1 -12 12.0622  1.8188   8
  -7   1  12 19.0608  4.1956  10
  -6  -1  12 71.1734  8.4052  10
   6  -1 -12 80.1585  5.8522   3
  -6  -1  12 78.0430  5.6465   3
  -6  -1  12 73.0821  6.7018  12
  -6   1  12 83.8763  8.3149  10
   6   1 -12 87.9835  4.7439   4
   6   1 -12 73.8902  4.8753   8
  -6   1  12 84.8930  4.7091   4
  -5  -1  12 13.7851  3.7878  10
   5   1 -12 9.55755 1.61475   8
   5   1 -12 16.0085  2.5610   2
   4  -1 -12 176.593   8.318   8
  -4  -1  12 173.922  12.843  10
   4  -1 -12 159.342  10.171   2
   4   1 -12 173.441   8.921   8
   4   1 -12 179.201  10.271   2
   3  -1 -12 71.9310  3.7804   8
  -3  -1  12 69.2854  7.4543  10
   3  -1 -12 66.1940  5.1053   2
   3   1 -12 74.1252  4.2956   8
   3   1 -12 65.4745  4.9575   2
   2  -1 -12 225.487  10.414   8
  -2  -1  12 229.979  15.071  10
   2  -1 -12 210.239  12.550   2
   2   1 -12 213.841  12.310   2
   2   1 -12 219.693  10.801   8
   1  -1 -12 200.571  11.928   2
   1  -1 -12 210.727   9.666   8
   1   1 -12 191.365  10.014   8
   1   1 -12 213.289  11.623   2
   0  -1 -12 8.37001 2.09935   2
   0  -1 -12 6.30805 0.86157   8
   0   1 -12 7.69747 1.81910   2
   0   1 -12 5.34970 1.12283   8
  -1  -1 -12 76.2242  6.0686   2
  -1  -1 -12 82.5960  4.0863   8
  -1   1 -12 78.4155  5.7727   2
  -1   1 -12 80.2774  4.6374   8
  -2  -1 -12 90.1932  7.1019   2
  -2   1 -12 101.045   5.463   8
  -3  -1 -12 7.88732 2.71473   2
  -3   1 -12 4.35468 1.18199   8
   4  -1  12 170.712   8.260   4
  -4  -1 -12 168.097   9.332   3
  -4  -1 -12 161.550   9.936   1
  -4  -1 -12 160.921  11.139  13
  -4   1 -12 172.900   8.326   4
  -4   1 -12 160.976  10.992  13
   4   1  12 178.690   8.913   4
  -4   1 -12 170.375   8.651   8
  -5  -1 -12 29.4813  4.0216  13
   5  -1  12 41.3910  4.5414   3
  -5  -1 -12 33.8274  3.3742   3
   5  -1  12 32.4273  4.3849   1
  -5   1 -12 41.4627  2.6968   4
  -5   1 -12 34.1226  2.7412   8
   5   1  12 44.6224  4.7848   1
   5   1  12 36.1529  3.2725   4
   6  -1  12 -0.2303  2.3765   1
  -6  -1 -12 3.12804 2.28644  13
  -6  -1 -12 7.57071 1.95145   3
   6  -1  12 4.40670 2.55820   3
   6   1  12 3.10044 1.57971   4
  -6   1 -12 3.39125 1.07030   4
   6   1  12 4.18123 2.39616   1
   7  -1  12 12.0595  2.5822   3
  -7  -1 -12 8.79153 2.38395  13
  -7  -1 -12 4.06811 1.51753   3
   7  -1  12 5.55596 2.43514   1
   7   1  12 5.74479 2.40353   1
   7   1  12 3.97234 1.23483   4
   8  -1  12 2.36993 1.48938   3
   8  -1  12 2.27901 1.80407   1
   8   1  12 2.05930 1.72114   1
  -8   1 -12 0.95596 1.35821   3
 -10  -2  12 7.91101 1.79421  12
  -9  -2  12 4.44637 2.28134  12
   9  -2 -12 6.97594 1.47357   3
  -9   2  12 8.31058 1.14640   4
   9   2 -12 7.76403 1.23913   4
  -8  -2  12 66.3764  4.2875   3
   8  -2 -12 58.7820  4.3531   3
  -8  -2  12 59.2946  6.0897  12
  -8   2  12 64.4766  3.7890   4
   8   2 -12 63.8613  3.8898   4
   7  -2 -12 0.72484 1.70780   3
  -7  -2  12 3.21147 2.67192   5
   7  -2 -12 3.44317 1.79144   3
  -7  -2  12 1.29060 2.45827  12
  -7  -2  12 2.18622 1.70074   3
   7   2 -12 3.02709 1.42582   4
  -7   2  12 1.89942 1.23810   4
  -6  -2  12 145.684  11.205  12
   6  -2 -12 163.867   8.896   3
  -6  -2  12 178.812   9.015   3
  -6  -2  12 160.086  13.156  10
   6  -2 -12 165.042   8.932   3
   6   2 -12 151.866   8.703   8
  -6   2  12 167.822   8.285   4
  -5  -2  12 65.7019  8.1142  10
   5  -2 -12 75.7651  5.0570   3
  -5  -2  12 79.0488  5.2515   3
   5   2 -12 80.7498  4.9098   8
  -4  -2  12 45.9536  6.3026  10
   4   2 -12 37.8428  3.8388   2
   4   2 -12 40.1399  3.3099   8
   3  -2 -12 40.3517  4.4191   2
  -3  -2  12 32.7596  5.5197  10
   3   2 -12 40.7718  3.8737   2
   2  -2 -12 74.1474  5.5766   2
  -2  -2  12 69.0644  7.5466  10
   2   2 -12 56.6201  4.5751   2
   1  -2 -12 92.7485  6.8479   2
  -1  -2  12 91.6695  8.2754  10
   1   2 -12 93.3919  6.1114   2
   0  -2  12 1.61138 2.52798  10
   0  -2 -12 0.21818 1.58738   2
   0   2 -12 2.69834 1.37885   2
  -1  -2 -12 36.6869  4.4811   2
  -1   2 -12 32.8688  2.7907   8
  -1   2 -12 31.7080  3.3839   7
  -2  -2 -12 134.571   9.425   2
  -2   2 -12 131.012   8.819   7
  -2   2 -12 136.296   7.221   8
  -3  -2 -12 8.14769 1.91387   3
  -3  -2 -12 11.4253  3.1280   2
  -3   2 -12 6.19420 1.39961   8
  -4  -2 -12 43.4925  3.5017   3
   4  -2  12 53.1172  4.6431   3
  -4  -2 -12 38.4489  4.5661  13
  -4  -2 -12 42.5128  3.6708   1
  -4   2 -12 37.5552  3.1786   8
  -4   2 -12 39.9264  3.0799   4
  -5  -2 -12 31.0706  2.8533   3
  -5  -2 -12 27.3681  3.9192  13
  -5  -2 -12 28.9999  3.1286   1
   5  -2  12 24.2287  3.4759   3
   5   2  12 30.6128  3.0997   4
  -5   2 -12 31.1209  2.5748   4
   5   2  12 34.8802  4.2363   1
  -6  -2 -12 47.8892  3.1736   3
   6  -2  12 40.3836  3.9951   3
  -6  -2 -12 40.7248  4.6356  13
  -6   2 -12 47.8722  3.0249   4
   6   2  12 44.0509  3.6006   4
   6   2  12 43.9286  4.6717   1
  -7  -2 -12 12.7713  2.5271  13
   7  -2  12 12.8316  2.1643   3
  -7   2 -12 11.1269  1.1420   4
   7   2  12 12.0551  1.7574   4
   7   2  12 13.2711  2.6033   1
   8   2  12 3.98837 1.67175   1
  -9  -3  12 1.61582 1.79189  12
  -9   3  12 3.43173 0.98886   4
   9   3 -12 3.05451 1.03892   4
  -8  -3  12 1.56569 2.31571  12
   8   3 -12 3.48041 1.32561   4
  -8   3  12 3.29478 1.18964   4
   7  -3 -12 1.27833 1.17306   3
  -7  -3  12 4.51685 2.63798  12
  -7   3  12 2.00631 1.25382   4
  -6  -3  12 97.5287  8.6414  12
  -6  -3  12 124.955   8.891   5
   6  -3 -12 116.505   6.266   3
  -6  -3  12 119.292   6.408   3
  -5  -3  12 41.3218  5.3580   5
  -5  -3  12 49.4162  3.6849   3
  -5  -3  12 37.6932  6.4754  10
   5  -3 -12 43.2277  3.2709   3
  -5  -3  12 43.1438  5.2509  12
  -5  -3  12 44.0765  3.8103  13
  -4  -3  12 15.1186  3.6994   5
  -4  -3  12 14.3447  2.2930   3
   4  -3 -12 13.1087  1.8596   3
  -4  -3  12 16.4325  4.4823  10
   4  -3 -12 15.1018  2.7503   6
  -3  -3  12 2.62375 3.20049  10
   3   3 -12 0.58396 1.31820   2
  -2  -3  12 26.7952  5.1924  10
   2  -3 -12 24.0738  3.8571   2
   2   3 -12 26.1123  3.1086   2
  -1  -3  12 20.5878  4.5192  10
   1  -3 -12 17.3855  3.3919   2
   1   3 -12 14.2922  2.2097   2
   1   3 -12 12.0327  2.4772   7
   0  -3 -12 66.4231  6.5387   2
   0  -3  12 75.4055  8.0848  10
   0   3 -12 63.5255  5.4612   7
   1  -3  12 26.0249  4.7030  10
  -1  -3 -12 26.8479  4.2806   2
   2  -3  12 71.8584  5.0069   3
  -2  -3 -12 67.9692  4.1404   3
   2  -3  12 67.2921  6.3492   5
   3  -3  12 65.2224  4.8002   3
  -3  -3 -12 56.1570  5.8306  13
  -3  -3 -12 63.9143  4.5214   1
  -3  -3 -12 63.4875  3.9243   3
  -4  -3 -12 13.5844  1.6216   3
  -4  -3 -12 13.6864  2.1926   1
   4  -3  12 14.7353  2.6469   3
  -4  -3 -12 10.3453  2.8460  13
  -4   3 -12 15.2029  2.1127   8
  -5  -3 -12 16.8455  3.1426  13
  -5  -3 -12 24.7426  2.6961   1
   5  -3  12 19.8710  2.6381   3
  -5   3 -12 20.4560  2.1480   4
  -6  -3 -12 6.04635 2.18000  13
  -6   3 -12 2.06550 1.19321   4
   6   3  12 2.89040 1.69794   4
   6   3  12 1.50184 2.10600   1
  -7  -3 -12 5.56439 1.89903  13
  -7   3 -12 7.06618 1.06138   4
   7   3  12 5.42511 1.43327   4
   7   3  12 6.85755 2.12598   1
  -9  -4  12 0.86902 1.40530  12
   9   4 -12 0.11908 0.84713   4
  -9   4  12 0.47775 0.79139   4
  -8  -4  12 1.49994 1.98346  12
  -8   4  12 -0.0256  1.0545   4
   8   4 -12 2.42790 1.20188   4
  -7  -4  12 4.63142 2.55549  12
   6  -4 -12 36.7978  4.0320   1
  -6  -4  12 41.9920  3.7342  13
  -6  -4  12 32.7191  4.6541  12
   5  -4 -12 78.4490  5.9595   1
  -5  -4  12 88.3041  7.2850   5
   5  -4 -12 81.0799  5.8942   6
  -5  -4  12 79.1553  6.9565  12
  -5  -4  12 75.3838  5.6694  13
   5  -4 -12 74.3401  4.4407  11
   4  -4 -12 83.3665  6.2197   6
  -4  -4  12 71.2309  7.3867   5
   4  -4 -12 84.5295  6.2403   1
  -4  -4  12 83.1455  5.8977  13
   4  -4 -12 86.9752  4.5853  11
  -4  -4  12 76.3605  7.0452  12
  -4  -4  12 74.6028  9.4304  10
  -3  -4  12 8.35807 3.97109  10
   3  -4 -12 12.8872  1.5443  11
  -3  -4  12 7.28084 3.17278  12
  -3  -4  12 14.0195  2.2495  13
  -3  -4  12 7.43826 3.35374   5
   3  -4 -12 11.3447  2.4814   1
   3  -4 -12 11.0137  2.4669   6
   2  -4 -12 184.330   8.584  11
   2  -4 -12 175.855  10.777   1
  -2  -4  12 175.812  11.900   5
  -2  -4  12 171.026  11.006  13
  -2  -4  12 183.079  14.396  10
  -1  -4  12 8.92104 3.01316   5
   1  -4 -12 3.37484 1.11980  11
  -1  -4  12 7.22610 3.72449  10
   1  -4 -12 5.09108 1.90778   1
   1  -4 -12 0.01123 2.64781   2
   0  -4 -12 23.5341  2.0659  11
   0  -4 -12 26.4097  2.9987   1
   0  -4  12 30.3258  4.3117   5
   0  -4  12 20.6331  4.7224  10
   1  -4  12 63.1780  6.2403   5
   1  -4  12 57.6409  4.9088  13
   1  -4  12 59.2884  6.0095  12
   1  -4  12 50.4961  6.9905  10
  -1  -4 -12 76.0764  4.8753   1
  -1  -4 -12 61.1563  3.7348  11
   2  -4  12 33.7670  4.3268  12
  -2  -4 -12 28.5917  2.4489  11
  -2  -4 -12 33.0242  3.2006   1
  -2  -4 -12 35.4242  4.7338  13
   2  -4  12 36.2733  4.6216   5
   3  -4  12 0.79952 2.62790   5
   3  -4  12 3.83783 2.20586  12
  -3  -4 -12 5.86671 1.67999   1
  -3  -4 -12 5.07086 2.56398  13
  -4  -4 -12 47.5476  3.5873   1
   4  -4  12 34.5834  4.3010   9
  -4  -4 -12 32.6291  4.4078  13
  -5  -4 -12 10.9485  1.9191   1
  -5  -4 -12 10.2130  2.5996  13
  -6  -4 -12 15.6909  2.6670  13
   6   4  12 21.7468  2.9358   1
  -6   4 -12 18.6275  1.7925   4
  -7  -4 -12 3.09756 1.31859  13
   7   4  12 5.02193 1.66531   1
  -7   4 -12 1.88119 0.78403   4
   7   4  12 3.76478 1.16386   4
  -8  -5  12 0.26868 1.54514  12
  -7  -5  12 6.29904 2.35156  12
   7  -5 -12 2.43251 1.58310   1
  -7  -5  12 2.78175 1.24859  13
  -6  -5  12 5.10377 2.56065  12
   6  -5 -12 0.55243 1.82190   1
   6  -5 -12 0.97480 1.06818  11
  -6  -5  12 0.46457 1.26716  13
  -5  -5  12 7.06794 1.76615  13
   5  -5 -12 4.75341 1.91145   6
   5  -5 -12 4.60979 2.18468   1
   5  -5 -12 5.24797 1.21809  11
  -5  -5  12 3.11882 2.69688  12
  -4  -5  12 39.2939  5.1086  12
   4  -5 -12 35.6096  3.9286   6
   4  -5 -12 42.7397  4.2038   1
  -4  -5  12 42.8902  3.7479  13
   4  -5 -12 41.5399  2.7559  11
  -4  -5  12 29.8661  4.8274   5
   3  -5 -12 70.8014  5.2930   1
  -3  -5  12 72.0212  5.2032  13
  -3  -5  12 66.0205  6.8124  12
   3  -5 -12 66.1561  5.3976   6
   3  -5 -12 64.8172  3.8285  11
  -3  -5  12 53.9921  6.4393   5
  -2  -5  12 26.6202  4.4505   5
   2  -5 -12 19.7010  3.2241   6
   2  -5 -12 29.1432  2.2089  11
   2  -5 -12 26.7871  3.2574   1
  -2  -5  12 20.5076  4.0165  12
  -2  -5  12 31.0759  3.2336  13
  -2  -5  12 20.4023  5.5074  10
   1  -5 -12 11.7489  1.5157  11
   1  -5 -12 13.4912  2.3515   1
  -1  -5  12 8.40734 3.16708   5
   1  -5 -12 14.8427  2.9605   6
  -1  -5  12 13.8793  3.4726  12
  -1  -5  12 15.9729  2.3990  13
  -1  -5  12 8.25538 4.18818  10
   0  -5 -12 164.969   7.786  11
   0  -5  12 150.874  10.830   5
   0  -5  12 156.783  11.273  12
   0  -5  12 164.073  13.328  10
   0  -5  12 156.218  10.129  13
   0  -5 -12 161.724   9.717   1
  -1  -5 -12 24.0337  2.0569  11
  -1  -5 -12 24.2733  2.7955   1
   1  -5  12 27.6618  4.0025  12
   1  -5  12 26.2323  4.1415   5
  -2  -5 -12 134.410   6.346  11
  -2  -5 -12 115.057   7.598   1
   2  -5  12 115.755   8.780   5
   2  -5  12 126.941   8.911  12
  -3  -5 -12 4.71111 1.53159   1
   3  -5  12 2.75649 1.94482  12
   3  -5  12 3.70198 2.43170   5
   3  -5  12 5.65323 2.39126   9
  -3  -5 -12 6.29565 2.49306  13
   4  -5  12 13.1072  2.3695  12
   4  -5  12 10.4947  2.5299   9
  -4  -5 -12 7.37728 2.41420  13
  -4  -5 -12 11.5661  1.8996   1
   4  -5  12 13.6971  2.6031   5
  -5  -5 -12 2.49684 1.69497  13
   5  -5  12 -0.0586  1.3822  12
  -5  -5 -12 -0.1684  1.1122   1
  -6  -5 -12 4.78992 1.44384  13
  -6   5 -12 4.93681 1.09196   4
   6   5  12 2.16899 1.56575   1
  -7  -6  12 1.09934 0.86575  13
  -7  -6  12 2.57670 1.56444  12
   7  -6 -12 0.75012 1.07098   1
  -6  -6  12 7.80072 2.34537  12
   6  -6 -12 10.3948  1.2130  11
   6  -6 -12 13.5648  2.0040   1
  -6  -6  12 15.2298  1.8628  13
  -5  -6  12 1.00129 1.19347  13
   5  -6 -12 1.42897 0.87005  11
   5  -6 -12 2.65830 1.60112   1
  -5  -6  12 0.52577 2.06056  12
  -4  -6  12 8.90251 1.79266  13
   4  -6 -12 6.50296 1.79441   6
   4  -6 -12 7.71918 1.19608  11
   4  -6 -12 10.2542  2.1856   1
  -4  -6  12 3.42099 2.54068  12
  -3  -6  12 27.4681  4.2205  12
   3  -6 -12 40.0955  2.4961  11
   3  -6 -12 28.2456  3.5531   6
   3  -6 -12 45.6797  3.9151   1
  -3  -6  12 28.8238  4.3371   5
  -3  -6  12 40.4536  3.4430  13
  -2  -6  12 7.61230 1.86929  13
   2  -6 -12 15.6509  1.4884  11
   2  -6 -12 9.70163 2.33065   6
  -2  -6  12 14.5722  3.0850  12
  -2  -6  12 6.82137 3.04496   5
   2  -6 -12 8.99880 2.13399   1
  -1  -6  12 4.49382 2.74405   5
   1  -6 -12 5.40570 2.21740   6
   1  -6 -12 3.62986 0.98933  11
  -1  -6  12 2.12411 2.36606  12
   1  -6 -12 3.21474 1.67894   1
  -1  -6  12 3.37629 1.52237  13
   0  -6 -12 40.0450  3.4142   1
   0  -6  12 31.6567  4.2742  12
   0  -6  12 42.0810  4.8569   5
   0  -6 -12 41.8451  4.4145   6
   0  -6  12 37.3070  3.3645  13
   0  -6 -12 36.6013  2.4781  11
  -1  -6 -12 11.4076  1.3307  11
  -1  -6 -12 14.9259  2.0280   1
   1  -6  12 12.8887  2.8678  12
   1  -6  12 8.82546 2.75165   9
   1  -6  12 10.7632  2.9162   5
   2  -6  12 9.41027 2.64767   9
   2  -6  12 7.92486 2.59717   5
  -2  -6 -12 12.1501  1.8816   1
   2  -6  12 9.69213 2.36251  12
   3  -6  12 12.5772  2.5958   5
  -3  -6 -12 17.8508  1.9964   1
   3  -6  12 11.5125  2.3293  12
   3  -6  12 11.6243  2.7178   9
  -4  -6 -12 9.10378 2.00440  13
   4  -6  12 8.01386 1.76894  12
  -4  -6 -12 8.30996 1.43943   1
   4  -6  12 9.31172 1.97229   5
   5  -6  12 4.65477 1.26817  12
  -5  -6 -12 2.34926 1.21658  13
   5   6  12 4.78618 1.52505   1
   5  -7 -12 0.29694 0.58553  11
  -5  -7  12 1.97704 1.59648  12
  -5  -7  12 1.80854 0.94683  13
   5  -7 -12 0.56814 1.06506   1
  -4  -7  12 8.35320 2.27784  12
   4  -7 -12 9.68713 1.57027   1
  -4  -7  12 8.94613 1.48330  13
   4  -7 -12 8.14392 0.98671  11
   3  -7 -12 1.03841 0.68153  11
  -3  -7  12 0.18182 0.98015  13
  -3  -7  12 0.89198 1.83621  12
   3  -7 -12 0.30932 1.07367   1
   2  -7 -12 0.29636 0.64766  11
  -2  -7  12 1.82852 1.82947  12
   2  -7 -12 1.87981 1.23298   1
  -2  -7  12 2.36988 1.12087  13
  -2  -7  12 -1.0682  1.9658   5
   1  -7 -12 9.72400 1.61266   1
  -1  -7  12 7.37511 2.24794  12
  -1  -7  12 7.61096 2.38893   5
   1  -7 -12 11.9636  1.1204  11
  -1  -7  12 8.01338 1.51522  13
   0  -7 -12 4.79537 0.85937  11
   0  -7  12 5.31241 2.24745   5
   0  -7  12 2.36310 1.79476  12
   0  -7 -12 5.13936 1.29076   1
  -1  -7 -12 8.65042 1.43630   1
   1  -7  12 11.3192  2.1594  12
   1  -7  12 8.53176 2.26720   5
   2  -7  12 2.57436 1.43200  12
  -2  -7 -12 -0.1850  0.9766   1
   2  -7  12 0.02884 1.53640   5
   3  -7  12 5.20234 1.49359   5
   3  -7  12 6.96858 1.50081  12
  -3  -7 -12 7.37584 1.14131   1
  -1  -8  12 3.50179 1.32598  12
   0  -8  12 31.0951  2.6904  12
 -10   0  13 1.17047 1.14790   3
 -10   0  13 -0.2736  1.3182  12
  10   0 -13 0.22249 1.13395   3
  -9   0  13 8.65445 2.40586  12
   9   0 -13 7.94086 2.05792   3
  -9   0  13 9.50307 2.01828   3
  -8   0  13 2.93738 2.06294   3
  -8   0  13 0.53577 2.22955  12
  -7   0  13 7.27304 2.75713  12
  -7   0  13 6.04986 1.29022   4
   7   0 -13 10.6651  1.3927   4
   6   0 -13 21.0919  2.0036   8
  -6   0  13 23.0779  2.0947   4
   6   0 -13 18.9490  1.9280   4
  -6   0  13 17.3852  4.2247  10
   5   0 -13 42.6836  4.2912   2
   5   0 -13 45.1023  3.0534   8
  -5   0  13 45.5893  6.1779  10
   5   0 -13 41.3860  2.9518   4
  -5   0  13 40.4461  3.0311   4
   4   0 -13 4.33755 1.70943   2
   4   0 -13 1.96400 1.01866   8
   3   0 -13 57.2684  3.5577   8
   3   0 -13 56.3758  4.5314   2
   2   0 -13 152.931   7.560   8
   2   0 -13 139.612   9.013   2
   1   0 -13 0.33229 1.34598   2
   1   0 -13 1.85314 0.77879   8
   0   0 -13 121.416   7.972   2
   0   0 -13 119.559   6.211   8
  -1   0 -13 5.71102 2.08534   2
  -1   0 -13 7.03208 1.13329   8
  -2   0 -13 28.2012  2.2670   8
  -2   0 -13 31.6234  4.1232   2
   3   0  13 35.5340  2.9914   4
  -3   0 -13 30.8449  2.3296   4
  -3   0 -13 33.7816  2.3309   8
  -4   0 -13 2.42651 0.99377   4
  -4   0 -13 2.79540 2.11558  13
   4   0  13 3.63306 1.62196   4
   5   0  13 23.9541  2.3557   4
  -5   0 -13 22.5471  3.4608  13
   5   0  13 21.1317  3.6585   1
  -6   0 -13 -1.0137  1.8015   3
  -6   0 -13 1.94457 1.99806  13
   6   0  13 1.65297 2.28812   1
   7   0  13 1.33988 2.17397   3
   7   0  13 -3.0041  1.7417   1
  -7   0 -13 -2.1454  1.3431   3
   8   0  13 -1.4661  1.5088   1
  -8   0 -13 1.77213 1.01017   3
   8   0  13 0.67614 1.48818   3
  10  -1 -13 15.4168  1.4288   3
 -10  -1  13 11.0389  2.0545  12
 -10   1  13 13.0545  1.7168   3
  -9  -1  13 7.29942 2.38246  12
  -9  -1  13 9.40857 1.80123   3
   9  -1 -13 10.5204  1.9197   3
  -9   1  13 5.98581 2.16341  12
   8  -1 -13 5.55220 2.00291   3
  -8  -1  13 4.29292 2.42431  12
  -8  -1  13 4.11628 1.90197   3
  -8   1  13 4.23376 1.16786   4
   8   1 -13 5.60646 1.35586   4
  -8   1  13 6.64176 2.44079  12
  -7  -1  13 47.0183  4.2861   3
  -7  -1  13 49.5173  5.4445  12
   7  -1 -13 48.1481  4.3071   3
   7   1 -13 51.4617  3.4503   4
  -7   1  13 53.1751  3.3927   4
  -6  -1  13 27.5996  3.3380   3
  -6  -1  13 15.3861  4.4400  10
   6  -1 -13 24.9367  3.1228   3
  -6  -1  13 20.9867  3.9039  12
   6   1 -13 20.7968  2.3224   8
   6   1 -13 21.8923  2.2597   4
  -6   1  13 22.5859  2.2297   4
  -5  -1  13 47.8511  6.4062  10
   5   1 -13 42.3322  3.3536   8
  -5   1  13 40.8358  3.0833   4
   5   1 -13 36.7416  2.9640   4
  -4  -1  13 64.0630  7.4787  10
   4  -1 -13 54.4433  5.1323   2
   4   1 -13 58.2454  4.7802   2
   4   1 -13 67.1105  4.0753   8
  -3  -1  13 44.2096  5.9290  10
   3  -1 -13 38.9223  2.3052   8
   3  -1 -13 35.9218  3.9193   2
   3   1 -13 32.6314  2.9040   8
   3   1 -13 37.6799  3.8301   2
   2  -1 -13 17.2043  2.8539   2
   2  -1 -13 20.2815  1.6120   8
   2   1 -13 22.8079  2.8191   2
   2   1 -13 25.2538  2.2564   8
   1  -1 -13 119.953   5.754   8
   1  -1 -13 107.010   7.734   2
   1   1 -13 114.797   7.543   2
   1   1 -13 119.917   6.321   8
   0  -1 -13 223.775  13.735   2
   0  -1 -13 247.516  10.931   8
   0   1 -13 208.319  13.226   2
   0   1 -13 242.417  11.564   8
  -1  -1 -13 575.789  30.093   2
  -1   1 -13 547.060  29.529   2
  -1   1 -13 560.986  26.166   8
  -2  -1 -13 9.45306 2.78574   2
  -2   1 -13 7.01903 1.38035   8
   3  -1  13 184.269   9.019   4
  -3  -1 -13 183.003  10.106   3
  -3   1 -13 186.584   9.394   8
   3   1  13 175.546   9.584   4
  -3   1 -13 188.991   9.063   4
  -4  -1 -13 0.57310 1.90560  13
  -4  -1 -13 2.09590 1.85563   3
  -4  -1 -13 1.77087 1.50513   1
  -4   1 -13 0.35814 1.86764  13
   4   1  13 3.28614 2.51188   1
  -4   1 -13 0.69972 1.07995   4
  -4   1 -13 1.53451 1.00226   8
   4   1  13 2.09610 1.68359   4
   5  -1  13 5.76939 2.69477   3
  -5  -1 -13 0.06893 1.70048   3
  -5  -1 -13 4.50754 2.20885  13
  -5   1 -13 3.86752 2.24371  13
   5   1  13 0.86608 1.57715   4
   5   1  13 2.22920 2.45496   1
  -5   1 -13 2.15567 1.08869   4
  -6  -1 -13 8.90619 1.96862   3
  -6  -1 -13 17.2344  3.0591  13
   6  -1  13 15.1823  3.0512   1
   6  -1  13 12.7679  2.9177   3
   6   1  13 16.0973  3.0961   1
   6   1  13 13.3008  1.9179   4
  -7  -1 -13 3.83279 1.31752   3
   7  -1  13 1.66046 1.93164   3
  -7  -1 -13 0.39415 1.65513  13
   7  -1  13 0.62716 2.08458   1
   7   1  13 1.71222 2.02324   1
   8  -1  13 0.37627 1.16291   3
  -8   1 -13 1.74059 1.17398   3
   8   1  13 0.85177 1.42856   1
 -10  -2  13 17.4140  2.2599  12
  -9  -2  13 23.5014  3.2686  12
   9  -2 -13 25.2246  1.9656   3
   9   2 -13 24.3160  1.7888   4
   8  -2 -13 36.3483  2.9307   3
  -8  -2  13 30.4365  4.2765  12
  -8  -2  13 30.8752  2.7885   3
   8   2 -13 33.4304  2.5422   4
  -8   2  13 28.3696  2.3742   4
  -7  -2  13 21.7778  2.6750   3
  -7  -2  13 19.2961  3.7685  12
  -7  -2  13 17.1455  3.3587   5
   7  -2 -13 18.5429  2.4700   3
   7   2 -13 19.2624  2.1422   4
  -7   2  13 18.0241  2.0076   4
  -6  -2  13 4.90677 2.06844   3
  -6  -2  13 5.41763 3.54294  10
  -6  -2  13 1.92351 2.67262  12
  -6  -2  13 3.71312 2.94986   5
   6  -2 -13 4.78042 1.87912   3
  -6   2  13 5.25118 1.51909   4
   6   2 -13 5.47344 1.47940   8
   6   2 -13 1.91144 1.38116   4
   5  -2 -13 82.4444  5.2427   3
  -5  -2  13 76.8146  5.4503   3
  -5  -2  13 80.9090  9.2146  10
  -5  -2  13 74.4083  6.8492  12
  -5  -2  13 91.1859  7.2557   5
   5   2 -13 84.4898  5.1143   8
  -4  -2  13 66.5508  8.1158  10
  -4  -2  13 84.2271  6.8003   5
   4   2 -13 73.8313  5.5856   2
   4   2 -13 70.7348  4.6624   8
   3  -2 -13 37.9382  4.3243   2
  -3  -2  13 29.9804  5.1962  10
   3   2 -13 30.1024  2.6287   8
   3   2 -13 25.5019  3.1471   2
  -2  -2  13 68.1696  8.2212  10
   2  -2 -13 88.1917  6.5762   2
   2   2 -13 89.3498  4.9529   8
   2   2 -13 79.8831  5.7855   2
  -1  -2  13 52.2799  6.4006  10
   1  -2 -13 37.2723  4.5296   2
   1   2 -13 40.6985  3.0210   8
   1   2 -13 41.8413  3.9852   2
   0  -2 -13 19.9746  3.4372   2
   0   2 -13 20.3151  2.7703   2
   0   2 -13 17.5011  2.0476   8
  -1  -2 -13 0.80869 2.02538   2
  -1   2 -13 -0.3851  0.9513   8
  -2  -2 -13 148.091  10.682   2
  -2   2 -13 163.071   8.391   8
  -3  -2 -13 140.037   9.792  13
  -3  -2 -13 148.204   7.846   3
   3  -2  13 138.941   8.724   3
  -3  -2 -13 145.167   8.570   1
  -3   2 -13 139.008   7.367   4
  -3   2 -13 139.794   7.616   8
  -3   2 -13 138.257   9.380  13
  -4  -2 -13 141.399   8.534   1
  -4  -2 -13 145.869   9.856  13
  -4  -2 -13 141.969   7.644   3
   4  -2  13 145.494   8.549   3
  -4   2 -13 142.926   7.162   4
   4   2  13 136.866   7.681   4
  -4   2 -13 134.727   9.288  13
  -4   2 -13 126.648   7.395   8
   5  -2  13 1.61926 2.24413   3
  -5  -2 -13 3.08721 1.56577   3
  -5  -2 -13 -0.2848  1.9453  13
   5   2  13 1.17293 2.32240   1
  -5   2 -13 2.74631 1.21119   4
   5   2  13 2.89102 1.67462   4
  -6  -2 -13 6.14693 1.36488   3
  -6  -2 -13 3.46594 2.09162  13
   6  -2  13 6.11724 2.14492   3
  -6   2 -13 2.66927 1.09590   4
   6   2  13 7.57676 1.75398   4
   6   2  13 7.20151 2.50819   1
   7  -2  13 4.81806 1.55953   3
  -7  -2 -13 4.43127 1.83599  13
   7   2  13 4.78148 1.98871   1
   7   2  13 2.28641 1.15951   4
  -9  -3  13 2.44445 1.74600  12
  -9   3  13 2.44521 0.85806   4
   9   3 -13 1.42639 0.86738   4
  -8  -3  13 1.31507 2.15226  12
  -8   3  13 2.67654 1.13290   4
   8   3 -13 3.27765 1.25484   4
  -7  -3  13 13.9746  3.2844  12
   7   3 -13 12.6477  1.8371   4
  -7   3  13 10.7817  1.6406   4
   6  -3 -13 80.7421  4.6805   3
  -6  -3  13 83.7130  4.8435   3
  -6  -3  13 73.4148  6.8694  12
   5  -3 -13 80.0514  4.7517   3
  -5  -3  13 79.8504  4.9765   3
  -5  -3  13 74.4994  7.2550   5
  -5  -3  13 80.9064  9.7312  10
  -5  -3  13 81.1005  6.9860  12
  -5  -3  13 78.1421  5.6694  13
  -4  -3  13 113.999   9.075   5
   4  -3 -13 131.663   8.049   6
   4  -3 -13 123.467   6.499   3
  -4  -3  13 119.769   7.830  13
  -4  -3  13 122.274   6.851   3
  -4  -3  13 106.182   8.876  12
  -4  -3  13 119.193  10.959  10
  -3  -3  13 82.7048  7.2402   5
  -3  -3  13 60.2785  8.2852  10
  -3  -3  13 76.2326  4.9718   3
   3  -3 -13 76.5982  4.5276   3
  -2  -3  13 9.16132 3.69001  10
   2  -3 -13 6.81677 2.82745   2
  -2  -3  13 10.5870  3.0877   5
   2   3 -13 7.36399 2.00786   2
  -1  -3  13 24.0186  4.9322  10
   1  -3 -13 24.8018  4.0659   2
   1   3 -13 17.6259  2.6289   2
   0  -3  13 54.8290  7.1821  10
   0  -3 -13 68.3012  6.7946   2
  -1  -3 -13 72.5494  4.3976   3
   1  -3  13 68.0493  5.1290   3
   1  -3  13 76.5179  6.8053   5
  -2  -3 -13 5.84583 2.48804  13
   2  -3  13 3.28649 2.27216   3
  -2  -3 -13 1.32332 1.46223   1
  -2  -3 -13 3.72122 1.39790   3
  -2   3 -13 0.97799 1.72717  13
   3  -3  13 88.9642  5.6122   3
  -3  -3 -13 80.4116  6.9999  13
  -3  -3 -13 85.9617  5.6253   1
  -3  -3 -13 83.9881  4.7446   3
  -3   3 -13 80.7938  6.3306  13
   4  -3  13 63.6078  4.6733   3
  -4  -3 -13 68.1957  4.8061   1
  -4   3 -13 62.5785  4.0480   4
  -5  -3 -13 4.66316 2.15296  13
  -5  -3 -13 4.96054 1.60903   1
   5  -3  13 2.27425 1.73196   3
  -5   3 -13 3.52029 1.31606   4
   5   3  13 5.00157 1.98066   4
   5   3  13 3.87691 2.36454   1
  -6  -3 -13 6.06410 2.02743  13
  -6   3 -13 6.13269 1.25376   4
   6   3  13 7.98686 1.76011   4
   6   3  13 8.37931 2.37797   1
  -7  -3 -13 4.07281 1.58829  13
   7   3  13 1.28156 1.57703   1
   7   3  13 4.44583 1.20177   4
  -9  -4  13 5.42733 1.54065  12
  -8  -4  13 5.41493 2.06083  12
   8   4 -13 6.91636 1.33008   4
  -8   4  13 7.31936 1.24672   4
  -7  -4  13 0.41809 2.18196  12
  -6  -4  13 28.0995  4.2816  12
  -6  -4  13 26.9038  2.9278  13
   5  -4 -13 32.0317  3.6421   1
   5  -4 -13 26.3186  3.3895   6
  -5  -4  13 35.8475  3.3991  13
  -5  -4  13 30.9856  4.6040   5
  -5  -4  13 28.7484  4.4880  12
  -4  -4  13 104.106  11.259  10
  -4  -4  13 88.0006  7.7266  12
   4  -4 -13 98.5744  6.8095   1
  -4  -4  13 95.6695  8.6706   5
   4  -4 -13 103.425   6.987   6
  -4  -4  13 98.7561  6.6869  13
   4  -4 -13 97.1904  5.2290  11
   3  -4 -13 23.9311  3.3995   6
  -3  -4  13 20.6102  4.1255   5
   3  -4 -13 19.1700  1.8764  11
  -3  -4  13 15.6013  4.5998  10
   3  -4 -13 16.2384  2.7355   1
  -3  -4  13 14.5145  3.6007  12
  -3  -4  13 16.5304  2.4097  13
  -2  -4  13 85.5845  9.9500  10
  -2  -4  13 79.3528  7.3284  12
  -2  -4  13 76.7403  5.8866  13
   2  -4 -13 84.5346  4.5152  11
  -2  -4  13 82.3654  7.5307   5
   2  -4 -13 87.5462  5.9515   1
  -1  -4  13 2.35880 2.81942  12
  -1  -4  13 7.21421 1.86564  13
  -1  -4  13 4.54023 3.58292  10
  -1  -4  13 0.55939 2.84309   5
   1  -4 -13 3.45521 1.79929   1
   1  -4 -13 5.51084 1.29237  11
   0  -4  13 47.5869  5.5835   5
   0  -4 -13 58.7578  4.3628   1
   0  -4  13 52.9010  4.5309  13
   0  -4  13 52.7548  5.7543  12
   0  -4  13 32.3734  6.1053  10
   0  -4 -13 52.2498  3.2465  11
   1  -4  13 13.3819  3.1751  12
   1  -4  13 14.8694  2.4327  13
   1  -4  13 12.6371  3.4505   5
  -1  -4 -13 13.8569  1.7280  11
   1  -4  13 13.1278  3.9211  10
  -1  -4 -13 13.3760  2.1712   1
  -2  -4 -13 163.851   8.442  11
  -2  -4 -13 184.888  11.914  13
  -2  -4 -13 177.447  10.210   1
   2  -4  13 162.988  11.534  12
   2  -4  13 167.597  11.332   5
  -2   4 -13 176.789  10.934  13
  -3  -4 -13 89.7848  7.1701  13
   3  -4  13 85.2041  6.9029   5
   3  -4  13 73.0709  6.8136   9
  -3  -4 -13 94.5374  5.8218   1
  -4  -4 -13 40.8517  4.6490  13
  -4  -4 -13 43.5497  3.5255   1
  -5  -4 -13 7.44704 1.62329   1
  -5  -4 -13 4.95066 2.03810  13
   5   4  13 6.99607 2.36718   1
  -5   4 -13 5.05457 1.39286   4
  -6  -4 -13 0.88721 1.42447  13
  -6   4 -13 6.41481 1.16839   4
   6   4  13 5.19634 1.48814   4
   6   4  13 3.16571 1.85110   1
  -8  -5  13 5.12277 1.60908  12
   7  -5 -13 5.92842 1.63445   1
  -7  -5  13 3.47182 2.02274  12
  -7  -5  13 4.35430 1.23662  13
  -6  -5  13 7.51518 1.61703  13
   6  -5 -13 3.69576 1.78644   1
  -6  -5  13 7.61159 2.60829  12
   6  -5 -13 6.11513 1.22737  11
  -5  -5  13 8.33164 2.85110  12
   5  -5 -13 9.92430 1.41869  11
  -5  -5  13 7.47611 2.99243   5
  -5  -5  13 8.49633 1.83087  13
   5  -5 -13 13.7406  2.3661   1
   5  -5 -13 8.41539 2.20181   6
   4  -5 -13 170.146  10.481   1
   4  -5 -13 174.211  10.435   6
   4  -5 -13 177.675   8.315  11
  -4  -5  13 159.733  11.556   5
  -4  -5  13 145.251  11.608  12
  -4  -5  13 187.061  10.785  13
  -3  -5  13 90.7754  8.3981   5
  -3  -5  13 113.515   7.439  13
   3  -5 -13 108.087   7.457   6
   3  -5 -13 112.220   7.352   1
  -3  -5  13 111.132   8.633  12
   3  -5 -13 111.767   5.646  11
   2  -5 -13 17.7407  2.7058   1
  -2  -5  13 22.5461  2.7272  13
   2  -5 -13 19.3334  3.1029   6
   2  -5 -13 19.5062  1.8534  11
  -2  -5  13 12.9346  3.4796  12
  -2  -5  13 16.5635  3.8462   5
  -1  -5  13 48.3724  4.1571  13
   1  -5 -13 50.5460  3.0842  11
  -1  -5  13 37.7141  5.1993   5
  -1  -5  13 41.0573  5.2897  12
   1  -5 -13 51.6761  4.1565   1
   1  -5 -13 52.2430  5.0599   6
   0  -5  13 15.9627  3.6752   5
   0  -5  13 15.3828  3.4270  12
   0  -5 -13 20.8904  2.5695   1
   0  -5 -13 16.3315  1.7248  11
   0  -5  13 14.6793  2.4410  13
  -1  -5 -13 31.7293  2.4294  11
   1  -5  13 31.4817  4.4397   5
   1  -5  13 33.2247  3.3729  13
  -1  -5 -13 35.3386  3.2309   1
   1  -5  13 30.3743  4.1824  12
  -2  -5 -13 78.7093  4.9508   1
   2  -5  13 68.0727  6.6622   9
   2  -5  13 65.0009  6.3208   5
   2  -5  13 60.8278  5.6725  12
   3  -5  13 35.9168  4.1549   5
  -3  -5 -13 37.7867  3.1529   1
  -3  -5 -13 31.4833  3.9267  13
   3  -5  13 19.7262  3.5053   9
   3  -5  13 33.2873  3.5882  12
  -4  -5 -13 3.33849 1.36465   1
   4  -5  13 5.47183 1.81422  12
  -4  -5 -13 3.04647 1.83726  13
  -5  -5 -13 0.07214 1.36160  13
   5   5  13 0.90872 1.70686   1
  -6  -5 -13 0.91160 1.03956  13
  -7  -6  13 0.31101 1.25818  12
   6  -6 -13 2.06440 0.75347  11
  -6  -6  13 0.76665 1.02716  13
  -6  -6  13 1.47586 1.76096  12
   6  -6 -13 1.76440 1.25363   1
   5  -6 -13 -0.5278  1.3254   1
  -5  -6  13 -0.0230  1.8426  12
  -5  -6  13 1.35849 1.20472  13
   5  -6 -13 0.82390 0.77408  11
  -4  -6  13 17.5640  3.1427  12
   4  -6 -13 16.7419  1.5442  11
   4  -6 -13 19.8369  2.5209   1
  -4  -6  13 16.0553  2.2026  13
  -4  -6  13 11.9891  3.0006   5
  -3  -6  13 11.2430  3.0834   5
   3  -6 -13 7.64852 1.16432  11
  -3  -6  13 6.33564 1.68591  13
   3  -6 -13 3.72955 1.76782   6
   3  -6 -13 8.24313 2.00265   1
  -3  -6  13 4.39419 2.28334  12
   2  -6 -13 7.76340 1.16510  11
   2  -6 -13 3.40891 1.78401   6
  -2  -6  13 7.27143 2.89050   5
  -2  -6  13 4.48447 2.39974  12
   2  -6 -13 6.30414 1.70725   1
  -2  -6  13 4.05242 1.51006  13
   1  -6 -13 13.6325  2.6373   6
  -1  -6  13 11.2033  3.0873   5
  -1  -6  13 12.6435  2.8659  12
   1  -6 -13 12.5923  1.3770  11
  -1  -6  13 12.4751  2.0586  13
   1  -6 -13 11.8968  2.0557   1
   0  -6 -13 0.85781 1.35841   1
   0  -6  13 2.05287 1.34611  13
   0  -6 -13 3.22965 2.14278   6
   0  -6  13 -0.1872  2.3100   5
   0  -6 -13 2.04265 0.89296  11
   0  -6  13 2.00102 2.05537  12
   1  -6  13 3.30240 2.09321  12
  -1  -6 -13 4.96860 1.45907   1
   1  -6  13 5.66415 2.54381   5
  -1  -6 -13 4.83828 1.07924  11
   1  -6  13 7.05723 2.49587   9
   2  -6  13 18.9136  2.7644  12
   2  -6  13 17.4998  3.1234   9
  -2  -6 -13 16.7810  2.0663   1
   2  -6  13 15.7224  2.9199   5
  -3  -6 -13 9.50840 1.56005   1
   3  -6  13 10.7352  2.3176   5
   3  -6  13 9.06561 1.88697  12
   4  -6  13 2.41804 1.16535  11
  -4  -6 -13 3.99543 1.48691  13
   4  -6  13 2.85907 1.35747  12
   4  -6  13 4.06935 1.47307   5
  -4  -6 -13 3.28547 1.08431   1
  -5  -7  13 0.63228 1.35379  12
   5  -7 -13 2.64720 0.59677  11
  -5  -7  13 2.59131 0.91525  13
   4  -7 -13 6.04723 1.28445   1
  -4  -7  13 8.32952 1.97585  12
   4  -7 -13 8.36722 0.91971  11
  -4  -7  13 9.08684 1.39694  13
   3  -7 -13 1.57041 0.66101  11
  -3  -7  13 0.84656 1.59550  12
  -3  -7  13 2.49247 1.06288  13
   3  -7 -13 2.50881 1.11019   1
   2  -7 -13 4.09679 1.24890   1
  -2  -7  13 0.37706 1.90816   5
  -2  -7  13 2.94260 1.18139  13
   2  -7 -13 5.25254 0.82569  11
  -2  -7  13 1.69340 1.69706  12
  -1  -7  13 15.2773  2.7256   5
   1  -7 -13 13.8829  1.7492   1
  -1  -7  13 12.9719  2.4095  12
   1  -7 -13 16.9410  1.2837  11
  -1  -7  13 15.2195  1.8116  13
   0  -7  13 2.11790 1.66198  12
   0  -7  13 1.80265 1.90807   5
   0  -7 -13 5.21766 1.21209   1
   0  -7 -13 4.38387 0.81493  11
   1  -7  13 -0.3038  1.5816   5
  -1  -7 -13 0.92835 1.00826   1
   1  -7  13 1.76567 1.39342  12
   2  -7  13 3.12095 1.49566   5
   2  -7  13 1.46206 1.25858  12
  -2  -7 -13 3.77010 1.00282   1
   3  -7  13 15.2229  1.7898  12
 -10   0  14 1.03810 1.02879   3
  -9   0  14 -1.7188  1.6882  12
  -9   0  14 -0.6939  1.4506   3
   9   0 -14 -0.8267  1.5847   3
  -8   0  14 26.4546  3.7971  12
  -8   0  14 34.1188  3.3822   3
   7   0 -14 54.9857  3.0768   4
   6   0 -14 78.3409  4.4819   8
  -6   0  14 78.8411  4.5593   4
   6   0 -14 88.1167  4.4981   4
   5   0 -14 58.2231  3.7048   8
  -5   0  14 60.0078  3.8212   4
   5   0 -14 61.5289  3.6370   4
   4   0 -14 48.4523  3.2546   4
   4   0 -14 55.6620  4.9746   2
  -4   0  14 46.8681  3.3808   4
   4   0 -14 57.9425  3.4391   8
   3   0 -14 0.12397 1.45185   2
   3   0 -14 1.81667 0.94321   8
   2   0 -14 43.5616  4.4999   2
   2   0 -14 42.5679  2.9232   8
   1   0 -14 210.732  13.468   2
   1   0 -14 246.979  11.382   8
   0   0 -14 2.37336 0.92992   8
   0   0 -14 4.78926 2.02270   2
  -1   0 -14 57.3251  3.4185   8
  -1   0 -14 53.6359  5.4940   2
  -2   0 -14 326.575  15.270   8
   2   0  14 335.796  15.490   4
  -2   0 -14 293.523  18.349   2
  -2   0 -14 324.649  14.974   4
  -3   0 -14 4.89669 1.11568   4
  -3   0 -14 6.92035 1.10104   8
   3   0  14 5.50739 1.69102   4
  -3   0 -14 10.2053  2.5098  13
  -4   0 -14 5.11424 0.99628   4
   4   0  14 3.99904 1.62682   4
  -4   0 -14 5.64333 2.22065  13
   5   0  14 22.6683  2.1308   4
  -5   0 -14 25.8214  3.6011  13
  -5   0 -14 22.6227  2.9936   3
   5   0  14 27.2902  3.7831   1
  -6   0 -14 1.51969 1.74665   3
  -6   0 -14 4.32853 2.08385  13
   6   0  14 1.45783 2.22558   1
  -7   0 -14 0.56230 1.23882   3
   7   0  14 1.19490 1.85537   1
   7   0  14 2.23775 1.94666   3
  -9  -1  14 6.10226 1.53842   3
  -9  -1  14 2.91558 1.97913  12
   9  -1 -14 4.71713 1.54149   3
   8  -1 -14 0.93957 1.80336   3
  -8  -1  14 2.17069 2.25964  12
  -8  -1  14 3.86222 1.85547   3
   8   1 -14 1.24943 1.00266   4
  -7  -1  14 0.38191 1.81605   3
   7  -1 -14 7.04798 2.15478   3
   7  -1 -14 4.33691 2.03561   3
  -7  -1  14 0.71556 2.41723  12
  -7   1  14 1.99407 1.25793   4
   7   1 -14 0.83620 1.25858   4
  -6  -1  14 11.4816  3.2710  12
  -6  -1  14 14.7472  2.6658   3
   6  -1 -14 17.4410  2.6704   3
  -6  -1  14 14.0345  4.1754  10
   6  -1 -14 20.2353  2.8185   3
   6   1 -14 11.6724  1.8007   8
   6   1 -14 11.8536  1.7926   4
  -6   1  14 17.5766  1.9531   4
  -5  -1  14 169.567  10.263   3
  -5  -1  14 172.336  14.028  10
   5  -1 -14 188.232  10.172   3
   5   1 -14 188.558   9.242   4
   5   1 -14 197.357   9.724   8
  -5   1  14 189.666   9.336   4
  -4  -1  14 76.0217  4.0987   4
   4  -1 -14 67.9941  6.1274   2
  -4  -1  14 85.3153  8.7971  10
  -4   1  14 67.1740  4.4624   4
   4   1 -14 73.1497  4.5606   8
   4   1 -14 68.8683  4.3616   4
   4   1 -14 81.9855  5.7930   2
   3  -1 -14 177.546  10.901   2
   3   1 -14 176.147   9.046   8
   3   1 -14 169.473  10.535   2
   2  -1 -14 41.7463  4.6962   2
   2   1 -14 43.0809  4.2586   2
   2   1 -14 49.1228  3.2189   8
   1  -1 -14 76.9819  6.1732   2
   1   1 -14 88.0021  4.7883   8
   1   1 -14 69.9235  5.7502   2
   0  -1 -14 94.5363  7.3407   2
   0   1 -14 104.407   5.630   8
   0   1 -14 97.4501  7.0318   2
  -1  -1 -14 58.7359  6.2542   2
  -1   1 -14 80.2236  4.4999   8
  -1   1 -14 72.2092  6.4446   2
   2  -1  14 48.4420  3.4205   4
  -2   1 -14 62.2622  3.7265   8
  -2   1 -14 54.9127  3.5753   4
   2   1  14 57.4220  4.2006   4
  -3  -1 -14 77.4108  6.6480  13
  -3  -1 -14 83.5272  5.6564   1
  -3  -1 -14 95.1131  5.9460   3
  -3   1 -14 85.9880  4.9594   8
  -3   1 -14 92.1991  4.8425   4
   3   1  14 85.4668  5.2530   4
  -3   1 -14 85.3686  6.6471  13
   4  -1  14 26.4817  4.0207   3
  -4  -1 -14 27.4955  3.0561   3
  -4  -1 -14 26.8570  3.7246  13
  -4   1 -14 26.5198  3.5713  13
  -4   1 -14 25.0496  2.2515   8
   4   1  14 23.3449  2.7175   4
   4   1  14 30.1693  3.9570   1
  -4   1 -14 25.4455  2.1382   4
  -5  -1 -14 12.3572  2.7889  13
   5  -1  14 12.1915  2.8861   3
  -5  -1 -14 11.7418  2.1441   3
  -5   1 -14 9.98360 1.33719   4
  -5   1 -14 10.7356  2.6131  13
   5   1  14 14.0595  2.1015   4
   5   1  14 8.88749 2.81003   1
  -6  -1 -14 5.13819 2.13017  13
  -6  -1 -14 4.40973 1.62196   3
   6  -1  14 4.59897 2.39288   3
   6   1  14 5.34181 1.40976   4
   6   1  14 6.81451 2.44660   1
   7  -1  14 3.75599 1.77962   3
  -7  -1 -14 1.98743 1.09581   3
  -7  -1 -14 3.16138 1.63569  13
  -7   1 -14 1.58605 1.50285   3
   7   1  14 4.04532 1.96913   1
  -9  -2  14 2.64219 1.80953  12
   8  -2 -14 22.1961  2.2498   3
  -8  -2  14 22.1429  3.1958   5
  -8  -2  14 17.9609  3.2905  12
  -8  -2  14 19.8005  2.1558   3
   8   2 -14 20.4301  1.9380   4
  -8   2  14 19.6268  1.8623   4
   7  -2 -14 30.8169  2.8882   3
  -7  -2  14 23.9074  3.9680  12
  -7  -2  14 33.7974  4.2620   5
  -7  -2  14 27.1456  2.9059   3
   7   2 -14 33.0149  2.6155   4
  -7   2  14 24.4848  2.3284   4
  -6  -2  14 60.3174  6.4170  12
  -6  -2  14 72.2806  4.8020   3
  -6  -2  14 66.7554  6.4440   5
   6  -2 -14 62.8019  4.6870   3
   6   2 -14 67.3553  4.1877   4
  -6   2  14 67.8463  4.1377   4
  -5  -2  14 96.9418  7.3733   5
   5  -2 -14 83.4663  5.4725   3
  -5  -2  14 70.7264  6.8586  12
  -5  -2  14 68.5975  8.7139  10
  -5  -2  14 87.3426  5.6017   3
  -5   2  14 84.5927  4.8986   4
   5   2 -14 83.8643  5.1365   8
   5   2 -14 79.6570  4.7950   4
   4  -2 -14 60.7768  4.3528   3
  -4  -2  14 55.0265  7.4344  10
  -4  -2  14 61.3689  5.9531   5
  -4  -2  14 58.0219  4.6455   3
   4   2 -14 50.8655  3.8511   8
  -3  -2  14 22.8824  3.7920   5
  -3  -2  14 17.9028  4.5119  10
   3  -2 -14 16.3287  3.2601   2
   3   2 -14 24.6509  3.2353   2
   3   2 -14 22.7026  2.4103   8
   2  -2 -14 6.52924 2.33230   2
   2   2 -14 3.70336 1.73391   2
   2   2 -14 7.72837 1.46882   8
   1  -2 -14 21.4869  3.5107   2
   1   2 -14 18.5977  2.1710   8
   1   2 -14 24.2956  3.1363   2
   0  -2 -14 151.842  10.370   2
   0   2 -14 153.345   8.178   8
   0   2 -14 159.204   9.726   2
  -1   2 -14 162.186   8.574   8
  -2  -2 -14 7.12761 1.91470   3
   2  -2  14 10.0446  2.8267   3
  -2  -2 -14 10.9655  1.8921   1
  -2  -2 -14 6.40399 2.37262  13
  -2   2 -14 11.5285  1.8026   4
  -2   2 -14 6.37056 2.13624  13
  -2   2 -14 8.64917 1.64143   8
   3  -2  14 7.93475 2.77366   3
  -3  -2 -14 9.66636 1.90739   1
  -3  -2 -14 13.5807  2.9402  13
  -3  -2 -14 6.90189 1.88120   3
  -3   2 -14 9.67384 1.68876   4
  -3   2 -14 13.5888  1.8390   8
  -3   2 -14 12.5393  2.5300  13
   4  -2  14 15.6460  2.8531   3
  -4  -2 -14 14.8018  2.2213   1
  -4  -2 -14 8.90432 2.62354  13
  -4  -2 -14 17.1819  2.2039   3
  -4   2 -14 18.4774  2.9116  13
   4   2  14 19.1057  2.5679   4
  -4   2 -14 15.8615  1.8090   4
  -5  -2 -14 2.85542 2.05506  13
   5  -2  14 6.38893 2.35705   3
  -5  -2 -14 8.46080 1.64935   3
   5   2  14 13.0112  2.9030   1
   5   2  14 4.22589 1.78205   4
  -5   2 -14 6.04460 1.33061   4
  -6  -2 -14 2.75273 1.97358  13
   6  -2  14 3.44572 1.88135   3
  -6   2 -14 3.67695 0.96547   4
   6   2  14 3.91674 2.19535   1
   6   2  14 2.93997 1.45984   4
  -7  -2 -14 3.69912 1.61572  13
   7   2  14 3.70210 1.72882   1
  -9  -3  14 7.93469 2.01880  12
   9   3 -14 12.3862  1.0833   4
  -8  -3  14 10.4240  2.6124  12
   8   3 -14 11.5006  1.4826   4
  -8   3  14 7.32449 1.31812   4
  -7  -3  14 23.7528  3.7093   5
  -7  -3  14 21.5205  3.7808  12
  -7   3  14 33.4291  2.5040   4
   7   3 -14 30.5271  2.5907   4
  -6  -3  14 23.5920  3.9680  12
   6  -3 -14 20.3394  1.9876   3
  -6  -3  14 27.1582  4.0918   5
  -6   3  14 24.3226  2.2945   4
  -5  -3  14 28.0313  4.4744   5
  -5  -3  14 25.8581  2.9386  13
  -5  -3  14 26.8022  4.2855  12
  -5  -3  14 31.2582  2.8472   3
   5  -3 -14 27.5706  2.3747   3
   4  -3 -14 3.77167 1.38453   3
   4  -3 -14 2.11565 1.96716   6
  -4  -3  14 3.52508 3.11068   5
  -4  -3  14 4.29503 1.59320  13
  -4  -3  14 3.24007 3.46725  10
  -4  -3  14 -0.1933  2.6064  12
  -4  -3  14 2.50038 1.84020   3
   3  -3 -14 35.7153  2.8722   3
  -3  -3  14 25.8340  4.4271   5
  -3  -3  14 41.0358  6.5386  10
  -3  -3  14 36.3649  3.5325  13
  -3  -3  14 40.5454  4.9112  12
  -3  -3  14 42.7295  3.5600   3
   2  -3 -14 31.2137  2.7105   3
  -2  -3  14 34.9154  3.5104  13
  -2  -3  14 35.5201  4.7626   5
  -2  -3  14 28.0301  5.4996  10
  -2  -3  14 33.7296  3.4700   3
  -1  -3  14 171.670  11.366   5
   1  -3 -14 169.093   8.509   3
   1  -3 -14 164.030   9.915   1
  -1  -3  14 157.200  13.049  10
  -1  -3  14 162.717   9.182   3
   0  -3  14 -1.2949  2.0942   3
   0  -3  14 0.22045 1.53735  13
   0  -3  14 0.61369 2.77758   5
   0  -3 -14 0.36828 1.39169   3
   0  -3 -14 0.24414 1.50986   1
   1  -3  14 59.4805  5.0055  13
   1  -3  14 68.1905  5.0117   3
  -1  -3 -14 63.1971  4.5901   1
   1  -3  14 53.7253  6.0239   5
  -1  -3 -14 63.0203  3.9754   3
  -2  -3 -14 60.1041  5.9471  13
  -2  -3 -14 58.4198  4.4577   1
   2  -3  14 61.8942  4.7654   3
  -2  -3 -14 59.6043  3.6911   3
  -2   3 -14 62.0135  5.0922  13
   3  -3  14 3.64104 2.05260   3
  -3  -3 -14 2.31521 1.46104   1
  -3  -3 -14 4.57772 2.23707  13
  -3   3 -14 3.23790 1.92281  13
  -4  -3 -14 1.45680 1.97548  13
   4  -3  14 0.81692 1.80880   3
  -4  -3 -14 1.23089 1.41095   1
  -4   3 -14 0.92984 1.18160   4
  -5  -3 -14 4.26034 1.98061  13
  -5   3 -14 5.10433 1.32993   4
   5   3  14 4.98110 1.73455   4
   5   3  14 8.87889 2.46021   1
  -6  -3 -14 7.81112 1.99295  13
  -6   3 -14 6.94998 1.12929   4
   6   3  14 6.77525 2.10330   1
   6   3  14 8.10603 1.63019   4
  -7  -3 -14 3.54565 1.37457  13
   7   3  14 3.90190 1.48717   1
  -8  -4  14 2.17249 1.74338  12
  -8   4  14 1.40064 0.95727   4
   8   4 -14 0.25252 0.96106   4
  -7  -4  14 4.35598 2.25594  12
  -7   4  14 4.11595 1.19905   4
   7   4 -14 6.49161 1.51125   4
  -6  -4  14 37.9759  4.6980  12
  -6  -4  14 41.6904  3.3559  13
  -6  -4  14 32.4829  4.2950   5
  -5  -4  14 -0.0526  2.6093   5
  -5  -4  14 1.31760 1.31954  13
  -5  -4  14 -1.0323  2.2455  12
   4  -4 -14 93.8599  5.2115  11
  -4  -4  14 102.893   6.779  13
   4  -4 -14 100.914   6.976   6
   4  -4 -14 99.7994  6.6976   1
  -4  -4  14 93.5040  7.8818  12
  -4  -4  14 103.318   8.296   5
  -3  -4  14 17.1459  3.8801   5
   3  -4 -14 18.2788  3.0472   6
  -3  -4  14 14.9552  3.5152  12
  -3  -4  14 16.3381  2.4268  13
   3  -4 -14 15.1590  2.5757   1
  -3  -4  14 12.8115  4.7146  10
   3  -4 -14 16.4209  1.7740  11
   2  -4 -14 81.0573  5.8493   1
  -2  -4  14 71.4747  8.8775  10
  -2  -4  14 81.7459  7.3328  12
   2  -4 -14 80.8985  4.5157  11
  -2  -4  14 94.4100  7.9938   5
  -2  -4  14 81.8047  5.9417  13
   1  -4 -14 27.0773  3.0848   1
  -1  -4  14 33.0619  3.3782  13
   1  -4 -14 32.0308  2.4753  11
  -1  -4  14 22.3196  4.1018  12
  -1  -4  14 28.6714  4.5384   5
   0  -4  14 48.0129  6.8672  10
   0  -4  14 35.6345  4.9529   5
   0  -4  14 42.6352  3.9852  13
   0  -4 -14 40.2158  2.8482  11
   0  -4 -14 38.2348  3.6067   1
   0  -4  14 32.9776  4.5534  12
   1  -4  14 118.168   8.815   5
  -1  -4 -14 121.914   7.323   1
   1  -4  14 106.969   7.757  13
  -1  -4 -14 116.637   5.993  11
   2  -4  14 12.7636  3.1710   5
  -2  -4 -14 11.8887  2.8357  13
  -2  -4 -14 9.87867 1.91451   1
  -2  -4 -14 6.07518 1.42656  11
  -2   4 -14 16.0353  2.5895  13
  -3  -4 -14 75.2603  4.9218   1
  -3  -4 -14 66.6247  5.9829  13
   3  -4  14 62.1996  6.2268   9
  -4  -4 -14 0.87152 1.35052   1
  -4  -4 -14 2.85682 1.87030  13
  -5  -4 -14 1.65036 1.56264  13
   5   4  14 2.12294 1.92662   1
  -5   4 -14 3.17156 1.17024   4
  -6  -4 -14 10.5306  1.8152  13
  -6   4 -14 11.0873  1.2117   4
   6   4  14 13.9777  1.6473   4
   6   4  14 12.0672  2.0947   1
  -7  -5  14 5.74991 1.93598  12
  -7  -5  14 5.03239 1.17773  13
   6  -5 -14 4.25527 1.65530   1
  -6  -5  14 2.39926 2.12278  12
   6  -5 -14 7.15972 1.16307  11
  -6  -5  14 8.35588 1.56441  13
  -5  -5  14 48.1138  5.3848   5
  -5  -5  14 66.2637  4.4985  13
   5  -5 -14 50.6064  3.2751  11
  -5  -5  14 59.2249  5.8267  12
   5  -5 -14 59.3608  4.4469   1
  -4  -5  14 27.6147  3.0155  13
   4  -5 -14 36.7874  3.4060   1
  -4  -5  14 29.0143  4.3480   5
   4  -5 -14 30.1565  2.2348  11
  -4  -5  14 24.8385  3.8407  12
   4  -5 -14 22.0914  3.1466   6
   3  -5 -14 39.0241  4.0622   6
   3  -5 -14 36.8446  3.6388   1
  -3  -5  14 41.1578  3.7436  13
  -3  -5  14 28.2924  4.6429   5
   3  -5 -14 33.8144  2.5071  11
  -3  -5  14 35.4951  4.5417  12
  -2  -5  14 27.8132  4.3127  12
  -2  -5  14 33.2599  4.6993   5
   2  -5 -14 36.1607  3.4945   1
  -2  -5  14 41.0660  3.7003  13
   2  -5 -14 24.8649  2.2749  11
   1  -5 -14 9.33966 1.95271   1
  -1  -5  14 8.42972 3.14828   5
   1  -5 -14 5.23444 1.20445  11
  -1  -5  14 8.50759 2.95239  12
  -1  -5  14 7.44412 1.85935  13
   1  -5 -14 5.71282 2.20906   6
   0  -5  14 32.3403  3.3432  13
   0  -5 -14 27.3159  2.2977  11
   0  -5  14 34.3082  4.5282   5
   0  -5 -14 27.7027  2.9673   1
   0  -5  14 29.0564  4.0233  12
  -1  -5 -14 7.74831 1.72668   1
   1  -5  14 12.3744  2.9035  12
   1  -5  14 12.2944  2.0522  13
   1  -5  14 8.80634 2.96887   5
  -1  -5 -14 9.08696 1.39436  11
  -2  -5 -14 59.0590  4.1206   1
   2  -5  14 53.1607  4.7484  12
   2  -5  14 43.6044  5.2153   9
   2  -5  14 58.3263  5.4887   5
  -3  -5 -14 15.5239  2.0147   1
   3  -5  14 15.2320  2.8189   5
   3  -5  14 16.4662  3.0110   9
  -3  -5 -14 14.9413  2.6661  13
   3  -5  14 15.6703  2.4109  12
  -4  -5 -14 6.57633 1.96362  13
  -4  -5 -14 6.00719 1.41091   1
  -5  -5 -14 18.8503  2.3879  13
   5   5  14 27.4590  2.8251   1
  -5   5 -14 23.9372  1.8439   4
   6  -6 -14 10.0830  1.0726  11
  -6  -6  14 9.68988 2.00667  12
  -6  -6  14 11.7492  1.5317  13
   6  -6 -14 9.87561 1.57761   1
  -5  -6  14 2.10037 1.16758  13
   5  -6 -14 1.90714 0.81839  11
   5  -6 -14 3.45476 1.47812   1
  -5  -6  14 0.74384 1.64276  12
   4  -6 -14 3.55017 1.61073   1
  -4  -6  14 1.88546 1.88887  12
  -4  -6  14 2.46381 1.32157  13
   4  -6 -14 3.10450 0.90998  11
  -4  -6  14 2.15572 2.25981   5
   3  -6 -14 47.5920  2.8788  11
   3  -6 -14 52.3862  3.8555   1
  -3  -6  14 45.5581  5.0638   5
  -3  -6  14 47.5799  3.8964  13
   2  -6 -14 9.94459 1.28406  11
  -2  -6  14 9.13659 1.79472  13
   2  -6 -14 14.1840  2.1015   1
  -2  -6  14 7.23922 2.78015   5
  -2  -6  14 8.57814 2.57333  12
   1  -6 -14 4.22301 1.02367  11
   1  -6 -14 3.63936 1.45627   1
  -1  -6  14 5.80568 2.67210   5
  -1  -6  14 5.52439 1.54500  13
  -1  -6  14 4.33408 2.15875  12
   0  -6  14 6.53538 2.25340  12
   0  -6  14 4.28141 2.48166   5
   0  -6 -14 6.96464 1.12907  11
   0  -6  14 8.20148 1.66201  13
   0  -6 -14 10.7610  1.7032   1
   0  -6  14 5.11073 2.49299   9
   1  -6  14 8.44725 2.56305   9
  -1  -6 -14 7.85718 1.57772   1
   1  -6  14 7.01460 2.08888  12
   1  -6  14 8.20636 2.56832   5
   2  -6  14 4.41652 2.06744   5
  -2  -6 -14 3.74460 1.26729   1
   2  -6  14 4.25698 1.67311  12
   3  -6  14 2.86227 1.62070   5
   3  -6  14 3.37056 1.48380  12
  -3  -6 -14 1.92042 1.10426   1
  -4  -6 -14 3.94475 0.96641   1
   4  -7 -14 14.3192  1.5902   1
  -4  -7  14 14.8479  2.1532  12
  -4  -7  14 16.1574  1.6861  13
   4  -7 -14 14.5655  1.1352  11
  -3  -7  14 11.9651  2.1232  12
   3  -7 -14 10.1632  1.4444   1
   3  -7 -14 12.5032  1.0704  11
  -3  -7  14 11.5131  1.5372  13
  -2  -7  14 7.15947 2.11469   5
   2  -7 -14 5.26056 0.76929  11
  -2  -7  14 4.17788 1.65743  12
  -2  -7  14 1.49833 0.93181  13
   2  -7 -14 5.28782 1.18458   1
   1  -7 -14 6.05192 0.84342  11
  -1  -7  14 5.36773 1.14965  13
   1  -7 -14 6.58756 1.22782   1
  -1  -7  14 5.48848 1.71182  12
  -1  -7  14 9.00148 2.19121   5
   0  -7 -14 6.10149 1.18693   1
   0  -7  14 7.50468 1.75654  12
   0  -7  14 6.19487 1.89327   5
  -1  -7 -14 12.3703  1.4523   1
   1  -7  14 12.4469  2.0395   5
   1  -7  14 11.8135  1.8379  12
  -2  -7 -14 -0.7054  0.6934   1
   2  -7  14 0.08498 1.03580  12
  -9   0  15 -0.0717  1.4372   3
   9   0 -15 -0.8286  1.3280   3
  -9   0  15 1.06958 1.69555  12
   8   0 -15 -0.2749  1.7994   3
  -8   0  15 1.50688 1.84889   3
   6   0 -15 63.6026  3.5640   4
  -6   0  15 62.3435  3.7040   4
   5   0 -15 2.77097 1.20998   4
  -5   0  15 4.39371 1.42760   4
   5   0 -15 4.47511 1.13851   8
   4   0 -15 109.210   5.771   8
  -4   0  15 103.585   5.760   4
   4   0 -15 105.653   5.570   4
   3   0 -15 0.27206 1.09347   4
   3   0 -15 1.93986 0.95859   8
   3   0 -15 -1.2628  1.5284   2
  -3   0  15 2.01044 1.33051   4
   2   0 -15 31.4448  3.9976   2
   2   0 -15 33.3168  2.5940   8
   1   0 -15 31.6778  4.0625   2
   1   0 -15 37.8682  2.6351   8
   0   0 -15 153.559   7.387   8
   0   0 -15 140.641   7.162   4
   0   0 -15 130.344   9.523   2
   0   0  15 146.736   7.545   4
  -1   0 -15 24.2567  3.7183   2
  -1   0 -15 21.7527  1.9168   4
   1   0  15 25.4033  2.4682   4
  -1   0 -15 18.6902  1.8406   8
  -2   0 -15 90.2088  4.7519   8
   2   0  15 84.1057  5.1225   4
  -2   0 -15 87.3871  4.6537   4
  -2   0 -15 98.4054  6.9727  13
  -3   0 -15 8.88486 1.23938   4
   3   0  15 13.2877  2.0005   4
  -3   0 -15 6.63846 2.39140  13
   4   0  15 2.07756 1.43901   4
  -4   0 -15 4.99705 2.22155  13
  -5   0 -15 32.3533  3.9916  13
  -5   0 -15 39.1125  3.5397   3
  -6   0 -15 5.95958 1.82204   3
   6   0  15 7.36127 2.35115   1
  -6   0 -15 9.17745 2.27778  13
   6   0  15 10.0986  2.6791   3
   7   0  15 11.4783  2.1592   1
  -7   0 -15 13.4108  1.5426   3
   7   0  15 12.8978  2.1344   3
  -9  -1  15 13.4530  1.6996   3
  -9  -1  15 17.4448  2.5174  12
   9  -1 -15 12.6370  1.7329   3
  -9  -1  15 12.0966  2.1710   5
  -9   1  15 15.5437  2.1478   3
  -8  -1  15 9.87767 2.08391   3
   8  -1 -15 16.5215  2.2426   3
  -8  -1  15 10.8063  2.6834  12
  -8  -1  15 10.5315  2.6067   5
  -7  -1  15 29.4466  3.4036   3
  -7  -1  15 29.5295  4.1940  12
   7  -1 -15 34.3133  3.3426   3
   7   1 -15 36.4467  2.5869   4
  -7   1  15 36.9937  2.6574   4
   6  -1 -15 30.9748  3.3696   3
  -6  -1  15 25.0377  3.3473   3
   6   1 -15 32.7770  2.5897   4
  -6   1  15 33.7542  2.6825   4
  -5  -1  15 18.9318  3.0784   3
   5  -1 -15 14.2626  2.6132   3
  -5   1  15 18.0912  2.0833   4
   5   1 -15 13.8381  1.8186   4
   5   1 -15 10.5593  1.7778   8
  -4  -1  15 2.89829 2.31120   3
   4  -1 -15 0.00637 1.96961   3
  -4   1  15 2.23532 1.43739   4
   4   1 -15 3.12353 1.19876   8
   4   1 -15 0.94758 1.25908   4
  -3  -1  15 39.5700  4.7134   5
  -3  -1  15 36.2078  2.6512   4
   3  -1 -15 29.2214  4.0152   2
   3   1 -15 33.6077  2.7279   4
   3   1 -15 36.8150  3.0538   8
  -3   1  15 42.0206  3.2087   4
  -2  -1  15 17.0762  1.8644   4
   2  -1 -15 22.7604  3.4947   2
   2   1 -15 27.9137  3.4010   2
   2   1 -15 19.2206  2.1717   8
   1  -1 -15 329.208  19.802   2
   1   1 -15 364.399  19.685   2
   1   1 -15 356.119  16.877   8
   0  -1  15 65.9713  4.0732   4
   0  -1 -15 78.9722  7.0287   2
   0   1 -15 65.0058  6.1555   2
   0   1 -15 64.0336  4.1045   4
   0   1 -15 73.3999  4.3059   8
   0   1  15 68.2393  4.6199   4
  -1  -1 -15 278.774  14.705   3
   1  -1  15 285.867  13.530   4
   1   1  15 290.064  14.110   4
  -1   1 -15 293.666  14.082   8
  -1   1 -15 292.923  13.716   4
  -2  -1 -15 107.189   6.878   3
  -2  -1 -15 97.3935  7.7968  13
  -2   1 -15 113.528   6.000   8
   2   1  15 103.048   6.337   4
  -2   1 -15 108.167   7.674  13
  -2   1 -15 112.003   5.799   4
  -3  -1 -15 12.7512  2.3487   3
  -3  -1 -15 12.1082  2.7388  13
   3  -1  15 14.3834  3.4269   3
  -3   1 -15 12.0139  1.6225   8
  -3   1 -15 14.0326  1.6097   4
  -3   1 -15 14.0183  2.7015  13
   3   1  15 11.8411  2.1361   4
  -4  -1 -15 11.4142  2.6732  13
   4  -1  15 14.2514  3.3117   3
  -4  -1 -15 10.5259  2.1529   3
  -4   1 -15 13.9220  1.5368   4
  -4   1 -15 10.2976  2.5859  13
   4   1  15 11.9829  2.9345   1
   4   1  15 12.6607  2.1339   4
  -5  -1 -15 9.27100 1.95024   3
  -5  -1 -15 7.08906 2.36106  13
   5  -1  15 8.33497 2.61401   3
  -5   1 -15 8.08131 2.35275  13
   5   1  15 7.34677 2.55065   1
   5   1  15 11.3158  1.8486   4
   6  -1  15 0.57821 1.91247   3
  -6  -1 -15 2.73071 1.31832   3
  -6  -1 -15 2.03947 1.90165  13
   6   1  15 1.54888 2.06080   1
  -7  -1 -15 8.15874 1.81320  13
   7  -1  15 6.61159 1.63652   3
   7   1  15 6.23397 1.86761   1
  -7   1 -15 11.6710  1.5770   3
  -9  -2  15 7.83594 1.99401  12
   8  -2 -15 13.1094  1.6826   3
  -8  -2  15 9.64573 2.34212   5
  -8  -2  15 8.21592 1.57026   3
  -8  -2  15 8.11534 2.53188  12
   8   2 -15 9.58666 1.34688   4
  -8   2  15 9.78782 1.32915   4
  -7  -2  15 8.41002 2.03189   3
  -7  -2  15 8.80757 2.80260   5
  -7  -2  15 10.6466  2.9925  12
   7  -2 -15 13.6599  2.0825   3
   7   2 -15 12.8019  1.7672   4
  -7   2  15 15.3709  1.7764   4
  -6  -2  15 14.0265  3.2373  12
   6  -2 -15 15.3208  2.3159   3
  -6  -2  15 10.7082  3.2150   5
  -6  -2  15 19.9631  2.6249   3
   6   2 -15 17.8550  1.9585   4
  -6   2  15 13.6346  1.8308   4
  -5  -2  15 -1.8289  3.0097  10
  -5  -2  15 2.02280 2.54930   5
  -5  -2  15 0.91088 1.92467   3
   5  -2 -15 1.67978 1.68402   3
  -5  -2  15 1.35092 2.65884  12
   5   2 -15 1.67824 1.39921   4
   5   2 -15 1.57841 1.20678   8
  -5   2  15 2.01901 1.37712   4
  -4  -2  15 13.7600  4.3933  10
   4  -2 -15 14.7674  2.2632   3
  -4  -2  15 8.90200 3.07452   5
  -4  -2  15 15.4380  2.6623   3
   4   2 -15 10.0831  1.7731   8
   4   2 -15 14.0425  1.9948   4
  -4   2  15 15.2709  2.0476   4
  -3  -2  15 104.271   6.404   3
  -3  -2  15 104.632   7.790   5
  -3  -2  15 94.4059  6.5859  13
   3  -2 -15 88.6999  5.7976   3
   3   2 -15 94.3146  5.6983   8
  -2  -2  15 85.4704  7.2559   5
  -2  -2  15 92.8663  6.0590   3
   2  -2 -15 81.1753  5.4916   3
   2   2 -15 94.8523  5.3441   8
  -1  -2  15 28.5390  4.2221   5
   1  -2 -15 18.4269  2.4647   3
  -1  -2  15 24.8396  3.4346   3
   1   2 -15 20.7737  2.2810   8
   0  -2 -15 97.1620  5.8927   3
   0  -2  15 99.0007  6.8516  13
   0  -2  15 87.8963  6.7484   3
   0   2 -15 96.4753  5.6186   8
  -1  -2 -15 130.141   7.325   3
   1  -2  15 134.241   8.198   3
  -1  -2 -15 118.685   8.846  13
  -1   2 -15 121.639   6.745   4
  -1   2 -15 119.569   6.947   8
  -1   2 -15 142.894   8.708  13
  -2  -2 -15 115.192   7.098   1
   2  -2  15 122.124   7.647   3
  -2  -2 -15 115.318   6.667   3
  -2  -2 -15 110.068   8.316  13
  -2   2 -15 123.870   8.110  13
  -2   2 -15 117.636   6.267   4
  -2   2 -15 101.737   6.316   8
  -3  -2 -15 7.27134 2.31819  13
  -3  -2 -15 7.90917 1.70962   1
   3  -2  15 4.34217 2.53755   3
  -3  -2 -15 4.29991 1.67584   3
  -3   2 -15 3.03889 1.19986   8
   3   2  15 7.37858 2.14827   4
  -3   2 -15 6.69067 1.49257   4
  -3   2 -15 6.33370 2.20831  13
  -4  -2 -15 65.1724  5.9532  13
  -4  -2 -15 71.8091  5.0523   1
  -4  -2 -15 74.4102  4.5162   3
   4  -2  15 79.8692  5.4201   3
   4   2  15 82.1336  6.3018   1
  -4   2 -15 70.1861  4.2330   4
  -4   2 -15 74.0789  5.8644  13
   4   2  15 74.9357  4.8204   4
  -5  -2 -15 5.34829 1.27846   3
   5  -2  15 3.45620 2.09257   3
  -5  -2 -15 1.66634 1.85697  13
   5   2  15 5.47556 1.71589   4
   5   2  15 2.47490 2.25999   1
  -5   2 -15 2.43243 1.05117   4
  -6  -2 -15 5.07927 1.85988  13
   6  -2  15 7.01718 1.70773   3
   6   2  15 5.56232 1.32160   4
   6   2  15 5.78644 2.08220   1
  -9  -3  15 4.86548 1.52480  12
  -8  -3  15 6.15191 2.11747  12
   8   3 -15 8.10738 1.28625   4
  -8   3  15 6.46918 1.22388   4
  -7  -3  15 10.1709  2.7935  12
  -7  -3  15 10.3705  2.7267   5
   7   3 -15 9.17264 1.55425   4
  -7   3  15 9.78458 1.51885   4
  -6  -3  15 19.8869  3.7429   5
  -6  -3  15 23.7536  3.9854  12
  -6   3  15 25.2279  2.3189   4
   6   3 -15 24.8379  2.4433   4
  -5  -3  15 66.1616  6.3738   5
  -5  -3  15 66.1240  4.1269   3
  -5  -3  15 48.1697  5.8538  12
  -5  -3  15 64.1441  4.6846  13
   5  -3 -15 63.0256  3.8283   3
   4  -3 -15 34.4417  3.8395   6
  -4  -3  15 19.9392  3.9700  12
   4  -3 -15 28.4326  2.4820   3
  -4  -3  15 31.9486  4.7172   5
  -4  -3  15 30.7995  5.9588  10
  -4  -3  15 31.1531  3.1891  13
  -4  -3  15 29.8566  2.9896   3
  -3  -3  15 38.7581  3.4294   3
   3  -3 -15 33.1843  2.6400   3
  -3  -3  15 25.9188  4.2652  12
  -3  -3  15 31.5150  3.3463  13
  -3  -3  15 29.8431  4.5103   5
  -3  -3  15 26.6260  5.5663  10
  -2  -3  15 5.68859 2.12053   3
  -2  -3  15 7.59364 3.04768   5
  -2  -3  15 5.60362 1.76726  13
   2  -3 -15 7.26384 1.63172   3
  -2  -3  15 0.64373 3.34924  10
  -1  -3  15 41.5661  4.1135  13
   1  -3 -15 43.2828  3.2290   3
  -1  -3  15 42.8716  3.8836   3
  -1  -3  15 51.8298  5.5664   5
   0  -3  15 12.2308  2.4088  13
   0  -3  15 20.4159  3.9588   5
   0  -3  15 18.9843  2.9045   3
   0  -3 -15 17.9987  2.3884   1
   0  -3 -15 20.0159  2.0606   3
   1  -3  15 61.9808  6.0152   5
  -1  -3 -15 52.9647  3.4545   3
  -1  -3 -15 52.0680  4.0515   1
   1  -3  15 45.0633  4.2064   3
   1  -3  15 53.5046  4.5524  13
  -1   3 -15 49.9378  4.6036  13
   2  -3  15 1.07117 1.99821   3
  -2  -3 -15 4.17071 1.18255   3
  -2  -3 -15 2.59623 2.03809  13
  -2  -3 -15 3.65145 1.49097   1
  -2   3 -15 2.26212 1.88150  13
  -2   3 -15 1.73794 1.27817   8
  -3  -3 -15 64.1581  5.5919  13
  -3  -3 -15 68.1775  4.6365   1
   3  -3  15 58.9489  4.4274   3
  -3   3 -15 64.1424  5.3461  13
  -3   3 -15 64.5251  4.0440   4
   4  -3  15 5.36276 1.73271   3
  -4  -3 -15 3.90440 1.55261   1
  -4  -3 -15 0.51548 1.78148  13
   4   3  15 5.56755 1.82860   4
  -4   3 -15 4.09166 1.27012   4
  -5  -3 -15 7.06761 2.03861  13
   5   3  15 7.93284 1.75738   4
   5   3  15 11.8671  2.5469   1
  -5   3 -15 8.98715 1.33613   4
  -6  -3 -15 12.3085  2.0983  13
   6   3  15 18.7274  2.4827   1
  -6   3 -15 18.7082  1.3366   4
   6   3  15 18.6562  1.7976   4
  -8  -4  15 4.77651 1.77282  12
  -8   4  15 3.99521 0.98855   4
   8   4 -15 6.67355 1.09474   4
  -7  -4  15 6.69385 2.23206  12
   7   4 -15 4.08682 1.34294   4
  -7   4  15 4.50101 1.25343   4
  -6  -4  15 7.48807 1.61029  13
  -6  -4  15 9.06634 2.71545   5
  -6  -4  15 4.43417 2.50219  12
  -5  -4  15 24.3780  3.8960  12
  -5  -4  15 26.3483  4.1883   5
  -5  -4  15 23.3393  2.6739  13
  -4  -4  15 6.42749 2.78408  12
  -4  -4  15 5.68133 3.10497   5
  -4  -4  15 3.61368 1.49054  13
   4  -4 -15 4.17273 2.08764   6
   3  -4 -15 30.4677  3.2816   1
  -3  -4  15 30.3387  4.6321   5
  -3  -4  15 34.0235  4.6675  12
   3  -4 -15 29.7120  2.4238  11
  -3  -4  15 27.0460  3.1482  13
   3  -4 -15 33.3490  3.9048   6
  -2  -4  15 9.19427 1.98013  13
  -2  -4  15 5.67768 2.91963  12
   2  -4 -15 5.08999 1.87422   1
   2  -4 -15 6.96859 1.36762  11
  -2  -4  15 4.72252 3.07418   5
   1  -4 -15 46.5332  3.9080   1
  -1  -4  15 47.0141  5.4097  12
  -1  -4  15 41.5076  5.2748   5
   1  -4 -15 42.8965  2.9314  11
  -1  -4  15 42.5017  4.1298  13
   0  -4  15 5.17987 2.93521   5
   0  -4  15 4.04075 1.68893  13
   0  -4 -15 6.60349 1.79708   1
   0  -4 -15 4.13769 1.31118  11
   1  -4  15 26.5196  3.0840  13
  -1  -4 -15 25.3272  2.2465  11
   1  -4  15 24.8916  4.2119   5
  -1  -4 -15 24.3536  2.7329   1
  -1   4 -15 30.3717  3.4075  13
  -2  -4 -15 9.66773 2.59761  13
  -2  -4 -15 14.4507  2.0775   1
   2  -4  15 12.1059  3.0682   5
  -2   4 -15 13.6960  2.5338  13
  -3  -4 -15 4.76152 2.09735  13
  -3  -4 -15 9.77429 1.80056   1
   3  -4  15 5.85133 2.39772   9
  -4  -4 -15 15.2880  2.6764  13
  -4  -4 -15 17.1070  2.1408   1
  -4   4 -15 20.0427  1.9514   4
   5   4  15 13.5693  2.4136   1
  -5   4 -15 17.2234  1.5918   4
   5   4  15 15.5551  1.9636   4
  -6  -4 -15 3.65347 1.17969  13
  -7  -5  15 1.23832 1.50036  12
  -6  -5  15 15.3041  2.7101  12
  -6  -5  15 20.2899  2.0980  13
  -5  -5  15 -1.1089  1.8651  12
  -5  -5  15 0.08252 1.20924  13
  -5  -5  15 -1.1154  2.1555   5
   5  -5 -15 1.93502 0.93024  11
   5  -5 -15 0.29024 1.42452   1
  -4  -5  15 5.41168 1.59482  13
  -4  -5  15 5.09940 2.40111  12
  -4  -5  15 5.46897 2.83082   5
   4  -5 -15 5.84460 1.90680   1
   4  -5 -15 7.65860 1.23216  11
  -3  -5  15 17.7714  3.7421   5
   3  -5 -15 15.7096  2.6486   6
  -3  -5  15 13.1664  2.1862  13
   3  -5 -15 20.2356  2.5602   1
  -3  -5  15 16.1818  3.2211  12
   3  -5 -15 15.7316  1.6354  11
   2  -5 -15 -0.0186  1.5008   1
  -2  -5  15 4.25080 2.78191   5
  -2  -5  15 0.08043 1.36307  13
   2  -5 -15 1.36564 0.95463  11
  -2  -5  15 -0.2941  2.1880  12
   2  -5 -15 0.24609 1.64496   6
   1  -5 -15 39.5159  2.6489  11
  -1  -5  15 40.5697  4.8889   5
   1  -5 -15 31.8647  3.8472   6
   1  -5 -15 39.9348  3.4422   1
  -1  -5  15 43.2536  3.7022  13
  -1  -5  15 38.1218  4.7196  12
   0  -5 -15 12.4804  1.5196  11
   0  -5 -15 15.3432  2.1696   1
   0  -5  15 12.0714  2.1515  13
   0  -5  15 16.5596  3.3827   5
   0  -5  15 13.0049  2.9329  12
  -1  -5 -15 77.9910  5.3923   1
   1  -5  15 81.9956  6.4835  12
  -1  -5 -15 81.3099  4.4508  11
   1  -5  15 78.8096  6.6041   5
  -1   5 -15 90.8048  6.0111  13
   2  -5  15 2.23219 1.76245  12
   2  -5  15 1.86492 2.15788   9
  -2  -5 -15 2.93288 1.39907   1
   2  -5  15 4.25768 2.36693   5
  -3  -5 -15 8.79339 2.05862  13
   3  -5  15 11.1494  2.4032   5
  -3  -5 -15 11.7743  1.7111   1
  -4  -5 -15 3.12727 1.49894  13
  -4  -5 -15 7.15726 1.33181   1
  -4   5 -15 7.08325 1.21288   4
  -5  -5 -15 11.8899  1.7512  13
   5   5  15 16.0034  2.0925   1
  -6  -6  15 3.69342 1.41329  12
   5  -6 -15 9.95426 1.12064  11
  -5  -6  15 10.7610  2.1188  12
   5  -6 -15 12.1785  1.6401   1
  -5  -6  15 10.2632  1.5761  13
   4  -6 -15 20.8746  2.1891   1
  -4  -6  15 20.3699  2.2608  13
   4  -6 -15 18.4203  1.5433  11
  -4  -6  15 14.9512  2.7934   5
  -4  -6  15 13.6422  2.5875  12
  -3  -6  15 2.14720 1.85742  12
   3  -6 -15 5.44666 1.46223   1
  -3  -6  15 3.11709 1.31389  13
  -3  -6  15 1.65202 2.26786   5
   3  -6 -15 4.30821 0.96183  11
   2  -6 -15 10.5399  1.7841   1
  -2  -6  15 9.76105 2.42006  12
   2  -6 -15 11.2187  1.2944  11
  -2  -6  15 12.2132  2.9336   5
  -2  -6  15 10.8912  1.8336  13
   1  -6 -15 -0.8901  0.7605  11
  -1  -6  15 -0.2951  2.0866   5
   1  -6 -15 -1.5513  1.0289   1
  -1  -6  15 3.41180 1.94717  12
  -1  -6  15 -0.1698  1.0940  13
   0  -6  15 18.2272  2.1971  13
   0  -6  15 16.2469  2.7619  12
   0  -6 -15 22.2541  1.7321  11
   0  -6  15 19.0065  3.1009   5
   0  -6 -15 22.7292  2.2703   1
   0   6 -15 25.6246  2.6714  13
   1  -6  15 4.78518 1.70265  12
   1  -6  15 3.90556 2.10890   5
  -1  -6 -15 4.94917 1.36753   1
  -2  -6 -15 18.6237  1.8899   1
   2  -6  15 17.5492  2.2119  12
   2  -6  15 13.5217  2.3745   5
   3  -6  15 2.93765 1.27466  12
  -3  -6 -15 0.62383 0.88936   1
   3  -7 -15 0.45855 0.80883   1
  -3  -7  15 0.12598 0.76208  13
   3  -7 -15 1.67947 0.56130  11
  -3  -7  15 0.40629 1.19668  12
  -2  -7  15 3.05007 1.37034  12
   2  -7 -15 3.74686 0.96414   1
  -2  -7  15 3.58175 0.94487  13
   2  -7 -15 4.58412 0.69741  11
   1  -7 -15 4.84869 0.75590  11
  -1  -7  15 6.87297 1.84494   5
   1  -7 -15 3.56679 0.95932   1
  -1  -7  15 6.08739 1.51674  12
   1   7 -15 5.59915 1.28623  13
   0  -7 -15 15.4314  1.5015   1
   0  -7  15 10.7954  1.7540  12
   0  -7  15 13.6748  2.0701   5
  -9   0  16 10.3108  1.6904   3
  -9   0  16 14.8951  2.2036   5
   9   0 -16 11.7800  1.6877   3
  -8   0  16 2.77437 1.81065   3
   8   0 -16 2.60916 1.78280   3
  -7   0  16 30.3287  3.4077   3
  -5   0  16 94.9075  5.2110   4
   5   0 -16 97.8315  5.0224   4
   4   0 -16 78.8442  4.3448   4
  -4   0  16 80.8497  4.5733   4
   4   0 -16 75.0601  4.3588   8
  -3   0  16 65.6197  3.9325   4
   3   0 -16 57.5490  3.5050   4
   3   0 -16 56.7551  3.5977   8
   2   0 -16 27.8897  2.3616   8
  -2   0  16 34.4646  2.7606   4
   2   0 -16 25.5313  2.1806   4
   1   0 -16 83.3311  4.7340   8
  -1   0  16 82.5860  4.9817   4
   1   0 -16 88.8923  4.6557   4
   0   0 -16 265.321  15.931  13
   0   0  16 260.384  12.669   4
   0   0 -16 268.476  12.584   8
   0   0 -16 254.505  12.316   4
  -1   0 -16 155.945  10.060  13
  -1   0 -16 151.360   7.555   8
   1   0  16 145.609   7.854   4
  -1   0 -16 153.054   7.416   4
   2   0  16 27.7784  2.5967   4
  -2   0 -16 25.2525  1.9393   4
  -2   0 -16 29.1805  3.6125  13
  -3   0 -16 85.0064  6.6941  13
   3   0  16 87.7787  4.9602   4
  -4   0 -16 0.87712 1.94245  13
  -4   0 -16 2.89572 1.89012   3
  -5   0 -16 -2.0907  1.6538  13
  -5   0 -16 1.01800 1.68578   3
  -6   0 -16 4.24426 1.68113  13
   6   0  16 2.86335 2.06273   3
  -6   0 -16 4.87615 1.46675   3
  -9  -1  16 2.48114 1.08701   3
  -9  -1  16 3.31398 1.59229  12
   9  -1 -16 0.83089 1.05428   3
  -9   1  16 2.50719 1.47683   3
   9   1 -16 1.87875 1.39797   3
   8  -1 -16 3.37773 1.67858   3
  -8  -1  16 5.07371 2.18300  12
  -8  -1  16 4.24737 1.63128   3
  -8  -1  16 7.34664 2.26877   5
  -7  -1  16 3.12918 1.99466   3
  -7  -1  16 5.94094 2.57015   5
   7  -1 -16 7.03523 2.05212   3
  -7   1  16 7.71686 1.33531   4
   7   1 -16 10.0319  1.3471   4
  -6  -1  16 3.48021 2.13602   3
   6  -1 -16 2.70896 1.95941   3
   6   1 -16 2.80790 1.25856   4
  -6   1  16 3.12289 1.44985   4
  -5  -1  16 51.3045  4.6727   3
   5  -1 -16 50.1759  4.2962   3
  -5   1  16 56.9895  3.7710   4
   5   1 -16 58.1803  3.5595   4
   5   1 -16 51.9540  3.6336   8
   4  -1 -16 7.31891 2.26531   3
  -4  -1  16 7.89825 2.63306   3
  -4  -1  16 15.2663  3.4205   5
   4   1 -16 12.0984  1.7503   8
   4   1 -16 17.3830  1.9015   4
  -4   1  16 12.0267  1.9316   4
   3  -1 -16 79.2986  5.7807   3
  -3  -1  16 82.3220  6.2381   3
  -3  -1  16 84.0359  7.3909   5
   3   1 -16 87.4120  4.8905   4
   3   1 -16 89.7671  5.1489   8
  -3   1  16 89.9163  5.2397   4
  -2  -1  16 60.9524  4.7859  13
   2  -1 -16 57.0297  4.5897   3
  -2  -1  16 61.0101  6.1058   5
   2   1 -16 59.4819  3.9420   8
  -2   1  16 61.6182  4.1584   4
   2   1 -16 57.3062  3.7465   4
   1  -1 -16 29.0810  3.3564   3
  -1  -1  16 32.7390  3.5879  13
  -1  -1  16 36.3698  2.5245   4
  -1   1  16 35.8118  3.1234   4
   1   1 -16 36.9151  2.9259   8
   1   1 -16 35.4550  2.7105   4
   0  -1 -16 218.785  14.297  13
   0  -1 -16 223.178  12.260   3
   0   1 -16 250.328  14.369  13
   0   1 -16 235.983  11.603   8
   0   1  16 240.027  11.733   4
   0   1 -16 228.066  11.219   4
  -1  -1 -16 43.0841  3.9232   3
  -1  -1 -16 41.6702  4.3483  13
  -1   1 -16 42.0664  4.3126  13
  -1   1 -16 42.8914  3.0663   4
  -1   1 -16 39.7187  3.0106   8
   1   1  16 43.7166  3.5702   4
  -2  -1 -16 3.21088 1.95735  13
   2  -1  16 0.62285 2.68871   3
  -2  -1 -16 1.57923 1.99785   3
  -2   1 -16 1.20061 1.18451   4
  -2   1 -16 3.20496 1.88232  13
  -2   1 -16 7.83307 1.36377   8
   2   1  16 5.45848 1.81243   4
   3  -1  16 21.0764  3.6099   3
  -3  -1 -16 15.8700  2.9214  13
  -3  -1 -16 20.4211  2.6518   3
  -3   1 -16 14.7382  2.8588  13
   3   1  16 15.5018  2.2060   4
  -3   1 -16 17.8340  1.7673   4
  -4  -1 -16 30.1802  2.9615   3
   4  -1  16 18.4446  3.4239   3
  -4  -1 -16 28.5667  3.6804  13
  -4   1 -16 30.0639  3.7231  13
  -4   1 -16 29.6586  2.0521   4
   4   1  16 33.5235  2.8508   4
   5  -1  16 2.88899 2.25835   3
  -5  -1 -16 4.61420 2.01022  13
  -5  -1 -16 5.97558 1.62389   3
  -5   1 -16 3.24771 1.90975  13
   5   1  16 5.31072 1.35268   4
   5   1  16 1.02697 2.14141   1
   6  -1  16 3.68532 1.81380   3
  -6  -1 -16 1.91077 1.60334  13
  -6  -1 -16 2.89785 1.05079   3
   6   1  16 1.84520 1.82533   1
  -6   1 -16 4.12347 1.64192   3
  -8  -2  16 6.63768 2.18829  12
   8  -2 -16 7.14117 1.18298   3
  -8  -2  16 5.90631 2.10293   5
   8   2 -16 8.55334 1.09897   4
  -7  -2  16 25.3636  3.8084   5
  -7  -2  16 28.3215  3.9647  12
   7  -2 -16 35.9805  2.8331   3
  -7  -2  16 31.5750  2.8736   3
   7   2 -16 34.4178  2.5197   4
  -7   2  16 33.9327  2.5548   4
  -6  -2  16 10.1395  2.2547   3
   6  -2 -16 9.55950 1.93701   3
  -6  -2  16 13.5120  3.2203  12
  -6  -2  16 10.1581  3.0202   5
   6   2 -16 9.86054 1.65755   4
  -6   2  16 12.5635  1.7932   4
  -5  -2  16 -0.9164  1.7708   3
   5  -2 -16 -0.7564  1.5656   3
  -5  -2  16 2.01492 2.68492   5
   5   2 -16 1.34486 1.29915   4
  -5   2  16 0.27673 1.30366   4
   4  -2 -16 99.1335  5.9048   3
  -4  -2  16 94.5611  6.1382   3
  -4  -2  16 106.044   7.833   5
  -4   2  16 92.7167  5.4748   4
   4   2 -16 94.9069  5.6609   8
   4   2 -16 86.8366  5.2625   4
  -3  -2  16 27.5844  3.1203  13
  -3  -2  16 29.7900  4.3769   5
   3  -2 -16 27.9321  2.9167   3
  -3  -2  16 36.2245  3.7027   3
  -3   2  16 34.7467  3.0689   4
   3   2 -16 28.1202  2.6457   4
   3   2 -16 28.1520  2.8000   8
  -2  -2  16 4.72638 1.77115  13
   2  -2 -16 6.35408 1.92482   3
  -2  -2  16 8.44798 3.25111   5
  -2  -2  16 7.00682 2.46567   3
   2   2 -16 7.02006 1.53099   8
   2   2 -16 5.29986 1.63291   4
   1  -2 -16 291.286  14.783   3
  -1  -2  16 311.122  17.883   5
  -1  -2  16 292.610  15.433   3
  -1  -2  16 306.710  17.640  13
   1   2 -16 280.743  14.468   8
   1   2 -16 287.763  14.052   4
   0  -2  16 35.6930  4.1042   3
   0  -2 -16 27.6136  2.9988   3
   0  -2  16 39.6254  3.8978  13
   0   2 -16 40.3928  3.9533  13
   0   2 -16 36.0061  2.8834   4
   0   2 -16 24.8846  2.6763   8
  -1  -2 -16 187.953  10.264   3
  -1  -2 -16 200.682  12.589  13
   1  -2  16 199.492  11.091   3
  -1   2 -16 201.788   9.727   4
  -1   2 -16 208.344  12.354  13
   1   2  16 185.004  10.140   4
  -1   2 -16 178.617   9.917   8
  -2  -2 -16 25.7890  3.6487  13
  -2  -2 -16 28.7939  2.8828   3
   2  -2  16 29.1775  3.7555   3
  -2   2 -16 35.0388  2.7059   4
  -2   2 -16 29.0670  3.5824  13
   2   2  16 29.0848  3.0477   4
  -2   2 -16 31.4021  2.7734   8
  -3  -2 -16 65.6312  4.2268   3
  -3  -2 -16 64.3595  5.5773  13
   3  -2  16 67.2345  5.4443   3
  -3  -2 -16 63.9858  4.6621   1
  -3   2 -16 70.0773  5.5303  13
  -3   2 -16 66.2521  3.9836   4
   4  -2  16 4.29215 2.15438   3
  -4  -2 -16 8.58957 1.64784   3
  -4  -2 -16 8.32284 2.26317  13
   4   2  16 9.77970 1.92380   4
   4   2  16 12.0553  2.7927   1
  -4   2 -16 12.9733  2.5467  13
  -4   2 -16 12.3305  1.5143   4
  -5  -2 -16 3.10623 1.77319  13
   5  -2  16 3.87394 1.82220   3
   5   2  16 4.30628 1.49091   4
   5   2  16 6.08863 2.24956   1
  -5   2 -16 4.32950 0.96159   4
  -6  -2 -16 2.80359 1.50406  13
   6   2  16 3.89052 1.77247   1
  -8  -3  16 -0.1123  1.6274  12
  -8   3  16 3.16143 0.98728   4
   8   3 -16 1.74867 0.87726   4
  -7  -3  16 13.1014  2.7816  12
  -7  -3  16 14.9641  2.8109   5
  -7   3  16 15.7702  1.7489   4
   7   3 -16 14.4983  1.7263   4
  -6  -3  16 10.7059  3.0070  12
  -6  -3  16 17.9229  3.3962   5
  -6   3  16 12.9898  1.7910   4
   6   3 -16 14.7406  1.8741   4
  -5  -3  16 9.18622 2.99662  12
  -5  -3  16 13.7905  2.1917  13
  -5  -3  16 14.1876  3.5102   5
  -5   3  16 15.4974  1.9532   4
   5   3 -16 11.8255  1.9148   4
  -4  -3  16 10.9526  2.1264   3
   4  -3 -16 9.86307 1.56238   3
  -4  -3  16 8.46094 3.04116  12
  -4  -3  16 11.3802  2.1065  13
  -4  -3  16 9.90723 3.35211   5
  -3  -3  16 97.2519  5.8215   3
   3  -3 -16 95.8003  5.3699   3
  -3  -3  16 93.8720  7.8595   5
  -3  -3  16 95.5435  6.5885  13
  -2  -3  16 40.6083  3.8849  13
   2  -3 -16 42.1973  3.0452   3
  -2  -3  16 37.0126  3.5676   3
  -2  -3  16 37.1192  5.0305   5
  -1  -3  16 43.6107  5.4039   5
  -1  -3  16 54.2877  4.3357  13
   1  -3 -16 42.3916  3.2818   3
  -1  -3  16 42.7879  3.9458   3
   0  -3  16 144.165  10.359   5
   0  -3 -16 145.351   7.550   3
   0  -3  16 146.433   8.334   3
   0  -3  16 150.925   9.645  13
  -1  -3 -16 8.20079 1.78166   1
   1  -3  16 9.44763 2.35267   3
  -1   3 -16 5.55156 1.96685  13
  -2  -3 -16 68.6874  5.9635  13
  -2  -3 -16 70.1431  4.9148   1
   2  -3  16 70.3913  4.7504   3
  -2   3 -16 73.5633  4.4821   4
  -2   3 -16 79.1297  5.7885  13
  -3  -3 -16 14.6974  2.1253   1
  -3  -3 -16 13.4402  2.7595  13
   3  -3  16 12.9949  2.1120   3
  -3   3 -16 17.6829  2.8157  13
  -3   3 -16 14.5206  1.7696   4
   3   3  16 17.4913  2.4346   4
  -4  -3 -16 46.0746  4.0134   1
   4   3  16 59.0226  3.9867   4
  -4   3 -16 57.1992  3.4759   4
   4   3  16 76.0861  5.4326   1
  -5  -3 -16 9.13376 2.07577  13
   5   3  16 11.2899  2.2956   1
   5   3  16 9.53706 1.66708   4
  -5   3 -16 11.9180  1.2641   4
  -6  -3 -16 3.20444 1.33395  13
   6   3  16 5.03047 1.59640   1
  -8  -4  16 0.20856 1.29032  12
  -7  -4  16 9.96946 2.28367  12
  -7   4  16 10.9570  1.4147   4
   7   4 -16 8.37880 1.36517   4
  -6  -4  16 16.8944  3.0716   5
  -6  -4  16 13.8366  2.8932  12
   6   4 -16 16.9047  1.9316   4
  -6   4  16 15.6619  1.8202   4
  -5  -4  16 3.33912 2.57880   5
  -5  -4  16 1.49944 1.30212  13
  -5  -4  16 1.61109 2.24548  12
   4  -4 -16 18.9425  2.9434   6
  -4  -4  16 12.7823  3.4302   5
  -4  -4  16 14.1357  2.1729  13
  -4  -4  16 16.8754  3.3801  12
  -3  -4  16 5.80382 1.67862  13
  -3  -4  16 7.72005 2.79018  12
  -3  -4  16 7.68258 3.19468   5
   3  -4 -16 5.60231 2.22245   6
  -2  -4  16 11.2743  3.0664  12
  -2  -4  16 8.81406 1.95794  13
   2  -4 -16 9.89187 2.00678   1
   2  -4 -16 10.5932  2.3648   6
   2  -4 -16 9.27605 1.45638  11
  -2  -4  16 10.5367  3.3531   5
   1  -4 -16 30.6177  2.4664  11
  -1  -4  16 36.4487  4.7971   5
  -1  -4  16 32.1891  3.4531  13
   1  -4 -16 30.4793  3.0518   1
   0  -4  16 23.4677  3.9602   5
   0  -4  16 20.1809  2.7390  13
   0  -4 -16 22.7992  2.0473  11
   0  -4 -16 21.0734  2.4866   1
  -1  -4 -16 1.98045 1.44835   1
   1  -4  16 2.20848 2.53999   5
  -1   4 -16 3.15322 1.76436  13
  -2  -4 -16 -0.8807  1.7033  13
  -2  -4 -16 2.12391 1.34481   1
  -2   4 -16 0.06126 1.56531  13
  -3  -4 -16 14.5369  1.9489   1
  -3  -4 -16 11.7289  2.4119  13
  -3   4 -16 12.3081  1.6939   4
  -4  -4 -16 1.66288 1.51368  13
  -4  -4 -16 1.62856 1.20563   1
   4   4  16 5.92594 1.63321   4
  -4   4 -16 2.92447 1.11260   4
   4   4  16 3.37313 1.97713   1
  -5  -4 -16 5.69743 1.47948  13
  -5   4 -16 7.03077 0.98927   4
   5   4  16 7.91345 1.43203   4
   5   4  16 6.29655 1.71942   1
  -7  -5  16 0.37379 1.22423  12
  -6  -5  16 -0.0418  1.5149  12
  -6  -5  16 2.86774 1.09077  13
  -5  -5  16 1.09955 1.80664  12
   5  -5 -16 4.13912 1.01532  11
  -5  -5  16 3.62950 2.20815   5
  -5  -5  16 3.21186 1.34365  13
  -4  -5  16 3.16706 2.50165   5
  -4  -5  16 3.98430 2.13890  12
   4  -5 -16 3.45528 1.07145  11
   4  -5 -16 8.16580 1.77424   1
  -4  -5  16 6.83147 1.63056  13
  -3  -5  16 22.2512  3.4853  12
  -3  -5  16 29.3523  3.0420  13
   3  -5 -16 32.5894  2.9709   1
   3  -5 -16 26.4129  2.1265  11
  -3  -5  16 24.6408  4.0001   5
  -2  -5  16 22.4395  2.6591  13
   2  -5 -16 17.1211  1.7361  11
   2  -5 -16 22.0139  2.4918   1
  -2  -5  16 17.1888  3.1931  12
  -2  -5  16 18.7541  3.6544   5
  -1  -5  16 2.58109 1.51556  13
  -1  -5  16 3.05651 2.29909  12
  -1  -5  16 3.25491 2.61424   5
   1  -5 -16 4.09893 1.79353   6
   1  -5 -16 3.50404 1.08997  11
   1  -5 -16 4.60718 1.55642   1
   0  -5 -16 20.6669  1.8875  11
   0  -5 -16 22.4241  2.4458   1
   0  -5  16 20.7257  2.6112  13
   0  -5  16 27.0065  3.8502   5
   0  -5  16 22.6319  3.3892  12
   0   5 -16 27.7286  3.0550  13
  -1  -5 -16 7.46261 1.56252   1
   1  -5  16 3.68711 1.90015  12
   1  -5  16 2.37128 2.47640   5
  -1   5 -16 9.55403 2.05293  13
   2  -5  16 6.99148 2.34019   5
  -2  -5 -16 12.6554  1.7582   1
  -3  -5 -16 5.79213 1.30903   1
  -4  -5 -16 7.03361 1.56274  13
   4   5  16 10.7653  1.9262   1
  -5  -6  16 1.68671 1.36312  12
  -5  -6  16 4.88391 1.12329  13
  -4  -6  16 6.31982 1.35316  13
   4  -6 -16 9.57906 1.44591   1
  -4  -6  16 7.98451 2.17796   5
   4  -6 -16 5.45964 0.92001  11
  -4  -6  16 7.06070 1.82560  12
  -3  -6  16 19.1106  2.2168  13
   3  -6 -16 18.7355  1.5374  11
   3  -6 -16 20.0471  2.0796   1
  -3  -6  16 17.8634  2.9222   5
   2  -6 -16 4.09991 1.32486   1
  -2  -6  16 5.17948 1.92444  12
  -2  -6  16 2.42148 2.11988   5
   2  -6 -16 6.33241 1.03603  11
  -2  -6  16 6.86662 1.48224  13
  -1  -6  16 12.4815  1.8077  13
   1  -6 -16 16.0186  1.8292   1
   1  -6 -16 11.8989  1.2735  11
  -1  -6  16 15.8153  2.7745   5
  -1  -6  16 12.4229  2.2778  12
   0  -6  16 20.5162  3.0268   5
   0  -6  16 21.1531  2.7519  12
   0  -6 -16 29.2769  2.3848   1
   0  -6 -16 21.9233  1.7633  11
   0   6 -16 27.8655  2.7257  13
   1  -6  16 14.3136  2.4021   5
  -1  -6 -16 12.8338  1.6010   1
   1  -6  16 13.5123  1.9735  12
  -2  -6 -16 7.39058 1.23618   1
   2  -6  16 7.13079 1.56328  12
   2  -6  16 4.92947 1.60717   5
   9   0 -17 4.29641 1.18047   3
  -9   0  17 7.60123 1.32351   3
  -8   0  17 7.11645 1.83403   3
   8   0 -17 3.58021 1.63444   3
  -8   0  17 5.70526 2.15802   5
   7   0 -17 1.80587 1.88283   3
  -7   0  17 -0.5020  1.8759   3
   5   0 -17 14.9661  1.4373   4
  -5   0  17 16.5648  1.7225   4
   4   0 -17 22.1279  1.8267   4
  -4   0  17 20.3432  2.1119   4
   3   0 -17 5.86879 1.23879   4
  -3   0  17 7.94239 1.64658   4
   3   0 -17 6.42239 1.21106   8
  -3   0  17 9.39514 3.18653   5
   2   0 -17 44.0462  2.7748   8
   2   0 -17 41.4111  2.8501   4
  -2   0  17 39.5741  3.1330   4
   1   0 -17 8.23502 1.30814   8
  -1   0  17 11.8806  1.7953   4
   1   0 -17 14.4794  2.6186  13
   1   0 -17 10.6204  1.4663   4
   0   0 -17 35.5245  2.5253   8
   0   0 -17 42.3010  2.6913   4
   0   0  17 40.4098  3.1267   4
   0   0 -17 43.6436  4.3555  13
  -1   0 -17 38.1785  2.4988   4
  -1   0 -17 37.2532  4.2301  13
   1   0  17 43.5225  3.0276   4
  -2   0 -17 1.01021 1.87651  13
   2   0  17 0.64374 1.34994   4
   3   0  17 36.7589  2.7269   4
  -3   0 -17 46.5767  4.0839   3
  -3   0 -17 39.2425  4.3905  13
  -4   0 -17 8.97751 2.33474  13
  -4   0 -17 9.83439 2.08440   3
   5   0  17 7.26355 2.43849   3
  -5   0 -17 2.37461 1.56174   3
  -5   0 -17 7.72735 2.12772  13
  -6   0 -17 0.88085 1.03785   3
  -6   0 -17 -0.3761  1.1922  13
   6   0  17 0.47018 1.59782   3
  -8  -1  17 5.34774 2.11261   5
  -8  -1  17 7.02647 1.65432   3
   8  -1 -17 10.4760  1.6700   3
  -7  -1  17 2.76779 1.82519   3
   7  -1 -17 3.02539 1.68380   3
  -7  -1  17 1.66619 2.20948   5
  -6  -1  17 6.46027 2.22273   3
  -6  -1  17 11.4861  3.1201   5
   6  -1 -17 11.2932  2.2421   3
  -6   1  17 12.3154  1.6436   4
   6   1 -17 8.36807 1.43798   4
  -5  -1  17 40.4401  4.8364   5
   5  -1 -17 36.6361  3.4296   3
  -5  -1  17 30.9077  3.5790   3
   5   1 -17 34.7244  2.6435   4
  -5   1  17 34.9359  2.8527   4
   4  -1 -17 117.674   7.207   3
  -4  -1  17 124.720   8.857   5
  -4  -1  17 114.361   7.496   3
  -4   1  17 120.592   6.460   4
   4   1 -17 112.354   6.435   8
   4   1 -17 117.044   6.157   4
  -3  -1  17 33.0382  4.5724   5
   3  -1 -17 27.1994  3.0509   3
  -3  -1  17 25.0552  3.5002   3
   3   1 -17 25.2929  2.4733   8
   3   1 -17 25.3322  2.3121   4
  -3   1  17 26.9575  2.5886   4
   2  -1 -17 121.794   7.181   3
  -2  -1  17 110.664   7.706   3
  -2  -1  17 115.607   8.926   5
  -2  -1  17 106.916   7.781  13
   2   1 -17 128.088   6.254   4
   2   1 -17 123.481   8.050  13
   2   1 -17 118.469   6.571   8
  -2   1  17 118.552   6.599   4
   1  -1 -17 2.36214 2.04430   3
  -1  -1  17 6.46301 2.80282   3
   1   1 -17 3.91987 1.26851   8
  -1   1  17 5.00955 1.76026   4
   1   1 -17 4.10001 1.37010   4
   1   1 -17 6.58338 1.99369  13
   0  -1 -17 22.1934  3.2104  13
   0  -1 -17 26.2184  3.1225   3
   0  -1  17 31.7417  4.1612   3
   0   1 -17 30.6319  2.5972   8
   0   1  17 34.4545  3.0287   4
   0   1 -17 29.2656  3.5136  13
   0   1 -17 22.5561  2.2824   4
  -1  -1 -17 19.5412  3.0304  13
  -1  -1 -17 21.8217  2.8119   3
   1  -1  17 17.2772  3.5398   3
  -1   1 -17 25.1314  3.3235  13
  -1   1 -17 23.9949  2.1724   4
   1   1  17 22.2729  2.5491   4
  -1   1 -17 21.3229  2.1035   8
   2  -1  17 -1.7044  2.4840   3
  -2  -1 -17 0.77931 1.82225   3
  -2  -1 -17 -0.0647  1.6475  13
  -2   1 -17 1.68174 1.82416  13
   2   1  17 1.69089 1.47364   4
  -2   1 -17 0.56189 1.11018   4
   3  -1  17 0.34868 2.49496   3
  -3  -1 -17 -0.3473  1.6461   3
  -3  -1 -17 1.05054 1.85981  13
  -3   1 -17 0.50826 0.96065   4
  -3   1 -17 0.16661 1.77011  13
   3   1  17 1.48263 1.53962   4
  -4  -1 -17 0.53300 1.51321   3
   4  -1  17 -0.1141  2.1539   3
  -4  -1 -17 0.19005 1.69277  13
   4   1  17 0.63273 1.32074   4
  -4   1 -17 1.27348 1.89102  13
  -5  -1 -17 4.39220 1.81249  13
   5  -1  17 6.82511 2.17694   3
  -5  -1 -17 2.03215 1.32240   3
  -5   1 -17 5.41424 1.98369  13
  -6  -1 -17 -0.7840  1.2915  13
   6  -1  17 1.10273 1.39363   3
  -6   1 -17 2.44021 1.29714   3
  -8  -2  17 3.06953 1.82214   5
  -8  -2  17 4.75805 1.83962  12
   7  -2 -17 5.90010 1.42673   3
  -7  -2  17 8.62572 2.49635   5
  -7  -2  17 7.65416 2.42520  12
  -7  -2  17 7.42304 1.64444   3
   7   2 -17 8.24652 1.30115   4
  -7   2  17 8.37608 1.37064   4
   6  -2 -17 2.82884 1.57192   3
  -6  -2  17 3.61486 2.54365   5
  -6  -2  17 -0.3315  1.6040   3
  -6   2  17 3.67266 1.46737   4
   6   2 -17 4.36032 1.33645   4
  -5  -2  17 64.0492  6.3778   5
   5  -2 -17 79.2486  4.7345   3
  -5  -2  17 66.3201  4.8390   3
  -5   2  17 69.3500  4.4119   4
   5   2 -17 67.9069  4.1796   4
   4  -2 -17 41.5491  3.3878   3
  -4  -2  17 41.0203  3.7911   3
  -4  -2  17 38.8536  4.9567   5
  -4   2  17 38.1068  3.2045   4
   4   2 -17 39.1343  3.0401   4
   3  -2 -17 152.859   8.211   3
  -3  -2  17 153.823  10.473   5
  -3  -2  17 154.820   8.681   3
  -3  -2  17 141.646   9.460  13
   3   2 -17 145.952   8.065   8
   3   2 -17 146.701   7.666   4
  -3   2  17 150.852   8.003   4
  -2  -2  17 55.4382  4.7576   3
  -2  -2  17 62.6651  6.1662   5
   2  -2 -17 59.1909  4.3179   3
  -2  -2  17 59.1031  4.7590  13
   2   2 -17 49.3756  3.8680   8
  -2   2  17 57.8121  4.2484   4
   2   2 -17 59.3036  3.7712   4
  -1  -2  17 112.216   8.810   5
   1  -2 -17 116.342   6.762   3
  -1  -2  17 112.393   7.819  13
  -1  -2  17 125.878   7.510   3
   1   2 -17 105.836   6.375   8
   1   2 -17 111.004   6.130   4
  -1   2  17 107.127   6.604   4
   1   2 -17 127.105   8.012  13
   0  -2 -17 124.784   6.961   3
   0  -2  17 123.757   7.682   3
   0   2 -17 106.896   6.614   8
   0   2 -17 129.165   6.509   4
   0   2  17 118.103   6.987   4
   0   2 -17 121.594   8.222  13
  -1  -2 -17 35.8172  3.2509   3
  -1  -2 -17 41.7851  4.4394  13
   1  -2  17 33.2343  3.9337   3
  -1   2 -17 37.4257  2.9106   4
  -1   2 -17 38.4311  3.9758  13
   1   2  17 35.9222  3.3701   4
  -2  -2 -17 18.0634  2.2470   3
   2  -2  17 17.4145  3.0854   3
  -2  -2 -17 19.1106  3.0395  13
  -2   2 -17 15.5866  1.8993   4
   2   2  17 19.4020  2.5185   4
  -2   2 -17 16.6636  2.8454  13
   3  -2  17 4.03182 2.19915   3
  -3  -2 -17 -1.5295  1.6003  13
  -3  -2 -17 0.89261 1.34226   1
  -3  -2 -17 -1.0015  1.2914   3
  -3   2 -17 -0.3085  1.0456   4
   3   2  17 2.60428 1.60514   4
  -3   2 -17 2.09955 1.82917  13
   4  -2  17 19.1639  2.5922   3
  -4  -2 -17 19.2699  1.7812   3
  -4  -2 -17 19.8410  2.9510  13
  -4   2 -17 18.2007  2.8068  13
   4   2  17 24.3472  2.3699   4
   4   2  17 19.6770  3.0255   1
  -4   2 -17 19.0183  1.6592   4
   5  -2  17 4.12302 1.50641   3
  -5  -2 -17 2.82643 1.61505  13
   5   2  17 3.88540 1.17753   4
   5   2  17 2.60010 1.85155   1
  -6  -2 -17 1.24109 1.16632  13
  -8  -3  17 5.39033 1.68171  12
  -7  -3  17 6.21286 2.09261   5
  -7  -3  17 3.84420 2.02605  12
  -7   3  17 4.39198 1.19278   4
   7   3 -17 5.65533 1.20214   4
  -6  -3  17 17.5762  3.2205  12
  -6  -3  17 17.1599  3.2257   5
  -6   3  17 20.6574  2.0301   4
   6   3 -17 21.5199  2.0175   4
  -5  -3  17 5.95921 2.85401   5
  -5  -3  17 3.59813 2.44471  12
   5   3 -17 4.74826 1.43950   4
  -5   3  17 5.24378 1.43759   4
  -4  -3  17 120.007   7.612  13
  -4  -3  17 113.449   8.692   5
  -4  -3  17 115.854   6.330   3
  -4   3  17 112.798   6.441   4
   4   3 -17 115.121   6.239   4
   3  -3 -17 20.7318  3.1820   6
  -3  -3  17 11.5643  3.4093   5
  -3  -3  17 15.6576  2.3588   3
   3  -3 -17 20.1835  1.7942   3
  -3  -3  17 14.8928  2.3249  13
  -2  -3  17 108.445   7.622  13
   2  -3 -17 115.259   6.043   3
  -2  -3  17 116.895   6.618   3
  -2  -3  17 114.460   8.599   5
  -1  -3  17 33.1081  4.8287   5
   1  -3 -17 40.2585  2.8669   3
  -1  -3  17 36.8590  3.4673   3
  -1  -3  17 36.9037  3.7173  13
   0  -3  17 28.9482  3.0703   3
   0  -3  17 16.7968  3.8674   5
   0   3 -17 39.2428  3.7428  13
   1  -3  17 7.07018 2.04552   3
  -1  -3 -17 8.36360 1.74307   1
  -1   3 -17 5.14896 1.55607   4
  -1   3 -17 6.82447 2.04882  13
   2  -3  17 19.2926  2.2737   3
  -2  -3 -17 21.8859  3.1972  13
  -2  -3 -17 22.9121  2.4138   1
  -2   3 -17 17.1867  2.0094   4
  -2   3 -17 23.2446  3.0389  13
   2   3  17 18.5753  2.6118   4
  -3  -3 -17 36.2708  4.2473  13
  -3  -3 -17 49.2567  3.6857   1
  -3   3 -17 50.7243  4.3720  13
  -3   3 -17 53.6855  3.2072   4
   3   3  17 51.0867  3.6900   4
  -4  -3 -17 2.02577 1.55210  13
   4   3  17 2.00226 1.41869   4
  -4   3 -17 1.75246 1.03104   4
   4   3  17 1.45080 1.92533   1
  -5  -3 -17 6.09877 1.60837  13
   5   3  17 8.95602 1.39275   4
   5   3  17 8.44529 1.93403   1
  -7  -4  17 7.59694 1.89360  12
  -7   4  17 12.6211  1.4056   4
   7   4 -17 14.5829  1.4059   4
  -6  -4  17 8.50953 2.34972  12
  -6  -4  17 13.2173  2.6108   5
  -6   4  17 12.8019  1.6573   4
   6   4 -17 11.7234  1.5456   4
  -5  -4  17 24.4907  3.4606  12
  -5  -4  17 18.0812  2.2293  13
  -5  -4  17 18.0607  3.3100   5
   5   4 -17 19.2816  2.0498   4
  -4  -4  17 -0.0014  2.4429   5
  -4  -4  17 1.15034 1.28910  13
  -4  -4  17 0.62551 2.18466  12
  -3  -4  17 32.8599  3.1812  13
   3  -4 -17 23.4717  3.2249   6
  -3  -4  17 34.8947  4.5758   5
  -3  -4  17 29.3814  4.1017  12
  -2  -4  17 21.1959  2.6478  13
   2  -4 -17 15.9758  2.7520   6
  -2  -4  17 14.5904  3.4090   5
  -1  -4  17 18.8917  3.5488   5
   1  -4 -17 15.3272  2.1382   1
  -1  -4  17 13.5664  2.3008  13
   0  -4  17 5.59295 1.71646  13
   0  -4  17 5.26540 2.70706   5
   0  -4 -17 4.33617 1.55930   1
   0   4 -17 6.78710 1.95384  13
   1  -4  17 1.55276 2.57127   5
  -1  -4 -17 2.69995 1.37031   1
  -1   4 -17 4.76901 1.89751  13
  -2  -4 -17 5.52561 1.48225   1
  -2   4 -17 6.44459 1.99258  13
  -2   4 -17 4.84803 1.42165   4
  -3  -4 -17 2.02196 1.58050  13
  -3  -4 -17 2.74632 1.22664   1
   3   4  17 4.61755 1.61559   4
  -3   4 -17 1.76542 1.07451   4
  -4  -4 -17 20.6960  2.5593  13
   4   4  17 29.5772  2.9034   1
   4   4  17 27.0570  2.3293   4
  -4   4 -17 22.3653  1.7923   4
  -6  -5  17 15.0137  1.5476  13
  -6  -5  17 14.3074  2.1381  12
  -5  -5  17 20.8670  2.1218  13
  -5  -5  17 20.0482  2.8635   5
  -5  -5  17 18.4821  2.6617  12
  -4  -5  17 21.5141  2.3562  13
  -4  -5  17 17.4603  2.8329  12
  -4  -5  17 21.4840  3.3048   5
   3  -5 -17 15.6518  1.5411  11
   3  -5 -17 19.0161  2.0862   1
  -3  -5  17 11.6748  2.5985  12
  -3  -5  17 18.2404  2.2973  13
  -3  -5  17 10.4595  2.9042   5
  -2  -5  17 6.98259 2.59692   5
   2  -5 -17 8.62300 1.27412  11
  -2  -5  17 9.11833 1.76449  13
  -2  -5  17 8.34440 2.42164  12
   2  -5 -17 8.65162 1.66674   1
   1  -5 -17 5.41742 1.50125   1
   1  -5 -17 5.51014 1.10090  11
  -1  -5  17 7.90139 2.29627  12
  -1  -5  17 7.85903 2.65141   5
  -1  -5  17 5.40116 1.56956  13
   0  -5 -17 9.04223 1.28342  11
   0  -5 -17 8.27363 1.58348   1
   0  -5  17 8.36484 2.53569   5
   0   5 -17 9.01602 1.98742  13
  -1  -5 -17 4.32790 1.29888   1
   1  -5  17 -0.3507  1.8474   5
  -1   5 -17 1.77803 1.47413  13
  -2  -5 -17 17.3118  1.9034   1
   2  -5  17 17.6735  2.4998   5
  -3  -5 -17 9.14693 1.34725   1
  -3   5 -17 8.77473 1.21687   4
  -4  -6  17 11.1406  1.4613  13
  -4  -6  17 7.52719 1.68254  12
   3  -6 -17 20.3709  1.8138   1
  -3  -6  17 11.5937  2.0886  12
  -3  -6  17 18.2000  1.9504  13
   3  -6 -17 15.3852  1.3253  11
  -3  -6  17 19.3608  2.6594   5
  -2  -6  17 25.2325  2.8630  12
  -2  -6  17 25.7189  3.0934   5
   2  -6 -17 26.7481  1.8333  11
   2  -6 -17 31.2975  2.3736   1
  -2  -6  17 32.4481  2.6099  13
  -1  -6  17 5.87020 1.95525   5
   1  -6 -17 4.73861 0.89499  11
  -1  -6  17 4.76575 1.63620  12
   1  -6 -17 5.45883 1.20633   1
   1   6 -17 4.80742 1.45732  13
   0  -6 -17 6.69992 1.22160   1
   0  -6  17 1.36764 1.61781   5
   0  -6  17 3.97763 1.40024  12
   0   6 -17 2.59219 1.21378  13
   1  -6  17 2.83411 1.53921   5
  -1  -6 -17 6.47077 1.12797   1
  -8   0  18 4.27442 1.86935   5
  -8   0  18 2.44478 1.47877   3
   8   0 -18 5.44209 1.45924   3
  -7   0  18 11.7335  2.2659   3
   7   0 -18 6.70163 1.96141   3
  -7   0  18 10.7983  2.6351   5
  -6   0  18 24.2694  3.1000   3
   6   0 -18 16.4341  2.5981   3
  -5   0  18 -3.3658  2.1903   5
  -4   0  18 110.580   8.345   5
  -4   0  18 111.077   5.703   4
  -3   0  18 100.911   5.322   4
   3   0 -18 97.3730  5.0017   4
  -3   0  18 94.4946  7.8051   5
   2   0 -18 -0.5319  0.9665   4
  -2   0  18 2.38529 1.33771   4
  -1   0  18 5.35095 1.45490   4
   1   0 -18 5.94113 1.98834  13
   1   0 -18 4.24052 1.10756   4
   0   0  18 3.68687 1.44397   4
   0   0 -18 2.55046 0.94881   4
   0   0 -18 2.59952 1.77961  13
   1   0  18 95.5618  5.2857   4
  -1   0 -18 100.834   7.234  13
  -2   0 -18 6.23139 2.10386  13
  -2   0 -18 3.77916 2.12213   3
   2   0  18 4.54526 1.26574   4
  -3   0 -18 -1.3867  1.5874  13
  -3   0 -18 0.37298 1.81266   3
  -4   0 -18 3.92783 1.69189   3
   4   0  18 4.31137 2.48282   3
  -4   0 -18 4.45081 1.92426  13
   5   0  18 0.59193 1.89099   3
  -5   0 -18 1.61529 1.31458   3
  -5   0 -18 0.31285 1.49571  13
  -8  -1  18 15.6009  1.7318   3
  -8  -1  18 15.9602  2.3946   5
   8  -1 -18 14.2497  1.6029   3
  -8   1  18 14.8047  2.1015   3
  -7  -1  18 -1.1711  1.8675   5
   7  -1 -18 3.05656 1.60701   3
  -7  -1  18 0.71225 1.60697   3
  -6  -1  18 3.55412 2.46184   5
   6  -1 -18 3.72049 1.84475   3
  -6  -1  18 1.16018 2.00282   3
  -6   1  18 3.27104 1.13360   4
   6   1 -18 3.33940 1.00653   4
  -5  -1  18 13.2649  3.2033   5
   5  -1 -18 11.0976  2.1712   3
  -5  -1  18 7.39652 2.37573   3
  -5   1  18 8.49020 1.61066   4
   5   1 -18 7.63669 1.38700   4
  -4  -1  18 28.6423  3.6104   3
   4  -1 -18 34.1397  3.3176   3
  -4  -1  18 31.6587  4.4614   5
  -4   1  18 33.1572  2.7846   4
   4   1 -18 31.4527  2.4653   4
  -3  -1  18 7.49133 2.64418   3
  -3  -1  18 5.59476 2.98079   5
   3  -1 -18 5.03004 2.01328   3
   3   1 -18 3.43135 1.22166   4
  -3   1  18 3.29247 1.54413   4
  -2  -1  18 9.99353 2.87656   3
   2  -1 -18 6.04145 2.13497   3
  -2  -1  18 6.18609 3.18896   5
   2   1 -18 7.00200 1.42203   4
   2   1 -18 9.54548 2.12222  13
   2   1 -18 4.52035 1.30895   8
  -2   1  18 6.53978 1.76437   4
   1  -1 -18 4.81074 2.00026   3
  -1  -1  18 4.07269 2.66779   3
   1   1 -18 3.62687 1.26678   8
   1   1 -18 6.17272 1.97112  13
   1   1 -18 4.48123 1.28325   4
  -1   1  18 3.55773 1.69035   4
   0  -1  18 8.46688 3.11224   3
   0  -1 -18 6.96252 2.12769  13
   0  -1 -18 5.83260 2.10325   3
   0   1 -18 5.73623 1.99739  13
   0   1  18 7.62410 1.81807   4
   0   1 -18 7.37055 1.42461   4
   1  -1  18 21.5740  3.6508   3
  -1  -1 -18 27.5818  3.4714  13
  -1  -1 -18 27.1281  3.0114   3
  -1   1 -18 22.3873  2.0756   4
  -1   1 -18 21.4745  3.1862  13
   1   1  18 25.8722  2.6531   4
  -2  -1 -18 10.6265  2.2449   3
  -2  -1 -18 9.21371 2.41791  13
   2  -1  18 9.83162 2.97464   3
   2   1  18 12.7158  1.9348   4
  -2   1 -18 11.0837  2.4102  13
  -2   1 -18 10.6609  1.3487   4
  -3  -1 -18 6.92237 1.84722   3
  -3  -1 -18 2.08894 1.85588  13
   3  -1  18 3.43118 2.50662   3
  -3   1 -18 5.87623 2.02567  13
   3   1  18 6.71584 1.53348   4
  -4  -1 -18 1.99706 1.75103  13
   4  -1  18 5.00658 2.07169   3
  -4  -1 -18 0.58760 1.31390   3
  -4   1 -18 3.43554 1.86827  13
  -5  -1 -18 -0.2834  1.2811  13
  -5  -1 -18 0.14423 0.89874   3
   5  -1  18 1.87188 1.60378   3
  -5   1 -18 -0.0105  1.3283  13
  -5   1 -18 0.11796 1.40101   3
  -7  -2  18 3.38106 2.10726   5
   7   2 -18 4.87610 0.99389   4
  -7   2  18 3.23006 1.00528   4
  -6  -2  18 -0.9453  1.5591   3
   6  -2 -18 1.51130 1.37112   3
  -6  -2  18 1.94994 2.24181   5
  -6   2  18 1.84064 1.20476   4
   6   2 -18 1.62532 1.11955   4
  -5  -2  18 41.8554  4.8917   5
  -5  -2  18 38.5839  3.6381   3
   5  -2 -18 49.5612  3.5203   3
  -5   2  18 46.2022  3.3387   4
   5   2 -18 46.7916  3.1185   4
  -4  -2  18 122.446   8.962   5
   4  -2 -18 120.940   6.978   3
  -4  -2  18 122.477   7.298   3
  -4   2  18 123.666   6.744   4
   4   2 -18 129.717   6.516   4
   3  -2 -18 28.8085  2.7793   3
  -3  -2  18 20.4469  3.8801   5
  -3  -2  18 22.8015  3.1063   3
  -3  -2  18 25.8183  2.9813  13
   3   2 -18 22.6874  2.2628   4
  -3   2  18 23.4487  2.5047   4
   2  -2 -18 67.7291  4.6502   3
  -2  -2  18 60.7033  5.1067   3
  -2  -2  18 66.3468  5.1356  13
  -2  -2  18 59.1917  6.2546   5
   2   2 -18 80.0279  5.4191  13
  -2   2  18 66.0834  4.5115   4
   2   2 -18 65.5478  4.0408   4
  -1  -2  18 32.8317  3.7136   3
  -1  -2  18 35.3613  4.6788   5
   1  -2 -18 24.8711  2.7958   3
  -1   2  18 25.3944  2.8745   4
   1   2 -18 24.7751  3.1592  13
   1   2 -18 35.4327  2.6779   4
   0  -2 -18 20.2399  2.4658   3
   0  -2  18 20.1058  3.1400   3
   0   2  18 21.6855  2.6060   4
   0   2 -18 17.6233  1.9983   4
   0   2 -18 16.7445  2.7004  13
  -1  -2 -18 31.1527  3.7632  13
  -1  -2 -18 31.3810  2.9319   3
   1  -2  18 28.8620  3.5583   3
   1   2  18 36.3413  3.1761   4
  -1   2 -18 36.9881  3.8183  13
  -1   2 -18 26.3281  2.4298   4
  -2  -2 -18 16.1736  2.7769  13
  -2  -2 -18 13.6583  1.9313   3
   2  -2  18 13.5676  2.6318   3
  -2   2 -18 14.9485  1.6850   4
  -2   2 -18 13.3670  2.4754  13
   2   2  18 11.9987  1.9883   4
   3  -2  18 -0.4479  1.7707   3
  -3  -2 -18 2.07795 1.75640  13
  -3  -2 -18 -0.5678  1.0750   3
  -3   2 -18 1.22866 1.01979   4
  -3   2 -18 -0.2235  1.7134  13
   3   2  18 1.15749 1.40563   4
  -4  -2 -18 6.72467 1.88631  13
   4  -2  18 10.1673  1.8551   3
   4   2  18 9.00533 1.50435   4
  -4   2 -18 8.22216 2.06335  13
  -5  -2 -18 1.85141 1.37456  13
  -7  -3  18 2.40243 1.74357   5
  -7  -3  18 2.81532 1.71310  12
   7   3 -18 2.05123 0.87818   4
  -7   3  18 1.18648 0.92572   4
  -6  -3  18 9.75138 2.49292  12
  -6  -3  18 17.7692  3.0260   5
  -6   3  18 15.0808  1.7552   4
   6   3 -18 15.7237  1.6759   4
  -5  -3  18 8.80562 2.80922   5
  -5   3  18 9.93284 1.79052   4
   5   3 -18 16.8409  1.8243   4
  -4  -3  18 28.9694  4.0859   5
  -4  -3  18 24.1570  2.7095  13
  -4   3  18 24.4378  2.5051   4
   4   3 -18 24.7602  2.2926   4
  -3  -3  18 45.5430  3.8857  13
  -3  -3  18 47.5657  5.3206   5
   3  -3 -18 50.4145  4.6727   6
  -3   3  18 45.7541  3.5368   4
   3   3 -18 44.4491  3.2171   4
  -2  -3  18 -0.4714  2.5457   5
  -2  -3  18 2.56705 1.49585  13
  -2  -3  18 -1.4734  1.5530   3
   2   3 -18 -0.1292  1.2550   4
  -2   3  18 0.96610 1.50057   4
  -1  -3  18 1.01300 1.65162   3
  -1  -3  18 2.20258 1.51451  13
  -1  -3  18 1.35988 2.65063   5
   1   3 -18 1.59750 1.56115  13
   1   3 -18 0.71416 1.29211   4
   0  -3  18 1.12390 2.52009   5
   0  -3  18 2.29001 1.67085   3
   0   3  18 1.50607 1.69641   4
   0   3 -18 0.59867 1.25338   4
   0   3 -18 1.22132 1.54532  13
   1   3  18 1.64360 1.76495   4
  -1   3 -18 2.94941 1.67549  13
  -1   3 -18 0.33524 1.25986   4
  -2  -3 -18 16.7534  2.7403  13
  -2  -3 -18 18.7851  2.1852   1
   2   3  18 22.0700  2.5487   4
  -2   3 -18 17.3154  2.7169  13
  -2   3 -18 17.3699  1.8678   4
  -3  -3 -18 14.1914  2.5159  13
  -3  -3 -18 20.9672  2.1952   1
  -3   3 -18 23.8169  2.8537  13
   3   3  18 22.7236  2.3355   4
   3   3  18 26.9603  3.0807   1
  -3   3 -18 20.9411  1.8107   4
  -4  -3 -18 2.94599 1.46784  13
   4   3  18 1.34216 1.66618   1
  -4   3 -18 1.38625 0.73800   4
   4   3  18 1.16916 1.18412   4
  -5  -3 -18 1.47830 1.07240  13
  -6  -4  18 1.84366 1.66804  12
  -6  -4  18 4.32242 1.85369   5
  -6   4  18 3.21772 1.17079   4
   6   4 -18 4.21388 1.14426   4
  -5  -4  18 6.18294 2.17591  12
  -5  -4  18 7.09007 2.54694   5
  -5  -4  18 5.57678 1.39744  13
  -5   4  18 5.87523 1.46997   4
   5   4 -18 11.2280  1.4765   4
  -4  -4  18 3.37396 2.52221   5
  -4  -4  18 2.45862 1.33310  13
  -4  -4  18 4.61453 2.20261  12
   4   4 -18 5.50103 1.41494   4
  -3  -4  18 3.90890 1.49998  13
  -3  -4  18 4.00182 2.55510   5
  -2  -4  18 10.3093  2.9802   5
  -2  -4  18 10.2693  1.8934  13
  -1  -4  18 2.52256 2.52289   5
  -1  -4  18 7.52173 1.80849  13
   1   4 -18 6.42809 1.81956  13
   0  -4  18 20.6075  3.5468   5
   0  -4 -18 23.9230  2.3686   1
   0   4 -18 20.9135  2.7204  13
  -1  -4 -18 17.6159  1.9614   1
   1  -4  18 13.4948  2.8910   5
  -1   4 -18 13.4886  1.7720   4
  -1   4 -18 15.7344  2.4985  13
  -2  -4 -18 15.1533  1.8366   1
   2   4  18 16.9021  2.2874   4
  -2   4 -18 14.2082  1.6583   4
  -2   4 -18 18.1833  2.4855  13
  -3  -4 -18 1.42700 1.01408   1
  -3  -4 -18 1.22027 1.39147  13
   3   4  18 1.24208 1.26484   4
  -3   4 -18 0.59952 0.91797   4
   3   4  18 2.06836 1.66621   1
  -5  -5  18 -1.1616  1.2853  12
  -5  -5  18 0.85872 0.91260  13
  -5  -5  18 1.10131 1.60129   5
  -4  -5  18 13.4564  2.2741  12
  -4  -5  18 17.4695  2.7401   5
  -4  -5  18 14.6891  1.8229  13
  -3  -5  18 7.97666 1.58223  13
  -3  -5  18 7.31940 2.04529  12
  -3  -5  18 10.9508  2.4896   5
   3  -5 -18 9.29166 1.20833  11
  -2  -5  18 4.12291 1.38014  13
   2  -5 -18 4.20422 0.99137  11
  -2  -5  18 4.86895 2.29895   5
  -2  -5  18 5.55886 1.93346  12
   2  -5 -18 4.64000 1.30504   1
   1  -5 -18 9.75049 1.25182  11
   1  -5 -18 7.33083 1.44334   1
  -1  -5  18 10.4789  2.5292   5
   1   5 -18 10.7605  1.8947  13
   0  -5  18 14.6713  2.7187   5
   0  -5 -18 14.4645  1.7221   1
   0   5 -18 16.5369  2.2508  13
   1  -5  18 8.27398 2.07966   5
  -1  -5 -18 4.34287 1.16229   1
  -1   5 -18 7.65739 1.70667  13
  -2  -5 -18 1.89380 0.97456   1
  -2   5 -18 3.85654 0.98403   4
  -3  -6  18 8.85249 1.29085  13
   3   6 -18 8.18924 1.40398  13
  -2  -6  18 0.05594 1.39475   5
   2   6 -18 1.72243 1.07062  13
  -1  -6  18 2.02296 1.46189   5
   1   6 -18 0.75501 1.09320  13
   8   0 -19 0.58861 1.06674   3
  -8   0  19 -0.2957  1.1942   3
  -8   0  19 -0.7287  1.3530   5
  -7   0  19 -0.5498  1.7894   5
  -7   0  19 -0.3071  1.6312   3
   7   0 -19 1.12438 1.46224   3
  -6   0  19 29.3770  3.8303   5
   6   0 -19 23.3175  2.8706   3
  -6   0  19 27.4851  3.2217   3
  -5   0  19 1.59708 2.39355   5
   5   0 -19 0.19733 1.93543   3
  -4   0  19 -0.9277  2.3098   5
  -3   0  19 35.5239  4.7038   5
  -3   0  19 44.8312  2.7981   4
  -2   0  19 32.2989  2.4196   4
  -1   0  19 18.2252  1.9270   4
   1   0 -19 22.7819  3.0627  13
   0   0 -19 3.54721 1.86319  13
   0   0  19 0.56531 1.14330   4
  -1   0 -19 29.4213  3.2813   3
  -1   0 -19 27.6943  3.5183  13
  -2   0 -19 1.32068 1.97977   3
  -2   0 -19 3.00685 1.86840  13
   3   0  19 38.8649  4.1282   3
  -3   0 -19 25.7880  2.8348   3
  -3   0 -19 30.3315  3.5048  13
   4   0  19 1.20884 1.97384   3
  -4   0 -19 0.43542 1.36046   3
  -4   0 -19 2.31122 1.53681  13
  -5   0 -19 5.51704 1.55376  13
  -5   0 -19 5.29302 1.14896   3
   5   0  19 5.94575 1.72573   3
   7  -1 -19 0.62604 1.26122   3
  -7  -1  19 -0.2467  1.4275   3
  -7  -1  19 2.76081 1.92720   5
  -7   1  19 0.80134 1.78687   5
  -6  -1  19 7.54382 2.03457   3
  -6  -1  19 4.31691 2.46193   5
   6  -1 -19 9.81397 1.86894   3
   5  -1 -19 1.76702 1.70395   3
  -5  -1  19 0.79794 2.03562   3
  -5  -1  19 4.58439 2.61394   5
  -5   1  19 2.80830 1.21884   4
   5   1 -19 6.14003 1.08537   4
   4  -1 -19 60.8010  4.3510   3
  -4  -1  19 55.4624  4.8015   3
  -4  -1  19 49.6339  5.5119   5
  -4   1  19 60.8598  5.7230   5
   4   1 -19 54.9284  3.3416   4
  -4   1  19 55.1354  3.5803   4
  -3  -1  19 28.6947  4.2617   5
   3  -1 -19 25.5766  3.0479   3
  -3  -1  19 27.9528  3.4911   3
   3   1 -19 27.2721  2.2235   4
  -3   1  19 28.5908  2.6156   4
   2  -1 -19 29.7870  3.1727   3
  -2  -1  19 33.1667  3.8560   3
   2   1 -19 23.5848  3.1092  13
   2   1 -19 30.8091  2.3306   4
  -2   1  19 25.6861  2.5936   4
   1  -1 -19 32.8908  3.4307   3
  -1  -1  19 36.7870  4.1293   3
  -1   1  19 38.8470  3.0896   4
   1   1 -19 35.4483  2.6515   4
   1   1 -19 42.3813  4.1147  13
   0  -1 -19 6.77613 2.04484  13
   0  -1 -19 -0.1487  1.7819   3
   0  -1  19 0.36649 2.44536   3
   0   1 -19 5.97319 1.98655  13
   0   1 -19 4.36987 1.21193   4
   0   1  19 3.89516 1.57660   4
   1  -1  19 0.54361 2.47129   3
  -1  -1 -19 -1.7713  1.5901  13
  -1  -1 -19 0.89359 1.83934   3
   1   1  19 0.54324 1.35867   4
  -1   1 -19 0.17326 1.59828  13
  -1   1 -19 0.97280 0.95923   4
  -2  -1 -19 11.9093  2.4859  13
  -2  -1 -19 11.8286  2.1471   3
   2  -1  19 16.9284  3.1286   3
   2   1  19 12.2297  1.7880   4
  -2   1 -19 10.8820  2.3877  13
  -3  -1 -19 5.48294 1.51227   3
   3  -1  19 3.65792 2.22456   3
  -3  -1 -19 4.45639 1.78519  13
  -3   1 -19 1.86469 1.70182  13
  -4  -1 -19 10.2051  1.4362   3
  -4  -1 -19 8.88887 1.97284  13
   4  -1  19 10.7903  2.0627   3
  -4   1 -19 7.57642 1.90550  13
  -4   1 -19 6.66912 1.76337   3
   5  -1  19 34.7644  2.3342   3
  -5  -1 -19 25.8093  2.7034  13
  -7  -2  19 24.4601  3.0203   5
   6  -2 -19 48.8578  2.9868   3
  -6  -2  19 51.8589  4.8759   5
  -6  -2  19 44.7449  3.1600   3
   6   2 -19 47.1098  2.7392   4
  -6   2  19 44.4156  2.8697   4
  -5  -2  19 32.9715  4.5137   5
  -5  -2  19 42.6565  3.4404   3
   5  -2 -19 46.7215  3.2292   3
   5   2 -19 45.0112  2.8621   4
  -5   2  19 43.0515  3.0703   4
  -4  -2  19 18.4373  2.5497   3
  -4  -2  19 16.3831  3.4112   5
   4  -2 -19 12.2662  1.9463   3
   4   2 -19 15.5415  1.7557   4
  -4   2  19 14.4772  1.9907   4
  -3  -2  19 96.6428  7.6940   5
   3  -2 -19 102.530   5.804   3
  -3  -2  19 88.5873  6.0395   3
   3   2 -19 101.390   5.285   4
   3   2 -19 93.8105  6.6737  13
  -3   2  19 98.2728  5.5809   4
  -2  -2  19 39.3067  4.6844   5
  -2  -2  19 39.2693  3.7386   3
   2  -2 -19 35.2410  3.0148   3
   2   2 -19 30.0769  2.5584   4
   2   2 -19 29.2745  3.3286  13
  -2   2  19 31.0424  2.9446   4
   1  -2 -19 60.8048  4.1977   3
  -1  -2  19 66.3179  5.0169   3
   1   2 -19 58.4295  4.9005  13
  -1   2  19 66.8909  4.2532   4
   1   2 -19 56.0059  3.7580   4
   0  -2 -19 14.1776  2.1487   3
   0  -2  19 20.4915  2.9638   3
   0   2  19 19.6728  2.3611   4
   0   2 -19 17.3703  1.9384   4
   0   2 -19 14.4552  2.5182  13
  -1  -2 -19 11.1734  1.8294   3
  -1  -2 -19 10.7274  2.3773  13
   1  -2  19 15.2094  2.6157   3
  -1   2 -19 13.1389  1.6264   4
   1   2  19 15.2177  2.1313   4
  -1   2 -19 10.1192  2.2208  13
  -2  -2 -19 11.1391  2.3285  13
   2  -2  19 14.5635  2.4573   3
  -2  -2 -19 15.2542  1.6888   3
  -2   2 -19 16.3583  2.6092  13
  -2   2 -19 16.7700  1.5395   4
   2   2  19 13.3613  1.9438   4
   3  -2  19 -1.3138  1.3799   3
  -3  -2 -19 -2.0358  1.3816  13
   3   2  19 -0.1701  1.1766   4
  -3   2 -19 0.76419 1.47824  13
  -4  -2 -19 8.33564 1.82080  13
  -4   2 -19 11.7081  2.0011  13
  -6  -3  19 7.90592 2.38433   5
  -6   3  19 11.8379  1.4139   4
   6   3 -19 12.4537  1.3887   4
  -5  -3  19 24.9391  3.6499   5
  -5   3  19 29.0766  2.3683   4
   5   3 -19 29.0204  2.2318   4
  -4  -3  19 37.6947  4.5424   5
  -4  -3  19 35.5799  3.2657  13
   4   3 -19 38.5908  2.7925   4
  -4   3  19 43.9494  3.1226   4
  -3  -3  19 22.9111  3.7892   5
  -3  -3  19 18.4095  2.3841  13
  -3   3  19 25.3226  2.4541   4
   3   3 -19 17.0907  2.4653  13
   3   3 -19 22.1899  2.0821   4
  -2  -3  19 24.9886  3.9123   5
  -2  -3  19 20.7543  2.6853  13
   2   3 -19 31.7580  2.4604   4
  -2   3  19 30.7352  2.7801   4
   2   3 -19 24.0785  2.8558  13
  -1  -3  19 1.58281 2.61379   5
  -1   3  19 4.32435 1.75019   4
   1   3 -19 4.48798 1.65038  13
   1   3 -19 5.19290 1.39504   4
   0   3  19 -0.8745  1.4816   4
   0   3 -19 -1.1101  1.1366   4
   0   3 -19 0.88788 1.44060  13
  -1   3 -19 55.8534  4.6369  13
   1   3  19 61.5085  3.9499   4
  -1   3 -19 55.7991  3.5511   4
  -2  -3 -19 1.81727 1.62424  13
   2   3  19 3.35593 1.45817   4
  -2   3 -19 1.54247 1.57223  13
  -2   3 -19 0.98211 0.98502   4
  -3  -3 -19 0.66160 1.32335  13
  -3   3 -19 0.08983 1.29065  13
  -3   3 -19 -0.2629  0.7323   4
   3   3  19 2.48667 1.22770   4
  -4  -3 -19 1.47404 1.19872  13
  -6   4  19 6.74595 1.10438   4
   6   4 -19 6.42708 1.04115   4
  -5  -4  19 0.55944 1.81479   5
  -5  -4  19 -0.2976  0.9179  13
   5   4 -19 -1.0356  0.9490   4
  -5   4  19 -0.4392  0.9774   4
  -4  -4  19 7.58066 1.55698  13
  -4  -4  19 8.40825 2.46819   5
   4   4 -19 14.3465  1.6121   4
  -4   4  19 13.5344  1.7575   4
  -3  -4  19 5.31422 1.42280  13
  -3  -4  19 4.95999 2.41512   5
   3   4 -19 3.16436 1.23985   4
  -3   4  19 5.80650 1.65577   4
  -2  -4  19 -0.4068  2.1602   5
  -2  -4  19 0.00877 1.17427  13
   2   4 -19 0.09785 1.19742   4
   2   4 -19 -0.2958  1.2217  13
  -1  -4  19 19.4064  3.3147   5
   1   4 -19 28.3581  2.3281   4
   0  -4  19 37.7549  4.0804   5
   0   4  19 39.6319  3.1545   4
   0   4 -19 31.1259  3.4172  13
   0   4 -19 41.9977  2.8720   4
  -1  -4 -19 6.75889 1.31347   1
  -1   4 -19 6.59438 1.77757  13
  -1   4 -19 5.49982 1.24989   4
   1   4  19 8.06714 1.76925   4
  -2  -4 -19 11.1563  1.4933   1
  -2   4 -19 13.0761  1.3875   4
  -2   4 -19 11.2853  1.9872  13
   2   4  19 11.6443  1.6847   4
  -3   4 -19 9.63077 1.06603   4
  -4  -5  19 3.72546 1.73343   5
  -4  -5  19 4.85177 1.13930  13
  -3  -5  19 1.81100 1.04721  13
  -3  -5  19 0.80759 1.63258   5
   3   5 -19 2.45979 1.20921  13
   3   5 -19 0.31218 1.05540   4
  -2  -5  19 2.34056 1.88629   5
   2   5 -19 3.62105 1.32041  13
  -1  -5  19 0.20501 1.73310   5
   1   5 -19 0.30250 1.15485  13
   1   5 -19 0.55158 1.08187   4
   0  -5  19 1.23431 1.66101   5
   0  -5 -19 0.70847 0.85976   1
   0   5 -19 -0.6062  1.1618  13
   0   5 -19 -1.3363  0.9274   4
  -1   5 -19 0.18840 1.08110  13
  -7   0  20 -0.0838  1.6556   5
  -7   0  20 1.18461 1.43816   3
   7   0 -20 -0.7354  1.1656   3
  -6   0  20 3.56241 2.12632   5
   6   0 -20 3.46441 1.60546   3
  -6   0  20 4.24548 1.90113   3
  -5   0  20 19.7918  3.3119   5
   5   0 -20 18.7451  2.4993   3
  -5   0  20 18.3474  2.9049   3
  -4   0  20 9.87690 2.93457   5
  -4   0  20 10.9029  2.7273   3
   4   0 -20 9.71197 2.16769   3
   3   0 -20 41.7321  3.7607   3
   2   0 -20 30.7421  3.3127   3
   1   0 -20 3.91534 1.84901  13
   1   0 -20 1.32004 2.00720   3
   0   0 -20 -0.1944  1.5200  13
   0   0 -20 -0.1002  1.8627   3
  -1   0 -20 11.0517  2.3775   3
  -1   0 -20 7.34322 2.03651  13
  -2   0 -20 7.28436 2.01625   3
   2   0  20 14.3354  3.0458   3
  -2   0 -20 8.46290 2.09941  13
  -3   0 -20 13.5404  1.9027   3
   3   0  20 9.78481 2.53335   3
  -3   0 -20 12.7202  2.1793  13
  -4   0 -20 5.97217 1.62813  13
  -4   0 -20 5.59113 1.27715   3
   4   0  20 8.61223 1.89641   3
  -7  -1  20 2.02355 1.82437   5
   7  -1 -20 7.82195 1.26549   3
  -7  -1  20 7.06308 1.37993   3
  -7   1  20 7.20833 1.73871   3
  -7   1  20 7.12016 1.82487   5
   7   1 -20 5.75910 1.51912   3
  -6  -1  20 15.7087  2.8617   5
  -6  -1  20 19.1582  2.3714   3
   6  -1 -20 19.5235  2.0901   3
  -6   1  20 18.6795  2.8286   5
  -5  -1  20 10.7870  2.8578   5
   5  -1 -20 7.26617 1.80423   3
  -5  -1  20 9.38623 2.22349   3
  -5   1  20 9.25399 2.60827   5
  -4  -1  20 3.80135 2.56986   5
  -4  -1  20 3.65060 2.11532   3
   4  -1 -20 3.79832 1.82419   3
  -4   1  20 4.74425 1.25839   4
  -3  -1  20 14.1247  3.3195   5
   3  -1 -20 19.4366  2.5239   3
  -3  -1  20 13.8301  2.8473   3
  -3   1  20 20.0601  1.9504   4
   3   1 -20 15.7523  1.5691   4
   2  -1 -20 2.81970 1.89886   3
  -2  -1  20 1.54131 2.25100   3
   2   1 -20 4.15040 1.13041   4
  -2   1  20 3.33546 1.41282   4
   2   1 -20 3.74524 1.77671  13
  -1  -1  20 3.31572 2.44471   3
   1  -1 -20 -1.1016  1.6592   3
   1   1 -20 -0.9197  1.4484  13
   1   1 -20 1.91748 1.02778   4
  -1   1  20 -0.9556  1.2599   4
   0  -1 -20 70.5647  4.8275   3
   0  -1 -20 63.9048  5.3712  13
   0  -1  20 66.5090  5.4448   3
   0   1 -20 67.0111  3.5523   4
   0   1 -20 71.6991  5.4475  13
   0   1  20 70.4770  4.0805   4
  -1  -1 -20 22.0251  2.6720   3
  -1  -1 -20 28.8313  3.3383  13
   1  -1  20 27.3972  3.4141   3
   1   1  20 23.6135  2.1065   4
  -1   1 -20 19.5573  2.8800  13
   2  -1  20 22.8979  3.1067   3
  -2  -1 -20 19.8706  2.8893  13
  -2  -1 -20 22.4537  2.3206   3
  -2   1 -20 18.6246  2.7276  13
  -3  -1 -20 4.02458 1.65590  13
  -3  -1 -20 8.15434 1.42944   3
   3  -1  20 6.21840 1.89680   3
  -3   1 -20 6.84401 1.85022   3
  -3   1 -20 7.46373 1.85739  13
  -4  -1 -20 2.19061 1.29337  13
   4  -1  20 4.61069 1.45287   3
  -4   1 -20 5.45104 1.37939   3
  -4   1 -20 1.42130 1.35299  13
  -6  -2  20 10.7903  2.4725   5
  -6   2  20 10.5396  2.2167   5
  -5  -2  20 48.7624  3.2499   3
   5  -2 -20 50.4389  3.0416   3
  -5  -2  20 36.9310  4.4180   5
  -5   2  20 45.7447  2.9134   4
   5   2 -20 46.9423  2.7473   4
  -4  -2  20 25.7494  2.6487   3
   4  -2 -20 23.9121  2.2566   3
  -4  -2  20 23.2413  3.6480   5
  -4   2  20 26.0815  2.3042   4
   4   2 -20 23.5602  1.9792   4
  -3  -2  20 50.7621  4.0727   3
  -3  -2  20 58.2928  5.4969   5
   3  -2 -20 53.8160  3.5920   3
   3   2 -20 48.7565  4.1692  13
   3   2 -20 52.0440  3.2141   4
  -3   2  20 45.9237  3.4083   4
  -2  -2  20 28.7761  4.1820   5
  -2  -2  20 33.7463  3.3081   3
   2  -2 -20 31.1408  2.7193   3
   2   2 -20 29.3149  3.2033  13
   2   2 -20 31.0572  2.3948   4
  -2   2  20 31.1919  2.7453   4
   1  -2 -20 4.59561 1.65445   3
  -1  -2  20 6.07817 2.08873   3
   1   2 -20 2.44282 1.19141   4
   1   2 -20 4.54472 1.72547  13
  -1   2  20 2.79162 1.51709   4
   0  -2 -20 2.02983 1.34766   3
   0  -2  20 0.84885 1.92740   3
   0   2  20 3.71880 1.52991   4
   0   2 -20 1.10057 1.09242   4
   0   2 -20 1.94582 1.60005  13
  -1  -2 -20 2.65102 1.70476  13
  -1  -2 -20 0.56996 1.09311   3
   1  -2  20 1.10638 1.75627   3
  -1   2 -20 1.11286 0.92878   4
   1   2  20 2.95378 1.35043   4
  -1   2 -20 0.47071 1.45172  13
  -2  -2 -20 0.74718 1.49164  13
   2  -2  20 1.67999 1.45120   3
  -2   2 -20 -0.8477  1.3453  13
   2   2  20 0.33677 1.17933   4
  -3  -2 -20 0.31568 1.32291  13
  -3   2 -20 1.97406 1.46282  13
  -4  -2 -20 0.55188 1.06013  13
  -6  -3  20 9.17908 2.23811   5
   6   3 -20 13.6219  1.1263   4
  -6   3  20 12.7387  1.2579   4
  -5  -3  20 0.79453 1.97074   5
  -5   3  20 0.27918 1.00156   4
   5   3 -20 -0.9838  0.8990   4
  -4  -3  20 21.9588  3.3517   5
  -4   3  20 21.7005  2.1013   4
   4   3 -20 20.5332  2.2691  13
   4   3 -20 18.5896  1.7883   4
  -3  -3  20 3.67824 2.50190   5
   3   3 -20 5.26718 1.54698  13
   3   3 -20 3.98444 1.25335   4
  -3   3  20 3.44737 1.42806   4
  -2  -3  20 -3.3723  2.0413   5
  -2   3  20 2.48702 1.47714   4
   2   3 -20 0.70088 1.13660   4
   2   3 -20 0.10721 1.29057  13
  -1  -3  20 10.1225  2.8553   5
  -1   3  20 6.98382 1.70516   4
   1   3 -20 10.9341  1.5435   4
   1   3 -20 8.41654 1.89649  13
   0   3 -20 9.96478 1.95396  13
   0   3 -20 9.03598 1.44456   4
   0   3  20 8.28141 1.70333   4
  -1   3 -20 8.84319 1.27425   4
  -1   3 -20 6.72351 1.78271  13
   1   3  20 9.23362 1.69556   4
  -2  -3 -20 1.56213 1.33093  13
  -2   3 -20 4.16739 1.57018  13
  -2   3 -20 4.57471 0.92548   4
   2   3  20 2.97374 1.22745   4
  -3  -3 -20 4.33318 1.32248  13
   3   3  20 7.89526 1.15088   4
  -3   3 -20 3.63266 1.36802  13
  -5  -4  20 -0.2973  1.4425   5
  -5   4  20 0.25098 0.88870   4
   5   4 -20 0.02367 0.80476   4
  -4  -4  20 8.92226 2.20000   5
   4   4 -20 10.4223  1.3115   4
  -4   4  20 6.62102 1.35395   4
   4   4 -20 9.46248 1.47689  13
  -3  -4  20 4.92110 2.09189   5
  -3   4  20 5.13573 1.39118   4
   3   4 -20 6.96881 1.51056  13
   3   4 -20 9.40206 1.38444   4
  -2  -4  20 9.36609 2.46727   5
   2   4 -20 19.1191  2.2458  13
   2   4 -20 16.2958  1.6579   4
  -2   4  20 15.8164  1.8867   4
  -1  -4  20 6.51940 2.20989   5
   1   4 -20 8.54011 1.65321  13
   1   4 -20 8.48115 1.34855   4
  -1   4  20 8.31518 1.62599   4
   0   4  20 2.58940 1.31042   4
   0   4 -20 1.40911 1.26167  13
   0   4 -20 1.89574 1.05340   4
   1   4  20 5.22243 1.27260   4
  -1   4 -20 2.75475 0.96798   4
  -1   4 -20 2.72865 1.39045  13
  -2   4 -20 2.10674 1.18488  13
   3   5 -20 3.20977 1.11376  13
   2   5 -20 -0.9312  0.8926  13
   1   5 -20 2.22211 1.09225  13
   7   0 -21 4.03560 1.10195   3
  -6   0  21 6.91859 2.09483   5
   6   0 -21 4.23590 1.43558   3
  -6   0  21 7.25582 1.79370   3
   5   0 -21 33.4999  2.8742   3
  -5   0  21 25.8184  3.3976   5
  -5   0  21 33.1683  3.2199   3
   4   0 -21 14.5806  2.3009   3
  -4   0  21 14.7253  2.6862   3
  -4   0  21 14.8805  2.9495   5
  -3   0  21 -0.1263  2.2159   3
   3   0 -21 1.00044 1.76091   3
  -2   0  21 0.46483 2.35599   3
   2   0 -21 0.03043 1.81242   3
  -1   0  21 -1.3569  2.3493   3
   1   0 -21 1.73935 1.81821   3
   1   0 -21 0.35793 1.51914  13
   0   0 -21 2.33779 1.62017  13
   0   0 -21 -0.0715  1.6980   3
   0   0  21 2.23868 2.48266   3
  -1   0 -21 2.88915 1.78603   3
   1   0  21 2.32050 2.34510   3
  -1   0 -21 1.31033 1.49925  13
  -2   0 -21 6.23232 1.78443  13
   2   0  21 8.78843 2.46000   3
  -2   0 -21 7.71439 1.73725   3
  -3   0 -21 -0.0089  1.1080   3
   3   0  21 2.68218 1.67998   3
  -3   0 -21 1.01266 1.24591  13
  -6  -1  21 1.78064 1.37877   3
   6  -1 -21 1.80893 1.10576   3
  -6  -1  21 2.41409 1.85701   5
  -6   1  21 1.66978 1.67584   5
  -6   1  21 2.68428 1.72780   3
   6   1 -21 2.87716 1.48762   3
  -5  -1  21 4.22108 2.20426   5
  -5  -1  21 6.60787 1.87689   3
   5  -1 -21 6.70541 1.56100   3
  -5   1  21 4.06684 2.06518   5
   4  -1 -21 9.91997 1.85828   3
  -4  -1  21 5.37553 2.47707   5
  -4  -1  21 11.4269  2.2837   3
  -3  -1  21 14.1673  3.1074   5
   3  -1 -21 17.5206  2.3236   3
  -3  -1  21 20.9994  2.8094   3
   2  -1 -21 5.55785 1.85097   3
  -2  -1  21 7.60019 2.47602   3
   2   1 -21 6.99373 1.85589  13
  -1  -1  21 12.1051  2.6002   3
   1  -1 -21 10.8539  2.0023   3
  -1   1  21 13.0787  1.5305   4
   1   1 -21 12.7792  2.2475  13
   0  -1  21 3.53048 2.20162   3
   0  -1 -21 3.39437 1.66607   3
   0  -1 -21 3.30786 1.66919  13
   0   1 -21 1.33828 1.48878  13
   1  -1  21 4.16355 2.16048   3
  -1  -1 -21 6.09227 1.63795   3
  -1  -1 -21 8.29301 1.96063  13
  -1   1 -21 3.52178 1.58387  13
  -2  -1 -21 0.84948 1.39030  13
   2  -1  21 0.21242 1.69609   3
  -2  -1 -21 1.27497 1.06726   3
  -2   1 -21 -1.0102  1.5143   3
  -2   1 -21 1.92513 1.35221  13
  -3  -1 -21 16.1215  2.1542  13
   3  -1  21 16.6148  1.9296   3
  -3   1 -21 15.1049  2.1198  13
  -3   1 -21 21.5556  2.0060   3
  -6  -2  21 12.7050  2.3380   5
  -5  -2  21 40.7528  4.1865   5
  -4  -2  21 20.2891  2.1761   3
  -4  -2  21 21.2504  3.3162   5
  -4   2  21 22.4694  1.8842   4
   4   2 -21 24.4808  1.7147   4
   3  -2 -21 13.1077  1.5959   3
  -3  -2  21 17.3136  2.0970   3
  -3  -2  21 9.10471 2.72424   5
  -3   2  21 14.0688  1.6888   4
   3   2 -21 13.7045  2.0538  13
   3   2 -21 12.6979  1.3759   4
  -2  -2  21 3.00833 1.69167   3
   2  -2 -21 2.78214 1.26923   3
  -2   2  21 3.48715 1.32523   4
   2   2 -21 3.59779 1.54403  13
   2   2 -21 4.11508 1.09524   4
   1  -2 -21 23.7477  2.1247   3
  -1  -2  21 34.6548  2.9431   3
  -1   2  21 31.3027  2.4065   4
   1   2 -21 26.5381  3.0092  13
   1   2 -21 28.1098  2.0207   4
   0  -2  21 5.57086 1.81757   3
   0   2 -21 7.48531 1.80200  13
   0   2  21 6.15277 1.37957   4
   0   2 -21 7.22089 1.01438   4
  -1  -2 -21 2.91372 1.52971  13
   1  -2  21 -0.0817  1.3757   3
  -1   2 -21 2.13919 1.39695  13
   1   2  21 2.78017 1.16388   4
  -2  -2 -21 8.26543 1.75134  13
  -2   2 -21 8.12772 1.67338  13
  -3  -2 -21 2.91462 1.19784  13
  -3   2 -21 0.87158 1.18415  13
  -5  -3  21 5.53480 1.95954   5
   5   3 -21 4.78094 0.80442   4
  -5   3  21 4.94110 0.99436   4
  -4  -3  21 6.73535 2.21708   5
   4   3 -21 9.99732 1.15627   4
  -4   3  21 7.45045 1.29385   4
  -3  -3  21 9.46414 2.43902   5
   3   3 -21 9.18736 1.68043  13
  -3   3  21 9.77172 1.48348   4
   3   3 -21 9.83584 1.28870   4
  -2  -3  21 7.13902 2.29541   5
   2   3 -21 3.05072 1.10629   4
   2   3 -21 4.45790 1.45128  13
  -2   3  21 3.57933 1.24236   4
   1   3 -21 8.85023 1.76614  13
   1   3 -21 9.12900 1.28794   4
  -1   3  21 9.86236 1.52880   4
   0   3  21 32.7191  2.4414   4
   0   3 -21 30.9828  3.0362  13
   0   3 -21 28.6610  2.0342   4
   1   3  21 8.95422 1.31702   4
  -1   3 -21 4.11413 1.42525  13
  -2   3 -21 4.65727 1.39763  13
  -3  -4  21 8.05034 1.94842   5
   3   4 -21 5.81358 1.03259   4
   3   4 -21 1.81326 1.07122  13
  -3   4  21 7.48728 1.19370   4
  -2  -4  21 0.35331 1.69076   5
  -2   4  21 -0.8156  0.9585   4
   2   4 -21 -0.8527  0.8797   4
   2   4 -21 0.32484 1.02194  13
   1   4 -21 7.20808 1.08245   4
   1   4 -21 4.85349 1.34605  13
  -1   4  21 4.51269 1.20492   4
   0   4  21 2.49913 1.10010   4
   0   4 -21 0.88584 0.77681   4
   0   4 -21 1.04420 1.13694  13
  -6   0  22 10.7839  1.6490   3
   6   0 -22 7.34956 1.24738   3
  -5   0  22 2.41671 1.65989   3
   5   0 -22 4.33459 1.38149   3
  -5   0  22 0.61839 1.80565   5
   4   0 -22 1.47342 1.42604   3
  -4   0  22 2.42244 1.84369   3
   3   0 -22 13.7911  2.1492   3
  -3   0  22 13.6374  2.5285   3
   2   0 -22 3.91782 1.77681   3
  -2   0  22 8.78552 2.47351   3
   1   0 -22 1.62586 1.39765  13
  -1   0  22 0.94775 2.13321   3
   1   0 -22 0.94009 1.58326   3
   0   0 -22 2.88437 1.60749   3
   0   0  22 1.58951 2.08610   3
   0   0 -22 1.90861 1.49105  13
  -1   0 -22 0.19372 1.33620   3
  -1   0 -22 2.90869 1.48257  13
   1   0  22 3.08811 2.03648   3
  -2   0 -22 43.7800  3.4111  13
   2   0  22 34.5043  3.2220   3
  -2   0 -22 40.3790  2.6855   3
  -5  -1  22 34.5623  2.6520   3
  -5  -1  22 28.3135  3.2696   5
   5   1 -22 33.1630  2.7632   3
   4  -1 -22 17.1332  1.9172   3
  -4  -1  22 18.1000  2.3299   3
  -4  -1  22 15.5521  2.7709   5
  -3  -1  22 29.3584  3.1039   3
   3  -1 -22 33.3789  2.6979   3
   2  -1 -22 6.06449 1.58378   3
  -2  -1  22 5.08987 1.85729   3
   2   1 -22 4.21691 1.51574  13
   1  -1 -22 1.46066 1.40883   3
  -1  -1  22 -1.4049  1.7660   3
   1   1 -22 0.38580 1.31728  13
   0  -1 -22 1.67374 1.27099   3
   0  -1  22 5.03007 1.88868   3
   0   1 -22 -0.4316  1.2065  13
  -1  -1 -22 4.83206 1.51231  13
   1  -1  22 3.95612 1.71714   3
  -1  -1 -22 4.71454 1.16745   3
  -1   1 -22 4.14870 1.48377  13
  -1   1 -22 -0.0992  1.4628   3
   2  -1  22 4.91384 1.34012   3
  -2  -1 -22 1.86128 1.28092  13
  -2   1 -22 2.96439 1.26816   3
  -2   1 -22 0.40158 1.09376  13
  -5  -2  22 0.48077 1.60862   5
  -4  -2  22 15.0598  2.6106   5
  -3  -2  22 -2.2881  1.8236   5
  -2   2  22 4.53448 1.12778   4
   2   2 -22 3.22268 1.37199  13
  -1   2  22 1.48996 0.96006   4
   1   2 -22 1.88627 1.26921  13
   0   2 -22 -1.2321  1.0904  13
  -1   2 -22 1.68293 1.17276  13
  -2   2 -22 8.95690 1.52391  13
  -3  -3  22 6.28708 1.93787   5
  -3   3  22 5.68023 1.04751   4
   3   3 -22 6.60247 1.33103  13
   3   3 -22 7.81379 0.92531   4
  -2   3  22 7.27996 1.14004   4
   2   3 -22 7.26371 1.47120  13
   2   3 -22 7.96281 0.97052   4
  -1   3  22 3.45237 1.00054   4
   1   3 -22 2.32046 1.20701  13
   1   3 -22 2.56583 0.72916   4
   0   3  22 1.29992 0.85609   4
   0   3 -22 0.57468 1.00588  13
  -1   3 -22 6.21138 1.31491  13
   5   0 -23 4.83720 1.11442   3
  -5   0  23 0.98920 1.22661   3
  -4   0  23 34.9621  2.9456   3
   4   0 -23 28.7251  2.4524   3
  -3   0  23 14.1360  2.3026   3
   3   0 -23 14.8968  1.8410   3
  -2   0  23 5.03175 1.91267   3
   2   0 -23 9.20730 1.59071   3
   1   0 -23 -0.4765  1.2723   3
  -1   0  23 -1.3573  1.7039   3
   0   0 -23 1.42059 1.21978   3
   0   0 -23 1.83925 1.22703  13
   0   0  23 2.03209 1.69403   3
   1   0  23 1.07518 1.49507   3
  -1   0 -23 0.85371 1.11179  13
  -1   0 -23 1.19502 0.97912   3
  -4  -1  23 5.68445 1.35598   3
   4   1 -23 4.35338 1.48639   3
   3  -1 -23 6.15399 1.15656   3
  -3  -1  23 5.70095 1.56491   3
   3   1 -23 8.24720 1.67275   3
  -2  -1  23 11.4196  1.8954   3
   2  -1 -23 15.1218  1.5736   3
   2   1 -23 14.6729  1.9842   3
   1  -1 -23 -0.1190  0.9658   3
  -1  -1  23 1.95868 1.51674   3
   1   1 -23 1.38834 1.42299   3
   1   1 -23 0.82752 1.17663  13
   0  -1  23 3.16650 1.42599   3
   0   1 -23 3.75344 1.46805   3
   0   1 -23 1.90759 1.20337  13
   1  -1  23 7.22024 1.27710   3
  -1   1 -23 4.73919 1.27614  13
   2   2 -23 6.38490 1.36286  13
   1   2 -23 6.41366 1.36179  13
   0   2 -23 0.10415 0.96140  13
  -2   0  24 38.7098  2.9935   3
   0   0   0    0.00    0.00   0
;
_shelx_hkl_checksum               25901
_shelx_SHELXL_version_number      '2014/7'
_olex2_submission_special_instructions 'No special instructions were received'
