# Supplementary material for: Vlasouliolides A-D, four rare C17/C15 sesquiterpene lactone dimers with potential anti-inflammatory activity from Vladimiria souliei
Source: Sci Rep. 2017 Mar 3;7:43837. doi: 10.1038/srep43837 (PMC5335558; doi:10.1038/srep43837)
Supplement: Supplementary Dataset 1 [file srep43837-s2.zip › cif/Compound 4.cif]

data_dm15940
_audit_creation_date              2015-12-29
_audit_creation_method
;
Olex2 1.2
(compiled 2014.07.22 svn.r2960 for OlexSys, GUI svn.r4862)
;
_shelxl_version_number            2014-3
_publ_contact_author_address      ?
_publ_contact_author_email        ?
_publ_contact_author_name         ''
_publ_contact_author_phone        ?
_publ_section_references
;
Dolomanov, O.V., Bourhis, L.J., Gildea, R.J, Howard, J.A.K. & Puschmann, H.
 (2009), J. Appl. Cryst. 42, 339-341.

Sheldrick, G.M. (2008). Acta Cryst. A64, 112-122.
;
_chemical_name_common             ?
_chemical_name_systematic
;
 ?
;
_chemical_formula_moiety          'C32 H42 O5'
_chemical_formula_sum             'C32 H42 O5'
_chemical_formula_weight          506.65
_chemical_absolute_configuration  rmad
_chemical_melting_point           ?
loop_
  _atom_type_symbol
  _atom_type_description
  _atom_type_scat_dispersion_real
  _atom_type_scat_dispersion_imag
  _atom_type_scat_source
 'C' 'C' 0.0181 0.0091 'International Tables Vol C Tables 4.2.6.8 and 6.1.1.4'
 'H' 'H' 0.0000 0.0000 'International Tables Vol C Tables 4.2.6.8 and 6.1.1.4'
 'O' 'O' 0.0492 0.0322 'International Tables Vol C Tables 4.2.6.8 and 6.1.1.4'

_shelx_space_group_comment
;
The symmetry employed for this shelxl refinement is uniquely defined
by the following loop, which should always be used as a source of
symmetry information in preference to the above space-group names.
They are only intended as comments.
;
_space_group_crystal_system       'orthorhombic'
_space_group_IT_number            18
_space_group_name_H-M_alt         'P 21 21 2'
_space_group_name_Hall            'P 2 2ab'
loop_
  _space_group_symop_operation_xyz
 'x, y, z'
 'x+1/2, -y+1/2, -z'
 '-x+1/2, y+1/2, -z'
 '-x, -y, z'

_cell_length_a                    12.2212(5)
_cell_length_b                    32.2626(14)
_cell_length_c                    7.4721(3)
_cell_angle_alpha                 90
_cell_angle_beta                  90
_cell_angle_gamma                 90
_cell_volume                      2946.2(2)
_cell_formula_units_Z             4
_cell_measurement_reflns_used     6689
_cell_measurement_temperature     293
_cell_measurement_theta_max       56.903
_cell_measurement_theta_min       3.87
_shelx_estimated_absorpt_T_max    0.915
_shelx_estimated_absorpt_T_min    0.879
_exptl_absorpt_coefficient_mu     0.601
_exptl_absorpt_correction_T_max   0.7532
_exptl_absorpt_correction_T_min   0.6067
_exptl_absorpt_correction_type    multi-scan
_exptl_absorpt_process_details
;
SADABS-2008/1 (Bruker,2008) was used for absorption correction.
wR2(int) was 0.1037 before and 0.0591 after correction.
The Ratio of minimum to maximum transmission is 0.8055.
The \l/2 correction factor is 0.0015.
;
_exptl_crystal_colour             'colourless'
_exptl_crystal_density_diffrn     1.142
_exptl_crystal_density_meas       .
_exptl_crystal_density_method     ?
_exptl_crystal_description        'block'
_exptl_crystal_F_000              1096
_exptl_crystal_size_max           0.22
_exptl_crystal_size_mid           0.2
_exptl_crystal_size_min           0.15
_exptl_special_details
;
 ?
;
_exptl_transmission_factor_max    ?
_exptl_transmission_factor_min    ?
_diffrn_reflns_av_R_equivalents   0.0465
_diffrn_reflns_av_unetI/netI      0.0332
_diffrn_reflns_Laue_measured_fraction_full 0.998
_diffrn_reflns_Laue_measured_fraction_max 0.991
_diffrn_reflns_limit_h_max        14
_diffrn_reflns_limit_h_min        -14
_diffrn_reflns_limit_k_max        39
_diffrn_reflns_limit_k_min        -38
_diffrn_reflns_limit_l_max        9
_diffrn_reflns_limit_l_min        -8
_diffrn_reflns_number             26386
_diffrn_reflns_point_group_measured_fraction_full 0.989
_diffrn_reflns_point_group_measured_fraction_max 0.979
_diffrn_reflns_theta_full         67.679
_diffrn_reflns_theta_max          69.484
_diffrn_reflns_theta_min          2.739
_diffrn_ambient_temperature       293.15
_diffrn_detector_area_resol_mean  ?
_diffrn_measured_fraction_theta_full 0.998
_diffrn_measured_fraction_theta_max 0.991
_diffrn_measurement_device_type   'Bruker APEX-II CCD'
_diffrn_measurement_method        '\f and \w scans'
_diffrn_radiation_monochromator   'graphite'
_diffrn_radiation_type            CuK\a
_diffrn_radiation_wavelength      1.54178
_diffrn_source                    ?
_diffrn_standards_number          0
_reflns_Friedel_coverage          0.721
_reflns_Friedel_fraction_full     0.977
_reflns_Friedel_fraction_max      0.962
_reflns_number_gt                 4407
_reflns_number_total              5396
_reflns_special_details
;
 Reflections were merged by SHELXL according to the crystal
 class for the calculation of statistics and refinement.
 
 _reflns_Friedel_fraction is defined as the number of unique
 Friedel pairs measured divided by the number that would be
 possible theoretically, ignoring centric projections and
 systematic absences.
;
_reflns_threshold_expression      'I > 2\s(I)'
_computing_cell_refinement        'SAINT v7.68A (Bruker, 2009)'
_computing_data_collection        ?
_computing_data_reduction         'SAINT v7.68A (Bruker, 2009)'
_computing_molecular_graphics     'Olex2 (Dolomanov et al., 2009)'
_computing_publication_material   'Olex2 (Dolomanov et al., 2009)'
_computing_structure_refinement   'XL (Sheldrick, 2008)'
_computing_structure_solution     'ShelXS (Sheldrick, 2008)'
_refine_diff_density_max          0.120
_refine_diff_density_min          -0.170
_refine_diff_density_rms          0.038
_refine_ls_abs_structure_details
;
 Flack x determined using 1581 quotients [(I+)-(I-)]/[(I+)+(I-)]
 (Parsons, Flack and Wagner, Acta Cryst. B69 (2013) 249-259).
;
_refine_ls_abs_structure_Flack    0.14(11)
_refine_ls_extinction_coef        .
_refine_ls_extinction_method      none
_refine_ls_goodness_of_fit_ref    1.077
_refine_ls_hydrogen_treatment     constr
_refine_ls_matrix_type            full
_refine_ls_number_parameters      336
_refine_ls_number_reflns          5396
_refine_ls_number_restraints      0
_refine_ls_R_factor_all           0.0647
_refine_ls_R_factor_gt            0.0537
_refine_ls_restrained_S_all       1.077
_refine_ls_shift/su_max           0.003
_refine_ls_shift/su_mean          0.000
_refine_ls_structure_factor_coef  Fsqd
_refine_ls_weighting_details
'w=1/[\s^2^(Fo^2^)+(0.0598P)^2^+0.5467P] where P=(Fo^2^+2Fc^2^)/3'
_refine_ls_weighting_scheme       calc
_refine_ls_wR_factor_gt           0.1323
_refine_ls_wR_factor_ref          0.1396
_refine_special_details
;
 ?
;
_olex2_refinement_description
;
1. Fixed Uiso
 At 1.2 times of:
  All C(H) groups, All C(H,H) groups
 At 1.5 times of:
  All C(H,H,H) groups
2.a Ternary CH refined with riding coordinates:
 C5(H5), C6(H6), C7(H7), C1'(H1'), C5'(H5'), C6'(H6'), C7'(H7'), C11'(H11')
2.b Secondary CH2 refined with riding coordinates:
 C1(H1A,H1B), C2(H2A,H2B), C3(H3A,H3B), C8(H8A,H8B), C9(H9A,H9B), C13(H13A,
 H13B), C2'(H2'A,H2'B), C3'(H3'A,H3'B), C8'(H8'A,H8'B), C9'(H9'A,H9'B),
 C13'(H13C,H13D)
2.c X=CH2 refined with riding coordinates:
 C15(H15A,H15B), C14'(H14D,H14E), C15'(H15C,H15D)
2.d Idealised Me refined as rotating group:
 C14(H14A,H14B,H14C), C17(H17A,H17B,H17C)
;
_atom_sites_solution_hydrogens    geom
_atom_sites_solution_primary      direct
_atom_sites_solution_secondary    ?
loop_
  _atom_site_label
  _atom_site_type_symbol
  _atom_site_fract_x
  _atom_site_fract_y
  _atom_site_fract_z
  _atom_site_U_iso_or_equiv
  _atom_site_adp_type
  _atom_site_occupancy
  _atom_site_site_symmetry_order
  _atom_site_calc_flag
  _atom_site_refinement_flags_posn
  _atom_site_refinement_flags_adp
  _atom_site_refinement_flags_occupancy
  _atom_site_disorder_assembly
  _atom_site_disorder_group
 O1 O -0.16056(17) 0.23974(8) 0.4475(4) 0.0675(7) Uani 1 1 d . . . . .
 O2 O -0.06437(18) 0.18387(7) 0.3686(3) 0.0609(6) Uani 1 1 d . . . . .
 O3 O -0.1724(3) 0.18220(11) 0.7778(5) 0.0967(10) Uani 1 1 d . . . . .
 O4 O 0.0155(3) 0.27044(10) 0.1823(4) 0.0880(9) Uani 1 1 d . . . . .
 O5 O 0.0375(2) 0.33816(8) 0.2219(4) 0.0760(7) Uani 1 1 d . . . . .
 C1 C 0.1881(5) 0.06352(14) 0.4360(10) 0.116(2) Uani 1 1 d . . . . .
 H1A H 0.2626 0.0558 0.4657 0.140 Uiso 1 1 calc R . . . .
 H1B H 0.1404 0.0518 0.5265 0.140 Uiso 1 1 calc R . . . .
 C2 C 0.1588(6) 0.04509(17) 0.2561(12) 0.139(3) Uani 1 1 d . . . . .
 H2A H 0.1620 0.0151 0.2638 0.167 Uiso 1 1 calc R . . . .
 H2B H 0.2121 0.0539 0.1678 0.167 Uiso 1 1 calc R . . . .
 C3 C 0.0454(5) 0.05809(15) 0.1956(9) 0.1129(18) Uani 1 1 d . . . . .
 H3A H 0.0330 0.0485 0.0743 0.135 Uiso 1 1 calc R . . . .
 H3B H -0.0090 0.0452 0.2722 0.135 Uiso 1 1 calc R . . . .
 C4 C 0.0324(4) 0.10468(13) 0.2026(7) 0.0830(12) Uani 1 1 d . . . . .
 C5 C 0.0586(3) 0.12226(11) 0.3842(6) 0.0663(9) Uani 1 1 d . . . . .
 H5 H 0.0095 0.1086 0.4695 0.080 Uiso 1 1 calc R . . . .
 C6 C 0.0449(3) 0.16805(10) 0.4115(5) 0.0567(8) Uani 1 1 d . . . . .
 H6 H 0.0991 0.1827 0.3385 0.068 Uiso 1 1 calc R . . . .
 C7 C 0.0595(3) 0.18048(11) 0.6058(5) 0.0609(8) Uani 1 1 d . . . . .
 H7 H 0.0118 0.1624 0.6766 0.073 Uiso 1 1 calc R . . . .
 C8 C 0.1766(3) 0.17197(13) 0.6668(7) 0.0774(11) Uani 1 1 d . . . . .
 H8A H 0.1847 0.1785 0.7928 0.093 Uiso 1 1 calc R . . . .
 H8B H 0.2276 0.1889 0.5992 0.093 Uiso 1 1 calc R . . . .
 C9 C 0.1997(4) 0.12576(14) 0.6345(8) 0.0911(14) Uani 1 1 d . . . . .
 H9A H 0.1545 0.1096 0.7153 0.109 Uiso 1 1 calc R . . . .
 H9B H 0.2755 0.1202 0.6643 0.109 Uiso 1 1 calc R . . . .
 C10 C 0.1784(4) 0.11093(12) 0.4420(8) 0.0854(13) Uani 1 1 d . . . . .
 C11 C 0.0079(2) 0.22370(10) 0.6091(5) 0.0559(8) Uani 1 1 d . . . . .
 C12 C -0.0811(2) 0.21804(11) 0.4693(5) 0.0557(8) Uani 1 1 d . . . . .
 C13 C -0.0420(3) 0.23716(13) 0.7874(5) 0.0696(10) Uani 1 1 d . . . . .
 H13A H 0.0124 0.2332 0.8805 0.083 Uiso 1 1 calc R . . . .
 H13B H -0.0577 0.2666 0.7810 0.083 Uiso 1 1 calc R . . . .
 C14 C 0.2621(4) 0.13032(17) 0.3122(10) 0.1114(19) Uani 1 1 d . . . . .
 H14A H 0.3329 0.1184 0.3330 0.167 Uiso 1 1 calc GR . . . .
 H14B H 0.2654 0.1597 0.3317 0.167 Uiso 1 1 calc GR . . . .
 H14C H 0.2400 0.1249 0.1911 0.167 Uiso 1 1 calc GR . . . .
 C15 C 0.0001(5) 0.12667(17) 0.0648(7) 0.1026(16) Uani 1 1 d . . . . .
 H15A H -0.0079 0.1552 0.0756 0.123 Uiso 1 1 calc R . . . .
 H15B H -0.0147 0.1137 -0.0437 0.123 Uiso 1 1 calc R . . . .
 C16 C -0.1457(3) 0.21475(15) 0.8426(5) 0.0719(10) Uani 1 1 d . . . . .
 C17 C -0.2117(4) 0.23530(19) 0.9838(7) 0.1096(18) Uani 1 1 d . . . . .
 H17A H -0.1853 0.2271 1.0995 0.164 Uiso 1 1 calc GR . . . .
 H17B H -0.2870 0.2273 0.9716 0.164 Uiso 1 1 calc GR . . . .
 H17C H -0.2055 0.2648 0.9717 0.164 Uiso 1 1 calc GR . . . .
 C1' C 0.2374(4) 0.41472(12) 0.4226(7) 0.0819(12) Uani 1 1 d . . . . .
 H1' H 0.2977 0.3952 0.4416 0.098 Uiso 1 1 calc R . . . .
 C2' C 0.2814(5) 0.45250(16) 0.3174(10) 0.117(2) Uani 1 1 d . . . . .
 H2'A H 0.3012 0.4746 0.3991 0.140 Uiso 1 1 calc R . . . .
 H2'B H 0.3457 0.4448 0.2490 0.140 Uiso 1 1 calc R . . . .
 C3' C 0.1900(6) 0.46671(17) 0.1924(10) 0.132(2) Uani 1 1 d . . . . .
 H3'A H 0.1576 0.4923 0.2355 0.158 Uiso 1 1 calc R . . . .
 H3'B H 0.2182 0.4713 0.0727 0.158 Uiso 1 1 calc R . . . .
 C4' C 0.1069(5) 0.43235(14) 0.1922(7) 0.0902(14) Uani 1 1 d . . . . .
 C5' C 0.1563(3) 0.39550(12) 0.2874(6) 0.0693(10) Uani 1 1 d . . . . .
 H5' H 0.1997 0.3802 0.1991 0.083 Uiso 1 1 calc R . . . .
 C6' C 0.0749(3) 0.36538(11) 0.3665(5) 0.0631(9) Uani 1 1 d . . . . .
 H6' H 0.0122 0.3809 0.4132 0.076 Uiso 1 1 calc R . . . .
 C7' C 0.1167(3) 0.33620(10) 0.5117(5) 0.0561(8) Uani 1 1 d . . . . .
 H7' H 0.1932 0.3291 0.4866 0.067 Uiso 1 1 calc R . . . .
 C8' C 0.1087(3) 0.35418(12) 0.6983(5) 0.0690(10) Uani 1 1 d . . . . .
 H8'A H 0.1212 0.3322 0.7843 0.083 Uiso 1 1 calc R . . . .
 H8'B H 0.0349 0.3644 0.7165 0.083 Uiso 1 1 calc R . . . .
 C9' C 0.1892(4) 0.38941(13) 0.7360(6) 0.0818(12) Uani 1 1 d . . . . .
 H9'A H 0.1735 0.4008 0.8534 0.098 Uiso 1 1 calc R . . . .
 H9'B H 0.2627 0.3781 0.7391 0.098 Uiso 1 1 calc R . . . .
 C10' C 0.1855(4) 0.42407(13) 0.5999(7) 0.0836(13) Uani 1 1 d . . . . .
 C11' C 0.0454(3) 0.29797(10) 0.4816(5) 0.0562(8) Uani 1 1 d . . . . .
 H11' H -0.0256 0.3026 0.5393 0.067 Uiso 1 1 calc R . . . .
 C12' C 0.0294(3) 0.29901(13) 0.2805(6) 0.0671(9) Uani 1 1 d . . . . .
 C13' C 0.0918(2) 0.25695(10) 0.5483(5) 0.0579(8) Uani 1 1 d . . . . .
 H13C H 0.1402 0.2627 0.6482 0.069 Uiso 1 1 calc R . . . .
 H13D H 0.1361 0.2451 0.4535 0.069 Uiso 1 1 calc R . . . .
 C14' C 0.1361(6) 0.45946(15) 0.6395(9) 0.1144(19) Uani 1 1 d . . . . .
 H14D H 0.1321 0.4805 0.5546 0.137 Uiso 1 1 calc R . . . .
 H14E H 0.1055 0.4633 0.7523 0.137 Uiso 1 1 calc R . . . .
 C15' C 0.0078(6) 0.43440(19) 0.1232(9) 0.122(2) Uani 1 1 d . . . . .
 H15C H -0.0160 0.4587 0.0687 0.147 Uiso 1 1 calc R . . . .
 H15D H -0.0384 0.4115 0.1290 0.147 Uiso 1 1 calc R . . . .

loop_
  _atom_site_aniso_label
  _atom_site_aniso_U_11
  _atom_site_aniso_U_22
  _atom_site_aniso_U_33
  _atom_site_aniso_U_23
  _atom_site_aniso_U_13
  _atom_site_aniso_U_12
 O1 0.0333(10) 0.0863(16) 0.0830(17) -0.0080(14) -0.0039(11) 0.0045(11)
 O2 0.0415(11) 0.0662(13) 0.0750(15) -0.0053(12) -0.0103(11) 0.0006(10)
 O3 0.078(2) 0.114(2) 0.098(2) -0.011(2) 0.0112(17) -0.0395(18)
 O4 0.093(2) 0.097(2) 0.0745(18) -0.0189(16) -0.0024(16) -0.0249(17)
 O5 0.0800(18) 0.0801(17) 0.0680(15) 0.0020(14) -0.0143(14) -0.0073(14)
 C1 0.106(4) 0.071(3) 0.172(6) -0.005(4) -0.022(4) 0.023(3)
 C2 0.138(5) 0.072(3) 0.206(8) -0.025(4) -0.005(6) 0.024(3)
 C3 0.130(5) 0.074(3) 0.135(5) -0.021(3) -0.004(4) 0.001(3)
 C4 0.083(3) 0.070(2) 0.096(3) -0.011(2) 0.008(3) -0.002(2)
 C5 0.0533(19) 0.0591(19) 0.087(3) 0.0040(18) 0.0013(19) -0.0029(16)
 C6 0.0389(15) 0.0593(18) 0.072(2) 0.0038(16) -0.0001(15) 0.0001(13)
 C7 0.0482(17) 0.065(2) 0.070(2) 0.0075(17) -0.0099(16) -0.0054(16)
 C8 0.055(2) 0.082(3) 0.095(3) 0.005(2) -0.021(2) 0.0007(19)
 C9 0.067(3) 0.082(3) 0.124(4) 0.011(3) -0.027(3) 0.011(2)
 C10 0.064(2) 0.064(2) 0.128(4) 0.005(3) -0.005(3) 0.0102(18)
 C11 0.0364(15) 0.0650(19) 0.066(2) -0.0014(17) -0.0030(14) -0.0053(14)
 C12 0.0371(16) 0.0641(19) 0.066(2) 0.0017(17) -0.0008(14) -0.0036(14)
 C13 0.0528(19) 0.084(2) 0.072(2) -0.008(2) -0.0013(17) -0.0137(18)
 C14 0.063(3) 0.104(4) 0.167(6) -0.005(4) 0.018(3) 0.010(3)
 C15 0.128(4) 0.101(3) 0.079(3) -0.014(3) 0.005(3) 0.001(3)
 C16 0.053(2) 0.104(3) 0.058(2) -0.002(2) -0.0048(16) -0.014(2)
 C17 0.065(2) 0.181(5) 0.083(3) -0.022(4) 0.013(2) -0.022(3)
 C1' 0.074(3) 0.067(2) 0.104(3) -0.007(2) 0.008(2) -0.0104(19)
 C2' 0.121(4) 0.084(3) 0.146(5) -0.003(3) 0.026(4) -0.028(3)
 C3' 0.189(7) 0.081(3) 0.126(5) 0.020(3) 0.002(5) -0.021(4)
 C4' 0.114(4) 0.071(3) 0.087(3) 0.008(2) 0.022(3) 0.014(3)
 C5' 0.068(2) 0.062(2) 0.077(2) -0.0013(19) 0.012(2) 0.0023(18)
 C6' 0.0577(19) 0.0628(19) 0.069(2) -0.0012(17) -0.0002(17) 0.0037(16)
 C7' 0.0481(17) 0.0580(18) 0.062(2) -0.0005(16) 0.0003(15) 0.0005(14)
 C8' 0.069(2) 0.071(2) 0.067(2) -0.0060(19) -0.0024(18) 0.0009(19)
 C9' 0.089(3) 0.081(3) 0.076(3) -0.014(2) -0.010(2) -0.007(2)
 C10' 0.091(3) 0.067(2) 0.094(3) -0.016(2) -0.005(3) -0.011(2)
 C11' 0.0413(15) 0.0671(19) 0.0602(19) -0.0043(16) 0.0001(15) -0.0005(15)
 C12' 0.0487(19) 0.078(2) 0.075(2) -0.011(2) -0.0044(17) -0.0056(17)
 C13' 0.0368(14) 0.0648(19) 0.072(2) -0.0045(17) -0.0023(15) -0.0057(14)
 C14' 0.145(5) 0.077(3) 0.121(4) -0.020(3) 0.008(4) 0.003(3)
 C15' 0.122(5) 0.113(4) 0.132(5) 0.035(4) 0.006(4) 0.042(4)

_geom_special_details
;
 All esds (except the esd in the dihedral angle between two l.s. planes)
 are estimated using the full covariance matrix.  The cell esds are taken
 into account individually in the estimation of esds in distances, angles
 and torsion angles; correlations between esds in cell parameters are only
 used when they are defined by crystal symmetry.  An approximate (isotropic)
 treatment of cell esds is used for estimating esds involving l.s. planes.
;
loop_
  _geom_bond_atom_site_label_1
  _geom_bond_atom_site_label_2
  _geom_bond_distance
  _geom_bond_site_symmetry_2
  _geom_bond_publ_flag
 O1 C12 1.208(4) . ?
 O2 C6 1.466(4) . ?
 O2 C12 1.350(4) . ?
 O3 C16 1.202(5) . ?
 O4 C12' 1.190(4) . ?
 O5 C6' 1.465(4) . ?
 O5 C12' 1.340(5) . ?
 C1 H1A 0.9700 . ?
 C1 H1B 0.9700 . ?
 C1 C2 1.513(10) . ?
 C1 C10 1.535(6) . ?
 C2 H2A 0.9700 . ?
 C2 H2B 0.9700 . ?
 C2 C3 1.518(9) . ?
 C3 H3A 0.9700 . ?
 C3 H3B 0.9700 . ?
 C3 C4 1.513(6) . ?
 C4 C5 1.505(6) . ?
 C4 C15 1.311(7) . ?
 C5 H5 0.9800 . ?
 C5 C6 1.501(5) . ?
 C5 C10 1.570(5) . ?
 C6 H6 0.9800 . ?
 C6 C7 1.517(5) . ?
 C7 H7 0.9800 . ?
 C7 C8 1.527(5) . ?
 C7 C11 1.531(5) . ?
 C8 H8A 0.9700 . ?
 C8 H8B 0.9700 . ?
 C8 C9 1.536(6) . ?
 C9 H9A 0.9700 . ?
 C9 H9B 0.9700 . ?
 C9 C10 1.538(8) . ?
 C10 C14 1.542(7) . ?
 C11 C12 1.519(5) . ?
 C11 C13 1.528(5) . ?
 C11 C13' 1.552(4) . ?
 C13 H13A 0.9700 . ?
 C13 H13B 0.9700 . ?
 C13 C16 1.517(5) . ?
 C14 H14A 0.9600 . ?
 C14 H14B 0.9600 . ?
 C14 H14C 0.9600 . ?
 C15 H15A 0.9300 . ?
 C15 H15B 0.9300 . ?
 C16 C17 1.485(6) . ?
 C17 H17A 0.9600 . ?
 C17 H17B 0.9600 . ?
 C17 H17C 0.9600 . ?
 C1' H1' 0.9800 . ?
 C1' C2' 1.547(7) . ?
 C1' C5' 1.545(6) . ?
 C1' C10' 1.500(7) . ?
 C2' H2'A 0.9700 . ?
 C2' H2'B 0.9700 . ?
 C2' C3' 1.526(9) . ?
 C3' H3'A 0.9700 . ?
 C3' H3'B 0.9700 . ?
 C3' C4' 1.503(8) . ?
 C4' C5' 1.511(6) . ?
 C4' C15' 1.319(8) . ?
 C5' H5' 0.9800 . ?
 C5' C6' 1.511(5) . ?
 C6' H6' 0.9800 . ?
 C6' C7' 1.525(5) . ?
 C7' H7' 0.9800 . ?
 C7' C8' 1.513(5) . ?
 C7' C11' 1.527(5) . ?
 C8' H8'A 0.9700 . ?
 C8' H8'B 0.9700 . ?
 C8' C9' 1.529(6) . ?
 C9' H9'A 0.9700 . ?
 C9' H9'B 0.9700 . ?
 C9' C10' 1.512(7) . ?
 C10' C14' 1.325(6) . ?
 C11' H11' 0.9800 . ?
 C11' C12' 1.516(5) . ?
 C11' C13' 1.523(5) . ?
 C13' H13C 0.9700 . ?
 C13' H13D 0.9700 . ?
 C14' H14D 0.9300 . ?
 C14' H14E 0.9300 . ?
 C15' H15C 0.9300 . ?
 C15' H15D 0.9300 . ?

loop_
  _geom_angle_atom_site_label_1
  _geom_angle_atom_site_label_2
  _geom_angle_atom_site_label_3
  _geom_angle
  _geom_angle_site_symmetry_1
  _geom_angle_site_symmetry_3
  _geom_angle_publ_flag
 C12 O2 C6 107.5(2) . . ?
 C12' O5 C6' 110.3(3) . . ?
 H1A C1 H1B 107.7 . . ?
 C2 C1 H1A 108.9 . . ?
 C2 C1 H1B 108.9 . . ?
 C2 C1 C10 113.5(5) . . ?
 C10 C1 H1A 108.9 . . ?
 C10 C1 H1B 108.9 . . ?
 C1 C2 H2A 109.3 . . ?
 C1 C2 H2B 109.3 . . ?
 C1 C2 C3 111.8(5) . . ?
 H2A C2 H2B 107.9 . . ?
 C3 C2 H2A 109.3 . . ?
 C3 C2 H2B 109.3 . . ?
 C2 C3 H3A 109.4 . . ?
 C2 C3 H3B 109.4 . . ?
 H3A C3 H3B 108.0 . . ?
 C4 C3 C2 111.1(5) . . ?
 C4 C3 H3A 109.4 . . ?
 C4 C3 H3B 109.4 . . ?
 C5 C4 C3 112.5(4) . . ?
 C15 C4 C3 122.9(5) . . ?
 C15 C4 C5 124.6(4) . . ?
 C4 C5 H5 106.7 . . ?
 C4 C5 C10 111.0(4) . . ?
 C6 C5 C4 118.0(3) . . ?
 C6 C5 H5 106.7 . . ?
 C6 C5 C10 107.2(3) . . ?
 C10 C5 H5 106.7 . . ?
 O2 C6 C5 114.5(3) . . ?
 O2 C6 H6 109.0 . . ?
 O2 C6 C7 103.0(3) . . ?
 C5 C6 H6 109.0 . . ?
 C5 C6 C7 112.2(3) . . ?
 C7 C6 H6 109.0 . . ?
 C6 C7 H7 106.8 . . ?
 C6 C7 C8 110.4(3) . . ?
 C6 C7 C11 102.0(3) . . ?
 C8 C7 H7 106.8 . . ?
 C8 C7 C11 123.0(3) . . ?
 C11 C7 H7 106.8 . . ?
 C7 C8 H8A 110.2 . . ?
 C7 C8 H8B 110.2 . . ?
 C7 C8 C9 107.4(3) . . ?
 H8A C8 H8B 108.5 . . ?
 C9 C8 H8A 110.2 . . ?
 C9 C8 H8B 110.2 . . ?
 C8 C9 H9A 108.6 . . ?
 C8 C9 H9B 108.6 . . ?
 C8 C9 C10 114.7(4) . . ?
 H9A C9 H9B 107.6 . . ?
 C10 C9 H9A 108.6 . . ?
 C10 C9 H9B 108.6 . . ?
 C1 C10 C5 107.2(4) . . ?
 C1 C10 C9 108.9(5) . . ?
 C1 C10 C14 109.5(4) . . ?
 C9 C10 C5 110.1(4) . . ?
 C9 C10 C14 110.5(4) . . ?
 C14 C10 C5 110.6(4) . . ?
 C7 C11 C13' 110.7(3) . . ?
 C12 C11 C7 100.0(3) . . ?
 C12 C11 C13 110.4(3) . . ?
 C12 C11 C13' 110.8(3) . . ?
 C13 C11 C7 115.9(3) . . ?
 C13 C11 C13' 108.8(3) . . ?
 O1 C12 O2 121.3(3) . . ?
 O1 C12 C11 126.8(3) . . ?
 O2 C12 C11 111.9(3) . . ?
 C11 C13 H13A 108.3 . . ?
 C11 C13 H13B 108.3 . . ?
 H13A C13 H13B 107.4 . . ?
 C16 C13 C11 115.8(3) . . ?
 C16 C13 H13A 108.3 . . ?
 C16 C13 H13B 108.3 . . ?
 C10 C14 H14A 109.5 . . ?
 C10 C14 H14B 109.5 . . ?
 C10 C14 H14C 109.5 . . ?
 H14A C14 H14B 109.5 . . ?
 H14A C14 H14C 109.5 . . ?
 H14B C14 H14C 109.5 . . ?
 C4 C15 H15A 120.0 . . ?
 C4 C15 H15B 120.0 . . ?
 H15A C15 H15B 120.0 . . ?
 O3 C16 C13 122.3(4) . . ?
 O3 C16 C17 121.9(4) . . ?
 C17 C16 C13 115.8(4) . . ?
 C16 C17 H17A 109.5 . . ?
 C16 C17 H17B 109.5 . . ?
 C16 C17 H17C 109.5 . . ?
 H17A C17 H17B 109.5 . . ?
 H17A C17 H17C 109.5 . . ?
 H17B C17 H17C 109.5 . . ?
 C2' C1' H1' 108.6 . . ?
 C5' C1' H1' 108.6 . . ?
 C5' C1' C2' 102.0(4) . . ?
 C10' C1' H1' 108.6 . . ?
 C10' C1' C2' 116.0(4) . . ?
 C10' C1' C5' 112.8(4) . . ?
 C1' C2' H2'A 110.3 . . ?
 C1' C2' H2'B 110.3 . . ?
 H2'A C2' H2'B 108.6 . . ?
 C3' C2' C1' 107.0(5) . . ?
 C3' C2' H2'A 110.3 . . ?
 C3' C2' H2'B 110.3 . . ?
 C2' C3' H3'A 110.6 . . ?
 C2' C3' H3'B 110.6 . . ?
 H3'A C3' H3'B 108.7 . . ?
 C4' C3' C2' 105.9(5) . . ?
 C4' C3' H3'A 110.6 . . ?
 C4' C3' H3'B 110.6 . . ?
 C3' C4' C5' 108.0(5) . . ?
 C15' C4' C3' 125.8(5) . . ?
 C15' C4' C5' 126.2(5) . . ?
 C1' C5' H5' 107.2 . . ?
 C4' C5' C1' 104.4(4) . . ?
 C4' C5' H5' 107.2 . . ?
 C6' C5' C1' 115.1(3) . . ?
 C6' C5' C4' 115.3(4) . . ?
 C6' C5' H5' 107.2 . . ?
 O5 C6' C5' 107.6(3) . . ?
 O5 C6' H6' 109.0 . . ?
 O5 C6' C7' 105.0(3) . . ?
 C5' C6' H6' 109.0 . . ?
 C5' C6' C7' 117.1(3) . . ?
 C7' C6' H6' 109.0 . . ?
 C6' C7' H7' 109.1 . . ?
 C6' C7' C11' 101.7(3) . . ?
 C8' C7' C6' 113.4(3) . . ?
 C8' C7' H7' 109.1 . . ?
 C8' C7' C11' 114.1(3) . . ?
 C11' C7' H7' 109.1 . . ?
 C7' C8' H8'A 108.7 . . ?
 C7' C8' H8'B 108.7 . . ?
 C7' C8' C9' 114.4(3) . . ?
 H8'A C8' H8'B 107.6 . . ?
 C9' C8' H8'A 108.7 . . ?
 C9' C8' H8'B 108.7 . . ?
 C8' C9' H9'A 108.8 . . ?
 C8' C9' H9'B 108.8 . . ?
 H9'A C9' H9'B 107.7 . . ?
 C10' C9' C8' 114.0(4) . . ?
 C10' C9' H9'A 108.8 . . ?
 C10' C9' H9'B 108.8 . . ?
 C1' C10' C9' 115.7(4) . . ?
 C14' C10' C1' 124.3(5) . . ?
 C14' C10' C9' 120.0(5) . . ?
 C7' C11' H11' 108.5 . . ?
 C12' C11' C7' 101.6(3) . . ?
 C12' C11' H11' 108.5 . . ?
 C12' C11' C13' 113.1(3) . . ?
 C13' C11' C7' 116.2(3) . . ?
 C13' C11' H11' 108.5 . . ?
 O4 C12' O5 122.6(4) . . ?
 O4 C12' C11' 127.8(4) . . ?
 O5 C12' C11' 109.6(3) . . ?
 C11 C13' H13C 108.1 . . ?
 C11 C13' H13D 108.1 . . ?
 C11' C13' C11 116.8(3) . . ?
 C11' C13' H13C 108.1 . . ?
 C11' C13' H13D 108.1 . . ?
 H13C C13' H13D 107.3 . . ?
 C10' C14' H14D 120.0 . . ?
 C10' C14' H14E 120.0 . . ?
 H14D C14' H14E 120.0 . . ?
 C4' C15' H15C 120.0 . . ?
 C4' C15' H15D 120.0 . . ?
 H15C C15' H15D 120.0 . . ?

loop_
  _geom_torsion_atom_site_label_1
  _geom_torsion_atom_site_label_2
  _geom_torsion_atom_site_label_3
  _geom_torsion_atom_site_label_4
  _geom_torsion
  _geom_torsion_site_symmetry_1
  _geom_torsion_site_symmetry_2
  _geom_torsion_site_symmetry_3
  _geom_torsion_site_symmetry_4
  _geom_torsion_publ_flag
 O2 C6 C7 C8 -171.8(3) . . . . ?
 O2 C6 C7 C11 -39.5(3) . . . . ?
 O5 C6' C7' C8' -152.4(3) . . . . ?
 O5 C6' C7' C11' -29.5(3) . . . . ?
 C1 C2 C3 C4 52.2(8) . . . . ?
 C2 C1 C10 C5 55.8(7) . . . . ?
 C2 C1 C10 C9 174.9(5) . . . . ?
 C2 C1 C10 C14 -64.2(6) . . . . ?
 C2 C3 C4 C5 -54.8(7) . . . . ?
 C2 C3 C4 C15 126.2(7) . . . . ?
 C3 C4 C5 C6 -177.8(4) . . . . ?
 C3 C4 C5 C10 57.9(5) . . . . ?
 C4 C5 C6 O2 55.5(5) . . . . ?
 C4 C5 C6 C7 172.4(3) . . . . ?
 C4 C5 C10 C1 -56.5(5) . . . . ?
 C4 C5 C10 C9 -174.9(4) . . . . ?
 C4 C5 C10 C14 62.8(5) . . . . ?
 C5 C6 C7 C8 64.6(4) . . . . ?
 C5 C6 C7 C11 -163.0(3) . . . . ?
 C6 O2 C12 O1 172.5(3) . . . . ?
 C6 O2 C12 C11 -9.3(4) . . . . ?
 C6 C5 C10 C1 173.2(4) . . . . ?
 C6 C5 C10 C9 54.9(5) . . . . ?
 C6 C5 C10 C14 -67.4(5) . . . . ?
 C6 C7 C8 C9 -56.8(5) . . . . ?
 C6 C7 C11 C12 32.7(3) . . . . ?
 C6 C7 C11 C13 151.3(3) . . . . ?
 C6 C7 C11 C13' -84.2(3) . . . . ?
 C7 C8 C9 C10 54.2(5) . . . . ?
 C7 C11 C12 O1 162.5(4) . . . . ?
 C7 C11 C12 O2 -15.6(3) . . . . ?
 C7 C11 C13 C16 -70.1(4) . . . . ?
 C7 C11 C13' C11' 159.1(3) . . . . ?
 C8 C7 C11 C12 157.0(4) . . . . ?
 C8 C7 C11 C13 -84.4(4) . . . . ?
 C8 C7 C11 C13' 40.1(5) . . . . ?
 C8 C9 C10 C1 -171.7(4) . . . . ?
 C8 C9 C10 C5 -54.4(5) . . . . ?
 C8 C9 C10 C14 68.0(5) . . . . ?
 C10 C1 C2 C3 -55.2(8) . . . . ?
 C10 C5 C6 O2 -178.3(3) . . . . ?
 C10 C5 C6 C7 -61.4(4) . . . . ?
 C11 C7 C8 C9 -177.2(4) . . . . ?
 C11 C13 C16 O3 18.0(6) . . . . ?
 C11 C13 C16 C17 -162.7(4) . . . . ?
 C12 O2 C6 C5 152.8(3) . . . . ?
 C12 O2 C6 C7 30.7(3) . . . . ?
 C12 C11 C13 C16 42.7(4) . . . . ?
 C12 C11 C13' C11' 49.1(4) . . . . ?
 C13 C11 C12 O1 39.9(5) . . . . ?
 C13 C11 C12 O2 -138.2(3) . . . . ?
 C13 C11 C13' C11' -72.4(4) . . . . ?
 C15 C4 C5 C6 1.2(7) . . . . ?
 C15 C4 C5 C10 -123.0(5) . . . . ?
 C1' C2' C3' C4' -13.2(7) . . . . ?
 C1' C5' C6' O5 -157.0(3) . . . . ?
 C1' C5' C6' C7' -39.2(5) . . . . ?
 C2' C1' C5' C4' -35.5(4) . . . . ?
 C2' C1' C5' C6' -162.9(4) . . . . ?
 C2' C1' C10' C9' -153.3(5) . . . . ?
 C2' C1' C10' C14' 28.4(7) . . . . ?
 C2' C3' C4' C5' -9.8(6) . . . . ?
 C2' C3' C4' C15' 169.2(6) . . . . ?
 C3' C4' C5' C1' 28.8(5) . . . . ?
 C3' C4' C5' C6' 156.1(5) . . . . ?
 C4' C5' C6' O5 81.4(4) . . . . ?
 C4' C5' C6' C7' -160.8(4) . . . . ?
 C5' C1' C2' C3' 30.1(6) . . . . ?
 C5' C1' C10' C9' 89.6(5) . . . . ?
 C5' C1' C10' C14' -88.7(6) . . . . ?
 C5' C6' C7' C8' 88.3(4) . . . . ?
 C5' C6' C7' C11' -148.7(3) . . . . ?
 C6' O5 C12' O4 -169.2(4) . . . . ?
 C6' O5 C12' C11' 8.4(4) . . . . ?
 C6' C7' C8' C9' -70.7(4) . . . . ?
 C6' C7' C11' C12' 33.1(3) . . . . ?
 C6' C7' C11' C13' 156.3(3) . . . . ?
 C7' C8' C9' C10' 52.9(5) . . . . ?
 C7' C11' C12' O4 150.6(4) . . . . ?
 C7' C11' C12' O5 -26.9(4) . . . . ?
 C7' C11' C13' C11 150.0(3) . . . . ?
 C8' C7' C11' C12' 155.6(3) . . . . ?
 C8' C7' C11' C13' -81.3(4) . . . . ?
 C8' C9' C10' C1' -74.8(5) . . . . ?
 C8' C9' C10' C14' 103.6(5) . . . . ?
 C10' C1' C2' C3' -92.8(6) . . . . ?
 C10' C1' C5' C4' 89.5(4) . . . . ?
 C10' C1' C5' C6' -37.8(5) . . . . ?
 C11' C7' C8' C9' 173.5(3) . . . . ?
 C12' O5 C6' C5' 139.3(3) . . . . ?
 C12' O5 C6' C7' 13.9(4) . . . . ?
 C12' C11' C13' C11 -93.1(4) . . . . ?
 C13' C11 C12 O1 -80.7(4) . . . . ?
 C13' C11 C12 O2 101.2(3) . . . . ?
 C13' C11 C13 C16 164.5(3) . . . . ?
 C13' C11' C12' O4 25.3(5) . . . . ?
 C13' C11' C12' O5 -152.2(3) . . . . ?
 C15' C4' C5' C1' -150.2(5) . . . . ?
 C15' C4' C5' C6' -22.9(7) . . . . ?

_shelx_res_file
;
TITL dm15940 in P2(1)2(1)2
CELL 1.54178 12.2212 32.2626 7.4721 90 90 90
ZERR 4 0.0005 0.0014 0.0003 0 0 0
LATT -1
SYMM 0.5+X,0.5-Y,-Z
SYMM 0.5-X,0.5+Y,-Z
SYMM -X,-Y,+Z

SFAC C H O
UNIT 128 168 20

L.S. 6
PLAN  -4 0 0
SIZE 0.15 0.2 0.22
TEMP 20
BOND $H
fmap 2
acta
MORE -1
CONF
OMIT 9 1 2
OMIT 5 0 1
OMIT -9 2 1
OMIT 12 0 0
OMIT -4 4 7
OMIT -5 8 6
OMIT 6 0 5
OMIT 4 4 7
OMIT 12 7 1
OMIT 12 5 1
REM <HKL>D:/data/guest/dm15940/dm15940.hkl</HKL>

WGHT    0.059800    0.546700
FVAR       0.13311
O1    3   -0.160561    0.239744    0.447510    11.00000    0.03333    0.08632 =
         0.08300   -0.00804   -0.00390    0.00445
O2    3   -0.064372    0.183874    0.368551    11.00000    0.04152    0.06623 =
         0.07504   -0.00530   -0.01029    0.00065
O3    3   -0.172386    0.182202    0.777767    11.00000    0.07809    0.11361 =
         0.09849   -0.01068    0.01124   -0.03949
O4    3    0.015457    0.270444    0.182294    11.00000    0.09296    0.09657 =
         0.07450   -0.01889   -0.00239   -0.02494
O5    3    0.037492    0.338162    0.221916    11.00000    0.08003    0.08008 =
         0.06803    0.00199   -0.01433   -0.00727
C1    1    0.188094    0.063523    0.436037    11.00000    0.10588    0.07081 =
         0.17208   -0.00539   -0.02201    0.02299
AFIX  23
H1A   2    0.262599    0.055760    0.465690    11.00000   -1.20000
H1B   2    0.140378    0.051756    0.526479    11.00000   -1.20000
AFIX   0
C2    1    0.158849    0.045085    0.256100    11.00000    0.13809    0.07216 =
         0.20625   -0.02545   -0.00498    0.02378
AFIX  23
H2A   2    0.161999    0.015097    0.263847    11.00000   -1.20000
H2B   2    0.212144    0.053945    0.167834    11.00000   -1.20000
AFIX   0
C3    1    0.045379    0.058088    0.195645    11.00000    0.12959    0.07427 =
         0.13481   -0.02057   -0.00432    0.00067
AFIX  23
H3A   2    0.033047    0.048511    0.074254    11.00000   -1.20000
H3B   2   -0.008995    0.045245    0.272249    11.00000   -1.20000
AFIX   0
C4    1    0.032363    0.104681    0.202584    11.00000    0.08298    0.07023 =
         0.09583   -0.01141    0.00760   -0.00247
C5    1    0.058570    0.122265    0.384197    11.00000    0.05333    0.05914 =
         0.08653    0.00402    0.00133   -0.00292
AFIX  13
H5    2    0.009512    0.108595    0.469519    11.00000   -1.20000
AFIX   0
C6    1    0.044935    0.168055    0.411485    11.00000    0.03893    0.05929 =
         0.07179    0.00379   -0.00011    0.00007
AFIX  13
H6    2    0.099104    0.182746    0.338487    11.00000   -1.20000
AFIX   0
C7    1    0.059537    0.180481    0.605806    11.00000    0.04825    0.06483 =
         0.06973    0.00754   -0.00993   -0.00539
AFIX  13
H7    2    0.011841    0.162382    0.676581    11.00000   -1.20000
AFIX   0
C8    1    0.176627    0.171966    0.666825    11.00000    0.05459    0.08232 =
         0.09534    0.00478   -0.02131    0.00074
AFIX  23
H8A   2    0.184684    0.178525    0.792827    11.00000   -1.20000
H8B   2    0.227635    0.188867    0.599247    11.00000   -1.20000
AFIX   0
C9    1    0.199685    0.125762    0.634494    11.00000    0.06742    0.08186 =
         0.12395    0.01101   -0.02727    0.01134
AFIX  23
H9A   2    0.154507    0.109616    0.715317    11.00000   -1.20000
H9B   2    0.275529    0.120198    0.664281    11.00000   -1.20000
AFIX   0
C10   1    0.178384    0.110932    0.442038    11.00000    0.06375    0.06431 =
         0.12801    0.00478   -0.00517    0.01020
C11   1    0.007937    0.223700    0.609090    11.00000    0.03643    0.06505 =
         0.06624   -0.00144   -0.00304   -0.00531
C12   1   -0.081090    0.218038    0.469274    11.00000    0.03708    0.06415 =
         0.06579    0.00168   -0.00083   -0.00358
C13   1   -0.041952    0.237160    0.787393    11.00000    0.05278    0.08403 =
         0.07189   -0.00797   -0.00127   -0.01373
AFIX  23
H13A  2    0.012384    0.233204    0.880466    11.00000   -1.20000
H13B  2   -0.057664    0.266594    0.781045    11.00000   -1.20000
AFIX   0
C14   1    0.262082    0.130320    0.312228    11.00000    0.06302    0.10391 =
         0.16734   -0.00519    0.01784    0.00995
AFIX 137
H14A  2    0.332898    0.118378    0.333031    11.00000   -1.50000
H14B  2    0.265428    0.159704    0.331725    11.00000   -1.50000
H14C  2    0.240022    0.124946    0.191123    11.00000   -1.50000
AFIX   0
C15   1    0.000126    0.126668    0.064808    11.00000    0.12763    0.10065 =
         0.07949   -0.01371    0.00485    0.00137
AFIX  93
H15A  2   -0.007943    0.155223    0.075574    11.00000   -1.20000
H15B  2   -0.014676    0.113713   -0.043709    11.00000   -1.20000
AFIX   0
C16   1   -0.145679    0.214751    0.842587    11.00000    0.05312    0.10401 =
         0.05849   -0.00197   -0.00477   -0.01382
C17   1   -0.211713    0.235304    0.983846    11.00000    0.06469    0.18093 =
         0.08323   -0.02196    0.01279   -0.02237
AFIX 137
H17A  2   -0.185305    0.227058    1.099489    11.00000   -1.50000
H17B  2   -0.287006    0.227308    0.971632    11.00000   -1.50000
H17C  2   -0.205518    0.264835    0.971740    11.00000   -1.50000
AFIX   0
C1'   1    0.237372    0.414724    0.422574    11.00000    0.07405    0.06719 =
         0.10440   -0.00655    0.00778   -0.01036
AFIX  13
H1'   2    0.297667    0.395191    0.441630    11.00000   -1.20000
AFIX   0
C2'   1    0.281391    0.452499    0.317441    11.00000    0.12051    0.08373 =
         0.14567   -0.00307    0.02626   -0.02826
AFIX  23
H2'A  2    0.301245    0.474620    0.399144    11.00000   -1.20000
H2'B  2    0.345677    0.444774    0.248997    11.00000   -1.20000
AFIX   0
C3'   1    0.190022    0.466712    0.192440    11.00000    0.18897    0.08087 =
         0.12619    0.02006    0.00236   -0.02121
AFIX  23
H3'A  2    0.157581    0.492271    0.235547    11.00000   -1.20000
H3'B  2    0.218155    0.471322    0.072694    11.00000   -1.20000
AFIX   0
C4'   1    0.106929    0.432350    0.192170    11.00000    0.11355    0.07052 =
         0.08656    0.00829    0.02167    0.01366
C5'   1    0.156330    0.395503    0.287382    11.00000    0.06838    0.06230 =
         0.07709   -0.00132    0.01198    0.00232
AFIX  13
H5'   2    0.199722    0.380196    0.199083    11.00000   -1.20000
AFIX   0
C6'   1    0.074909    0.365382    0.366502    11.00000    0.05768    0.06276 =
         0.06883   -0.00118   -0.00021    0.00369
AFIX  13
H6'   2    0.012203    0.380928    0.413169    11.00000   -1.20000
AFIX   0
C7'   1    0.116717    0.336198    0.511668    11.00000    0.04812    0.05805 =
         0.06211   -0.00055    0.00026    0.00046
AFIX  13
H7'   2    0.193169    0.329111    0.486577    11.00000   -1.20000
AFIX   0
C8'   1    0.108690    0.354181    0.698264    11.00000    0.06890    0.07124 =
         0.06688   -0.00604   -0.00241    0.00093
AFIX  23
H8'A  2    0.121234    0.332178    0.784322    11.00000   -1.20000
H8'B  2    0.034874    0.364391    0.716507    11.00000   -1.20000
AFIX   0
C9'   1    0.189190    0.389411    0.736001    11.00000    0.08853    0.08144 =
         0.07554   -0.01384   -0.00977   -0.00694
AFIX  23
H9'A  2    0.173534    0.400814    0.853357    11.00000   -1.20000
H9'B  2    0.262736    0.378129    0.739135    11.00000   -1.20000
AFIX   0
C10'  1    0.185458    0.424065    0.599896    11.00000    0.09053    0.06650 =
         0.09372   -0.01619   -0.00549   -0.01096
C11'  1    0.045422    0.297966    0.481636    11.00000    0.04134    0.06709 =
         0.06024   -0.00430    0.00005   -0.00054
AFIX  13
H11'  2   -0.025572    0.302584    0.539264    11.00000   -1.20000
AFIX   0
C12'  1    0.029391    0.299009    0.280454    11.00000    0.04867    0.07770 =
         0.07508   -0.01101   -0.00440   -0.00560
C13'  1    0.091810    0.256946    0.548313    11.00000    0.03678    0.06483 =
         0.07210   -0.00447   -0.00233   -0.00569
AFIX  23
H13C  2    0.140168    0.262745    0.648161    11.00000   -1.20000
H13D  2    0.136134    0.245118    0.453506    11.00000   -1.20000
AFIX   0
C14'  1    0.136107    0.459460    0.639542    11.00000    0.14486    0.07719 =
         0.12110   -0.02049    0.00819    0.00341
AFIX  93
H14D  2    0.132079    0.480479    0.554625    11.00000   -1.20000
H14E  2    0.105495    0.463284    0.752287    11.00000   -1.20000
AFIX   0
C15'  1    0.007769    0.434396    0.123208    11.00000    0.12215    0.11269 =
         0.13221    0.03538    0.00631    0.04192
AFIX  93
H15C  2   -0.015969    0.458703    0.068725    11.00000   -1.20000
H15D  2   -0.038434    0.411531    0.129048    11.00000   -1.20000
AFIX   0
HKLF 4

REM  dm15940 in P2(1)2(1)2
REM R1 =  0.0537 for    4407 Fo > 4sig(Fo)  and  0.0647 for all    5396 data
REM    336 parameters refined using      0 restraints

END

WGHT      0.0600      0.5423

REM Highest difference peak  0.120,  deepest hole -0.170,  1-sigma level  0.038
Q1    1   0.9423  0.0410  0.0630  11.00000  0.05    0.12
Q2    1   0.7342  0.4779  0.3036  11.00000  0.05    0.12
Q3    1  -0.0192  0.1703  0.0571  11.00000  0.05    0.12
Q4    1   0.0542  0.1910  0.2612  11.00000  0.05    0.11
;
_shelx_res_checksum               13017
_shelx_hkl_file
;
   0   0   1 1000.00   47.73
   0   0   1  968.83   47.14
   0   0  -1  982.08   45.93
   0   0   2  113.24    5.82
   0   0   2  119.89    6.79
   0   0   2  128.72    5.82
   0   0  -2  120.41    6.78
   0   0  -2  123.80    5.67
   0   0   3   12.40    0.60
   0   0  -3   12.21    0.60
   0   0   3   11.65    0.71
   0   0   4    0.51    0.08
   0   0  -4    0.59    0.08
   0   0  -5   24.08    1.10
   0   0   5   20.43    1.09
   0   0   5   22.13    1.11
   0   0   6   -0.16    0.10
   0   0   6   -0.15    0.11
   0   0   7    0.98    0.18
   0   0   7    0.80    0.17
   0   0   7    0.93    0.15
   0   0   8    0.10    0.07
   0   0   8   -0.10    0.09
   0   0   8    0.16    0.11
   1   0   0   -0.12    0.01
  -1   0   0   -0.11    0.01
  -1   0   0   -0.13    0.02
   1   0  -1  209.55    9.69
   1   0  -1  191.87   10.56
  -1   0   1  199.22    9.95
  -1   0  -1  209.91   11.62
   1   0   1  199.26   11.62
  -1   0  -1  209.33    9.71
   1   0   1  208.43    9.97
  -1   0   1  215.89   11.67
  -1   0   1  223.10    9.94
   1   0   2   31.85    1.90
  -1   0   2   38.87    1.92
   1   0   2   35.10    1.63
  -1   0   2   32.40    1.62
  -1   0   2   35.40    1.63
   1   0  -2   32.53    1.59
  -1   0  -2   33.29    1.60
  -1   0  -2   32.93    1.90
   1   0  -2   31.45    1.73
  -1   0   2   33.74    1.89
  -1   0   3    4.14    0.23
   1   0   3    4.08    0.26
   1   0   3    3.74    0.23
  -1   0  -3    3.61    0.23
  -1   0   3    5.12    0.28
   1   0   3    5.01    0.27
   1   0  -3    3.56    0.22
   1   0   4   11.98    0.62
  -1   0   4   11.54    0.62
  -1   0  -4   12.27    0.62
   1   0  -4   12.48    0.61
  -1   0   4   12.60    0.73
   1   0   5    1.48    0.14
   1   0   5    1.90    0.20
  -1   0   5    1.53    0.14
  -1   0  -5    1.31    0.13
  -1   0   6    0.67    0.16
   1   0   6    0.70    0.16
  -1   0   6    0.74    0.17
   1   0   6    0.88    0.16
   1   0   7    0.18    0.09
  -1   0   7    0.07    0.09
  -1   0   7    0.09    0.13
   1   0   7    0.22    0.08
   1   0   7    0.04    0.13
   1   0   7    0.24    0.14
  -1   0   7    0.12    0.13
  -1   0   8    0.22    0.07
   1   0   8    0.13    0.10
  -1   0   8    0.31    0.11
   1   0   8    0.10    0.07
   1   0   8    0.29    0.07
  -1   0   8    0.05    0.10
  -2   0   0   87.99    4.54
  -2   0   0  107.36    5.47
  -2   0   0   95.62    4.66
   2   0  -1   15.22    0.80
   2   0  -1   13.93    0.73
   2   0   1   15.10    0.69
  -2   0   1   13.94    0.69
   2   0   1   12.21    0.73
  -2   0  -1   14.37    0.70
   2   0  -2    2.66    0.16
   2   0  -2    2.15    0.14
  -2   0   2    2.80    0.16
  -2   0   2    2.94    0.15
  -2   0  -2    2.47    0.16
   2   0  -2    2.66    0.16
   2   0   2    2.51    0.19
  -2   0   2    3.35    0.20
   2   0   2    2.86    0.16
   2   0   2    2.68    0.15
   2   0  -3   39.70    1.88
  -2   0  -3   41.37    1.89
  -2   0   3   38.72    2.27
   2   0   3   38.11    2.25
   2   0   3   41.06    1.93
  -2   0   3   39.22    1.92
  -2   0  -4    4.05    0.23
  -2   0   4    3.73    0.27
   2   0  -4    3.71    0.23
  -2   0   4    3.46    0.22
   2   0   4    3.50    0.22
   2   0   4    3.78    0.24
  -2   0  -5    4.33    0.26
   2   0   5    4.07    0.24
   2   0   5    3.80    0.27
  -2   0   5    3.91    0.25
   2   0   6    0.15    0.05
   2   0   6    0.13    0.13
   2   0   6    0.13    0.12
   2   0   6    0.15    0.07
  -2   0   6    0.18    0.13
  -2   0   6    0.03    0.10
   2   0   6    0.15    0.10
  -2   0   7    2.59    0.23
  -2   0   7    2.84    0.26
  -2   0   7    2.95    0.27
   2   0   7    2.52    0.25
   2   0   7    2.25    0.18
  -2   0   7    2.73    0.26
   2   0   7    2.19    0.21
   2   0   7    2.90    0.24
   2   0   8    0.07    0.09
   2   0   8    0.03    0.05
  -2   0   8    0.03    0.06
  -2   0   8   -0.06    0.09
   2   0   8   -0.02    0.06
  -2   0   8    0.05    0.10
   3   0   0    0.01    0.04
  -3   0   0    0.01    0.05
  -3   0   0   -0.02    0.04
   3   0   0   -0.09    0.03
  -3   0  -1  299.17   14.96
   3   0  -1  301.08   15.90
   3   0   1  307.81   17.49
  -3   0   1  322.50   17.55
  -3   0  -1  297.16   14.56
   3   0  -1  348.07   17.49
  -3   0   1  352.83   14.96
   3   0   1  290.62   15.88
  -3   0   1  287.56   17.45
  -3   0   2    8.94    0.49
   3   0   2    7.30    0.48
  -3   0  -2    8.29    0.41
  -3   0   2    8.24    0.46
   3   0  -2    7.55    0.47
   3   0   2    7.62    0.41
  -3   0   2    7.74    0.41
   3   0   2    8.10    0.43
   3   0  -2    8.35    0.43
  -3   0   3    6.77    0.37
  -3   0  -3    4.73    0.30
   3   0  -3    4.91    0.33
   3   0   3    5.52    0.30
  -3   0   3    6.42    0.30
   3   0   3    5.07    0.35
  -3   0   4    1.90    0.14
   3   0   4    1.79    0.16
  -3   0   4    1.74    0.17
  -3   0  -4    1.82    0.14
   3   0  -4    1.68    0.13
   3   0   4    1.69    0.13
   3   0   5    2.74    0.19
   3   0   5    2.60    0.22
  -3   0   5    2.54    0.19
  -3   0  -5    2.89    0.20
   3   0   6    1.84    0.22
  -3   0   6    1.80    0.22
   3   0   6    1.88    0.17
   3   0   6    1.64    0.13
   3   0   6    1.86    0.21
   3   0   6    2.13    0.22
  -3   0   6    1.53    0.23
  -3   0   6    1.72    0.22
  -3   0   7    0.17    0.10
   3   0   7    0.11    0.07
  -3   0   7    0.16    0.12
   3   0   7    0.14    0.12
  -3   0   7    0.15    0.13
  -3   0   7    0.36    0.15
   3   0   7    0.14    0.09
   3   0   8   -0.01    0.05
  -3   0   8    0.02    0.10
   3   0   8    0.02    0.06
  -3   0   8   -0.02    0.06
   3   0   8    0.06    0.09
  -3   0   8   -0.04    0.09
  -4   0   0   58.31    2.81
  -4   0   0   63.76    3.28
   4   0   0   57.79    2.98
  -4   0   0   55.65    3.26
  -4   0   0   54.18    2.71
   4   0   1   42.50    2.59
  -4   0  -1   44.70    2.16
  -4   0   1   48.78    2.61
   4   0  -1   49.62    2.36
  -4   0   1   43.46    2.58
   4   0   1   46.84    2.36
  -4   0  -1   40.36    2.22
   4   0   1   46.65    2.59
  -4   0   1   49.61    2.23
   4   0  -2    3.22    0.21
  -4   0   2    3.20    0.19
   4   0   2    3.05    0.20
  -4   0   2    3.26    0.20
   4   0  -2    3.35    0.20
   4   0   2    2.81    0.23
  -4   0   2    3.42    0.23
  -4   0   3    3.86    0.26
  -4   0   3    3.50    0.21
  -4   0  -3    3.23    0.21
   4   0  -3    3.39    0.23
   4   0   3    3.51    0.26
  -4   0  -4    1.94    0.15
  -4   0   4    2.16    0.18
  -4   0   4    2.02    0.15
   4   0   4    1.68    0.18
   4   0  -4    1.95    0.15
   4   0   5    4.54    0.29
  -4   0  -5    4.18    0.27
   4   0   6    1.39    0.15
  -4   0   6    1.04    0.21
  -4   0   6    1.21    0.20
  -4   0   6    1.33    0.20
   4   0   6    1.45    0.12
   4   0   6    1.54    0.18
   4   0   6    1.18    0.19
  -4   0   7    0.26    0.14
  -4   0   7    0.21    0.11
   4   0   7    0.22    0.08
  -4   0   7    0.10    0.12
  -4   0   7    0.20    0.13
   4   0   7    0.17    0.12
   4   0   7    0.22    0.08
   4   0   8   -0.02    0.05
   4   0   8    0.13    0.05
  -4   0   8   -0.08    0.09
  -4   0   8    0.05    0.11
  -4   0   8    0.00    0.05
  -4   0   8    0.00    0.08
  -5   0   0    0.21    0.06
   5   0   0    0.10    0.05
  -5   0   0    0.04    0.06
   5   0   0    0.03    0.04
   5   0  -1    1.86    0.14
   5   0   1    1.60    0.13
  -5   0   2   40.93    1.90
   5   0   2   36.40    2.01
   5   0  -2   38.73    2.20
  -5   0   2   38.32    2.19
  -5   0   2   38.21    2.22
   5   0   2   39.02    2.22
  -5   0  -2   39.08    1.84
   5   0  -2   39.53    2.01
   5   0  -3    0.22    0.06
   5   0   3    0.01    0.06
  -5   0  -3    0.04    0.05
  -5   0   3    0.13    0.07
  -5   0   3    0.08    0.06
   5   0  -3    0.11    0.05
  -5   0  -4    3.65    0.22
  -5   0   4    3.09    0.21
   5   0   4    3.14    0.26
   5   0   5    3.51    0.29
  -5   0   5    3.34    0.32
   5   0   5    3.60    0.22
   5   0   5    3.59    0.27
   5   0   6    2.97    0.20
   5   0   6    2.77    0.17
  -5   0   6    2.39    0.27
   5   0   6    2.49    0.25
  -5   0   6    2.49    0.30
   5   0   6    2.51    0.19
   5   0   6    2.22    0.21
  -5   0   6    3.11    0.28
   5   0   7    0.65    0.14
  -5   0   7    0.58    0.14
   5   0   7    0.75    0.09
  -5   0   7    0.66    0.15
  -5   0   7    0.99    0.18
   5   0   7    0.64    0.11
  -5   0   8    0.11    0.09
  -5   0   8    0.23    0.11
  -5   0  -8    0.05    0.11
   5   0   8    0.13    0.06
  -5   0   8    0.03    0.08
   5   0   8    0.12    0.05
  -6   0   0   64.40    3.61
   6   0   0   66.27    3.30
   6   0   0   65.91    3.60
  -6   0   0   58.64    3.10
   6   0  -1   13.43    0.82
  -6   0   1   14.32    0.72
   6   0  -1   14.62    0.76
  -6   0   1   14.28    0.83
   6   0   1   13.35    0.76
  -6   0   1   14.43    0.82
  -6   0  -1   13.41    0.83
   6   0  -2   15.56    0.90
  -6   0  -2   14.60    0.75
  -6   0   2   16.10    0.89
   6   0   2   14.47    0.82
  -6   0   2   15.19    0.78
   6   0  -2   16.08    0.83
   6   0   2   15.12    0.92
  -6   0   2   15.21    0.91
   6   0  -3    4.66    0.31
  -6   0  -3    4.59    0.27
   6   0   3    4.55    0.34
   6   0  -3    4.77    0.29
  -6   0   3    4.29    0.32
  -6   0   3    4.65    0.28
   6   0   4    0.98    0.15
  -6   0  -4    1.14    0.12
  -6   0   4    0.96    0.13
   6   0   5    0.29    0.09
   6   0   5    0.23    0.09
   6   0   5    0.31    0.13
  -6   0   5    0.27    0.13
   6   0   5    0.29    0.08
   6   0   5    0.39    0.08
  -6   0   5    0.17    0.15
  -6   0   5    0.29    0.15
   6   0   6    0.41    0.10
  -6   0   6    0.35    0.15
  -6   0   6    0.28    0.15
   6   0   6    0.37    0.07
  -6   0   6    0.42    0.14
   6   0   6    0.40    0.09
  -6   0   7    0.20    0.10
  -6   0  -7    0.21    0.14
   6   0   7    0.17    0.07
  -6   0   7    0.31    0.13
  -6   0   7    0.05    0.10
   6   0   7    0.18    0.06
  -6   0   8   -0.02    0.09
   6   0   8    0.09    0.04
   6   0   8    0.27    0.05
  -6   0   8    0.02    0.07
   7   0   0    0.04    0.07
   7   0   0   -0.05    0.05
  -7   0   0    0.15    0.07
   7   0  -1    0.64    0.10
  -7   0   1    0.67    0.11
  -7   0   1    1.27    0.13
  -7   0   2    5.31    0.31
   7   0  -2    5.19    0.32
   7   0   2    4.72    0.31
   7   0   2    4.82    0.33
   7   0  -2    4.91    0.33
  -7   0   2    4.64    0.30
   7   0   2    5.05    0.37
  -7   0   2    4.62    0.34
   7   0  -3    2.94    0.22
  -7   0   3    2.74    0.21
   7   0   3    2.90    0.26
  -7   0   4    1.06    0.12
   7   0   4    1.18    0.17
  -7   0   4    0.99    0.20
  -7   0   5    3.85    0.35
  -7   0  -5    4.39    0.33
   7   0   5    3.71    0.24
   7   0   5    3.66    0.23
  -7   0   5    3.70    0.30
   7   0   5    3.68    0.24
  -7   0   5    3.69    0.34
   7   0   6    0.59    0.08
  -7   0   6    0.75    0.18
  -7   0   6    0.35    0.15
   7   0   6    0.75    0.10
  -7   0  -6    0.60    0.17
  -7   0   6    0.62    0.14
   7   0   7    0.13    0.06
   7   0   7    0.20    0.07
  -7   0   7    0.02    0.10
  -7   0   7    0.09    0.11
  -7   0  -7    0.18    0.13
  -7   0   7    0.04    0.08
   8   0   0   29.50    1.74
  -8   0   0   30.69    1.77
   8   0   0   31.70    1.63
  -8   0  -1   19.84    1.23
   8   0  -1   20.36    1.22
  -8   0   1   19.47    1.06
  -8   0   1   23.48    1.22
   8   0   1   20.79    1.13
   8   0  -1   20.85    1.21
   8   0   1   19.35    1.20
   8   0  -1   22.11    1.14
   8   0  -2    0.37    0.10
  -8   0   2    0.24    0.07
   8   0  -2    0.36    0.11
   8   0   2    0.31    0.09
   8   0   2    0.29    0.08
  -8   0   2    0.38    0.11
   8   0  -3    1.82    0.20
   8   0   3    1.66    0.22
  -8   0   3    1.66    0.25
  -8   0   4    0.40    0.17
  -8   0   4    0.51    0.16
  -8   0  -4    1.32    0.20
   8   0   4    0.82    0.12
  -8   0   4    0.62    0.19
   8   0   4    0.46    0.13
  -8   0   5    2.44    0.30
   8   0   5    2.21    0.18
  -8   0  -5    2.60    0.25
  -8   0   5    3.05    0.31
  -8   0   5    2.39    0.26
   8   0   5    2.52    0.19
  -8   0  -6    0.26    0.14
  -8   0   6    0.13    0.11
  -8   0   6    0.13    0.13
   8   0   6    0.12    0.06
  -8   0   6    0.09    0.12
   8   0   6    0.26    0.08
  -8   0  -7    0.33    0.11
  -8   0   7    0.43    0.10
   8   0   7    0.29    0.06
  -8   0   7    0.15    0.09
   8   0   7    0.37    0.07
  -8   0   7    0.34    0.11
  -9   0   0    0.27    0.08
   9   0   0    0.16    0.08
   9   0   0    0.22    0.10
  -9   0   1    4.10    0.31
   9   0  -1    3.78    0.31
  -9   0  -1    4.86    0.34
   9   0   1    4.88    0.32
   9   0   1    5.24    0.34
   9   0  -1    4.79    0.35
  -9   0   2   18.08    0.99
   9   0  -2   21.47    1.16
  -9   0  -2   18.08    1.11
  -9   0   2   21.27    1.13
  -9   0   2   18.27    1.13
   9   0   2   19.49    1.14
   9   0  -3    4.93    0.35
   9   0   3    4.81    0.39
  -9   0   3    5.03    0.30
  -9   0   3    4.45    0.39
  -9   0   3    3.91    0.33
  -9   0  -3    4.82    0.36
  -9   0   3    4.56    0.39
   9   0   3    4.81    0.28
  -9   0   3    5.07    0.34
  -9   0   4    0.31    0.11
  -9   0   4    0.32    0.14
  -9   0  -4    0.52    0.15
   9   0   4    0.16    0.09
  -9   0   4    0.10    0.15
  -9   0   4    0.31    0.16
  -9   0   5    0.39    0.15
  -9   0   5    0.55    0.17
  -9   0   5    0.43    0.15
   9   0   5    0.46    0.09
  -9   0  -5    0.50    0.15
   9   0   5    0.48    0.10
   9   0   6    0.25    0.08
  -9   0   6    0.21    0.12
  -9   0  -6    0.37    0.12
  -9   0   6    0.09    0.11
  -9   0   6    0.16    0.11
   9   0   6    0.25    0.06
  -9   0   7    0.11    0.08
   9   0   7    0.05    0.05
  -9   0   7    0.02    0.07
 -10   0   0    3.25    0.32
 -10   0   0    4.03    0.26
 -10   0   0    3.71    0.29
  10   0   0    4.70    0.33
 -10   0   1    1.89    0.26
 -10   0   1    1.68    0.21
  10   0   1    1.62    0.20
 -10   0   1    1.26    0.14
  10   0  -1    1.76    0.22
 -10   0   1    2.00    0.19
 -10   0  -1    1.28    0.17
 -10   0  -1    1.57    0.22
 -10   0  -2    2.21    0.26
  10   0  -2    2.41    0.26
 -10   0   2    2.45    0.24
 -10   0   2    2.09    0.24
  10   0   2    1.84    0.21
 -10   0   2    2.09    0.28
 -10   0   2    1.64    0.19
 -10   0   3    0.64    0.16
  10   0  -3    0.54    0.12
 -10   0   3    0.68    0.19
 -10   0   3    0.71    0.14
 -10   0   3    0.71    0.17
 -10   0   3    0.59    0.14
  10   0   3    0.53    0.11
 -10   0  -3    1.40    0.20
 -10   0   4    0.95    0.18
 -10   0   4    0.18    0.13
  10   0   4    0.23    0.08
 -10   0   4    0.15    0.09
 -10   0  -4    0.46    0.14
 -10   0   4    0.14    0.13
  10   0   5    0.36    0.07
 -10   0  -5    0.49    0.14
 -10   0   5    0.41    0.12
 -10   0   5    0.41    0.14
 -10   0   5    0.18    0.12
  10   0   5    0.41    0.09
 -10   0  -6    0.21    0.10
 -10   0   6    0.24    0.09
 -10   0   6    0.17    0.10
  10   0   6    0.16    0.06
 -10   0   6    0.02    0.09
  10   0   6    0.06    0.05
 -11   0   0    0.05    0.13
  11   0   0    0.04    0.09
 -11   0   0    0.09    0.10
  11   0  -1    1.54    0.20
  11   0   1    1.66    0.21
 -11   0  -1    1.58    0.23
 -11   0   1    1.43    0.24
 -11   0   1    1.39    0.17
 -11   0   1    1.47    0.20
 -11   0  -2    2.64    0.27
 -11   0   2    2.93    0.27
 -11   0   2    3.26    0.25
  11   0  -2    2.84    0.26
 -11   0   2    3.77    0.38
  11   0   2    2.64    0.24
 -11   0   3    0.01    0.10
 -11   0   3    0.01    0.11
  11   0   3    0.09    0.07
 -11   0   3    0.05    0.13
  11   0  -3    0.10    0.09
 -11   0  -3    0.07    0.11
 -11   0   3   -0.03    0.09
 -11   0   3    0.13    0.13
 -11   0   4    0.22    0.14
 -11   0   4    0.03    0.07
 -11   0   4    0.09    0.12
 -11   0   4    0.09    0.12
  11   0   4    0.12    0.07
 -11   0  -4    0.44    0.13
  11   0   5    0.18    0.06
 -11   0  -5    0.25    0.10
 -11   0   5    0.17    0.11
 -11   0   5    0.33    0.12
 -11   0   5    0.29    0.11
  11   0   5    0.27    0.06
 -11   0   6    0.03    0.06
 -11   0   6   -0.07    0.07
 -12   0   0    1.35    0.19
 -12   0   0    1.36    0.21
  12   0   0    1.01    0.16
 -12   0   0    1.41    0.15
 -12   0   1    1.69    0.25
 -12   0  -1    1.41    0.21
  12   0  -1    1.52    0.19
 -12   0   1    1.34    0.16
 -12   0   1    1.20    0.18
  12   0   1    1.23    0.17
 -12   0  -2    0.34    0.14
 -12   0   2    0.42    0.14
  12   0  -2    0.32    0.11
 -12   0   2    0.33    0.10
 -12   0   2    0.47    0.16
 -12   0   3    0.04    0.12
 -12   0   3    0.10    0.13
 -12   0  -3   -0.10    0.11
 -12   0   3    0.07    0.12
  12   0   3    0.03    0.06
 -12   0   3   -0.02    0.07
 -12   0   4    0.39    0.11
 -12   0   4    0.24    0.12
  12   0  -4    0.22    0.07
 -12   0   4    0.31    0.13
 -12   0  -4    0.20    0.11
  12   0   4    0.17    0.06
 -12   0   5    0.04    0.08
 -12   0   5    0.12    0.08
  12   0   5    0.11    0.05
 -12   0   5    0.09    0.07
 -13   0   0    0.04    0.11
 -13   0   0   -0.02    0.11
  13   0   0   -0.12    0.06
 -13   0   1   -0.01    0.11
 -13   0  -1   -0.02    0.10
 -13   0   1    0.07    0.07
 -13   0   1   -0.05    0.11
  13   0  -1    0.14    0.08
 -13   0   2    0.41    0.09
 -13   0   2    0.42    0.11
  13   0  -2    0.55    0.09
 -13   0   2    0.45    0.13
 -13   0  -2    0.33    0.12
 -13   0   3    0.07    0.09
 -13   0   3    0.22    0.12
  13   0  -3    0.19    0.07
 -13   0  -3    0.31    0.10
 -13   0   4    0.24    0.09
 -13   0   4    0.09    0.07
  13   0  -4    0.12    0.05
 -14   0   0    0.26    0.10
  14   0   0    0.27    0.06
 -14   0   0    0.40    0.11
  14   0  -1    0.27    0.06
 -14   0   1    0.35    0.10
 -14   0   1    0.38    0.11
 -14   0  -1    0.25    0.10
 -14   0  -1    0.41    0.11
 -14   0  -2    0.38    0.09
  14   0  -2    0.38    0.07
 -14   0   2    0.42    0.11
  14   0  -3    0.45    0.06
   0  -1   0   -0.49    0.00
   0   1   0   -0.50    0.00
   0   1   0   -0.48    0.00
   0   1   1   -0.08    0.01
   0  -1  -2   39.88    2.17
   0  -1   2   37.10    1.86
   0   1  -2   38.71    2.16
   0  -1  -2   39.71    1.82
   0   1   2   34.39    1.86
   0  -1   2   39.16    2.16
   0  -1   2   39.79    1.86
   0  -1   2   38.10    2.18
   0   1  -2   37.64    1.82
   0   1   2   42.05    2.17
   0  -1   2   37.40    1.97
   0   1   3    9.24    0.48
   0  -1   3    9.59    0.48
   0   1   3    9.81    0.55
   0  -1  -3    9.19    0.48
   0   1  -3    9.37    0.48
   0  -1   3    9.28    0.56
   0   1   3    9.75    0.57
   0   1  -4    0.38    0.07
   0   1   4    0.15    0.06
   0  -1   4    0.09    0.06
   0  -1  -4    0.33    0.06
   0   1   5    2.76    0.18
   0   1   5    2.72    0.21
   0   1  -5    2.59    0.18
   0  -1   5    2.19    0.17
   0  -1   5    2.03    0.22
   0  -1  -5    2.73    0.18
   0  -1   6    0.04    0.12
   0   1   6    0.00    0.12
   0   1   6    0.18    0.13
   0  -1   6    0.01    0.12
   0   1   7    0.09    0.13
   0   1   7    0.14    0.12
   0   1   7    0.15    0.09
   0  -1   7    0.15    0.13
   0  -1   7    0.03    0.12
   0  -1   7    0.09    0.08
   0  -1   8    0.00    0.09
   0  -1   8   -0.19    0.09
   0   1   8   -0.06    0.10
   0   1   8    0.05    0.10
   0   1   8    0.10    0.07
   0  -1   8    0.03    0.06
  -1  -1   0    1.35    0.10
  -1   1   0    1.35    0.10
   1   1   0    1.42    0.11
   1  -1   0    1.27    0.11
  -1   1   0    1.28    0.11
   1  -1   1   34.69    1.84
  -1  -1  -1   32.56    1.54
   1  -1   1   30.90    1.67
   1  -1   1   31.08    1.58
  -1   1  -1   32.43    1.84
   1   1   1   36.41    1.58
  -1  -1   1   31.69    1.85
   1  -1  -1   32.56    1.53
  -1  -1   1   32.24    1.53
  -1   1   2   70.93    3.85
   1  -1   2   67.45    3.82
  -1   1   2   65.51    3.27
  -1   1   2   73.71    3.28
  -1  -1  -2   65.06    3.82
   1   1  -2   67.17    3.19
  -1   1   2   70.47    3.82
  -1  -1  -2   72.34    3.20
   1  -1   2   69.41    3.47
   1  -1  -2   70.92    3.19
   1  -1  -2   61.61    3.47
   1   1   2   65.35    3.82
  -1   1  -2   70.26    3.20
  -1   1  -2   62.90    3.82
  -1  -1   2   69.30    3.85
   1   1   2   70.00    3.28
  -1  -1   2   66.37    3.27
  -1  -1   2   66.84    3.27
   1  -1   3   20.77    0.98
  -1   1   3   20.37    1.16
   1  -1   3   20.06    1.13
   1  -1   3   19.08    1.14
  -1   1   3   20.34    0.98
  -1  -1  -3   20.54    0.97
   1   1  -3   19.47    0.96
   1   1   3   19.46    1.14
  -1  -1   3   19.95    0.97
  -1   1  -3   19.88    0.97
  -1  -1   3   19.06    1.15
   1   1   3   19.86    0.98
   1  -1  -3   20.40    0.96
  -1   1   4    4.48    0.26
   1  -1   4    4.39    0.26
   1   1  -4    4.66    0.26
  -1  -1  -4    4.61    0.27
   1   1   4    5.53    0.29
  -1  -1   4    5.29    0.32
   1  -1  -4    4.62    0.26
  -1  -1   4    4.01    0.26
  -1   1  -4    4.45    0.27
   1   1   4    4.25    0.26
  -1   1   5    2.36    0.18
   1  -1   5    2.22    0.23
  -1  -1  -5    2.58    0.18
   1  -1   5    2.54    0.17
  -1   1  -5    2.73    0.18
   1   1   5    2.26    0.17
   1   1   5    2.52    0.21
  -1  -1   5    2.50    0.17
   1  -1   6    1.46    0.21
   1  -1   6    1.91    0.22
  -1   1   6    1.42    0.22
  -1   1   6    1.34    0.20
  -1  -1   6    1.39    0.22
   1   1   6    1.39    0.21
  -1  -1   6    1.83    0.22
   1   1   6    1.75    0.21
  -1   1   7    0.00    0.10
   1  -1   7    0.10    0.13
   1  -1   7    0.01    0.06
   1  -1   7    0.02    0.08
  -1   1   7    0.08    0.13
   1  -1   7    0.00    0.12
  -1   1   7    0.04    0.11
   1   1   7    0.09    0.12
  -1  -1   7    0.12    0.12
  -1  -1   7    0.15    0.14
  -1  -1   7   -0.02    0.09
   1   1   7    0.15    0.10
   1   1   7    0.16    0.07
   1   1   7   -0.22    0.11
  -1   1   8    0.23    0.12
   1  -1   8    0.08    0.10
   1  -1   8    0.18    0.06
  -1   1   8    0.17    0.07
   1  -1   8    0.14    0.06
  -1   1   8    0.22    0.10
  -1  -1   8    0.12    0.11
  -1  -1   8    0.07    0.10
   1   1   8    0.17    0.07
  -1  -1   8    0.29    0.08
   1   1   8    0.25    0.07
   1   1   8    0.07    0.09
   1   1   9    0.04    0.03
   2  -1   0  252.31   13.31
  -2   1   0  221.52   11.41
   2   1   0  247.96   13.32
  -2  -1   0  247.45   13.38
  -2  -1   0  236.71   11.39
  -2   1   0  237.93   13.37
  -2  -1   0  218.87   11.10
  -2   1   1  128.44    6.94
  -2   1   1  132.45    5.92
   2   1  -1  119.02    6.28
  -2  -1  -1  119.97    5.76
   2  -1   1  119.02    6.90
   2   1  -1  132.38    6.91
  -2  -1  -1  115.71    5.92
  -2   1  -1  116.66    5.76
   2   1   1  107.79    6.28
   2   1   1  126.63    6.90
  -2  -1   1  124.16    6.94
  -2  -1   1  138.90    5.91
   2  -1  -1  115.49    6.28
   2  -1  -1  128.35    6.90
   2   1   1  121.90    5.91
  -2   1   2    7.19    0.42
  -2   1   2    6.86    0.35
   2   1  -2    6.47    0.33
  -2   1   2    6.65    0.39
   2  -1   2    6.79    0.41
   2  -1   2    6.95    0.35
  -2  -1  -2    6.85    0.35
   2   1  -2    6.81    0.37
  -2  -1   2    7.32    0.42
  -2   1  -2    6.68    0.35
  -2  -1   2    6.92    0.34
   2   1   2    6.48    0.36
   2  -1  -2    6.25    0.33
   2  -1  -2    6.22    0.36
   2   1   2    6.84    0.41
   2   1   2    7.07    0.35
   2  -1  -2    7.38    0.40
  -2   1   3    7.75    0.37
   2   1  -3    6.49    0.35
   2  -1   3    6.87    0.36
   2  -1   3    6.68    0.42
  -2  -1  -3    7.12    0.37
  -2   1  -3    6.84    0.37
   2  -1  -3    7.07    0.35
  -2  -1   3    6.71    0.36
   2   1   3    7.31    0.37
  -2  -1   3    6.74    0.43
   2  -1  -3    7.06    0.41
   2   1   3    7.10    0.43
  -2   1   4    0.14    0.07
  -2   1   4    0.50    0.09
  -2  -1  -4    0.18    0.06
   2  -1   4    0.08    0.05
   2  -1  -4    0.13    0.05
  -2   1  -4    0.14    0.05
  -2  -1   4    0.06    0.06
  -2  -1   4    0.30    0.09
   2   1   4    0.25    0.07
   2   1   4    0.15    0.06
  -2  -1  -5    1.54    0.13
   2  -1   5    1.08    0.12
   2  -1   5    1.06    0.16
  -2   1   5    1.01    0.13
   2   1   5    1.43    0.13
   2   1   5    1.28    0.17
  -2   1  -5    1.22    0.13
  -2  -1   5    1.01    0.12
   2  -1   6    0.40    0.14
   2  -1   6    0.59    0.13
  -2   1   6    0.47    0.16
  -2   1   6    0.21    0.12
   2  -1   6    0.35    0.14
   2  -1   6    0.36    0.09
  -2  -1   6    0.44    0.12
  -2  -1   6    0.51    0.16
   2   1   6    0.41    0.15
   2   1   6    0.50    0.14
   2   1   6    0.32    0.07
   2   1   6    0.41    0.12
   2   1   6    0.47    0.09
  -2   1   7    0.41    0.15
   2  -1   7    0.26    0.13
  -2   1   7    0.64    0.17
  -2   1   7    0.87    0.15
   2  -1   7    0.60    0.15
   2  -1   7    0.42    0.09
   2  -1   7    0.28    0.10
   2   1   7    0.97    0.14
   2   1   7    0.84    0.15
  -2  -1   7    0.26    0.10
  -2  -1   7    0.32    0.14
   2   1   7    1.04    0.12
  -2  -1   7    0.27    0.13
   2   1   7    0.50    0.15
   2  -1   8    0.06    0.05
  -2   1   8    0.02    0.07
   2  -1   8   -0.02    0.09
  -2   1   8    0.05    0.09
  -2   1   8    0.15    0.11
   2  -1   8    0.05    0.06
   2   1   8   -0.03    0.09
  -2  -1   8   -0.03    0.06
  -2  -1   8    0.16    0.11
   2   1   8    0.06    0.05
  -2  -1   8    0.01    0.09
   2   1   8    0.01    0.06
  -3   1   0    9.05    0.48
   3  -1   0    9.39    0.50
  -3  -1   0    9.63    0.48
  -3  -1   0   10.16    0.55
  -3   1   0    8.86    0.45
   3  -1   0   10.65    0.55
  -3  -1   0    8.63    0.45
  -3   1   0    9.79    0.55
   3   1   0    9.37    0.50
   3  -1   1   12.00    0.60
  -3  -1  -1   11.77    0.51
   3  -1   1   10.36    0.55
   3   1  -1   10.47    0.55
   3   1  -1   10.95    0.60
  -3  -1   1    9.88    0.51
  -3   1  -1   10.29    0.52
  -3  -1   1    9.19    0.59
  -3  -1   1   10.16    0.61
  -3   1  -1    8.56    0.50
   3  -1   2   37.19    1.91
  -3   1   2   39.38    2.12
   3   1  -2   35.81    1.91
  -3   1   2   36.02    2.09
   3  -1   2   37.17    1.80
   3  -1   2   35.52    2.11
  -3  -1  -2   37.42    1.76
   3   1  -2   37.10    2.09
  -3  -1   2   38.83    1.80
   3  -1  -2   35.79    1.91
   3   1   2   37.31    1.91
   3  -1  -2   39.24    2.10
  -3   1  -2   37.26    1.76
  -3  -1   2   38.00    2.12
   3   1   2   38.12    1.80
   3   1   2   34.53    2.11
  -3   1   3   26.06    1.27
  -3   1   3   26.98    1.50
   3   1  -3   25.19    1.46
   3  -1   3   25.98    1.27
   3  -1   3   25.52    1.48
  -3  -1  -3   26.03    1.25
   3   1   3   26.41    1.49
  -3  -1   3   26.30    1.26
  -3   1  -3   25.81    1.25
   3  -1  -3   25.26    1.47
   3   1   3   26.11    1.27
  -3  -1   3   25.10    1.50
   3  -1   4    2.18    0.18
  -3   1   4    2.23    0.19
   3  -1   4    2.14    0.15
  -3  -1  -4    2.40    0.16
   3   1  -4    2.27    0.16
  -3   1   4    2.41    0.16
   3  -1  -4    2.11    0.16
   3   1   4    2.24    0.16
  -3  -1   4    2.31    0.15
  -3   1  -4    2.53    0.17
   3   1   4    2.14    0.19
  -3  -1   4    2.07    0.19
   3  -1   5    1.64    0.19
   3  -1   5    1.47    0.13
  -3   1   5    1.38    0.15
  -3  -1  -5    1.65    0.14
  -3  -1   5    1.42    0.14
   3   1   5    1.46    0.14
  -3   1  -5    1.87    0.14
   3   1   5    1.69    0.19
  -3   1   6    2.08    0.23
   3  -1   6    1.87    0.13
  -3   1   6    2.03    0.24
   3  -1   6    2.26    0.17
  -3   1   6    1.53    0.23
   3  -1   6    2.16    0.21
   3  -1   6    1.76    0.22
   3  -1   6    2.43    0.24
  -3  -1   6    1.68    0.22
  -3  -1   6    1.89    0.25
   3   1   6    1.79    0.23
   3   1   6    1.88    0.17
   3   1   6    2.06    0.22
   3   1   6    2.08    0.23
  -3  -1   6    1.66    0.21
   3   1   6    1.66    0.14
   3  -1   7    0.70    0.10
  -3   1   7    0.31    0.11
   3  -1   7    0.51    0.14
   3  -1   7    0.50    0.11
  -3   1   7    0.31    0.15
  -3   1   7    0.04    0.11
  -3   1   7    0.28    0.14
  -3  -1   7    0.25    0.13
  -3  -1   7    0.23    0.14
   3   1   7    0.22    0.08
  -3  -1   7    0.52    0.15
   3   1   7    0.24    0.10
  -3  -1   7    0.36    0.11
   3   1   7    0.38    0.14
  -3   1   8    0.02    0.10
   3  -1   8    0.05    0.06
  -3   1   8   -0.01    0.11
  -3   1   8   -0.04    0.08
   3  -1   8    0.08    0.05
  -3   1   8    0.11    0.07
   3  -1   8   -0.03    0.09
   3   1   8    0.11    0.09
   3   1   8    0.03    0.05
  -3  -1   8    0.02    0.09
   3   1   8   -0.04    0.06
  -3  -1   8    0.02    0.05
  -3  -1   8    0.10    0.10
  -4  -1   0   88.32    5.21
  -4   1   0   91.64    4.48
  -4  -1   0   91.74    4.48
  -4   1   0  100.88    5.24
   4   1   0  106.26    5.22
   4   1   0   93.03    4.75
  -4   1   0   87.68    5.22
   4  -1   0   99.32    5.22
  -4  -1   0   87.47    4.34
  -4   1   0   82.46    4.34
  -4  -1  -1    1.63    0.12
   4   1  -1    1.87    0.14
   4  -1   1    1.89    0.16
   4  -1   1    2.25    0.14
   4  -1   1    1.62    0.13
  -4  -1   1    1.66    0.14
  -4  -1   1    1.89    0.15
  -4  -1   1    1.76    0.13
  -4  -1  -2   13.89    0.72
  -4   1   2   14.63    0.87
   4   1  -2   15.49    0.85
   4   1  -2   14.91    0.78
   4  -1   2   14.05    0.78
  -4   1   2   15.22    0.74
   4  -1   2   13.74    0.86
  -4   1   2   14.45    0.84
   4  -1  -2   15.76    0.85
  -4   1  -2   14.77    0.72
  -4  -1   2   15.00    0.84
   4   1   2   14.80    0.78
  -4  -1   2   15.38    0.87
  -4  -1   2   15.39    0.73
   4   1   2   13.39    0.86
   4  -1  -2   14.42    0.78
  -4   1   3   12.76    0.64
   4  -1   3   13.32    0.76
   4   1  -3   11.94    0.73
  -4  -1  -3   13.01    0.64
   4   1  -3   12.08    0.68
  -4   1   3   13.07    0.76
   4  -1  -3   12.47    0.74
   4   1   3   13.04    0.64
  -4  -1   3   12.01    0.76
  -4   1  -3   12.74    0.64
  -4  -1   3   12.67    0.64
   4   1   3   12.84    0.76
  -4   1   4    1.68    0.17
   4   1  -4    1.58    0.14
   4  -1   4    1.72    0.17
  -4  -1  -4    1.79    0.14
  -4   1   4    1.69    0.14
   4  -1  -4    1.61    0.14
  -4  -1   4    1.67    0.17
  -4   1  -4    1.85    0.14
   4   1   4    1.75    0.17
   4   1   4    1.81    0.14
  -4  -1   4    1.60    0.14
   4   1   5    2.86    0.22
  -4   1   6    0.35    0.15
   4  -1   6    0.54    0.12
  -4   1   6    0.33    0.13
   4  -1   6    0.51    0.09
  -4   1   6    0.58    0.18
   4  -1   6    0.50    0.08
   4  -1   6    0.53    0.16
   4   1   6    0.39    0.11
   4   1   6    0.66    0.10
  -4  -1   6    0.50    0.16
   4   1   6    0.65    0.09
   4   1   6    0.36    0.15
  -4  -1   6    0.47    0.13
  -4  -1   6    0.40    0.16
  -4   1   7    0.23    0.10
   4  -1   7    0.20    0.12
   4  -1   7    0.46    0.10
  -4   1   7    0.42    0.14
  -4   1   7    0.38    0.14
  -4   1   7    0.37    0.13
   4  -1   7    0.30    0.08
  -4  -1   7    0.40    0.14
   4   1   7    0.08    0.12
   4   1   7    0.25    0.09
   4   1   7    0.21    0.08
  -4  -1   7    0.18    0.13
  -4  -1   7    0.18    0.13
  -4  -1   7    0.22    0.10
  -4   1   8    0.05    0.11
  -4   1   8   -0.11    0.09
  -4   1   8    0.01    0.08
  -4   1   8   -0.02    0.06
   4  -1   8    0.09    0.05
   4  -1   8    0.10    0.06
  -4  -1   8    0.07    0.08
   4   1   8   -0.04    0.05
  -4  -1   8    0.09    0.10
  -4  -1   8    0.14    0.11
   4   1   8    0.06    0.05
   5   1   0   23.67    1.32
  -5  -1   0   21.73    1.33
   5  -1   0   23.39    1.22
  -5   1   0   21.92    1.33
  -5   1   0   23.47    1.33
   5   1   0   23.33    1.22
   5  -1   0   24.29    1.33
  -5  -1   0   24.89    1.15
  -5   1   0   21.88    1.15
  -5   1   1   38.38    1.79
  -5   1   1   37.59    2.09
  -5   1   1   36.21    2.07
  -5  -1  -1   35.74    1.73
   5  -1   1   36.40    1.90
   5   1  -1   38.34    1.90
   5   1  -1   41.41    2.08
   5  -1   1   33.93    2.08
  -5  -1  -1   33.02    1.79
  -5  -1  -1   33.24    2.08
   5   1   1   36.51    1.90
   5  -1  -1   39.94    2.08
   5   1   1   33.47    2.08
   5   1   1   36.79    2.08
  -5   1  -1   32.67    2.08
  -5  -1   1   37.53    2.09
  -5  -1   1   36.90    2.07
   5  -1  -1   38.85    1.90
  -5  -1   1   38.78    1.79
  -5   1  -1   36.15    1.73
   5   1  -2    2.03    0.15
   5  -1   2    2.13    0.19
   5  -1   2    2.28    0.15
  -5  -1  -2    2.11    0.14
   5   1  -2    1.91    0.15
  -5  -1   2    1.94    0.14
  -5  -1   2    1.61    0.14
   5   1   2    2.67    0.20
  -5   1  -2    1.74    0.13
  -5  -1   2    2.05    0.17
  -5   1   3    1.39    0.13
   5  -1   3    1.42    0.16
  -5  -1  -3    1.27    0.11
   5   1  -3    1.33    0.12
  -5   1   3    1.33    0.14
   5   1  -3    1.31    0.12
   5   1   3    1.17    0.15
   5  -1  -3    1.19    0.12
  -5  -1   3    1.44    0.12
  -5  -1   3    1.29    0.14
  -5   1  -3    1.26    0.11
  -5   1   4    2.05    0.15
   5  -1   4    1.43    0.17
  -5  -1  -4    1.69    0.14
   5   1   4    1.75    0.18
  -5  -1   4    1.47    0.15
  -5   1  -4    1.49    0.13
   5  -1   5    2.47    0.21
  -5   1   5    2.94    0.31
   5  -1   5    2.54    0.24
   5  -1   5    2.41    0.18
   5   1   5    2.70    0.25
   5   1   5    2.56    0.19
  -5  -1   5    2.86    0.30
   5   1   5    2.63    0.22
  -5   1   6    0.96    0.18
   5  -1   6    0.52    0.15
   5  -1   6    0.62    0.12
   5  -1   6    0.64    0.09
   5  -1   6    0.54    0.10
   5  -1   6    0.66    0.12
  -5   1   6    0.63    0.18
  -5   1   6    0.75    0.18
   5   1   6    0.63    0.11
  -5  -1   6    0.61    0.16
  -5  -1   6    0.69    0.18
   5   1   6    1.06    0.10
  -5  -1   6    0.35    0.15
   5   1   6    1.17    0.12
   5   1   6    0.97    0.13
   5   1   6    0.69    0.16
  -5   1   7    0.81    0.15
  -5   1   7    0.45    0.15
   5  -1   7    0.50    0.10
  -5   1   7    0.67    0.16
   5  -1   7    0.43    0.08
  -5  -1   7    0.64    0.13
   5   1   7    0.43    0.08
   5   1   7    0.44    0.10
  -5  -1   7    0.53    0.14
  -5  -1   7    0.25    0.13
  -5  -1   7    0.69    0.16
   5  -1   8    0.18    0.06
  -5   1   8    0.12    0.08
   5  -1   8    0.15    0.04
  -5   1   8    0.11    0.10
  -5   1   8    0.20    0.10
  -5  -1  -8    0.29    0.12
   5   1   8    0.15    0.04
  -5   1  -8    0.13    0.11
   5   1   8    0.16    0.06
  -5  -1   8    0.16    0.10
  -5  -1   8    0.10    0.08
  -6  -1   0   28.67    1.74
  -6  -1   0   28.27    1.50
   6  -1   0   31.27    1.73
  -6   1   0   29.23    1.74
  -6   1   0   31.67    1.51
   6   1   0   30.85    1.73
   6   1   0   31.43    1.59
   6  -1   0   31.58    1.59
  -6   1   1   12.89    0.63
   6   1  -1   12.25    0.71
  -6   1   1   12.30    0.73
  -6  -1  -1   11.98    0.73
   6   1  -1   12.43    0.67
  -6   1   1   12.54    0.72
   6  -1   1   11.51    0.66
  -6  -1   1   11.66    0.72
  -6  -1   1   11.99    0.63
   6  -1  -1   12.64    0.72
   6   1   1   12.53    0.67
  -6   1  -1   10.20    0.72
   6  -1  -1   12.54    0.67
  -6  -1   1   12.04    0.71
  -6   1   2    2.83    0.19
   6   1  -2    2.17    0.16
  -6  -1  -2    1.69    0.14
   6   1  -2    1.89    0.16
   6  -1   2    2.14    0.16
  -6   1   2    2.35    0.16
   6  -1   2    2.02    0.20
   6  -1  -2    2.27    0.17
   6  -1  -2    2.73    0.18
   6   1   2    2.49    0.17
  -6  -1   2    1.99    0.15
  -6  -1   2    1.64    0.15
   6   1   2    2.07    0.21
  -6   1  -2    1.69    0.14
  -6  -1   2    1.93    0.18
   6  -1   3    7.93    0.49
   6   1  -3    7.70    0.44
  -6   1   3    8.21    0.49
  -6   1   3    7.56    0.41
  -6  -1  -3    6.85    0.40
   6   1  -3    7.08    0.46
  -6  -1   3    7.13    0.48
  -6   1  -3    7.26    0.40
   6  -1  -3    6.98    0.46
   6   1   3    8.08    0.50
  -6  -1   3    7.25    0.41
   6  -1   4    3.94    0.30
  -6  -1  -4    3.75    0.24
  -6   1   4    3.59    0.25
   6   1   4    4.17    0.31
  -6  -1   4    3.49    0.25
  -6   1  -4    4.13    0.25
   6  -1   5    2.10    0.17
   6  -1   5    2.04    0.20
   6  -1   5    2.22    0.17
  -6   1   5    2.10    0.27
  -6   1   5    2.41    0.29
  -6   1   5    2.64    0.26
   6   1   5    2.10    0.24
   6   1   5    2.28    0.17
  -6  -1   5    1.94    0.25
   6   1   5    2.00    0.18
   6   1   5    1.91    0.22
   6   1   5    2.02    0.17
  -6  -1   5    2.26    0.29
  -6  -1   5    2.42    0.27
   6  -1   6    0.65    0.12
   6  -1   6    0.61    0.10
   6  -1   6    0.70    0.09
  -6   1   6    0.81    0.18
  -6   1   6    0.63    0.17
   6  -1   6    0.78    0.12
   6   1   6    0.79    0.12
  -6  -1   6    0.80    0.19
  -6  -1   6    0.48    0.14
   6   1   6    0.91    0.10
   6   1   6    0.67    0.10
  -6  -1   6    0.99    0.19
  -6  -1  -7    0.21    0.13
   6  -1   7    0.16    0.08
   6  -1   7    0.07    0.07
  -6   1   7    0.13    0.12
  -6   1   7    0.08    0.11
   6  -1   7    0.18    0.06
  -6   1   7    0.08    0.09
   6   1   7    0.23    0.08
   6   1   7    0.17    0.06
  -6  -1   7    0.16    0.11
  -6  -1   7    0.03    0.08
   6   1   7    0.10    0.04
  -6   1  -7    0.21    0.14
  -6  -1   7    0.19    0.12
   6  -1   8    0.13    0.05
  -6  -1  -8    0.11    0.10
   6  -1   8    0.02    0.04
  -6   1   8    0.02    0.09
  -6   1   8    0.00    0.07
   6   1   8    0.06    0.04
   6   1   8    0.06    0.05
  -6  -1   8    0.02    0.07
  -6  -1   8    0.06    0.09
   7   1   0    2.64    0.20
  -7  -1   0    2.85    0.20
   7  -1   0    2.66    0.22
  -7   1   0    2.60    0.21
   7   1   0    2.74    0.20
  -7  -1   0    2.74    0.21
   7  -1   0    2.52    0.20
   7   1  -1   19.47    0.99
  -7  -1  -1   16.83    1.06
  -7   1   1   18.55    0.93
   7  -1   1   16.76    1.04
  -7   1   1   18.17    1.07
   7  -1   1   17.42    0.98
   7   1  -1   18.14    1.06
  -7   1   1   18.76    1.06
   7  -1  -1   19.80    0.99
   7  -1  -1   18.09    1.05
  -7  -1   1   18.63    0.93
  -7  -1   1   19.67    1.06
   7   1   1   16.12    1.04
  -7   1  -1   18.18    1.07
   7  -1  -1   17.62    1.06
   7   1   1   17.39    0.98
   7  -1   2    4.75    0.30
  -7   1   2    5.30    0.31
   7   1  -2    4.71    0.32
   7  -1   2    4.87    0.33
   7  -1   2    5.01    0.36
  -7   1   2    4.78    0.30
  -7   1   2    5.05    0.34
   7   1  -2    4.89    0.31
   7  -1  -2    4.65    0.32
  -7  -1   2    4.92    0.34
  -7  -1   2    4.77    0.30
   7   1   2    4.45    0.30
  -7  -1   2    5.02    0.30
   7  -1  -2    4.65    0.31
   7   1   2    4.54    0.32
  -7   1   3    5.79    0.36
   7   1  -3    6.08    0.37
   7  -1   3    6.52    0.43
   7   1   3    6.13    0.43
  -7  -1   3    5.48    0.35
  -7   1   4    5.76    0.45
   7  -1   4    6.17    0.43
  -7   1   4    4.86    0.34
   7  -1   4    6.49    0.34
  -7  -1  -4    6.47    0.43
  -7  -1   4    6.08    0.45
  -7   1  -4    5.57    0.42
   7   1   4    7.10    0.45
   7  -1   5    2.96    0.22
  -7   1   5    4.08    0.29
  -7  -1  -5    4.04    0.31
  -7   1   5    3.37    0.32
  -7   1   5    3.27    0.32
   7  -1   5    3.27    0.22
   7  -1   5    3.44    0.23
  -7  -1   5    3.56    0.32
  -7  -1   5    2.72    0.30
   7   1   5    3.63    0.22
   7   1   5    3.31    0.23
   7   1   5    3.03    0.21
  -7   1  -5    3.58    0.30
  -7  -1   5    2.75    0.33
  -7   1   6    0.37    0.15
   7  -1   6    0.20    0.08
  -7  -1  -6    0.32    0.15
   7  -1   6    0.16    0.07
  -7   1   6    0.16    0.13
  -7   1   6    0.06    0.12
   7   1   6    0.35    0.08
  -7  -1   6    0.17    0.13
   7   1   6    0.21    0.08
  -7  -1   6    0.13    0.11
  -7   1  -6    0.36    0.15
  -7  -1   6    0.20    0.14
   7   1   6    0.26    0.07
  -7  -1  -7    0.22    0.12
   7  -1   7    0.19    0.07
   7  -1   7    0.21    0.06
  -7   1   7    0.13    0.09
  -7   1   7    0.14    0.11
   7  -1   7    0.19    0.08
  -7   1   7    0.23    0.12
  -7   1  -7    0.16    0.12
  -7  -1   7    0.17    0.12
   7   1   7    0.23    0.05
   7   1   7    0.20    0.08
  -7  -1   7    0.16    0.08
   7   1   7    0.20    0.06
  -7  -1   7    0.10    0.10
   8  -1   0    3.76    0.27
   8   1   0    3.91    0.29
  -8  -1   0    3.50    0.27
   8   1   0    3.32    0.26
   8  -1   0    4.31    0.30
  -8   1   0    3.96    0.28
   8   1  -1    0.47    0.10
   8   1  -1    0.45    0.11
  -8  -1   1    0.49    0.11
  -8   1  -1    0.52    0.11
   8  -1  -1    0.67    0.11
  -8  -1   1    0.39    0.08
   8  -1   2    1.54    0.17
  -8   1   2    1.50    0.13
  -8   1   2    1.46    0.17
   8  -1   2    1.57    0.16
   8   1  -2    1.57    0.18
  -8  -1   2    1.56    0.17
   8  -1  -2    1.49    0.17
   8  -1  -2    1.94    0.20
   8   1   2    1.23    0.14
   8   1   2    1.17    0.15
  -8  -1   2    1.48    0.12
   8   1  -3    3.18    0.26
   8  -1   3    3.82    0.31
  -8   1   3    3.13    0.32
  -8  -1  -3    3.57    0.30
   8   1  -3    3.51    0.28
  -8  -1   3    3.03    0.31
   8   1   3    3.61    0.31
   8  -1  -3    3.66    0.28
  -8   1   4    2.27    0.19
   8  -1   4    2.20    0.25
  -8  -1  -4    2.77    0.27
  -8   1   4    2.58    0.32
   8  -1   4    2.08    0.18
  -8   1   4    2.02    0.28
  -8   1   4    2.32    0.26
  -8  -1   4    2.28    0.29
   8   1   4    2.19    0.18
   8   1   4    2.23    0.26
  -8  -1   4    2.48    0.27
  -8   1  -4    2.65    0.27
  -8  -1   4    2.46    0.28
  -8  -1  -5    0.94    0.17
  -8   1   5    0.55    0.16
  -8   1   5    0.40    0.16
   8  -1   5    0.50    0.10
   8  -1   5    0.33    0.09
  -8   1   5    0.50    0.15
  -8   1  -5    0.48    0.16
  -8  -1   5    0.21    0.13
   8   1   5    0.35    0.10
  -8  -1   5    0.22    0.14
  -8  -1   5    0.32    0.16
   8   1   5    0.55    0.10
  -8   1   6    0.09    0.11
   8  -1   6    0.26    0.06
  -8  -1  -6    0.15    0.13
  -8   1   6    0.12    0.11
   8  -1   6    0.16    0.08
   8  -1   6    0.18    0.06
  -8   1   6   -0.06    0.11
   8   1   6    0.11    0.06
  -8  -1   6    0.30    0.13
   8   1   6    0.01    0.07
  -8   1  -6    0.29    0.14
  -8  -1   6    0.14    0.11
   8   1   6    0.10    0.07
  -8  -1   6   -0.04    0.12
  -8   1   7    0.28    0.10
   8  -1   7    0.14    0.06
  -8  -1  -7    0.15    0.10
   8  -1   7    0.17    0.05
  -8   1   7    0.13    0.09
  -8   1   7    0.23    0.08
  -8   1  -7    0.31    0.10
   8   1   7    0.23    0.06
  -8  -1   7    0.07    0.09
  -8  -1   7    0.14    0.07
   8   1   7    0.21    0.07
  -8  -1   7    0.06    0.09
  -9  -1   0    9.13    0.57
   9  -1   0    8.68    0.54
   9   1   0    8.89    0.57
   9   1   0    9.21    0.54
   9  -1   0    9.18    0.58
  -9   1   0    8.47    0.57
   9  -1   1   15.80    0.99
   9  -1   1   15.77    0.93
  -9  -1  -1   15.80    1.01
  -9   1   1   18.39    1.00
   9   1  -1   16.86    1.00
   9   1  -1   16.88    0.94
   9  -1  -1   17.85    1.01
   9   1   1   16.59    0.94
   9   1   1   17.05    1.00
   9  -1  -1   16.97    0.94
  -9   1  -1   15.94    1.01
  -9  -1   1   17.83    0.99
  -9   1   2    1.77    0.22
  -9  -1  -2    3.82    0.28
  -9   1  -2    2.94    0.26
   9  -1  -2    2.15    0.24
   9   1   2    2.50    0.23
  -9   1   3    0.74    0.17
   9  -1   3    0.76    0.17
   9  -1   3    0.67    0.11
  -9   1   3    1.15    0.15
  -9   1   3    1.15    0.20
  -9   1   3    0.79    0.19
  -9   1   3    0.65    0.16
   9   1  -3    0.52    0.13
  -9   1  -3    1.78    0.21
  -9  -1   3    0.80    0.20
  -9  -1   3    0.68    0.15
  -9  -1   3    0.75    0.14
   9  -1  -3    0.51    0.12
  -9  -1   3    0.99    0.18
  -9  -1   3    0.56    0.17
   9   1   3    0.82    0.12
  -9   1   4    1.64    0.25
  -9  -1  -4    1.65    0.22
  -9   1   4    1.57    0.22
   9  -1   4    2.01    0.18
  -9   1   4    1.50    0.17
  -9   1   4    1.44    0.24
  -9  -1   4    1.55    0.23
  -9  -1   4    1.74    0.18
  -9  -1   4    1.74    0.24
  -9   1  -4    1.38    0.21
   9   1   4    1.88    0.18
  -9  -1   4    1.17    0.23
   9  -1   5    0.52    0.10
  -9   1   5    0.63    0.17
  -9  -1  -5    0.55    0.15
   9  -1   5    0.37    0.08
  -9   1   5    0.40    0.14
  -9   1   5    0.63    0.17
   9  -1   5    0.47    0.09
   9   1   5    0.39    0.10
  -9  -1   5    0.34    0.14
   9   1   5    0.55    0.09
  -9  -1   5    0.58    0.16
  -9   1  -5    0.49    0.14
  -9  -1   5    0.61    0.17
  -9   1   6    0.09    0.11
   9  -1   6    0.20    0.06
   9  -1   6    0.18    0.08
  -9   1   6    0.07    0.11
  -9   1   6    0.13    0.11
  -9  -1  -6    0.24    0.12
  -9   1  -6    0.37    0.12
  -9  -1   6    0.21    0.10
   9   1   6    0.28    0.06
  -9  -1   6    0.19    0.11
  -9  -1   6    0.07    0.11
   9   1   6    0.19    0.07
  -9   1   7    0.15    0.08
  -9   1   7    0.16    0.08
   9  -1   7    0.18    0.06
  -9   1   7    0.07    0.06
  -9  -1   7    0.04    0.08
  -9  -1   7    0.05    0.07
   9   1   7    0.13    0.05
 -10   1   0    4.53    0.29
 -10   1   0    4.53    0.34
 -10  -1   0    4.54    0.29
 -10  -1   0    5.07    0.34
  10   1   0    5.14    0.37
 -10   1   0    4.51    0.36
 -10  -1   0    4.33    0.36
  10  -1   0    4.91    0.36
  10  -1   1    1.67    0.20
 -10   1   1    2.06    0.20
 -10  -1  -1    1.77    0.19
 -10   1   1    1.88    0.22
 -10   1   1    2.36    0.29
 -10   1   1    1.71    0.17
 -10  -1  -1    1.79    0.24
  10   1  -1    1.62    0.21
  10  -1  -1    2.04    0.22
 -10  -1   1    2.04    0.27
  10   1   1    1.89    0.21
 -10   1  -1    1.62    0.23
 -10  -1   1    1.54    0.15
 -10  -1   1    1.91    0.22
 -10   1  -1    1.66    0.20
 -10  -1   1    1.96    0.20
  10   1  -2    0.16    0.10
 -10   1   2    0.15    0.12
 -10  -1  -2    0.56    0.16
 -10   1   2    0.14    0.06
 -10   1   2    0.19    0.12
  10  -1   2    0.24    0.09
 -10   1   2    0.38    0.16
 -10  -1   2    0.03    0.14
  10   1   2    0.23    0.09
 -10   1  -2    0.35    0.14
 -10  -1   2    0.23    0.15
 -10  -1   2    0.38    0.13
 -10  -1   2    0.28    0.16
 -10  -1   2    0.27    0.12
  10   1   2    0.24    0.08
  10  -1  -2    0.07    0.09
 -10   1   3    3.02    0.34
 -10  -1  -3    3.05    0.30
  10  -1   3    2.45    0.19
 -10   1   3    2.91    0.28
  10   1  -3    2.79    0.25
 -10   1   3    2.66    0.32
 -10   1   3    2.75    0.25
 -10   1   3    2.42    0.21
 -10  -1   3    2.73    0.24
 -10   1  -3    2.96    0.30
 -10  -1   3    2.87    0.28
 -10  -1   3    2.90    0.23
  10  -1  -3    2.84    0.25
 -10  -1   3    3.26    0.33
  10   1   3    2.43    0.19
 -10  -1   3    2.38    0.30
 -10   1   4    0.57    0.16
 -10   1   4    0.88    0.19
 -10   1   4    0.66    0.16
 -10   1   4    0.83    0.12
  10  -1   4    0.69    0.11
 -10  -1  -4    0.83    0.17
 -10  -1   4    0.78    0.13
  10   1   4    0.91    0.13
 -10  -1   4    0.74    0.18
 -10   1  -4    0.75    0.16
 -10  -1   4    0.68    0.17
 -10  -1   4    0.94    0.19
 -10   1   5    0.44    0.15
  10  -1   5    0.45    0.09
 -10   1   5    0.48    0.14
 -10   1   5    0.79    0.17
  10  -1   5    0.57    0.09
 -10  -1  -5    0.66    0.14
 -10   1  -5    0.54    0.14
 -10  -1   5    0.71    0.15
 -10  -1   5    0.49    0.13
  10   1   5    0.58    0.10
 -10  -1   5    0.49    0.16
  10   1   5    0.53    0.08
 -10   1   6    0.11    0.09
 -10   1   6    0.17    0.09
  10  -1   6    0.39    0.06
  10  -1   6    0.15    0.06
 -10   1   6    0.21    0.08
 -10  -1  -6    0.26    0.11
  10   1   6    0.31    0.07
 -10  -1   6    0.25    0.10
 -10  -1   6    0.18    0.09
 -10  -1   6    0.09    0.09
  10   1   6    0.31    0.06
 -10   1  -6    0.42    0.11
 -11   1   0    0.05    0.13
 -11   1   0    0.06    0.10
 -11  -1   0    0.19    0.14
  11   1   0   -0.01    0.08
  11  -1   0    0.10    0.09
 -11  -1   0   -0.01    0.10
 -11   1   1    0.17    0.14
 -11   1   1    0.45    0.17
 -11  -1  -1    0.47    0.16
  11  -1   1    0.32    0.12
 -11   1   1    0.44    0.12
  11   1  -1    0.40    0.12
 -11  -1   1    0.40    0.15
  11  -1  -1    0.45    0.12
  11   1   1    0.46    0.12
 -11  -1   1    0.31    0.16
 -11   1  -1    0.66    0.16
 -11  -1   1    0.52    0.13
 -11   1   2    0.46    0.17
  11  -1   2    0.51    0.11
  11   1  -2    0.45    0.12
 -11   1   2    0.87    0.14
 -11  -1  -2    0.75    0.17
 -11   1   2    0.60    0.16
 -11   1  -2    0.89    0.18
 -11  -1   2    0.60    0.15
  11  -1  -2    0.57    0.13
 -11  -1   2    0.33    0.13
 -11  -1   2    0.50    0.13
 -11  -1   2    0.46    0.16
 -11   1   3    0.00    0.12
 -11  -1  -3    0.27    0.13
 -11   1   3   -0.10    0.10
  11  -1   3    0.00    0.07
 -11   1   3    0.06    0.13
  11   1  -3    0.15    0.09
 -11   1   3    0.09    0.09
 -11   1   3    0.08    0.11
 -11  -1   3    0.05    0.10
 -11  -1   3    0.32    0.15
 -11  -1   3    0.31    0.13
 -11  -1   3    0.12    0.10
 -11  -1   3    0.07    0.13
  11   1   3    0.24    0.07
  11  -1  -3    0.09    0.09
 -11   1  -3    0.05    0.12
 -11  -1  -4    0.73    0.15
 -11   1   4    0.63    0.10
 -11   1   4    0.68    0.14
  11  -1   4    0.46    0.09
 -11   1   4    0.51    0.15
 -11   1   4    0.51    0.16
 -11  -1   4    0.65    0.14
 -11  -1   4    0.63    0.11
 -11   1  -4    0.75    0.14
  11   1   4    0.71    0.10
 -11  -1   4    0.63    0.14
 -11  -1   4    0.60    0.16
  11  -1   5    0.50    0.08
 -11  -1  -5    0.45    0.11
  11  -1   5    0.43    0.08
 -11   1   5    0.41    0.11
 -11   1   5    0.21    0.11
 -11   1   5    0.23    0.11
 -11   1  -5    0.54    0.11
  11   1   5    0.61    0.08
 -11  -1   5    0.19    0.08
  11   1   5    0.26    0.06
 -11  -1   5    0.45    0.11
 -11  -1   5    0.31    0.11
  11  -1   6    0.04    0.04
 -11   1   6    0.08    0.07
 -11   1   6    0.06    0.07
  11   1   6    0.01    0.04
 -11  -1   6    0.10    0.07
 -11  -1   6    0.08    0.06
 -12   1   0    5.66    0.32
 -12   1   0    5.90    0.42
  12   1   0    5.94    0.41
 -12  -1   0    5.04    0.37
 -12  -1   0    5.40    0.32
  12  -1   0    6.14    0.41
  12  -1   0    5.88    0.32
 -12  -1   0    5.64    0.42
 -12   1   1    0.96    0.19
  12  -1   1    0.79    0.14
 -12  -1  -1    0.65    0.16
 -12   1   1    0.93    0.13
 -12   1   1    0.87    0.16
  12   1  -1    0.89    0.16
 -12   1  -1    1.09    0.19
  12   1   1    0.67    0.13
 -12  -1   1    1.08    0.14
 -12  -1   1    1.05    0.20
  12  -1  -1    0.76    0.14
 -12  -1   1    1.00    0.16
 -12   1   2    0.19    0.14
 -12   1   2    0.27    0.10
  12   1  -2    0.21    0.10
 -12  -1  -2    0.39    0.14
 -12   1   2    0.33    0.14
 -12  -1   2    0.22    0.14
 -12  -1   2    0.45    0.14
 -12  -1   2    0.34    0.10
 -12   1  -2    0.17    0.12
  12  -1  -2    0.17    0.10
 -12   1   3    0.11    0.12
 -12   1   3    0.11    0.08
 -12   1   3    0.02    0.08
 -12  -1  -3    0.10    0.12
 -12   1   3   -0.10    0.12
 -12  -1   3   -0.01    0.08
 -12   1  -3    0.97    0.16
 -12  -1   3    0.15    0.13
  12   1   3   -0.02    0.06
 -12  -1   3   -0.03    0.11
 -12  -1   3    0.08    0.12
 -12  -1  -4    0.07    0.10
 -12   1   4    0.13    0.10
  12   1  -4    0.06    0.07
 -12   1   4    0.09    0.11
 -12   1   4    0.04    0.09
  12  -1   4    0.07    0.06
  12   1   4   -0.01    0.05
 -12  -1   4    0.01    0.10
 -12  -1   4    0.03    0.06
 -12   1  -4    0.20    0.10
 -12  -1   4    0.17    0.11
 -12  -1   4    0.08    0.10
  12  -1  -4    0.06    0.07
 -12   1   5    0.03    0.07
 -12   1   5   -0.01    0.07
  12  -1   5    0.07    0.05
 -12   1   5    0.07    0.08
 -12  -1   5    0.04    0.08
 -12  -1   5    0.19    0.08
 -12  -1   5    0.08    0.08
  12   1   5   -0.01    0.04
  13  -1   0    0.02    0.06
  13   1   0   -0.07    0.07
 -13  -1   0    0.06    0.11
 -13   1   0    0.01    0.11
 -13   1   0    0.13    0.11
 -13  -1   0    0.07    0.12
 -13  -1  -1   -0.14    0.10
  13   1  -1    0.01    0.08
 -13   1   1    0.03    0.11
 -13   1   1    0.01    0.11
  13  -1  -1    0.11    0.08
 -13  -1   1    0.05    0.10
 -13  -1   1    0.04    0.07
 -13   1  -1    0.10    0.11
 -13  -1   1    0.16    0.12
 -13  -1  -2    0.04    0.10
 -13   1   2    0.09    0.11
 -13   1   2    0.29    0.10
  13   1  -2    0.13    0.08
 -13   1  -2    0.02    0.10
 -13  -1   2    0.14    0.09
 -13  -1   2    0.07    0.07
 -13  -1   2    0.25    0.12
  13  -1  -2    0.16    0.08
 -13   1   3    0.47    0.12
  13   1  -3    0.51    0.09
 -13  -1  -3    0.71    0.13
  13  -1  -3    0.58    0.08
 -13   1  -3    0.72    0.12
 -13  -1   3    0.66    0.14
 -13   1   4    0.31    0.10
  13   1  -4    0.28    0.06
 -13   1   4    0.20    0.08
 -13  -1   4    0.44    0.10
  13  -1  -4    0.39    0.06
 -13  -1   4    0.36    0.10
 -14  -1   0    0.53    0.12
 -14   1   0    0.55    0.11
  14   1   0    0.45    0.07
 -14   1   0    0.64    0.13
  14  -1   0    0.54    0.07
 -14  -1   0    0.47    0.12
 -14  -1  -1    0.79    0.12
 -14   1   1    0.87    0.12
  14   1  -1    0.96    0.09
 -14   1   1    0.75    0.14
 -14  -1  -1    0.76    0.13
 -14  -1   1    0.81    0.14
  14  -1  -1    0.88    0.09
 -14   1  -1    1.11    0.15
 -14  -1   1    0.87    0.12
 -14  -1  -2    0.73    0.12
 -14   1   2    0.77    0.13
  14   1  -2    0.82    0.09
  14  -1  -2    0.90    0.09
 -14  -1   2    1.08    0.15
  14   1  -3    0.26    0.05
  14  -1  -3    0.29    0.05
   0   2   0  315.35   18.54
   0  -2   0  324.32   15.48
   0  -2   0  326.61   18.79
   0   2   0  360.65   18.78
   0  -2   1   84.03    4.17
   0  -2   1   81.80    3.83
   0  -2  -1   82.80    4.58
   0   2   1   83.10    3.93
   0  -2  -1   82.17    3.83
   0  -2   1   76.63    4.60
   0  -2   2   51.85    2.78
   0   2   2   58.60    2.63
   0  -2  -2   56.49    2.56
   0   2   2   55.72    3.06
   0  -2  -2   52.80    3.06
   0  -2   2   50.60    3.07
   0  -2   2   53.38    2.61
   0  -2   2   56.02    2.62
   0   2  -3   14.41    0.70
   0   2   3   14.32    0.82
   0   2   3   14.74    0.72
   0  -2   3   14.76    0.71
   0  -2  -3   13.91    0.70
   0  -2   3   13.71    0.83
   0  -2   4    5.82    0.32
   0  -2  -4    6.46    0.33
   0   2  -4    6.10    0.33
   0   2   4    5.99    0.33
   0  -2   5    2.37    0.21
   0  -2  -5    2.87    0.19
   0  -2   5    2.59    0.17
   0   2   5    2.57    0.21
   0   2   5    2.66    0.19
   0   2  -5    3.02    0.19
   0  -2   6    0.98    0.17
   0   2   6    0.63    0.16
   0  -2   6    0.82    0.17
   0  -2   7   -0.03    0.12
   0   2   7    0.17    0.13
   0  -2   7    0.06    0.08
   0   2   7    0.03    0.10
   0  -2   7    0.20    0.13
   0   2   7    0.13    0.13
   0  -2   8   -0.03    0.09
   0  -2   8    0.05    0.06
   0   2   8   -0.03    0.10
   0  -2   8    0.12    0.10
   0   2   8   -0.06    0.07
   0   2   8    0.03    0.09
   0   2   9   -0.02    0.03
  -1  -2   0   86.45    4.24
   1  -2   0   92.91    4.23
   1  -2   0   90.59    5.08
  -1  -2   0   90.61    4.35
  -1   2   0   85.65    4.35
   1   2   0   97.54    5.08
   1  -2   1   31.33    1.64
  -1  -2  -1   30.73    1.55
   1  -2   1   31.04    1.51
  -1  -2  -1   31.11    1.51
  -1   2   1   32.14    1.55
   1   2   1   32.93    1.80
  -1  -2   1   31.72    1.81
   1  -2  -1   33.00    1.80
  -1  -2   1   32.61    1.50
  -1   2  -1   30.98    1.80
   1  -2  -1   30.91    1.50
   1   2   1   33.92    1.55
  -1  -2  -2   48.67    2.27
   1  -2   2   45.17    2.72
  -1   2   2   50.98    2.71
   1  -2   2   47.55    2.71
   1  -2   2   50.12    2.32
   1  -2   2   48.27    2.32
   1  -2   2   48.61    2.46
  -1   2  -2   48.34    2.27
  -1   2  -2   43.90    2.70
   1   2   2   50.78    2.33
  -1  -2   2   48.36    2.73
   1   2   2   46.27    2.72
   1  -2  -2   49.38    2.26
   1  -2   3    8.38    0.43
  -1   2   3    8.89    0.53
  -1   2   3    9.75    0.50
  -1   2   3    8.55    0.44
   1   2  -3    8.06    0.43
  -1  -2  -3    8.27    0.44
   1   2   3    8.86    0.52
  -1  -2   3    8.24    0.43
   1   2   3    8.77    0.44
  -1   2  -3    7.98    0.44
  -1  -2   3    8.82    0.52
   1  -2  -3    8.49    0.43
   1   2  -4   11.81    0.56
  -1  -2  -4   11.13    0.56
  -1   2   4   11.01    0.67
   1  -2   4   10.62    0.55
  -1   2   4   10.58    0.57
   1  -2  -4   10.92    0.55
  -1   2  -4   11.20    0.56
   1   2   4   11.02    0.64
   1   2   4   10.58    0.56
  -1  -2   4   10.84    0.56
  -1  -2  -5    0.48    0.08
  -1   2   5    0.29    0.09
   1  -2   5    0.66    0.13
  -1  -2   5    0.40    0.08
   1   2   5    0.75    0.14
   1   2   5    0.47    0.09
  -1   2  -5    0.52    0.08
  -1   2   6    0.62    0.15
  -1   2   6    0.37    0.15
   1  -2   6    0.48    0.15
   1  -2   6    0.57    0.15
   1   2   6    0.68    0.15
   1   2   6    0.73    0.16
  -1  -2   6    0.67    0.16
  -1  -2   6    0.42    0.15
   1   2   6    0.68    0.08
   1  -2   7    0.14    0.13
  -1   2   7    0.24    0.11
  -1   2   7    0.24    0.14
  -1   2   7    0.22    0.13
   1  -2   7    0.24    0.08
   1  -2   7    0.14    0.13
   1  -2   7    0.19    0.09
  -1   2   7    0.22    0.15
   1   2   7    0.10    0.13
   1   2   7    0.13    0.10
  -1  -2   7    0.25    0.13
   1   2   7    0.16    0.08
  -1  -2   7    0.17    0.09
   1   2   7    0.11    0.12
  -1  -2   7    0.09    0.12
   1  -2   8    0.13    0.06
  -1   2   8    0.21    0.07
  -1   2   8    0.11    0.11
   1  -2   8   -0.03    0.09
  -1   2   8    0.08    0.10
   1  -2   8    0.08    0.06
   1   2   8    0.15    0.06
  -1  -2   8    0.12    0.06
   1   2   8    0.16    0.10
  -1  -2   8    0.09    0.10
   1   2   8    0.18    0.08
  -1  -2   8    0.32    0.12
   1   2   9    0.08    0.04
  -2   2   0  309.19   16.33
  -2   2   0  339.28   19.13
   2  -2   0  342.77   15.88
  -2  -2   0  354.97   16.33
   2   2   0  370.26   19.05
  -2  -2   0  324.62   15.89
   2  -2   0  338.27   19.05
  -2  -2  -1  189.95    9.33
   2   2  -1  200.00   10.89
   2   2  -1  193.55    9.90
   2  -2   1  195.50    9.09
  -2  -2  -1  193.76    9.09
  -2   2   1  197.38    9.33
   2  -2   1  190.98   10.88
  -2   2   1  197.38   10.94
   2   2   1  192.20    9.33
  -2  -2   1  207.37    9.32
   2  -2  -1  205.17   10.88
   2   2   1  173.81    9.90
   2   2   1  196.97   10.89
  -2  -2   1  198.36   10.94
   2  -2  -1  184.04    9.90
  -2  -2   1  193.90    9.08
  -2   2   2   16.10    0.90
   2  -2   2   15.94    0.76
   2  -2   2   15.44    0.89
  -2  -2  -2   16.21    0.75
   2   2  -2   15.45    0.81
  -2   2   2   15.49    0.88
   2  -2   2   15.44    0.81
   2   2  -2   15.08    0.74
  -2   2  -2   15.86    0.75
   2   2   2   16.21    0.77
   2  -2  -2   14.67    0.80
   2   2   2   15.48    0.90
   2   2   2   14.07    0.88
  -2  -2   2   16.17    0.75
   2  -2  -2   16.84    0.88
  -2  -2   2   15.84    0.90
   2  -2  -2   14.78    0.74
   2   2   2   14.52    0.80
  -2   2   3    3.75    0.20
  -2  -2  -3    2.93    0.19
   2  -2   3    3.34    0.19
   2  -2   3    3.22    0.22
   2   2  -3    3.05    0.18
   2  -2  -3    3.33    0.18
   2   2   3    3.45    0.19
  -2  -2   3    3.22    0.18
  -2   2  -3    3.14    0.20
  -2  -2   3    3.22    0.23
   2  -2  -3    3.11    0.21
   2   2   3    3.31    0.23
  -2  -2  -4    2.71    0.18
  -2   2   4    2.61    0.18
  -2   2   4    2.56    0.21
   2  -2   4    2.68    0.17
  -2  -2   4    2.48    0.21
   2   2   4    2.39    0.17
   2  -2  -4    2.66    0.18
  -2   2  -4    3.00    0.18
   2   2   4    2.86    0.20
  -2  -2   4    2.61    0.17
   2  -2   5    3.51    0.27
   2  -2   5    3.89    0.23
  -2   2   5    3.59    0.25
  -2  -2  -5    4.12    0.25
  -2   2  -5    4.45    0.25
   2   2   5    3.80    0.27
   2   2   5    4.17    0.25
  -2  -2   5    3.88    0.24
   2  -2   6    0.74    0.16
   2  -2   6    0.49    0.15
  -2   2   6    0.56    0.15
   2  -2   6    0.80    0.14
  -2   2   6    0.61    0.15
  -2   2   6    0.54    0.16
   2   2   6    0.63    0.16
   2   2   6    0.71    0.15
  -2  -2   6    0.65    0.16
   2   2   6    0.70    0.09
  -2  -2   6    0.70    0.16
   2   2   6    0.59    0.16
  -2  -2   6    0.44    0.12
   2   2   6    0.61    0.10
   2  -2   7    0.30    0.09
  -2   2   7    0.21    0.13
  -2   2   7    0.59    0.16
  -2   2   7    0.34    0.15
  -2   2   7    0.23    0.11
   2  -2   7    0.24    0.13
   2  -2   7    0.21    0.08
   2   2   7    0.33    0.11
  -2  -2   7    0.23    0.14
   2   2   7    0.22    0.12
   2   2   7    0.52    0.09
  -2  -2   7    0.23    0.14
   2   2   7    0.34    0.14
  -2  -2   7    0.20    0.10
   2  -2   8    0.06    0.06
  -2   2   8    0.11    0.09
   2  -2   8    0.11    0.06
   2  -2   8    0.18    0.10
  -2   2   8    0.08    0.11
  -2   2   8    0.14    0.07
   2   2   8    0.06    0.09
  -2  -2   8    0.07    0.10
  -2  -2   8    0.03    0.09
  -2  -2   8    0.07    0.06
   2   2   8    0.10    0.06
   2   2   8    0.11    0.07
  -3  -2   0   68.63    3.67
  -3   2   0   79.49    3.78
  -3  -2   0   82.19    3.77
   3   2   0   77.93    4.01
  -3   2   0   79.20    4.42
   3  -2   0   80.28    4.40
   3   2   0   80.90    4.40
   3   2  -1   54.11    2.74
  -3  -2  -1   48.04    2.29
  -3   2   1   49.64    2.76
   3  -2   1   49.08    2.50
  -3  -2  -1   43.33    2.36
  -3   2   1   52.53    2.36
   3  -2   1   49.58    2.74
   3  -2   1   45.48    2.75
   3   2  -1   49.11    2.50
  -3   2   1   47.16    2.74
  -3  -2   1   50.36    2.76
   3  -2  -1   48.10    2.50
  -3  -2   1   46.44    2.74
  -3   2  -1   45.98    2.29
   3   2   1   49.94    2.74
   3   2   1   44.27    2.50
   3  -2  -1   55.22    2.75
   3   2  -2   31.65    1.67
  -3   2   2   34.44    1.85
  -3   2   2   32.23    1.83
   3  -2   2   32.30    1.67
  -3  -2  -2   32.52    1.54
   3  -2   2   31.70    1.84
   3   2  -2   33.44    1.82
  -3   2   2   32.56    1.58
   3  -2  -2   32.03    1.67
   3   2   2   30.56    1.84
  -3  -2   2   33.67    1.57
   3   2   2   31.18    1.66
   3   2   2   32.42    1.57
  -3   2  -2   31.04    1.54
  -3  -2   2   32.60    1.85
   3  -2  -2   33.08    1.83
   3  -2   3   35.36    1.72
   3  -2   3   35.13    2.02
  -3   2   3   34.73    2.04
  -3  -2  -3   37.44    1.70
  -3   2   3   36.44    1.73
   3   2  -3   34.42    1.99
   3   2  -3   33.53    1.83
  -3   2  -3   37.54    1.70
   3  -2  -3   34.21    2.01
   3   2   3   36.45    1.73
  -3  -2   3   34.44    1.72
  -3  -2   3   35.64    2.03
   3   2   3   35.52    2.02
  -3   2   4    1.36    0.13
   3  -2   4    1.36    0.13
  -3  -2  -4    1.44    0.14
   3   2  -4    1.29    0.10
   3  -2   4    1.23    0.11
  -3   2   4    1.56    0.15
   3   2   4    1.30    0.12
  -3   2  -4    1.42    0.13
   3   2   4    1.33    0.14
  -3  -2   4    1.43    0.15
  -3  -2   4    1.36    0.11
   3  -2  -4    1.19    0.12
  -3  -2  -5    2.91    0.20
   3  -2   5    2.51    0.21
   3  -2   5    2.68    0.18
  -3   2   5    2.54    0.20
  -3   2  -5    2.97    0.20
   3   2   5    2.76    0.19
   3   2   5    2.96    0.20
  -3  -2   5    2.54    0.18
   3   2   5    2.68    0.23
  -3   2   6    3.10    0.30
   3  -2   6    2.27    0.22
  -3   2   6    3.03    0.28
  -3   2   6    2.55    0.26
   3  -2   6    2.33    0.15
   3  -2   6    2.81    0.25
   3  -2   6    2.54    0.19
  -3  -2   6    3.00    0.27
  -3  -2   6    2.49    0.28
   3   2   6    2.22    0.26
   3   2   6    2.70    0.23
   3   2   6    2.70    0.17
   3   2   6    2.67    0.19
   3   2   6    2.54    0.24
  -3  -2   6    2.15    0.24
   3  -2   7    1.83    0.19
   3  -2   7    1.32    0.19
  -3   2   7    1.40    0.22
   3  -2   7    1.47    0.14
  -3   2   7    1.69    0.21
  -3   2   7    1.42    0.21
  -3   2   7    1.61    0.21
  -3  -2   7    1.50    0.20
  -3  -2   7    1.80    0.19
  -3  -2   7    1.42    0.21
   3   2   7    1.50    0.14
   3   2   7    1.64    0.19
  -3  -2   7    1.13    0.19
   3   2   7    1.20    0.19
  -3   2   8   -0.13    0.09
   3  -2   8    0.01    0.05
  -3   2   8    0.04    0.09
  -3   2   8    0.12    0.06
   3  -2   8    0.09    0.05
   3  -2   8    0.01    0.08
  -3   2   8    0.11    0.12
   3   2   8    0.15    0.07
  -3  -2   8   -0.04    0.09
   3   2   8    0.04    0.05
   3   2   8    0.04    0.09
  -3  -2   8   -0.04    0.10
  -4   2   0    4.19    0.24
   4   2   0    3.35    0.22
  -4  -2   0    2.91    0.19
  -4  -2   0    3.59    0.21
  -4   2   0    4.26    0.24
   4   2   0    3.89    0.23
  -4  -2   0    3.31    0.24
  -4  -2  -1   19.59    0.99
   4  -2   1   19.84    1.18
   4  -2   1   18.21    1.19
  -4  -2  -1   20.29    1.03
   4  -2   1   20.50    1.08
  -4  -2  -1   18.33    1.19
  -4   2   1   21.64    1.03
  -4   2   1   20.31    1.18
  -4   2   1   20.84    1.20
   4   2  -1   21.70    1.09
  -4  -2   1   23.57    1.02
  -4  -2   1   21.47    1.20
   4   2   1   20.24    1.08
   4  -2  -1   24.06    1.19
  -4  -2   1   20.82    1.18
   4  -2  -1   22.00    1.09
   4   2   1   20.00    1.18
  -4   2  -1   20.31    0.99
  -4   2  -1   20.60    1.03
  -4   2   2   21.09    1.00
  -4  -2  -2   20.53    0.97
   4   2  -2   20.95    1.14
  -4   2   2   19.81    1.14
   4  -2   2   20.38    1.16
   4   2  -2   20.17    1.05
   4  -2   2   18.77    1.05
  -4   2   2   20.37    1.17
   4   2   2   18.88    1.16
  -4  -2   2   20.01    1.17
  -4  -2   2   20.43    0.99
   4  -2  -2   20.58    1.15
  -4   2  -2   19.95    0.97
   4  -2  -2   19.84    1.05
   4   2   2   19.04    1.05
  -4   2   3    6.40    0.34
  -4   2   3    6.60    0.36
   4   2  -3    5.77    0.34
   4  -2   3    6.12    0.39
  -4  -2  -3    6.08    0.33
   4   2  -3    5.77    0.37
  -4   2   3    6.46    0.40
   4   2   3    6.15    0.40
   4   2   3    6.36    0.33
  -4   2  -3    6.23    0.33
  -4  -2   3    5.46    0.39
  -4  -2   3    5.72    0.32
   4  -2  -3    5.71    0.38
  -4  -2  -4    3.93    0.24
  -4   2   4    3.55    0.28
  -4   2   4    3.84    0.24
   4   2  -4    3.85    0.25
   4  -2   4    3.81    0.27
   4   2   4    4.15    0.24
   4  -2  -4    3.32    0.26
   4   2   4    3.63    0.28
  -4  -2   4    3.79    0.28
  -4  -2   4    3.95    0.23
  -4   2  -4    3.99    0.24
   4   2   5    3.82    0.25
   4   2   5    4.16    0.29
   4  -2   6    0.62    0.08
  -4   2   6    0.50    0.17
   4  -2   6    0.38    0.09
   4  -2   6    0.46    0.14
  -4   2   6    0.49    0.15
  -4   2   6    0.41    0.14
   4  -2   6    0.61    0.12
   4   2   6    0.57    0.13
   4   2   6    0.63    0.09
   4   2   6    0.46    0.09
  -4  -2   6    0.51    0.17
  -4  -2   6    0.37    0.12
   4   2   6    0.49    0.16
  -4  -2   6    1.17    0.19
   4  -2   7    0.47    0.14
  -4   2   7    0.44    0.14
  -4   2   7    0.58    0.17
  -4   2   7    0.58    0.16
   4  -2   7    0.85    0.10
  -4   2   7    0.37    0.12
   4  -2   7    0.76    0.12
  -4  -2   7    1.08    0.18
   4   2   7    0.63    0.10
   4   2   7    0.58    0.14
   4   2   7    0.62    0.11
  -4  -2   7    0.78    0.17
  -4  -2   7    0.46    0.14
  -4  -2   7    0.90    0.13
   4  -2   8    0.18    0.06
   4  -2   8    0.17    0.05
  -4   2   8    0.08    0.09
  -4   2   8    0.10    0.07
  -4   2   8    0.03    0.10
  -4   2   8    0.11    0.12
   4   2   8    0.07    0.06
  -4  -2   8    0.22    0.10
  -4  -2   8    0.06    0.09
   4   2   8    0.07    0.05
  -5   2   0   10.35    0.60
   5  -2   0   10.25    0.55
  -5  -2   0   10.13    0.52
   5   2   0   10.12    0.59
   5  -2   0    9.89    0.59
  -5   2   0   10.51    0.53
  -5  -2   0    9.43    0.60
   5   2   0   10.80    0.55
  -5   2   0    9.29    0.60
  -5  -2  -1    1.42    0.11
  -5   2   1    2.11    0.13
   5   2  -1    1.33    0.12
   5  -2   1    1.44    0.15
   5  -2   1    1.67    0.13
   5   2  -1    1.25    0.12
  -5   2  -1    1.21    0.10
  -5  -2   1    1.41    0.13
  -5   2  -1    1.43    0.14
  -5  -2   1    1.41    0.12
   5  -2  -1    1.79    0.13
  -5  -2   1    1.18    0.13
   5   2  -2    4.16    0.28
  -5  -2  -2    4.05    0.24
   5  -2   2    4.49    0.27
  -5   2   2    4.81    0.26
   5   2  -2    4.20    0.27
   5  -2   2    3.91    0.30
  -5   2   2    5.11    0.28
  -5   2   2    5.23    0.31
   5  -2  -2    5.01    0.29
   5   2   2    4.60    0.27
  -5  -2   2    4.19    0.30
   5  -2  -2    4.55    0.27
  -5  -2   2    4.35    0.25
   5   2   2    4.69    0.31
  -5  -2   2    4.21    0.27
  -5   2  -2    3.73    0.24
  -5   2   3    1.96    0.18
   5   2  -3    2.11    0.16
  -5  -2  -3    1.93    0.15
   5  -2   3    2.06    0.19
   5   2  -3    1.80    0.15
  -5   2   3    2.16    0.14
  -5   2   3    1.97    0.16
   5  -2  -3    1.90    0.16
  -5  -2   3    2.16    0.15
  -5  -2   3    2.08    0.18
   5   2   3    2.09    0.20
  -5   2  -3    1.96    0.15
   5  -2   4    0.95    0.13
  -5  -2  -4    0.82    0.11
  -5   2   4    0.98    0.13
   5   2   4    1.14    0.16
  -5   2  -4    1.06    0.12
  -5  -2   4    0.88    0.11
   5  -2   5    0.86    0.12
   5  -2   5    1.37    0.12
  -5   2   5    0.80    0.19
   5   2   5    1.13    0.12
  -5  -2   5    0.81    0.19
   5   2   5    0.92    0.15
   5   2   5    1.29    0.19
  -5   2   6    0.79    0.19
   5  -2   6    1.04    0.10
   5  -2   6    0.71    0.16
   5  -2   6    0.93    0.14
   5  -2   6    1.15    0.13
  -5   2   6    1.13    0.20
  -5   2   6    1.17    0.19
   5  -2   6    1.04    0.14
   5   2   6    1.04    0.13
  -5  -2   6    1.03    0.20
  -5  -2   6    0.99    0.17
   5   2   6    0.97    0.15
   5   2   6    0.97    0.11
   5   2   6    0.95    0.12
  -5  -2   6    0.93    0.18
   5   2   6    1.14    0.19
   5  -2   7    0.67    0.11
  -5   2   7    0.45    0.15
  -5   2   7    0.68    0.15
  -5   2   7    0.38    0.14
   5  -2   7    0.75    0.09
  -5  -2   7    0.71    0.15
   5   2   7    0.67    0.14
  -5  -2   7    0.51    0.14
   5   2   7    0.65    0.11
  -5  -2   7    0.67    0.16
   5   2   7    0.62    0.09
  -5  -2   7    0.73    0.13
  -5   2   8    0.01    0.09
  -5   2   8    0.01    0.08
  -5  -2  -8    0.11    0.11
   5  -2   8    0.09    0.05
  -5   2   8    0.12    0.06
  -5   2   8    0.10    0.11
   5  -2   8    0.08    0.05
  -5  -2   8    0.07    0.10
   5   2   8    0.16    0.05
  -5   2  -8    0.08    0.11
   5   2   8    0.07    0.06
  -5  -2   8    0.07    0.08
  -6  -2   0    0.06    0.06
   6  -2   0    0.20    0.06
  -6   2   0    0.72    0.10
  -6  -2   0   -0.02    0.06
   6  -2   0    0.41    0.08
   6   2   0    0.06    0.06
  -6   2   0    0.23    0.07
   6   2   0    0.03    0.05
   6   2  -1    9.27    0.51
  -6   2   1    9.04    0.48
  -6  -2  -1    8.20    0.55
  -6   2   1    9.05    0.55
   6  -2   1    8.54    0.50
  -6   2   1    9.03    0.54
   6   2  -1    9.03    0.54
  -6  -2   1    8.82    0.48
   6   2   1    8.64    0.50
  -6  -2   1    8.82    0.54
   6  -2  -1    9.34    0.51
  -6   2  -1    9.08    0.55
   6  -2  -1    9.09    0.54
   6  -2   2    9.28    0.58
  -6   2   2    9.03    0.49
  -6   2   2    9.57    0.57
   6   2  -2    8.95    0.51
  -6  -2  -2    8.44    0.46
  -6   2   2    9.68    0.54
   6   2  -2    9.19    0.55
   6  -2   2    8.97    0.51
  -6   2  -2    8.42    0.46
   6   2   2    9.01    0.51
   6   2   2    8.93    0.57
   6  -2  -2    8.94    0.51
  -6  -2   2    8.49    0.56
   6  -2  -2    9.26    0.55
  -6  -2   2    9.33    0.53
  -6  -2   2    9.22    0.48
   6   2  -3    1.41    0.15
   6   2  -3    1.35    0.14
  -6  -2  -3    1.50    0.13
  -6   2   3    1.73    0.15
   6  -2   3    1.68    0.18
  -6   2   3    1.82    0.17
   6  -2  -3    1.76    0.15
  -6   2  -3    1.46    0.13
  -6  -2   3    1.40    0.14
   6   2   3    1.77    0.20
  -6  -2   3    1.53    0.18
   6  -2   4    1.07    0.16
  -6  -2  -4    1.14    0.13
  -6   2   4    0.98    0.14
  -6   2  -4    1.03    0.12
   6   2   4    1.49    0.19
  -6  -2   4    1.05    0.13
   6  -2   5    1.95    0.15
  -6   2   5    1.80    0.26
   6  -2   5    1.58    0.16
  -6   2   5    1.48    0.23
  -6   2   5    1.72    0.23
   6  -2   5    1.30    0.16
   6  -2   5    1.90    0.16
   6   2   5    1.85    0.22
  -6  -2   5    1.68    0.22
   6   2   5    1.72    0.16
  -6  -2   5    1.37    0.23
   6   2   5    1.44    0.19
   6   2   5    1.91    0.16
   6   2   5    1.87    0.17
  -6  -2   5    1.72    0.23
   6  -2   6    0.06    0.07
  -6   2   6    0.05    0.13
   6  -2   6    0.11    0.08
   6  -2   6    0.08    0.07
   6  -2   6    0.06    0.08
  -6   2   6    0.13    0.13
  -6   2   6    0.11    0.13
  -6  -2   6    0.08    0.13
  -6  -2   6    0.03    0.11
   6   2   6    0.20    0.07
   6   2   6    0.09    0.08
   6   2   6    0.07    0.07
  -6  -2   6    0.06    0.13
  -6  -2  -7    0.30    0.14
   6  -2   7    0.35    0.09
   6  -2   7    0.03    0.07
   6  -2   7    0.20    0.06
  -6   2   7    0.23    0.13
  -6   2   7    0.19    0.12
  -6   2   7    0.17    0.10
  -6  -2   7    0.21    0.12
  -6   2  -7    0.06    0.13
  -6  -2   7    0.10    0.11
   6   2   7    0.16    0.06
   6   2   7    0.11    0.08
  -6  -2   7    0.13    0.08
  -6  -2  -8    0.14    0.10
   6  -2   8    0.16    0.05
  -6   2   8    0.13    0.10
  -6   2   8    0.10    0.08
   6  -2   8    0.11    0.05
  -6  -2   8    0.16    0.08
   6   2   8    0.18    0.05
  -6  -2   8    0.04    0.09
   6   2   8    0.16    0.05
  -7  -2   0    4.93    0.32
  -7   2   0    4.70    0.32
   7   2   0    4.65    0.30
   7  -2   0    4.31    0.32
  -7  -2   0    4.44    0.29
   7  -2   0    4.64    0.30
   7   2   0    4.76    0.31
   7  -2   1   13.20    0.76
  -7  -2  -1   14.24    0.83
   7   2  -1   13.45    0.81
  -7   2   1   14.66    0.73
   7  -2   1   12.06    0.80
   7   2  -1   14.15    0.76
  -7   2   1   14.33    0.83
  -7   2   1   14.20    0.82
  -7  -2   1   13.96    0.72
   7   2   1   14.09    0.76
  -7  -2   1   14.02    0.81
   7  -2  -1   14.19    0.77
   7  -2  -1   13.56    0.82
   7   2   1   13.30    0.81
   7  -2  -1   13.32    0.81
  -7   2   2   10.91    0.59
   7  -2   2    9.98    0.63
   7   2  -2   10.44    0.57
   7  -2   2    8.91    0.59
  -7   2   2    9.96    0.62
  -7   2   2   10.25    0.54
   7   2  -2    9.21    0.60
   7  -2   2    9.46    0.56
   7  -2  -2    9.74    0.61
  -7  -2   2    9.37    0.53
   7  -2  -2    9.83    0.61
   7  -2  -2   10.69    0.57
  -7  -2   2   10.37    0.58
   7   2   2    9.45    0.56
  -7  -2   2    9.52    0.62
   7   2  -3    0.05    0.07
  -7   2   3    0.43    0.11
   7  -2   3    0.17    0.09
  -7  -2   3    0.12    0.08
   7   2   3    0.19    0.10
  -7   2   4    3.61    0.33
  -7   2   4    3.14    0.25
  -7  -2  -4    4.73    0.32
   7  -2   4    3.44    0.30
  -7  -2   4    3.33    0.36
  -7   2  -4    3.89    0.31
   7   2   4    3.52    0.23
   7   2   4    3.53    0.31
   7  -2   5    1.43    0.14
   7  -2   5    1.35    0.15
  -7   2   5    1.36    0.23
  -7   2   5    1.82    0.25
   7  -2   5    1.49    0.14
  -7  -2  -5    2.31    0.25
  -7   2   5    1.50    0.21
  -7  -2   5    0.99    0.21
  -7   2  -5    1.61    0.22
  -7  -2   5    1.26    0.23
   7   2   5    1.72    0.17
   7   2   5    1.72    0.15
  -7  -2   5    1.09    0.21
   7   2   5    1.57    0.15
  -7   2   6    0.17    0.13
   7  -2   6    0.16    0.09
   7  -2   6    0.14    0.07
  -7   2   6    0.34    0.14
   7  -2   6    0.11    0.06
  -7   2   6    0.07    0.12
  -7  -2  -6    0.08    0.14
  -7   2  -6    0.48    0.15
   7   2   6    0.18    0.08
  -7  -2   6    0.23    0.14
   7   2   6    0.30    0.08
  -7  -2   6    0.07    0.13
  -7  -2   6    0.12    0.11
   7   2   6    0.18    0.07
  -7   2   7    0.08    0.09
  -7   2   7    0.26    0.12
   7  -2   7    0.00    0.06
  -7   2   7    0.12    0.11
   7  -2   7    0.06    0.05
   7  -2   7    0.03    0.07
  -7  -2  -7    0.15    0.12
   7   2   7    0.07    0.05
   7   2   7    0.04    0.07
  -7  -2   7    0.02    0.10
  -7  -2   7    0.03    0.10
  -7  -2   7    0.14    0.08
   7   2   7    0.14    0.04
  -7   2  -7    0.07    0.12
   8   2   0    4.45    0.32
  -8  -2   0    5.00    0.33
  -8   2   0    5.04    0.34
   8  -2   0    4.68    0.32
   8  -2   0    4.83    0.35
   8   2  -1    1.83    0.18
   8  -2   1    1.85    0.18
   8   2  -1    1.85    0.18
  -8  -2  -1    1.98    0.19
   8  -2   1    1.91    0.20
  -8   2   1    2.33    0.18
   8  -2  -1    2.11    0.18
  -8  -2   1    2.25    0.17
   8   2   1    2.25    0.22
  -8  -2   1    1.89    0.18
   8  -2  -1    2.01    0.21
   8   2   1    1.67    0.17
   8   2  -2    0.38    0.10
  -8   2   2    0.43    0.12
   8  -2   2    0.39    0.10
  -8   2   2    0.47    0.09
   8  -2   2    0.39    0.09
   8  -2  -2    0.57    0.11
  -8  -2   2    0.41    0.06
  -8  -2   2    0.33    0.11
   8  -2  -2    0.51    0.12
  -8  -2  -3    3.09    0.28
   8   2  -3    3.08    0.24
   8  -2   3    3.24    0.28
  -8   2   3    3.08    0.31
   8   2   3    3.13    0.29
  -8  -2   3    3.21    0.34
  -8   2   4    3.01    0.31
   8  -2   4    2.90    0.21
  -8  -2  -4    3.40    0.29
  -8   2   4    3.27    0.31
  -8   2   4    2.62    0.24
   8  -2   4    2.93    0.28
  -8   2   4    3.23    0.30
  -8  -2   4    3.17    0.30
   8   2   4    3.15    0.29
  -8   2  -4    3.17    0.28
  -8  -2   4    2.99    0.32
  -8  -2   4    3.18    0.35
   8   2   4    3.19    0.22
  -8   2   5    0.48    0.17
   8  -2   5    0.40    0.09
  -8   2   5    0.24    0.14
   8  -2   5    0.26    0.09
  -8  -2  -5    0.50    0.16
  -8   2   5    0.47    0.15
  -8  -2   5    0.24    0.15
  -8  -2   5    0.22    0.15
   8   2   5    0.41    0.09
  -8  -2   5    0.43    0.15
  -8   2  -5    0.20    0.14
   8   2   5    0.44    0.10
  -8  -2  -6    0.79    0.16
   8  -2   6    1.00    0.11
  -8   2   6    0.72    0.17
  -8   2   6    0.69    0.15
  -8   2   6    0.57    0.16
   8  -2   6    0.84    0.12
   8  -2   6    0.72    0.09
  -8  -2   6    0.89    0.18
  -8  -2   6    0.76    0.16
  -8  -2   6    1.01    0.18
   8   2   6    0.61    0.09
   8   2   6    1.17    0.11
   8   2   6    1.05    0.12
  -8   2  -6    0.80    0.16
  -8   2   7    0.16    0.08
   8  -2   7    0.09    0.06
  -8   2   7    0.17    0.10
   8  -2   7    0.13    0.05
  -8   2   7    0.16    0.09
  -8  -2  -7    0.26    0.11
  -8  -2   7    0.11    0.09
  -8  -2   7    0.03    0.09
   8   2   7    0.20    0.07
   8   2   7    0.19    0.04
   8   2   7    0.26    0.06
   9   2   0    0.24    0.10
   9  -2   0    0.23    0.08
  -9  -2   0    0.30    0.08
   9   2   0    0.03    0.07
   9  -2   0    0.31    0.09
  -9   2   0    0.11    0.08
   9  -2   1    0.83    0.13
   9  -2   1    0.93    0.13
   9  -2  -1    0.60    0.12
   9  -2   2    3.81    0.29
  -9   2   2    4.10    0.33
  -9   2   2    5.16    0.29
  -9  -2  -2    4.24    0.34
   9  -2   2    4.01    0.31
   9   2  -2    4.88    0.34
  -9   2   2    4.16    0.35
  -9   2  -2    3.77    0.33
  -9  -2   2    3.87    0.32
   9  -2  -2    5.05    0.34
  -9  -2   2    3.78    0.35
   9   2   2    4.09    0.31
  -9   2   3    5.41    0.37
   9   2  -3    6.31    0.41
   9  -2   3    5.83    0.33
  -9  -2  -3    5.68    0.41
  -9   2   3    5.43    0.33
  -9   2   3    5.55    0.45
  -9   2   3    5.99    0.45
   9  -2   3    5.89    0.44
  -9   2   3    5.04    0.38
  -9  -2   3    5.56    0.38
  -9  -2   3    5.27    0.37
   9  -2  -3    6.72    0.41
  -9  -2   3    5.99    0.34
  -9  -2   3    5.70    0.45
   9   2   3    5.88    0.33
  -9  -2   3    5.65    0.44
  -9   2  -3    5.63    0.40
   9  -2   4    0.44    0.10
  -9   2   4    0.54    0.17
  -9   2   4    0.56    0.17
  -9   2   4    0.54    0.12
  -9  -2  -4    0.80    0.18
  -9   2   4    0.61    0.12
  -9   2   4    0.59    0.16
  -9  -2   4    0.61    0.13
  -9  -2   4    0.44    0.18
  -9  -2   4    0.76    0.17
  -9  -2   4    0.44    0.16
   9   2   4    0.50    0.10
  -9   2  -4    0.81    0.17
  -9  -2  -5    0.64    0.15
  -9   2   5    0.56    0.16
   9  -2   5    0.53    0.09
   9  -2   5    0.51    0.10
  -9   2   5    0.36    0.14
  -9   2   5    0.56    0.17
  -9   2  -5    0.46    0.13
   9   2   5    0.67    0.11
  -9  -2   5    0.16    0.14
   9   2   5    0.43    0.09
  -9  -2   5    0.36    0.14
  -9  -2   5    0.52    0.16
  -9   2   6    0.00    0.10
  -9   2   6    0.13    0.11
  -9  -2  -6    0.31    0.12
   9  -2   6    0.13    0.06
  -9   2   6    0.25    0.12
   9  -2   6    0.12    0.07
  -9   2  -6    0.23    0.11
  -9  -2   6    0.12    0.11
   9   2   6    0.06    0.07
  -9  -2   6    0.09    0.11
   9   2   6    0.18    0.06
  -9  -2   6    0.13    0.10
  -9   2   7    0.05    0.07
  -9   2   7    0.03    0.06
   9  -2   7    0.14    0.06
  -9   2   7    0.09    0.08
  -9  -2   7    0.15    0.08
  -9  -2   7    0.18    0.08
 -10   2   0    2.02    0.20
 -10   2   0    2.39    0.19
 -10  -2   0    2.51    0.27
 -10  -2   0    2.18    0.21
 -10  -2   0    2.11    0.19
  10  -2   0    2.19    0.23
  10   2   0    2.34    0.24
 -10   2   0    3.08    0.30
 -10   2   1    0.75    0.17
  10   2  -1    0.49    0.13
  10  -2   1    0.53    0.12
 -10   2   1    0.48    0.10
 -10   2   1    0.78    0.18
 -10  -2  -1    0.78    0.18
 -10   2   1    0.69    0.14
 -10   2  -1    0.84    0.17
 -10  -2   1    0.85    0.14
  10   2   1    0.48    0.12
  10  -2  -1    0.42    0.12
 -10  -2   1    0.65    0.17
 -10  -2   1    0.47    0.09
 -10  -2   1    1.08    0.17
 -10  -2  -2    1.08    0.19
 -10   2   2    0.53    0.15
 -10   2   2    0.80    0.10
  10  -2   2    0.71    0.13
 -10   2   2    0.96    0.15
 -10   2   2    0.68    0.19
  10   2  -2    0.91    0.16
 -10   2  -2    1.11    0.20
  10  -2  -2    0.65    0.14
  10   2   2    0.80    0.12
 -10  -2   2    1.06    0.16
 -10  -2   2    1.17    0.22
 -10  -2   2    0.92    0.17
 -10  -2   2    0.72    0.19
 -10  -2   2    0.77    0.18
 -10   2   3    1.53    0.24
 -10   2   3    1.44    0.20
 -10   2   3    1.28    0.23
  10  -2   3    1.12    0.14
 -10   2   3    1.34    0.18
 -10   2   3    1.71    0.17
  10   2  -3    1.13    0.18
 -10  -2  -3    1.35    0.21
  10   2   3    1.16    0.14
 -10  -2   3    1.13    0.17
 -10  -2   3    1.42    0.23
 -10   2  -3    1.45    0.21
  10  -2  -3    1.40    0.18
 -10  -2   3    1.32    0.17
 -10  -2   3    1.50    0.24
 -10  -2   3    1.03    0.20
 -10   2   4    0.42    0.14
 -10   2   4    0.35    0.15
 -10  -2  -4    0.39    0.15
  10  -2   4    0.44    0.10
 -10   2   4    0.44    0.10
 -10   2   4    0.69    0.18
 -10  -2   4    0.18    0.14
 -10   2  -4    0.38    0.13
 -10  -2   4    0.50    0.16
 -10  -2   4    0.29    0.14
  10   2   4    0.49    0.10
 -10  -2   4    0.41    0.11
  10  -2   5    0.61    0.09
 -10   2   5    0.54    0.16
  10  -2   5    0.57    0.10
 -10   2   5    0.82    0.17
 -10  -2  -5    0.67    0.15
 -10   2   5    0.64    0.13
 -10   2  -5    0.71    0.15
 -10  -2   5    0.57    0.15
  10   2   5    0.71    0.09
 -10  -2   5    0.68    0.14
  10   2   5    0.70    0.10
 -10  -2   5    0.67    0.16
  10   2   5    0.83    0.10
 -10   2   6    0.03    0.09
  10  -2   6    0.12    0.06
 -10  -2  -6    0.10    0.10
 -10   2   6    0.09    0.09
 -10   2   6    0.12    0.09
  10  -2   6    0.03    0.04
 -10  -2   6    0.08    0.09
  10   2   6    0.08    0.06
  10   2   6    0.11    0.05
 -10  -2   6    0.09    0.09
 -10  -2   6    0.10    0.08
 -11   2   0   -0.11    0.09
 -11   2   0   -0.04    0.12
  11   2   0    0.14    0.09
 -11  -2   0   -0.04    0.10
  11  -2   0    0.05    0.09
 -11  -2   0    0.07    0.13
  11   2  -1    0.34    0.12
 -11  -2  -1    0.39    0.15
 -11   2   1    0.15    0.14
 -11   2   1    0.36    0.15
  11  -2   1    0.24    0.10
 -11   2  -1    0.34    0.14
  11  -2  -1    0.16    0.10
 -11  -2   1    0.47    0.14
 -11  -2   1    0.34    0.13
 -11  -2   1    0.32    0.15
  11   2   1    0.22    0.10
 -11   2   2    1.92    0.19
 -11   2   2    1.56    0.20
  11   2  -2    2.05    0.23
 -11  -2  -2    2.01    0.25
  11  -2   2    1.42    0.18
 -11   2   2    1.92    0.27
 -11  -2   2    2.00    0.21
 -11  -2   2    1.62    0.22
  11  -2  -2    1.46    0.20
 -11  -2   2    2.66    0.20
 -11  -2   2    2.28    0.28
 -11   2  -2    1.92    0.24
  11   2  -3    0.31    0.11
 -11  -2  -3    0.41    0.14
 -11   2   3    0.23    0.12
 -11   2   3    0.16    0.13
 -11   2   3    0.17    0.10
 -11   2   3    0.26    0.15
 -11   2   3    0.03    0.13
  11  -2   3    0.08    0.07
 -11  -2   3    0.22    0.11
 -11  -2   3    0.27    0.13
 -11  -2   3    0.18    0.14
 -11   2  -3    0.37    0.14
 -11  -2   3    0.21    0.11
  11  -2  -3    0.26    0.10
 -11  -2   3    0.17    0.14
  11   2   3    0.21    0.08
  11  -2   4    0.80    0.11
 -11   2   4    0.79    0.11
 -11  -2  -4    1.02    0.17
 -11   2   4    0.89    0.18
 -11   2   4    0.75    0.14
 -11   2   4    0.56    0.15
 -11  -2   4    0.95    0.12
 -11   2  -4    0.87    0.15
 -11  -2   4    0.89    0.17
 -11  -2   4    0.99    0.16
  11  -2  -4    0.95    0.12
 -11  -2   4    0.77    0.17
  11   2   4    0.98    0.11
  11  -2   5    0.58    0.08
 -11   2   5    0.36    0.12
 -11  -2  -5    0.58    0.12
 -11   2   5    0.40    0.10
  11  -2   5    0.51    0.07
  11   2   5    0.70    0.08
 -11  -2   5    0.50    0.13
 -11  -2   5    0.27    0.08
  11   2   5    0.43    0.08
 -11  -2   5    0.44    0.12
 -11   2   6    0.08    0.07
 -11   2   6    0.06    0.07
  11  -2   6    0.03    0.04
  11   2   6    0.06    0.04
 -11  -2   6    0.04    0.07
 -12  -2   0    0.45    0.15
 -12   2   0    1.28    0.14
 -12  -2   0    0.51    0.12
  12   2   0    0.44    0.12
  12  -2   0    0.69    0.14
 -12   2   0    0.88    0.17
 -12  -2   0    0.50    0.15
  12  -2   0    0.88    0.12
  12  -2   1    1.81    0.19
 -12   2   1    1.98    0.27
  12   2  -1    2.48    0.25
 -12  -2  -1    2.49    0.27
 -12   2   1    2.07    0.22
 -12   2   1    2.12    0.19
  12  -2  -1    1.96    0.21
 -12  -2   1    1.60    0.24
 -12  -2   1    2.72    0.25
 -12  -2   1    2.26    0.19
 -12   2  -1    2.04    0.24
  12   2   1    1.97    0.20
 -12   2   2    1.50    0.16
  12   2  -2    1.62    0.19
 -12  -2  -2    1.61    0.22
 -12   2   2    1.44    0.19
 -12   2   2    1.59    0.24
  12  -2  -2    1.57    0.19
 -12  -2   2    1.79    0.25
 -12  -2   2    1.56    0.18
 -12  -2   2    1.33    0.18
 -12   2  -2    1.48    0.21
 -12  -2   2    1.49    0.16
 -12   2   3    0.09    0.13
 -12  -2  -3    0.32    0.13
 -12   2   3    0.09    0.11
 -12   2   3    0.25    0.09
 -12   2   3    0.15    0.08
 -12   2  -3    0.16    0.11
 -12  -2   3    0.12    0.13
 -12  -2   3    0.14    0.09
  12   2   3    0.12    0.06
 -12  -2   3    0.20    0.13
 -12  -2   3   -0.09    0.12
  12  -2  -3    0.20    0.09
 -12   2   4    0.28    0.10
 -12   2   4    0.34    0.12
 -12   2   4    0.10    0.12
  12  -2   4    0.27    0.07
 -12  -2  -4    0.22    0.11
  12   2   4    0.16    0.06
 -12   2  -4    0.21    0.10
 -12  -2   4    0.26    0.07
  12  -2  -4    0.21    0.07
 -12  -2   4    0.20    0.12
 -12  -2   4    0.23    0.11
 -12  -2   4    0.26    0.12
 -12   2   5    0.10    0.08
  12  -2   5    0.12    0.05
 -12   2   5    0.03    0.07
 -12   2   5    0.15    0.09
 -12  -2   5    0.13    0.08
  12   2   5    0.07    0.05
 -12  -2   5    0.10    0.07
 -12  -2   5    0.09    0.08
 -13   2   0    0.08    0.12
  13  -2   0    0.02    0.06
 -13   2   0    0.05    0.11
  13   2   0    0.15    0.07
 -13  -2   0    0.16    0.12
 -13  -2   0    0.02    0.11
 -13   2   1   -0.11    0.12
 -13  -2  -1   -0.04    0.10
 -13   2   1    0.06    0.12
 -13  -2   1    0.01    0.07
 -13  -2   1    0.08    0.11
  13  -2  -1    0.02    0.07
 -13   2  -1    0.13    0.10
 -13  -2   1    0.06    0.11
 -13   2   2    0.06    0.10
 -13   2   2    0.01    0.10
 -13  -2  -2   -0.10    0.09
 -13  -2   2    0.08    0.07
  13  -2  -2   -0.02    0.06
 -13   2  -2   -0.05    0.09
 -13  -2   2    0.28    0.09
 -13  -2   2    0.08    0.11
 -13  -2  -3    0.14    0.09
 -13   2   3    0.32    0.11
  13   2  -3    0.18    0.07
 -13  -2   3    0.23    0.10
  13  -2  -3    0.10    0.06
 -13  -2   3    0.30    0.09
 -13  -2   3    0.28    0.07
 -13   2  -3    0.23    0.10
 -13  -2   3    0.27    0.12
  13   2  -4    0.20    0.05
 -13   2   4    0.16    0.09
 -13  -2   4    0.26    0.09
  13  -2  -4    0.10    0.05
 -13  -2   4    0.42    0.09
 -13  -2   4    0.16    0.08
 -14  -2   0    0.05    0.09
  14  -2   0    0.18    0.06
 -14   2   0    0.21    0.11
 -14   2   0    0.12    0.09
 -14  -2   0    0.15    0.09
 -14   2   1    0.36    0.10
 -14  -2  -1    0.25    0.10
 -14   2   1    0.34    0.10
  14   2  -1    0.12    0.06
 -14  -2  -1    0.23    0.10
 -14   2  -1    0.37    0.10
 -14  -2   1    0.27    0.11
  14  -2  -1    0.26    0.06
 -14  -2   1    0.24    0.09
 -14   2   2    0.51    0.11
  14   2  -2    0.41    0.07
 -14  -2  -2    0.40    0.10
 -14  -2   2    0.39    0.10
  14  -2  -2    0.57    0.07
   0   3   0   -0.16    0.01
   0   3   0   -0.16    0.01
   0  -3   0   -0.16    0.01
   0  -3   0   -0.16    0.01
   0  -3   1   49.57    2.43
   0  -3   1   50.96    2.92
   0   3   1   53.69    2.50
   0  -3   1   51.64    2.65
   0   3   1   55.00    2.91
   0  -3  -1   49.89    2.43
   0  -3   2    0.88    0.09
   0  -3  -2    0.89    0.08
   0   3   2    1.26    0.10
   0  -3   2    1.15    0.08
   0  -3   2    0.97    0.06
   0  -3   3   28.50    1.39
   0  -3  -3   28.65    1.37
   0   3  -3   28.72    1.37
   0   3   3   28.87    1.40
   0   3   3   27.99    1.63
   0  -3   3   29.18    1.64
   0  -3  -4    5.89    0.30
   0   3   4    5.01    0.31
   0   3   4    5.49    0.37
   0   3   4    5.50    0.33
   0   3  -4    5.68    0.30
   0  -3   4    5.23    0.29
   0   3   5    0.38    0.12
   0  -3   5    0.27    0.12
   0  -3  -5    0.62    0.09
   0   3   5    0.45    0.10
   0  -3   5    0.41    0.08
   0   3  -5    0.46    0.08
   0  -3   6    2.44    0.25
   0   3   6    2.44    0.27
   0  -3   6    1.71    0.22
   0   3   6    2.23    0.24
   0   3   6    1.82    0.14
   0  -3   7    0.19    0.12
   0  -3   7    0.30    0.09
   0   3   7    0.29    0.13
   0  -3   7    0.06    0.13
   0   3   7    0.02    0.12
   0   3   7    0.16    0.11
   0  -3   8   -0.08    0.09
   0  -3   8    0.07    0.05
   0   3   8    0.01    0.10
   0   3   8    0.04    0.09
   0   3   8    0.01    0.07
   0   3   9    0.06    0.04
  -1  -3   0   39.91    2.01
  -1  -3   0   39.49    1.89
  -1   3   0   39.83    1.90
   1  -3   0   40.29    2.01
   1  -3   0   39.16    1.84
  -1  -3   0   36.60    1.84
   1   3   0   43.79    2.21
  -1  -3   0   39.70    2.21
   1  -3   0   35.40    2.21
   1  -3   1   53.65    2.48
  -1  -3  -1   52.54    2.48
  -1   3   1   55.19    2.55
  -1  -3  -1   48.15    2.55
   1  -3   1   52.98    2.70
   1  -3  -1   55.86    2.97
   1  -3  -1   52.39    2.70
  -1   3  -1   51.97    2.97
  -1  -3   1   54.59    2.71
  -1  -3   1   53.51    2.99
   1  -3  -1   47.74    2.48
   1   3   1   54.46    2.97
  -1  -3   1   53.93    2.48
   1   3   1   53.42    2.55
   1  -3   2   63.60    2.98
  -1   3   2   65.96    2.99
   1  -3   2   62.25    3.47
  -1  -3  -2   64.87    2.91
   1  -3   2   61.75    3.49
  -1   3   2   64.85    3.48
   1  -3   2   60.46    2.91
   1  -3   2   55.14    2.98
  -1  -3   2   63.05    3.50
  -1   3  -2   54.80    3.47
   1  -3  -2   64.41    2.91
   1  -3  -2   60.35    3.48
  -1  -3   2   63.10    2.91
   1   3   2   59.25    3.49
   1   3   2   65.23    2.99
   1  -3   3   26.87    1.28
  -1   3   3   25.87    1.49
  -1   3   3   27.06    1.29
   1   3  -3   26.74    1.26
  -1   3   3   25.83    1.52
  -1  -3  -3   26.61    1.26
  -1  -3   3   26.30    1.51
  -1   3  -3   26.18    1.26
   1  -3  -3   26.27    1.26
   1   3   3   25.90    1.51
  -1  -3   3   25.77    1.27
   1   3   3   26.52    1.29
  -1  -3  -4   60.35    2.77
   1  -3   4   56.59    2.82
  -1   3   4   56.61    3.33
   1   3  -4   59.39    2.76
  -1   3   4   56.40    2.84
   1   3   4   57.92    3.29
  -1   3  -4   60.15    2.77
  -1  -3   4   58.87    2.82
   1   3   4   56.74    2.83
   1  -3  -4   60.55    2.76
   1  -3   5   12.00    0.59
  -1   3   5   11.02    0.61
   1  -3   5   10.41    0.60
  -1  -3  -5   12.03    0.60
   1   3   5   11.59    0.61
   1   3   5   10.72    0.61
  -1   3  -5   12.35    0.61
  -1  -3   5   11.82    0.59
   1  -3   6    2.57    0.21
  -1   3   6    1.89    0.24
   1  -3   6    1.81    0.22
  -1   3   6    1.96    0.22
   1   3   6    2.12    0.23
   1   3   6    1.66    0.22
   1   3   6    1.50    0.14
  -1  -3   6    1.81    0.22
  -1  -3   6    1.74    0.23
   1  -3   7    0.36    0.14
   1  -3   7    0.41    0.14
   1  -3   7    0.52    0.09
   1  -3   7    0.56    0.11
  -1   3   7    0.50    0.13
  -1   3   7    0.55    0.16
  -1   3   7    0.45    0.15
  -1   3   7    0.29    0.16
   1   3   7    0.51    0.15
   1   3   7    0.40    0.09
  -1  -3   7    0.36    0.14
  -1  -3   7    0.52    0.14
   1   3   7    0.37    0.14
  -1  -3   7    0.59    0.10
   1   3   7    0.77    0.15
   1  -3   8    0.15    0.06
  -1   3   8    0.06    0.11
  -1   3   8    0.17    0.10
  -1   3   8    0.26    0.08
   1  -3   8    0.25    0.07
   1  -3   8    0.13    0.10
  -1  -3   8    0.16    0.06
  -1  -3   8   -0.05    0.10
   1   3   8    0.17    0.08
  -1  -3   8    0.18    0.10
   1   3   8    0.15    0.06
   1   3   8    0.11    0.10
   2   3   0  803.03   41.84
  -2   3   0  723.63   35.87
  -2   3   0  717.35   42.04
   2  -3   0  743.86   34.90
   2  -3   0  756.91   41.85
  -2  -3   0  713.49   34.91
  -2  -3   0  773.43   35.87
   2  -3   1   31.71    1.91
  -2  -3  -1   34.34    1.61
  -2   3   1   36.06    1.65
  -2  -3  -1   34.31    1.65
   2  -3   1   33.56    1.60
   2  -3   1   34.03    1.75
  -2  -3   1   36.28    1.64
   2  -3  -1   31.13    1.59
   2  -3  -1   36.13    1.92
  -2  -3   1   34.36    1.93
   2  -3  -1   33.78    1.75
   2   3   1   33.46    1.65
   2   3   1   30.76    1.74
   2   3   1   36.15    1.92
  -2  -3   1   34.65    1.60
   2  -3   2   23.46    1.15
   2  -3   2   23.33    1.08
   2  -3   2   21.69    1.26
  -2  -3  -2   22.54    1.07
  -2   3   2   22.96    1.27
  -2   3   2   23.67    1.09
  -2   3   2   23.64    1.28
   2   3   2   21.29    1.14
   2   3   2   22.74    1.28
   2  -3  -2   21.17    1.15
  -2  -3   2   22.71    1.28
  -2   3  -2   19.22    1.26
   2   3   2   23.56    1.09
   2   3   2   19.68    1.26
   2  -3  -2   24.01    1.26
  -2  -3   2   21.63    1.05
   2  -3  -2   21.61    1.05
  -2   3   3   26.27    1.50
  -2  -3  -3   27.04    1.25
  -2   3   3   26.11    1.47
   2  -3   3   25.87    1.48
   2   3  -3   26.29    1.24
   2   3  -3   24.06    1.34
  -2   3   3   26.32    1.28
   2  -3   3   26.76    1.27
   2  -3  -3   26.25    1.48
   2   3   3   25.13    1.49
   2  -3  -3   26.49    1.24
  -2   3  -3   26.63    1.25
  -2  -3   3   25.38    1.50
  -2  -3   3   24.93    1.26
   2   3   3   26.54    1.28
   2  -3   4    0.97    0.09
  -2   3   4    1.03    0.12
  -2   3   4    1.24    0.15
  -2  -3  -4    1.16    0.11
  -2  -3   4    0.94    0.10
   2  -3  -4    0.88    0.10
   2   3   4    1.15    0.12
  -2  -3   4    1.15    0.14
   2   3   4    1.18    0.13
  -2   3  -4    1.19    0.12
  -2   3   5    3.29    0.24
   2  -3   5    3.16    0.25
   2  -3   5    3.54    0.22
  -2  -3  -5    4.00    0.24
  -2  -3   5    3.48    0.22
   2   3   5    3.76    0.24
   2   3   5    3.66    0.27
  -2   3  -5    3.70    0.24
   2   3   5    4.51    0.25
   2  -3   6    0.07    0.13
   2  -3   6    0.09    0.09
  -2   3   6    0.19    0.12
   2  -3   6    0.13    0.07
  -2   3   6    0.02    0.13
  -2   3   6   -0.01    0.12
   2  -3   6    0.05    0.12
  -2  -3   6    0.11    0.10
  -2  -3   6    0.07    0.13
  -2  -3   6   -0.02    0.12
   2   3   6    0.09    0.13
   2   3   6    0.05    0.12
   2   3   6    0.07    0.11
   2   3   6    0.07    0.07
   2   3   6    0.18    0.07
   2  -3   7    0.14    0.13
  -2   3   7   -0.14    0.12
  -2   3   7    0.14    0.11
   2  -3   7    0.17    0.07
  -2   3   7   -0.04    0.13
   2  -3   7    0.04    0.08
  -2   3   7    0.04    0.11
  -2  -3   7    0.07    0.13
   2   3   7   -0.03    0.12
   2   3   7    0.01    0.09
   2   3   7    0.08    0.12
  -2  -3   7   -0.04    0.08
  -2  -3   7    0.18    0.13
   2   3   7    0.05    0.07
   2  -3   8    0.06    0.05
   2  -3   8    0.02    0.06
  -2   3   8    0.03    0.12
   2  -3   8   -0.01    0.09
  -2   3   8    0.06    0.09
  -2   3   8    0.00    0.10
  -2   3   8   -0.02    0.07
   2   3   8    0.07    0.07
  -2  -3   8    0.09    0.09
   2   3   8    0.02    0.05
  -2  -3   8    0.26    0.12
   2   3   8    0.09    0.09
  -3   3   0   13.79    0.81
   3   3   0   13.73    0.74
   3   3   0   15.40    0.81
  -3  -3   0   15.08    0.70
  -3   3   0   13.59    0.70
  -3  -3   0   13.71    0.81
   3  -3   0   13.96    0.81
   3  -3   0   14.07    0.67
  -3  -3   0   13.81    0.67
  -3   3   1    4.53    0.24
   3  -3   1    3.89    0.27
  -3   3   1    4.43    0.27
   3   3  -1    4.34    0.25
  -3  -3  -1    4.09    0.22
   3   3  -1    4.49    0.26
   3  -3   1    4.00    0.26
   3  -3   1    4.21    0.24
  -3   3   1    4.81    0.27
  -3  -3  -1    3.97    0.23
   3  -3  -1    4.23    0.24
  -3   3  -1    4.07    0.24
  -3  -3   1    4.24    0.21
  -3  -3   1    4.59    0.22
  -3  -3   1    4.31    0.27
  -3  -3   1    4.04    0.25
   3   3   1    3.85    0.24
   3   3   1    4.33    0.26
   3  -3  -1    4.34    0.26
  -3  -3  -2   31.06    1.52
   3  -3   2   31.48    1.82
  -3   3   2   32.28    1.84
   3   3  -2   33.08    1.80
  -3   3   2   32.47    1.56
   3   3  -2   31.52    1.66
   3  -3   2   32.89    1.65
  -3   3   2   31.38    1.81
   3   3   2   31.64    1.56
  -3  -3   2   31.96    1.83
   3   3   2   31.16    1.83
   3   3   2   31.49    1.65
  -3  -3   2   33.35    1.55
   3  -3  -2   31.84    1.65
   3  -3  -2   33.05    1.82
  -3   3  -2   31.89    1.53
  -3   3   3   19.34    0.97
   3  -3   3   20.42    0.96
   3   3  -3   18.26    1.02
  -3  -3  -3   20.08    0.95
  -3   3   3   19.23    1.14
  -3   3   3   21.31    1.11
   3  -3   3   19.01    1.12
   3   3  -3   18.96    1.10
   3  -3  -3   19.05    1.12
  -3   3  -3   19.70    0.95
  -3  -3   3   18.93    0.95
   3   3   3   19.86    1.14
   3   3   3   20.39    0.97
  -3  -3   3   18.61    1.14
  -3  -3  -4    4.36    0.26
  -3   3   4    4.50    0.27
  -3   3   4    4.35    0.31
   3  -3   4    4.56    0.25
   3   3  -4    4.34    0.27
   3  -3   4    4.31    0.28
  -3  -3   4    4.60    0.31
   3  -3  -4    4.19    0.29
  -3  -3   4    4.42    0.25
  -3   3  -4    5.08    0.27
   3   3   4    4.46    0.26
   3   3   4    4.61    0.31
   3  -3   5    1.59    0.18
  -3  -3  -5    1.33    0.15
  -3   3   5    1.19    0.15
   3   3   5    1.50    0.15
   3   3   5    1.46    0.15
  -3   3  -5    1.60    0.16
  -3  -3   5    1.58    0.13
   3   3   5    1.70    0.19
  -3   3   6    1.15    0.20
  -3   3   6    1.66    0.21
  -3   3   6    1.25    0.21
   3  -3   6    1.05    0.18
   3  -3   6    1.32    0.14
   3  -3   6    1.38    0.17
   3   3   6    1.63    0.20
  -3  -3   6    1.11    0.16
   3   3   6    1.63    0.16
   3   3   6    1.54    0.13
  -3  -3   6    0.97    0.19
   3   3   6    1.46    0.21
  -3  -3   6    1.00    0.19
   3   3   6    1.55    0.19
  -3   3   7    0.21    0.14
  -3   3   7    0.40    0.15
  -3   3   7    0.23    0.13
   3  -3   7    0.02    0.12
   3  -3   7    0.32    0.09
   3  -3   7    0.46    0.09
  -3   3   7    0.31    0.12
   3   3   7    0.52    0.12
  -3  -3   7    0.35    0.10
  -3  -3   7    0.07    0.11
   3   3   7    0.58    0.15
   3   3   7    0.43    0.08
  -3  -3   7    0.45    0.14
  -3   3   8    0.16    0.12
  -3   3   8    0.08    0.09
   3  -3   8    0.15    0.06
   3  -3   8    0.08    0.06
  -3   3   8   -0.02    0.10
  -3   3   8    0.06    0.07
   3  -3   8    0.03    0.09
   3   3   8    0.01    0.06
   3   3   8   -0.05    0.05
  -3  -3   8    0.08    0.10
  -3  -3   8    0.04    0.09
   3   3   8    0.03    0.08
  -4  -3   0   88.23    5.05
  -4   3   0   83.25    4.20
   4   3   0   97.00    5.05
  -4   3   0   82.95    5.05
  -4  -3   0   90.64    4.21
  -4   3   0   88.61    4.34
   4   3   0   95.35    4.60
  -4  -3   0   92.93    4.33
  -4   3   0   90.53    5.07
   4  -3   0   89.40    5.05
  -4  -3  -1   17.20    1.06
   4   3  -1   20.31    1.05
   4  -3   1   16.87    1.06
   4   3  -1   18.68    0.97
   4  -3   1   17.20    1.06
   4  -3   1   17.83    0.97
  -4  -3  -1   17.06    0.91
  -4   3   1   18.48    1.07
  -4  -3  -1   17.80    0.88
  -4   3   1   19.98    0.92
  -4   3   1   17.99    1.06
  -4  -3   1   18.62    1.07
   4  -3  -1   20.91    1.06
  -4   3  -1   17.62    0.88
  -4  -3   1   18.18    1.05
  -4  -3   1   19.58    0.91
   4   3   1   18.26    0.97
   4   3   1   18.40    1.06
   4  -3  -1   19.73    0.97
  -4   3   2   21.71    1.06
   4  -3   2   20.87    1.12
  -4   3   2   21.31    1.25
   4   3  -2   22.16    1.22
   4  -3   2   21.27    1.24
  -4   3   2   21.49    1.22
  -4  -3  -2   20.88    1.03
   4   3  -2   21.45    1.12
  -4   3  -2   21.06    1.03
  -4  -3   2   22.86    1.05
  -4  -3   2   21.77    1.25
   4   3   2   20.21    1.12
   4   3   2   20.60    1.24
   4  -3  -2   22.26    1.23
   4  -3  -2   21.27    1.12
   4   3  -3    1.28    0.11
   4  -3   3    1.12    0.13
  -4   3   3    1.38    0.12
  -4  -3  -3    1.16    0.12
  -4   3   3    1.64    0.15
   4   3  -3    1.22    0.11
  -4   3  -3    1.30    0.11
   4   3   3    1.64    0.12
  -4  -3   3    1.25    0.15
  -4  -3   3    1.28    0.11
   4   3   3    1.48    0.16
   4  -3  -3    1.29    0.12
  -4   3   4    4.44    0.27
  -4  -3  -4    4.47    0.26
   4  -3   4    4.34    0.29
   4   3  -4    4.15    0.27
  -4   3   4    4.10    0.31
  -4  -3   4    4.42    0.25
  -4   3  -4    4.32    0.26
   4   3   4    4.42    0.26
   4  -3  -4    3.92    0.29
  -4  -3   4    4.01    0.31
   4   3   4    4.84    0.32
   4   3   5    1.30    0.16
  -4   3   6    0.47    0.16
  -4   3   6    0.36    0.15
   4  -3   6    0.46    0.15
   4  -3   6    0.90    0.09
   4  -3   6    0.75    0.12
   4  -3   6    0.92    0.13
   4  -3   6    0.95    0.12
  -4   3   6    0.64    0.17
   4   3   6    0.66    0.10
   4   3   6    0.71    0.11
   4   3   6    0.63    0.13
  -4  -3   6    0.43    0.16
  -4  -3   6    0.66    0.17
  -4  -3   6    0.60    0.14
   4   3   6    0.75    0.17
  -4   3   7    1.71    0.22
  -4   3   7    1.84    0.22
   4  -3   7    1.56    0.15
   4  -3   7    1.24    0.18
   4  -3   7    1.86    0.14
  -4   3   7    1.37    0.21
  -4   3   7    2.08    0.23
   4   3   7    1.75    0.14
  -4  -3   7    1.74    0.21
  -4  -3   7    1.24    0.19
  -4  -3   7    2.05    0.22
   4   3   7    1.47    0.16
   4   3   7    1.55    0.20
  -4  -3   7    1.63    0.17
  -4   3   8    0.14    0.10
   4  -3   8    0.15    0.05
  -4   3   8    0.18    0.12
  -4   3   8   -0.01    0.07
   4  -3   8    0.07    0.05
  -4   3   8    0.19    0.09
   4   3   8    0.16    0.05
  -4  -3   8   -0.03    0.09
  -4  -3   8    0.01    0.08
   4   3   8    0.13    0.06
  -5   3   0   10.25    0.67
  -5   3   0   11.19    0.67
   5   3   0   12.05    0.62
  -5  -3   0   11.28    0.67
  -5   3   0   11.84    0.59
   5  -3   0   11.52    0.62
  -5  -3   0   11.75    0.58
   5   3   0   10.90    0.66
   5  -3   0   11.42    0.67
  -5  -3  -1    3.57    0.20
   5   3  -1    3.82    0.23
   5   3  -1    3.71    0.24
   5  -3   1    3.78    0.23
  -5   3   1    3.69    0.25
  -5  -3  -1    3.41    0.25
  -5   3   1    3.74    0.25
  -5  -3  -1    2.91    0.22
   5  -3   1    3.69    0.26
  -5   3   1    4.04    0.23
  -5  -3   1    4.05    0.22
  -5  -3   1    3.51    0.25
   5   3   1    3.47    0.24
   5   3   1    3.56    0.23
  -5   3  -1    3.67    0.20
  -5  -3   1    3.72    0.24
   5  -3  -1    3.88    0.23
   5  -3   2    6.18    0.37
  -5  -3  -2    6.28    0.34
  -5   3   2    6.37    0.41
   5  -3   2    6.58    0.42
   5   3  -2    6.58    0.37
  -5   3   2    6.66    0.36
  -5   3   2    6.62    0.39
   5   3  -2    6.45    0.39
   5  -3  -2    6.68    0.37
  -5  -3   2    6.76    0.35
   5  -3  -2    6.25    0.40
   5   3   2    6.16    0.42
   5   3   2    6.17    0.37
  -5   3  -2    6.25    0.34
  -5  -3   2    6.38    0.41
  -5   3   3    5.02    0.36
  -5  -3  -3    5.24    0.30
   5  -3   3    5.66    0.36
   5   3  -3    5.01    0.33
  -5   3   3    5.65    0.32
  -5   3   3    5.38    0.31
   5   3  -3    5.31    0.32
  -5   3  -3    5.44    0.30
   5  -3  -3    4.89    0.34
  -5  -3   3    5.53    0.36
   5   3   3    5.48    0.37
  -5  -3   3    5.30    0.30
  -5  -3  -4    0.12    0.06
   5  -3   4    0.21    0.08
  -5   3   4    0.16    0.09
  -5   3  -4    0.06    0.05
   5   3   4    0.17    0.09
  -5  -3   4    0.06    0.07
  -5   3   5    3.45    0.31
   5  -3   5    3.42    0.28
   5  -3   5    3.23    0.21
  -5  -3   5    3.30    0.31
   5   3   5    3.90    0.30
   5   3   5    3.38    0.28
   5   3   5    3.65    0.23
   5  -3   6    1.02    0.14
   5  -3   6    0.91    0.12
  -5   3   6    0.94    0.20
  -5   3   6    0.92    0.19
   5  -3   6    0.99    0.10
   5  -3   6    1.02    0.14
   5  -3   6    0.72    0.16
  -5   3   6    0.94    0.20
  -5  -3   6    0.91    0.19
  -5  -3   6    1.01    0.19
  -5  -3   6    0.78    0.16
   5   3   6    1.13    0.12
   5   3   6    1.09    0.13
   5   3   6    1.10    0.18
  -5   3   7    0.44    0.14
  -5   3   7    0.76    0.16
   5  -3   7    0.56    0.10
   5  -3   7    0.53    0.08
  -5   3   7    0.60    0.15
   5   3   7    0.56    0.10
  -5  -3   7    0.51    0.14
  -5  -3   7    0.21    0.13
  -5  -3   7    0.47    0.14
  -5  -3   7    0.76    0.12
   5   3   7    0.45    0.13
   5   3   7    0.55    0.08
   5  -3   8    0.09    0.04
  -5   3   8    0.07    0.08
   5  -3   8    0.09    0.05
  -5   3   8    0.04    0.06
  -5  -3  -8    0.19    0.11
  -5   3   8   -0.07    0.10
   5   3   8    0.00    0.05
  -5  -3   8    0.03    0.08
   5   3   8    0.04    0.04
  -6  -3   0    9.42    0.53
   6   3   0   10.16    0.60
  -6  -3   0   10.15    0.60
   6  -3   0   10.46    0.56
  -6   3   0   10.17    0.60
   6   3   0   10.29    0.56
  -6   3   0   10.12    0.61
   6  -3   0    9.35    0.60
  -6  -3  -1   45.36    2.69
  -6   3   1   46.63    2.70
   6   3  -1   49.94    2.46
   6  -3   1   47.41    2.46
   6   3  -1   45.11    2.68
  -6   3   1   45.32    2.32
   6  -3   1   43.67    2.69
  -6   3   1   46.72    2.68
   6  -3  -1   50.36    2.46
  -6  -3   1   50.15    2.31
  -6  -3   1   50.14    2.68
   6   3   1   47.10    2.45
   6  -3  -1   47.37    2.69
   6  -3   2    7.33    0.44
   6  -3   2    7.35    0.47
  -6  -3  -2    7.77    0.40
   6   3  -2    7.85    0.45
  -6   3   2    7.67    0.49
  -6   3   2    8.14    0.47
   6   3  -2    7.71    0.47
  -6   3   2    8.12    0.43
   6  -3   2    7.93    0.50
   6   3   2    7.49    0.50
  -6  -3   2    7.68    0.49
   6  -3  -2    7.14    0.48
  -6   3  -2    7.66    0.40
   6   3   2    7.08    0.44
  -6  -3   2    7.87    0.45
  -6  -3   2    8.08    0.42
   6  -3  -2    7.88    0.45
   6  -3  -2    7.94    0.48
   6   3  -3    3.49    0.24
  -6  -3  -3    3.67    0.23
   6   3  -3    3.34    0.25
   6  -3   3    3.89    0.29
  -6   3   3    3.49    0.27
  -6   3   3    4.14    0.24
  -6   3   3    3.36    0.24
  -6  -3   3    3.78    0.28
  -6   3  -3    3.88    0.23
   6   3   3    3.71    0.29
   6  -3  -3    3.25    0.26
  -6  -3   3    3.62    0.23
   6  -3   4    0.16    0.09
  -6  -3  -4    0.18    0.08
  -6   3   4    0.26    0.11
   6   3   4    0.30    0.11
  -6   3  -4    0.40    0.08
  -6  -3   4    0.24    0.09
   6  -3   5    3.38    0.20
  -6   3   5    3.55    0.27
   6  -3   5    3.23    0.22
  -6   3   5    3.04    0.30
   6  -3   5    2.85    0.23
  -6   3   5    3.25    0.34
   6  -3   5    3.23    0.22
  -6  -3   5    2.87    0.29
   6   3   5    2.95    0.27
  -6  -3   5    2.66    0.28
   6   3   5    2.95    0.21
   6   3   5    3.37    0.22
   6   3   5    3.55    0.29
   6   3   5    2.87    0.21
  -6  -3   5    2.98    0.32
   6  -3   6    0.48    0.10
   6  -3   6    0.39    0.09
   6  -3   6    0.36    0.10
  -6   3   6    0.24    0.14
  -6   3   6    0.21    0.15
  -6   3   6    0.40    0.16
  -6  -3   6    0.34    0.14
   6   3   6    0.45    0.08
   6   3   6    0.48    0.11
  -6  -3   6    0.44    0.14
   6   3   6    0.39    0.09
  -6  -3   6    0.18    0.15
   6  -3   7    0.26    0.07
  -6   3   7    0.27    0.12
   6  -3   7    0.17    0.06
  -6   3   7    0.19    0.11
  -6   3   7    0.04    0.11
   6  -3   7    0.23    0.09
  -6  -3  -7    0.22    0.13
   6   3   7    0.15    0.04
  -6   3  -7    0.04    0.13
   6   3   7    0.22    0.07
  -6  -3   7    0.21    0.08
  -6  -3   7    0.16    0.11
  -6  -3   7    0.09    0.11
  -6  -3   7    0.12    0.12
   6  -3   8    0.02    0.04
  -6  -3  -8    0.02    0.09
   6  -3   8    0.07    0.04
  -6   3   8    0.11    0.09
  -6   3   8    0.14    0.05
  -6   3   8    0.23    0.08
  -6  -3   8    0.06    0.07
   6   3   8    0.05    0.05
  -6  -3   8   -0.04    0.08
   6   3   8    0.08    0.04
   7  -3   0    1.66    0.17
  -7   3   0    1.53    0.16
   7   3   0    1.61    0.15
  -7  -3   0    1.54    0.16
  -7  -3   0    1.72    0.16
   7   3   0    1.68    0.15
   7  -3   0    1.71    0.18
  -7   3   1    8.21    0.50
  -7   3   1    8.30    0.45
   7  -3   1    7.93    0.50
   7   3  -1    7.35    0.49
   7   3  -1    8.08    0.47
   7  -3   1    8.04    0.47
  -7   3   1    7.52    0.50
  -7  -3  -1    8.26    0.51
   7   3   1    7.96    0.47
   7  -3  -1    7.67    0.50
  -7  -3   1    8.23    0.49
   7  -3  -1    7.73    0.50
   7  -3  -1    8.46    0.47
  -7  -3   1    8.17    0.44
   7   3  -2    0.96    0.13
   7  -3   2    1.57    0.13
   7  -3   2    0.97    0.15
  -7   3   2    1.49    0.13
  -7   3   2    0.98    0.14
   7  -3   2    1.80    0.16
   7   3  -2    1.11    0.14
  -7   3   2    1.25    0.15
  -7  -3   2    1.14    0.10
   7   3   2    1.06    0.13
   7  -3  -2    1.14    0.14
   7  -3  -2    1.24    0.16
  -7  -3   2    1.06    0.13
   7  -3  -2    1.10    0.14
  -7   3   3    2.19    0.15
   7   3  -3    2.03    0.18
   7  -3   3    2.22    0.22
  -7   3   3    1.83    0.19
   7   3   3    2.08    0.22
  -7  -3   3    1.88    0.17
  -7   3   4    0.63    0.13
   7  -3   4    0.89    0.12
  -7  -3  -4    1.35    0.19
  -7   3   4    0.90    0.19
   7  -3   4    0.53    0.13
   7   3   4    0.84    0.16
  -7   3  -4    1.08    0.18
   7   3   4    0.60    0.11
   7  -3   5    0.41    0.10
  -7  -3  -5    1.12    0.19
   7  -3   5    0.57    0.10
   7  -3   5    0.47    0.09
  -7   3   5    0.48    0.17
  -7   3   5    0.70    0.17
  -7   3   5    0.48    0.16
  -7   3  -5    0.62    0.17
  -7  -3   5    0.46    0.14
   7   3   5    0.68    0.11
  -7  -3   5    0.42    0.17
   7   3   5    0.57    0.10
   7   3   5    0.65    0.10
  -7  -3   5    0.45    0.18
  -7  -3  -6    0.33    0.15
  -7   3   6    0.04    0.13
  -7   3   6    0.01    0.11
   7  -3   6    0.07    0.08
   7  -3   6    0.17    0.07
   7  -3   6    0.19    0.06
  -7   3   6    0.05    0.13
   7   3   6    0.03    0.08
   7   3   6    0.25    0.08
  -7   3  -6    0.01    0.13
  -7  -3   6    0.15    0.13
   7   3   6    0.17    0.07
  -7  -3   6   -0.01    0.12
  -7  -3   6    0.08    0.11
  -7   3   7    0.07    0.11
   7  -3   7    0.03    0.07
   7  -3   7    0.09    0.06
  -7  -3  -7    0.12    0.12
   7  -3   7    0.07    0.05
  -7   3   7    0.01    0.09
  -7   3   7    0.19    0.11
   7   3   7    0.08    0.04
  -7  -3   7   -0.08    0.09
   7   3   7    0.07    0.05
   7   3   7   -0.02    0.06
  -7  -3   7    0.11    0.11
  -7  -3   7    0.04    0.10
  -8   3   0    4.96    0.34
   8   3   0    5.05    0.33
  -8  -3   0    4.94    0.34
   8  -3   0    4.77    0.35
   8  -3   0    4.96    0.32
   8   3  -1    2.57    0.21
   8  -3   1    2.67    0.21
  -8   3   1    2.91    0.22
   8  -3   1    2.75    0.23
   8   3  -1    2.50    0.21
  -8  -3  -1    2.80    0.23
   8  -3  -1    2.96    0.25
  -8  -3   1    2.70    0.20
   8  -3  -1    2.82    0.22
  -8  -3   1    2.42    0.20
   8   3   1    2.55    0.21
   8   3   1    2.55    0.23
  -8   3   2    1.86    0.20
   8   3  -2    2.00    0.20
   8  -3   2    1.56    0.18
   8  -3   2    1.47    0.17
  -8   3   2    1.83    0.16
   8  -3  -2    1.99    0.21
  -8  -3   2    1.67    0.12
   8  -3  -2    1.69    0.18
  -8  -3   2    1.59    0.18
  -8   3   3    3.10    0.30
   8   3  -3    2.59    0.22
   8  -3   3    3.02    0.27
  -8  -3  -3    2.75    0.27
  -8  -3   3    2.91    0.32
  -8  -3  -4    1.24    0.19
   8  -3   4    0.45    0.13
  -8   3   4    0.76    0.13
   8  -3   4    1.08    0.13
  -8   3   4    0.88    0.19
  -8   3   4    0.71    0.19
  -8   3   4    0.65    0.18
  -8  -3   4    0.90    0.21
   8   3   4    0.79    0.12
   8   3   4    0.52    0.14
  -8  -3   4    0.73    0.15
  -8  -3   4    0.71    0.18
  -8   3  -4    1.65    0.20
  -8  -3   4    1.04    0.17
  -8   3   5    0.23    0.14
  -8   3   5    0.28    0.14
   8  -3   5    0.44    0.10
  -8   3   5    0.04    0.13
  -8  -3  -5    0.54    0.17
   8   3   5    0.16    0.09
  -8   3  -5    0.51    0.15
  -8  -3   5    0.51    0.14
   8   3   5    0.27    0.09
  -8  -3   5    0.31    0.16
  -8  -3   5    0.28    0.16
  -8   3   6    0.17    0.12
   8  -3   6    0.14    0.06
  -8   3   6    0.33    0.13
  -8  -3  -6    0.52    0.15
   8  -3   6    0.18    0.06
   8  -3   6    0.19    0.08
  -8   3   6    0.27    0.13
   8   3   6    0.39    0.08
  -8  -3   6    0.19    0.12
   8   3   6    0.29    0.07
  -8  -3   6    0.14    0.13
   8   3   6    0.24    0.08
  -8  -3   6    0.08    0.10
  -8   3  -6    0.23    0.13
  -8   3   7    0.11    0.08
  -8   3   7    0.26    0.10
   8  -3   7    0.07    0.06
  -8   3   7    0.16    0.09
   8  -3   7    0.13    0.05
  -8  -3  -7    0.37    0.12
   8   3   7    0.20    0.05
   8   3   7    0.16    0.04
   8   3   7    0.11    0.06
  -8  -3   7   -0.03    0.08
  -9   3   0   12.87    0.81
   9   3   0   14.05    0.76
  -9  -3   0   13.12    0.80
   9  -3   0   13.11    0.80
   9  -3   0   13.24    0.75
   9   3   0   12.84    0.80
   9  -3   1    6.59    0.42
  -9   3   1    7.13    0.44
  -9  -3  -1    6.72    0.45
   9   3  -1    6.56    0.43
   9  -3   1    6.38    0.45
  -9  -3   1    7.02    0.43
   9  -3  -1    7.06    0.46
   9   3   1    6.41    0.45
   9  -3  -1    6.87    0.43
   9   3   1    6.58    0.42
  -9   3   2    0.74    0.18
   9  -3   2    0.88    0.13
  -9  -3  -2    0.89    0.17
   9  -3   2    0.53    0.11
  -9   3   2    0.46    0.10
  -9   3   2    0.72    0.16
  -9  -3   2    0.55    0.17
  -9   3  -2    0.99    0.17
   9  -3  -2    0.62    0.13
  -9  -3   2    0.51    0.13
   9   3  -3    1.51    0.20
  -9  -3  -3    1.96    0.23
   9  -3   3    1.47    0.16
  -9   3   3    1.54    0.20
  -9   3   3    1.96    0.27
  -9   3   3    1.99    0.23
  -9   3   3    2.56    0.20
   9  -3   3    1.95    0.24
  -9   3   3    2.14    0.27
  -9  -3   3    1.96    0.25
  -9  -3   3    1.49    0.25
   9  -3  -3    1.47    0.19
  -9  -3   3    1.19    0.17
   9   3   3    1.61    0.17
  -9   3  -3    1.98    0.22
  -9  -3   3    1.36    0.23
  -9  -3   3    1.52    0.19
  -9   3   4    1.53    0.17
   9  -3   4    1.18    0.15
  -9   3   4    1.37    0.24
  -9   3   4    1.45    0.24
  -9   3   4    1.61    0.22
  -9   3   4    1.42    0.16
  -9  -3  -4    1.78    0.23
  -9   3  -4    1.55    0.21
  -9  -3   4    1.83    0.24
  -9  -3   4    1.53    0.23
  -9  -3   4    1.36    0.24
  -9  -3   4    1.39    0.17
   9   3   4    1.74    0.17
   9  -3   5    0.21    0.09
  -9   3   5    0.03    0.12
  -9   3   5    0.18    0.12
  -9   3   5    0.14    0.13
  -9  -3  -5    0.35    0.14
   9  -3   5    0.14    0.07
   9   3   5    0.15    0.08
  -9  -3   5    0.11    0.11
   9   3   5    0.23    0.08
  -9   3  -5    0.18    0.12
  -9  -3   5    0.11    0.14
  -9  -3   5   -0.14    0.12
  -9  -3  -6    0.28    0.12
   9  -3   6    0.13    0.05
  -9   3   6    0.10    0.11
  -9   3   6    0.06    0.11
   9  -3   6    0.14    0.07
  -9   3   6    0.09    0.11
   9   3   6    0.12    0.07
  -9  -3   6    0.22    0.10
   9   3   6    0.16    0.06
  -9  -3   6    0.08    0.11
  -9  -3   6    0.16    0.11
   9  -3   7    0.36    0.07
  -9   3   7    0.32    0.08
  -9   3   7    0.12    0.04
  -9   3   7    0.25    0.09
  -9  -3   7    0.33    0.09
  10  -3   0    6.43    0.41
 -10   3   0    5.20    0.40
 -10   3   0    5.70    0.33
 -10  -3   0    5.48    0.41
 -10   3   0    5.71    0.40
 -10  -3   0    5.32    0.33
  10   3   0    5.90    0.41
 -10  -3   0    5.53    0.38
 -10  -3  -1    4.41    0.37
  10   3  -1    5.29    0.37
 -10   3   1    4.65    0.38
 -10   3   1    5.13    0.34
 -10   3   1    4.78    0.29
  10  -3   1    4.93    0.36
 -10  -3  -1    5.00    0.35
 -10   3  -1    4.54    0.37
 -10  -3   1    4.44    0.30
  10   3   1    5.06    0.36
 -10  -3   1    4.69    0.35
  10  -3  -1    5.65    0.38
 -10  -3   1    4.42    0.38
 -10  -3   1    4.33    0.33
 -10  -3   1    5.16    0.32
  10   3  -2    2.26    0.24
  10  -3   2    2.20    0.22
 -10   3   2    2.63    0.22
 -10   3   2    3.04    0.33
 -10   3   2    2.35    0.26
 -10  -3  -2    2.47    0.28
 -10   3   2    2.11    0.18
  10  -3  -2    2.37    0.24
  10   3   2    2.42    0.21
 -10   3  -2    2.74    0.28
 -10  -3   2    3.29    0.27
 -10  -3   2    2.99    0.33
 -10  -3   2    2.86    0.29
 -10  -3   2    2.55    0.30
 -10  -3   2    2.79    0.23
 -10   3   3    1.65    0.18
 -10   3   3    1.38    0.24
 -10  -3  -3    1.78    0.23
  10   3  -3    1.34    0.18
  10  -3   3    1.34    0.14
 -10   3   3    1.19    0.19
 -10   3   3    1.20    0.22
 -10   3   3    1.32    0.19
 -10   3  -3    1.50    0.21
 -10  -3   3    1.38    0.17
  10  -3  -3    1.53    0.19
 -10  -3   3    1.71    0.18
 -10  -3   3    1.79    0.23
  10   3   3    1.61    0.16
 -10  -3   3    1.25    0.23
 -10  -3   3    2.18    0.26
 -10  -3  -4    0.12    0.13
 -10   3   4    0.07    0.13
  10  -3   4    0.10    0.08
 -10   3   4    0.09    0.08
 -10   3   4    0.18    0.14
 -10   3   4   -0.10    0.10
 -10  -3   4   -0.02    0.12
 -10  -3   4   -0.06    0.13
 -10  -3   4   -0.07    0.12
  10   3   4    0.17    0.08
 -10   3  -4    0.07    0.12
 -10  -3   4    0.03    0.10
  10  -3   5    0.51    0.08
 -10   3   5    0.50    0.14
 -10   3   5    0.55    0.14
 -10  -3  -5    0.84    0.15
  10  -3   5    0.43    0.09
 -10   3   5    0.37    0.14
 -10  -3   5    0.33    0.13
  10   3   5    0.41    0.09
 -10  -3   5    0.59    0.16
 -10  -3   5    0.50    0.14
 -10   3   6    0.16    0.10
 -10  -3  -6    0.19    0.10
  10  -3   6    0.29    0.07
 -10   3   6    0.24    0.10
  10  -3   6    0.24    0.05
 -10   3   6    0.22    0.10
  10   3   6    0.21    0.06
 -10  -3   6    0.22    0.10
  10   3   6    0.38    0.07
 -10  -3   6    0.13    0.09
 -10  -3   6    0.14    0.08
 -11  -3   0    0.86    0.17
 -11   3   0    0.94    0.18
 -11   3   0    0.80    0.13
  11   3   0    0.90    0.15
 -11  -3   0    0.50    0.16
 -11  -3   0    0.67    0.14
  11  -3   0    1.06    0.17
 -11   3   1    1.86    0.26
  11  -3   1    2.02    0.21
 -11  -3  -1    2.96    0.30
  11   3  -1    2.23    0.24
 -11   3   1    2.11    0.25
 -11  -3   1    2.05    0.20
 -11  -3   1    2.68    0.26
  11   3   1    2.22    0.23
  11  -3  -1    2.20    0.24
 -11   3  -1    2.39    0.27
 -11  -3   1    2.04    0.28
 -11   3   2    3.30    0.30
  11  -3   2    3.02    0.25
 -11  -3  -2    2.93    0.28
  11   3  -2    3.01    0.27
 -11   3   2    2.83    0.22
 -11   3   2    3.61    0.31
 -11  -3   2    2.97    0.33
 -11  -3   2    2.99    0.23
 -11  -3   2    3.03    0.25
  11  -3  -2    3.37    0.27
 -11   3  -2    2.80    0.27
 -11  -3   2    3.52    0.31
 -11  -3   2    2.62    0.29
 -11  -3  -3    0.57    0.15
 -11   3   3    0.70    0.14
  11   3  -3    0.51    0.13
 -11   3   3    0.52    0.11
  11  -3   3    0.52    0.09
 -11   3   3    0.63    0.17
 -11   3   3    0.45    0.16
  11   3   3    0.49    0.10
 -11   3  -3    0.64    0.15
 -11  -3   3    1.09    0.19
 -11  -3   3    0.45    0.16
 -11  -3   3    0.79    0.17
 -11  -3   3    0.68    0.13
 -11   3   4    0.96    0.15
  11  -3   4    1.03    0.12
 -11   3   4    0.87    0.16
 -11   3   4    1.13    0.19
 -11  -3  -4    1.42    0.19
 -11   3  -4    1.29    0.17
 -11  -3   4    1.16    0.20
 -11  -3   4    1.01    0.18
  11  -3  -4    1.13    0.13
  11   3   4    1.21    0.13
 -11  -3   4    1.28    0.13
 -11  -3   4    1.14    0.17
 -11   3   5    0.58    0.11
  11  -3   5    0.65    0.08
  11  -3   5    0.52    0.08
 -11  -3  -5    0.91    0.14
 -11   3   5    0.62    0.13
 -11  -3   5    0.32    0.09
 -11  -3   5    0.60    0.12
  11   3   5    0.62    0.08
 -11  -3   5    0.68    0.14
 -11  -3   6    0.13    0.07
 -12   3   0    0.62    0.16
  12   3   0    0.99    0.16
 -12  -3   0    0.73    0.12
 -12  -3   0    0.63    0.15
  12  -3   0    0.66    0.13
 -12  -3   0    0.97    0.19
  12  -3   0    0.86    0.13
 -12  -3  -1    0.39    0.14
 -12   3   1    0.44    0.15
 -12   3   1    0.44    0.14
 -12   3   1    0.70    0.12
  12   3  -1    0.31    0.11
  12  -3   1    0.39    0.11
 -12   3  -1    0.56    0.15
 -12  -3   1    0.34    0.11
 -12  -3   1    0.55    0.14
  12  -3  -1    0.35    0.11
  12  -3  -1    0.53    0.11
 -12  -3   1    0.33    0.15
  12   3   1    0.36    0.11
 -12   3   2    0.66    0.15
  12   3  -2    0.42    0.11
 -12   3   2    0.55    0.11
 -12  -3  -2    0.51    0.15
 -12   3   2    0.48    0.15
 -12  -3   2    0.42    0.15
 -12  -3   2    0.46    0.13
 -12  -3   2    0.30    0.11
 -12   3  -2    0.41    0.14
 -12  -3   2    0.44    0.13
  12  -3  -2    0.52    0.10
  12  -3  -2    0.44    0.11
 -12   3   3    0.08    0.11
 -12   3   3    0.03    0.09
 -12  -3  -3    0.06    0.11
 -12  -3   3    0.14    0.13
  12   3   3    0.01    0.06
 -12  -3   3    0.19    0.13
 -12   3  -3    0.14    0.11
 -12  -3   3    0.06    0.08
  12  -3  -3   -0.04    0.08
 -12  -3   3    0.42    0.16
 -12  -3  -4    0.32    0.11
 -12   3   4    0.20    0.12
  12  -3   4    0.14    0.06
 -12   3   4    0.26    0.11
 -12  -3   4    0.16    0.11
  12   3   4    0.31    0.07
 -12  -3   4    0.25    0.11
  12  -3  -4    0.28    0.07
 -12  -3   4    0.08    0.06
 -12  -3   4    0.28    0.11
 -12   3   5    0.17    0.09
  12  -3   5    0.20    0.05
 -12   3   5    0.19    0.08
  12   3   5    0.19    0.05
 -12  -3   5    0.23    0.09
 -12  -3   5    0.12    0.08
 -12  -3   5    0.20    0.08
 -13   3   0    1.00    0.16
 -13  -3   0    0.71    0.15
  13   3   0    0.88    0.11
 -13  -3   0    0.74    0.10
 -13  -3   0    0.63    0.16
  13  -3   0    0.78    0.10
 -13   3   0    0.77    0.16
 -13   3   1    0.44    0.14
 -13   3   1    0.24    0.13
 -13  -3  -1    0.15    0.12
 -13  -3   1    0.20    0.11
 -13   3  -1    0.33    0.12
 -13  -3   1    0.55    0.15
 -13  -3   1    0.38    0.09
  13  -3  -1    0.27    0.08
 -13  -3  -2    0.30    0.12
 -13   3   2    0.29    0.11
 -13   3   2    0.62    0.14
  13  -3  -2    0.29    0.08
 -13  -3   2    0.35    0.14
 -13  -3   2    0.27    0.09
 -13  -3   2    0.31    0.09
 -13   3  -2    0.36    0.12
 -13  -3  -3    0.97    0.14
 -13   3   3    1.26    0.17
 -13  -3   3    1.08    0.11
  13  -3  -3    1.33    0.11
 -13  -3   3    0.74    0.12
 -13  -3   3    1.06    0.16
  13   3  -4    0.65    0.07
  13  -3  -4    0.82    0.08
 -13  -3   4    0.59    0.11
 -14  -3   0   -0.02    0.08
 -14   3   0    0.09    0.11
 -14   3   0    0.09    0.09
  14  -3   0    0.04    0.05
 -14  -3   0    0.05    0.09
 -14   3   1   -0.06    0.09
 -14  -3  -1    0.00    0.09
  14   3  -1    0.06    0.05
 -14  -3  -1   -0.04    0.08
 -14   3   1    0.14    0.09
 -14  -3   1   -0.01    0.08
 -14   3  -1    0.09    0.08
  14  -3  -1    0.08    0.06
 -14  -3   1   -0.02    0.09
  14   3  -2    0.24    0.06
 -14  -3  -2    0.31    0.09
 -14  -3   2    0.17    0.09
  14  -3  -2    0.28    0.06
   0  -4   0   79.60    3.84
   0   4   0   85.88    4.22
   0  -4   0   71.48    3.52
   0   4   0   68.74    4.21
   0  -4   0   70.48    4.21
   0  -4   1   41.72    2.03
   0  -4  -1   41.38    2.03
   0  -4  -1   42.06    2.08
   0  -4  -1   43.70    2.43
   0   4   1   42.40    2.09
   0  -4   1   45.07    2.21
   0   4   1   46.34    2.43
   0  -4   2   51.27    2.97
   0  -4   2   51.10    2.47
   0   4   2   51.36    2.96
   0  -4  -2   53.90    2.47
   0  -4   2   52.96    2.69
   0   4   2   54.63    2.54
   0  -4   3   83.81    3.94
   0   4  -3   82.39    3.85
   0   4   3   83.34    3.96
   0   4   3   78.23    4.61
   0  -4   3   77.25    4.62
   0  -4  -3   86.36    3.85
   0   4   4    4.86    0.31
   0  -4  -4    5.27    0.28
   0  -4   4    4.88    0.26
   0   4   4    4.66    0.28
   0   4  -4    4.67    0.28
   0   4   4    4.83    0.34
   0   4  -5    2.06    0.15
   0  -4  -5    1.77    0.15
   0  -4   5    1.82    0.20
   0  -4   5    1.69    0.13
   0   4   5    1.72    0.15
   0   4   5    1.76    0.19
   0   4   6    1.67    0.22
   0   4   6    1.74    0.14
   0  -4   6    1.42    0.21
   0   4   6    1.94    0.24
   0  -4   6    1.82    0.22
   0  -4   7    0.58    0.11
   0   4   7    0.47    0.14
   0   4   7    0.09    0.11
   0   4   7    0.33    0.16
   0   4   7    0.24    0.14
   0  -4   7    0.34    0.14
   0  -4   7    0.42    0.14
   0   4   8   -0.01    0.07
   0   4   8    0.02    0.10
   0  -4   8    0.12    0.05
   0   4   8    0.10    0.10
   0  -4   8    0.24    0.11
   1   4   0    1.57    0.10
  -1  -4   0    1.64    0.09
  -1  -4   0    1.46    0.10
   1  -4   0    1.58    0.10
   1  -4   0    1.63    0.09
   1  -4   0    1.48    0.10
  -1  -4   0    1.48    0.09
  -1   4   0    1.31    0.09
   1   4   0    1.76    0.10
  -1  -4   0    1.65    0.10
   1  -4   1   36.14    1.69
  -1  -4  -1   32.91    1.73
  -1   4   1   37.54    1.74
  -1  -4  -1   36.58    1.69
   1   4   1   37.59    2.02
   1  -4  -1   37.27    2.02
   1   4   1   35.67    1.73
  -1  -4   1   36.43    1.68
  -1   4  -1   32.84    2.01
  -1  -4   1   35.96    2.03
   1  -4  -1   34.39    1.68
   1  -4  -1   36.65    1.83
   1  -4   2   13.08    0.73
   1  -4   2   15.60    0.78
  -1   4   2   16.34    0.74
   1  -4   2   14.86    0.72
  -1  -4  -2   15.58    0.72
  -1   4   2   15.38    0.86
   1  -4   2   15.64    0.73
   1  -4   2   14.54    0.84
  -1  -4   2   14.76    0.86
   1  -4  -2   15.95    0.85
  -1  -4   2   15.09    0.78
   1  -4  -2   15.05    0.72
  -1   4  -2   12.97    0.84
   1   4   2   14.66    0.86
  -1  -4   2   14.43    0.71
   1   4   2   15.91    0.74
   1   4   2   14.34    0.85
  -1   4   3   53.90    2.62
   1  -4   3   54.43    2.61
   1   4  -3   53.92    2.55
  -1  -4  -3   55.44    2.56
  -1   4   3   54.44    3.05
   1  -4  -3   54.56    3.05
   1  -4  -3   55.70    2.55
  -1  -4   3   52.14    3.06
  -1   4  -3   55.24    2.56
   1   4   3   54.70    2.62
  -1  -4   3   50.84    2.60
   1   4   3   53.36    3.06
   1   4  -4   19.58    0.94
  -1  -4  -4   20.02    0.95
  -1   4   4   18.61    0.97
   1  -4   4   18.50    0.95
  -1   4   4   21.61    1.14
   1  -4  -4   17.56    1.11
  -1   4  -4   18.23    0.95
  -1  -4   4   18.17    0.94
   1   4   4   18.31    0.96
   1   4   4   21.91    1.12
   1  -4  -4   19.32    0.94
   1  -4   5    0.38    0.12
  -1   4   5    0.43    0.10
   1  -4   5    0.47    0.08
  -1  -4  -5    0.71    0.10
   1   4   5    0.66    0.14
  -1  -4   5    0.40    0.07
   1   4   5    0.50    0.10
  -1   4  -5    0.41    0.08
   1  -4   6    5.79    0.38
   1  -4   6    5.04    0.34
  -1   4   6    4.80    0.27
  -1   4   6    5.53    0.35
  -1   4   6    4.43    0.38
  -1   4   6    4.85    0.33
  -1   4   6    5.44    0.39
   1  -4   6    4.85    0.34
  -1  -4   6    5.00    0.34
   1   4   6    4.42    0.37
   1   4   6    5.50    0.34
   1   4   6    5.20    0.38
  -1  -4   6    5.09    0.37
   1   4   6    4.97    0.28
   1  -4   7    1.63    0.20
   1  -4   7    1.35    0.14
  -1   4   7    1.23    0.21
  -1   4   7    1.23    0.20
  -1   4   7    1.21    0.19
   1  -4   7    1.24    0.20
   1  -4   7    1.66    0.17
  -1   4   7    1.22    0.20
   1   4   7    1.35    0.19
  -1  -4   7    0.96    0.17
  -1  -4   7    1.42    0.20
  -1  -4   7    1.35    0.16
   1   4   7    1.25    0.13
   1   4   7    1.15    0.20
   1   4   7    1.21    0.19
  -1   4   8    0.07    0.07
  -1   4   8    0.26    0.11
  -1   4   8    0.12    0.11
  -1   4   8    0.14    0.12
   1  -4   8    0.13    0.10
   1  -4   8    0.25    0.07
   1  -4   8    0.10    0.06
  -1  -4   8    0.34    0.07
   1   4   8    0.15    0.06
   1   4   8    0.16    0.10
   1   4   8    0.12    0.08
  -1  -4   8    0.07    0.10
  -1  -4   8    0.13    0.11
  -2   4   0    9.03    0.46
   2  -4   0    9.50    0.53
   2  -4   0    9.02    0.43
  -2  -4   0    9.10    0.45
   2  -4   0    9.26    0.48
   2   4   0    9.85    0.52
  -2  -4   0    8.67    0.52
  -2  -4   0    8.41    0.43
   2  -4   1   86.50    5.18
   2  -4   1   90.80    4.33
  -2   4   1   94.67    4.45
  -2  -4  -1   89.57    4.45
   2  -4   1   92.93    4.72
  -2  -4  -1   98.55    4.33
   2  -4  -1   98.07    5.19
   2  -4  -1   85.22    4.32
   2   4   1   92.96    5.19
  -2  -4   1   96.53    5.22
   2   4   1   88.70    4.45
   2  -4  -1   93.98    4.72
  -2  -4   1   93.59    4.44
  -2  -4   1   92.92    4.32
  -2  -4  -2  133.21    5.94
   2  -4   2  125.38    7.10
  -2   4   2  131.39    6.09
   2  -4   2  127.29    5.93
   2  -4   2  128.56    6.46
  -2   4   2  124.67    7.10
   2  -4  -2  138.05    7.10
   2   4   2  128.15    6.09
   2   4   2  113.08    7.10
   2  -4  -2  122.37    6.46
  -2  -4   2  131.37    7.14
   2  -4  -2  118.45    5.93
   2   4   2  126.54    7.11
  -2  -4   2  124.68    5.92
  -2   4   3   26.39    1.29
   2  -4   3   26.34    1.48
  -2   4   3   26.89    1.52
   2  -4   3   26.32    1.28
   2   4  -3   25.39    1.25
  -2   4   3   26.57    1.49
   2   4  -3   24.38    1.36
  -2  -4  -3   27.51    1.26
   2  -4  -3   25.69    1.25
   2   4   3   26.67    1.29
  -2   4  -3   27.09    1.26
   2   4   3   27.16    1.51
   2  -4  -3   25.81    1.49
  -2  -4   3   24.52    1.51
  -2   4   4    0.46    0.09
  -2  -4  -4    0.54    0.09
  -2   4   4    0.48    0.11
   2  -4   4    0.41    0.07
  -2  -4   4    0.54    0.10
   2   4   4    0.63    0.09
  -2  -4   4    0.38    0.07
   2  -4  -4    0.48    0.08
   2   4   4    0.43    0.09
  -2   4  -4    0.53    0.08
  -2   4   5    0.37    0.10
   2  -4   5    0.34    0.07
   2  -4   5    0.51    0.13
  -2  -4  -5    0.33    0.09
  -2  -4   5    0.36    0.07
   2   4   5    0.50    0.10
   2   4   5    0.60    0.14
  -2   4  -5    0.26    0.07
   2   4   5    0.52    0.09
   2  -4   6    0.23    0.09
  -2   4   6    0.27    0.15
  -2   4   6    0.28    0.13
   2  -4   6    0.30    0.08
   2  -4   6    0.21    0.13
   2  -4   6    0.17    0.14
  -2   4   6    0.57    0.16
   2   4   6    0.17    0.11
   2   4   6    0.25    0.08
   2   4   6    0.39    0.14
  -2  -4   6    0.13    0.10
   2   4   6    0.30    0.14
  -2  -4   6    0.36    0.15
   2   4   6    0.40    0.08
  -2  -4   6    0.13    0.13
   2  -4   7    0.13    0.08
  -2   4   7    0.07    0.13
   2  -4   7    0.06    0.12
  -2   4   7    0.43    0.16
  -2   4   7    0.30    0.14
   2  -4   7    0.32    0.08
  -2   4   7    0.12    0.11
   2   4   7    0.34    0.14
  -2  -4   7    0.22    0.13
   2   4   7    0.19    0.07
   2   4   7    0.43    0.14
  -2  -4   7    0.25    0.09
   2   4   7    0.20    0.10
  -2  -4   7    0.21    0.14
   2  -4   8    0.15    0.06
  -2   4   8    0.09    0.12
  -2   4   8    0.17    0.10
   2  -4   8    0.09    0.06
  -2   4   8    0.24    0.12
  -2   4   8    0.08    0.08
  -2  -4   8    0.15    0.10
   2   4   8    0.09    0.07
   2   4   8    0.14    0.06
  -2  -4   8    0.01    0.09
   2   4   8    0.11    0.09
  -3   4   0  167.28    7.76
   3   4   0  177.55    9.04
  -3   4   0  158.90    9.08
  -3  -4   0  154.28    9.04
   3  -4   0  155.59    9.04
   3   4   0  162.21    8.23
   3  -4   0  148.16    8.23
  -3  -4   0  172.16    7.75
  -3  -4   0  153.55    7.54
   3  -4   0  164.24    7.54
  -3  -4  -1   88.66    4.72
  -3   4   1   95.36    5.51
   3   4  -1  104.67    5.50
   3  -4   1   98.43    5.02
   3  -4   1   89.09    5.50
  -3   4   1  102.53    5.54
  -3   4   1   98.49    4.73
  -3  -4  -1   99.85    4.60
   3  -4   1  100.33    4.60
   3  -4   1   91.14    5.51
   3   4  -1   99.32    5.02
   3  -4  -1   93.86    4.58
   3   4   1   89.39    5.01
  -3  -4   1  105.13    4.72
   3  -4  -1  100.38    5.02
  -3  -4   1   98.21    5.50
   3   4   1  101.83    5.51
  -3  -4   1  103.24    5.54
   3   4   1   96.64    4.72
   3  -4  -1   99.32    5.51
  -3  -4   1  104.98    4.59
   3   4  -2   13.45    0.73
  -3   4   2   14.37    0.80
   3   4  -2   14.23    0.78
  -3  -4  -2   13.53    0.68
  -3   4   2   14.15    0.82
   3  -4   2   13.58    0.80
  -3   4   2   14.12    0.70
   3  -4   2   13.83    0.73
  -3  -4   2   13.69    0.81
   3   4   2   13.68    0.82
   3  -4  -2   13.61    0.73
   3   4   2   13.98    0.69
   3  -4  -2   14.12    0.80
   3   4   2   13.21    0.72
  -3  -4   2   14.22    0.68
  -3   4  -2   13.67    0.68
   3  -4   3    5.61    0.36
  -3   4   3    6.63    0.35
  -3   4   3    5.64    0.38
   3   4  -3    5.46    0.33
  -3   4   3    5.96    0.32
  -3  -4  -3    5.60    0.31
   3   4   3    5.95    0.38
   3   4   3    6.36    0.32
  -3   4  -3    5.35    0.31
  -3  -4   3    5.33    0.37
   3  -4  -3    5.67    0.36
  -3  -4   3    5.48    0.29
  -3   4   4    2.87    0.20
   3   4  -4    3.14    0.19
   3  -4   4    3.02    0.20
  -3  -4  -4    2.86    0.20
  -3   4   4    2.99    0.24
  -3   4  -4    3.07    0.20
   3   4   4    3.06    0.24
   3   4   4    2.87    0.20
   3  -4  -4    2.68    0.21
  -3  -4   4    3.14    0.18
  -3  -4   4    3.36    0.24
   3  -4   5    3.32    0.25
  -3   4   5    3.33    0.24
  -3  -4  -5    3.57    0.24
  -3  -4   5    3.82    0.22
   3   4   5    3.55    0.26
  -3   4  -5    3.51    0.23
   3   4   5    3.49    0.23
   3   4   5    3.74    0.26
   3  -4   6    1.92    0.17
   3  -4   6    1.91    0.23
  -3   4   6    1.80    0.24
  -3   4   6    1.85    0.22
   3  -4   6    1.83    0.19
  -3   4   6    2.50    0.27
  -3  -4   6    1.87    0.20
   3   4   6    1.74    0.23
  -3  -4   6    1.47    0.22
   3   4   6    1.96    0.16
   3   4   6    2.07    0.17
   3   4   6    2.50    0.24
   3   4   6    2.29    0.24
  -3   4   7    0.95    0.18
   3  -4   7    0.95    0.14
  -3   4   7    0.94    0.19
   3  -4   7    0.97    0.11
  -3   4   7    1.26    0.19
   3  -4   7    0.68    0.15
  -3   4   7    0.83    0.17
   3   4   7    0.73    0.16
   3   4   7    0.75    0.11
  -3  -4   7    0.96    0.13
   3   4   7    1.04    0.09
  -3  -4   7    0.85    0.17
   3   4   7    0.87    0.14
  -3  -4   7    1.18    0.18
  -3   4   8    0.17    0.10
   3  -4   8    0.23    0.06
   3  -4   8    0.15    0.06
  -3   4   8    0.29    0.13
  -3   4   8    0.12    0.08
  -3   4   8    0.10    0.11
  -3  -4   8    0.32    0.11
   3   4   8    0.18    0.09
  -3  -4   8    0.07    0.09
   3   4   8    0.15    0.08
   3   4   8    0.26    0.06
  -4   4   0   10.53    0.71
  -4  -4   0   11.87    0.70
   4   4   0   11.62    0.64
  -4   4   0   12.39    0.62
  -4  -4   0   12.67    0.58
   4   4   0   12.92    0.70
  -4   4   0   11.82    0.70
   4  -4   0   12.38    0.70
  -4  -4   0   12.74    0.61
   4  -4   1   27.44    1.41
  -4  -4  -1   25.08    1.54
  -4   4   1   27.46    1.33
  -4   4   1   27.63    1.55
   4  -4   1   25.04    1.54
  -4   4   1   25.51    1.54
   4   4  -1   28.83    1.53
  -4  -4  -1   24.97    1.33
   4   4  -1   27.23    1.41
  -4  -4  -1   26.66    1.29
   4   4   1   27.16    1.54
  -4  -4   1   27.04    1.53
   4  -4  -1   28.96    1.41
   4   4   1   26.07    1.40
  -4  -4   1   28.53    1.32
   4  -4  -1   29.42    1.54
   4  -4   2   16.66    0.98
  -4   4   2   16.34    0.98
  -4   4   2   16.82    0.97
   4  -4   2   16.60    0.88
  -4  -4  -2   16.06    0.81
   4   4  -2   17.55    0.96
   4   4  -2   16.93    0.89
  -4   4   2   16.13    0.84
  -4  -4   2   16.55    0.98
  -4  -4   2   17.81    0.83
   4   4   2   16.05    0.83
  -4   4  -2   17.00    0.82
   4   4   2   15.97    0.88
   4   4   2   16.60    0.98
   4  -4  -2   17.25    0.97
   4  -4  -2   17.23    0.88
  -4  -4  -3    5.73    0.31
   4  -4   3    5.40    0.36
  -4   4   3    5.70    0.32
  -4   4   3    5.41    0.37
   4   4  -3    5.54    0.34
   4   4  -3    5.80    0.33
  -4   4   3    6.03    0.34
  -4   4  -3    5.53    0.31
  -4  -4   3    5.39    0.30
   4   4   3    5.75    0.31
   4   4   3    5.88    0.38
  -4  -4   3    5.63    0.37
   4  -4  -3    5.16    0.35
   4   4  -4    2.64    0.19
  -4   4   4    2.82    0.20
  -4  -4  -4    2.66    0.19
   4  -4   4    2.83    0.21
  -4   4   4    2.82    0.23
  -4  -4   4    2.71    0.22
  -4   4  -4    2.81    0.19
  -4  -4   4    2.61    0.17
   4   4   4    2.68    0.23
   4  -4  -4    2.67    0.21
   4   4   4    2.73    0.19
   4   4   5    0.13    0.09
   4  -4   6    1.84    0.18
  -4   4   6    1.90    0.23
  -4   4   6    2.13    0.27
   4  -4   6    1.91    0.18
   4  -4   6    1.47    0.20
   4  -4   6    1.96    0.16
  -4   4   6    1.71    0.22
   4   4   6    1.94    0.15
   4   4   6    2.02    0.24
   4   4   6    2.20    0.23
   4   4   6    1.86    0.17
  -4  -4   6    1.79    0.23
  -4  -4   6    1.89    0.20
   4  -4   7    0.31    0.07
  -4   4   7    0.36    0.14
  -4   4   7    0.31    0.12
  -4   4   7    0.50    0.14
   4  -4   7    0.40    0.10
  -4   4   7    0.54    0.16
   4  -4   7    0.53    0.14
   4   4   7    0.41    0.10
   4   4   7    0.66    0.09
   4   4   7    0.63    0.14
  -4  -4   7    0.18    0.13
   4   4   7    0.67    0.07
  -4  -4   7    0.28    0.13
  -4  -4   7    0.25    0.13
  -4   4   8    0.08    0.08
  -4   4   8    0.23    0.11
  -4   4   8    0.07    0.11
   4  -4   8    0.17    0.06
   4  -4   8    0.12    0.05
  -4   4   8    0.07    0.07
  -4  -4   8    0.25    0.11
   4   4   8    0.13    0.05
  -4  -4   8    0.19    0.09
   4   4   8    0.07    0.06
  -5  -4   0    5.71    0.30
  -5   4   0    4.98    0.34
   5  -4   0    4.88    0.33
   5  -4   0    5.72    0.31
  -5   4   0    5.29    0.33
  -5   4   0    4.98    0.30
   5   4   0    5.40    0.33
  -5  -4   0    5.31    0.34
   5   4   0    5.63    0.31
  -5  -4  -1    7.08    0.38
  -5   4   1    7.73    0.41
  -5   4   1    7.54    0.46
   5  -4   1    6.56    0.46
   5   4  -1    7.74    0.44
  -5   4   1    7.51    0.46
   5   4  -1    7.83    0.42
  -5  -4  -1    6.68    0.40
  -5  -4  -1    7.50    0.46
   5  -4   1    7.58    0.42
   5  -4  -1    7.37    0.45
  -5  -4   1    7.55    0.44
   5   4   1    7.22    0.41
   5  -4  -1    7.71    0.42
   5   4   1    7.30    0.45
  -5   4  -1    7.38    0.37
  -5  -4   1    8.06    0.39
  -5   4   2   12.49    0.72
  -5  -4  -2   12.05    0.61
  -5   4   2   11.91    0.73
   5   4  -2   12.54    0.67
   5  -4   2   12.18    0.73
  -5   4   2   12.07    0.63
   5  -4   2   12.55    0.66
   5   4  -2   13.00    0.71
  -5   4  -2   11.84    0.61
  -5  -4   2   11.63    0.73
   5   4   2   11.70    0.74
   5  -4  -2   12.41    0.72
   5   4   2   11.21    0.66
  -5  -4   2   12.70    0.62
   5  -4  -2   12.40    0.66
  -5   4   3    1.64    0.15
  -5  -4  -3    1.46    0.13
   5   4  -3    1.49    0.12
   5  -4   3    1.60    0.17
   5   4  -3    1.39    0.13
  -5   4   3    1.76    0.13
  -5   4   3    1.41    0.15
  -5  -4   3    1.36    0.15
  -5   4  -3    1.46    0.12
   5   4   3    1.37    0.16
  -5  -4   3    1.54    0.12
   5  -4  -3    1.41    0.14
  -5  -4  -4    1.95    0.16
  -5   4   4    2.00    0.17
   5  -4   4    1.77    0.18
   5   4   4    1.93    0.20
  -5  -4   4    1.94    0.15
  -5   4  -4    2.16    0.16
   5  -4   5    1.42    0.16
  -5   4   5    1.36    0.12
   5  -4   5    1.59    0.14
  -5   4   5    1.87    0.24
   5   4   5    1.61    0.21
  -5  -4   5    1.34    0.22
   5   4   5    1.68    0.15
   5   4   5    1.66    0.19
   5  -4   6    0.70    0.08
   5  -4   6    0.69    0.11
  -5   4   6    0.78    0.18
   5  -4   6    0.75    0.13
  -5   4   6    0.61    0.16
   5  -4   6    0.73    0.12
  -5   4   6    1.05    0.21
   5  -4   6    0.36    0.14
  -5  -4   6    0.58    0.14
  -5  -4   6    0.73    0.18
  -5  -4   6    0.54    0.16
   5   4   6    0.78    0.11
   5   4   6    0.93    0.11
   5   4   6    0.80    0.16
  -5   4   7    0.95    0.17
   5  -4   7    0.90    0.12
  -5   4   7    0.96    0.17
   5  -4   7    0.70    0.09
  -5   4   7    0.84    0.17
  -5  -4   7    0.80    0.17
   5   4   7    0.74    0.12
  -5  -4   7    0.86    0.16
   5   4   7    0.60    0.14
  -5  -4   7    1.14    0.17
   5   4   7    0.85    0.10
   5  -4   8    0.03    0.05
   5  -4   8    0.10    0.05
  -5   4   8   -0.02    0.09
  -5   4   8   -0.02    0.10
  -5  -4  -8    0.05    0.10
  -5   4   8    0.01    0.08
  -5   4   8   -0.08    0.06
   5   4   8    0.03    0.05
   5   4   8    0.09    0.04
  -5  -4   8   -0.06    0.07
  -6  -4   0    5.76    0.36
  -6  -4   0    5.28    0.32
   6   4   0    5.45    0.33
   6  -4   0    6.42    0.34
  -6   4   0    5.31    0.36
   6   4   0    5.08    0.35
  -6   4   1   57.34    3.31
   6   4  -1   61.34    3.01
   6  -4   1   55.32    3.30
  -6   4   1   60.76    2.84
   6  -4   1   57.10    3.01
  -6  -4  -1   57.36    3.30
  -6   4   1   57.64    3.30
   6   4  -1   54.68    3.29
  -6  -4   1   60.48    2.83
   6   4   1   58.96    3.01
   6  -4  -1   55.86    3.29
   6  -4  -1   60.55    3.01
  -6  -4   1   59.81    3.29
   6   4  -2    5.73    0.33
  -6   4   2    5.57    0.32
   6  -4   2    5.29    0.36
   6  -4   2    5.17    0.32
   6   4  -2    5.13    0.33
   6  -4   2    4.85    0.34
  -6  -4  -2    5.10    0.30
  -6   4   2    5.46    0.36
  -6   4   2    5.55    0.34
   6   4   2    5.24    0.32
   6  -4  -2    4.60    0.34
  -6  -4   2    5.50    0.30
   6  -4  -2    5.33    0.35
   6  -4  -2    5.84    0.33
  -6   4   3    0.35    0.10
   6   4  -3    0.12    0.07
   6  -4   3    0.21    0.08
  -6   4   3    0.32    0.09
  -6  -4  -3    0.21    0.08
  -6   4   3    0.26    0.06
   6   4  -3    0.14    0.07
  -6  -4   3    0.10    0.09
   6  -4  -3    0.21    0.09
  -6   4  -3    0.19    0.06
  -6  -4   3    0.27    0.08
   6   4   3    0.11    0.08
   6  -4   4    5.49    0.39
   6   4   4    5.87    0.42
  -6   4  -4    5.88    0.34
   6  -4   5    2.12    0.18
   6  -4   5    1.94    0.19
  -6   4   5    2.45    0.25
  -6   4   5    2.44    0.29
   6  -4   5    2.45    0.17
   6  -4   5    2.26    0.18
  -6   4   5    2.21    0.28
  -6  -4   5    2.32    0.28
   6   4   5    2.00    0.18
   6   4   5    2.09    0.23
  -6  -4   5    2.22    0.24
   6   4   5    2.24    0.25
   6   4   5    2.03    0.17
   6   4   5    2.07    0.18
  -6  -4   5    1.70    0.24
  -6   4   6    0.19    0.14
   6  -4   6    0.19    0.09
   6  -4   6    0.25    0.08
  -6   4   6    0.25    0.14
   6  -4   6    0.29    0.08
  -6   4   6    0.07    0.13
   6  -4   6    0.26    0.07
   6   4   6    0.24    0.08
  -6  -4   6    0.21    0.11
  -6  -4   6    0.27    0.14
  -6  -4   6    0.19    0.15
   6   4   6    0.14    0.07
   6   4   6    0.15    0.08
  -6   4   7    0.15    0.11
   6  -4   7    0.21    0.07
   6  -4   7    0.16    0.06
  -6  -4  -7    0.31    0.14
  -6   4   7    0.15    0.11
  -6   4   7    0.31    0.13
   6  -4   7    0.20    0.08
  -6  -4   7    0.15    0.11
   6   4   7    0.15    0.06
   6   4   7    0.22    0.06
  -6  -4   7    0.04    0.10
  -6  -4   7    0.02    0.11
  -6   4   8    0.12    0.10
   6  -4   8    0.06    0.04
  -6  -4  -8    0.18    0.10
  -6   4   8    0.01    0.05
   6  -4   8    0.00    0.04
  -6   4   8    0.02    0.07
   6   4   8    0.08    0.04
   6   4   8    0.07    0.05
   7   4   0   12.28    0.77
   7  -4   0   13.13    0.72
   7   4   0   13.47    0.72
  -7  -4   0   13.56    0.77
  -7   4   0   12.69    0.78
  -7  -4   0   12.98    0.68
   7  -4   0   12.15    0.76
  -7   4   1    2.97    0.21
  -7   4   1    2.64    0.21
  -7   4   1    2.47    0.21
   7  -4   1    2.50    0.19
  -7  -4  -1    2.72    0.21
   7   4  -1    2.30    0.19
   7   4  -1    2.74    0.20
   7  -4   1    2.69    0.22
   7  -4  -1    2.49    0.20
  -7  -4   1    2.62    0.19
   7  -4  -1    2.47    0.20
   7  -4  -1    2.77    0.22
  -7  -4   1    2.70    0.19
   7   4   1    2.36    0.19
   7   4  -2    8.06    0.52
   7  -4   2    8.56    0.56
   7  -4   2    8.63    0.49
   7  -4   2    8.08    0.52
  -7   4   2    8.16    0.48
   7   4  -2    8.97    0.50
  -7   4   2    9.12    0.53
  -7   4   2    8.35    0.54
   7  -4  -2    8.81    0.50
   7  -4  -2    8.44    0.53
  -7  -4   2    8.52    0.47
   7  -4  -2    8.64    0.54
   7  -4   3    4.95    0.36
  -7   4   3    4.23    0.30
  -7   4   3    5.33    0.30
   7   4  -3    4.36    0.31
  -7  -4   3    4.52    0.29
   7   4   3    5.07    0.37
  -7   4   4    4.46    0.31
  -7   4   4    5.04    0.39
  -7  -4  -4    4.23    0.35
   7  -4   4    4.59    0.28
   7  -4   4    4.14    0.27
   7  -4   4    5.24    0.35
  -7  -4   4    4.10    0.37
   7   4   4    4.37    0.28
   7   4   4    5.03    0.37
  -7   4   5    0.91    0.19
  -7   4   5    0.52    0.17
   7  -4   5    0.73    0.12
   7  -4   5    0.74    0.10
  -7  -4  -5    0.69    0.18
   7  -4   5    0.62    0.10
  -7   4   5    0.44    0.16
  -7  -4   5    0.70    0.19
   7   4   5    0.47    0.10
   7   4   5    0.63    0.12
   7   4   5    0.70    0.10
  -7  -4   5    0.56    0.14
  -7  -4   5    0.84    0.19
  -7   4   6    0.21    0.13
  -7   4   6    0.08    0.12
   7  -4   6    0.14    0.06
  -7  -4  -6    0.27    0.14
   7  -4   6    0.13    0.07
  -7   4   6    0.07    0.13
   7  -4   6    0.06    0.08
   7  -4   6    0.06    0.06
  -7  -4   6    0.17    0.13
   7   4   6    0.22    0.07
   7   4   6    0.25    0.08
   7   4   6    0.07    0.07
  -7  -4   6   -0.05    0.12
  -7  -4   6    0.15    0.11
   7  -4   7    0.19    0.07
  -7  -4  -7    0.04    0.11
   7  -4   7    0.27    0.06
  -7   4   7    0.26    0.11
  -7   4   7    0.15    0.11
   7  -4   7    0.18    0.07
  -7   4   7    0.02    0.09
  -7  -4   7    0.08    0.10
  -7  -4   7    0.13    0.10
  -7  -4   7    0.04    0.11
   7   4   7    0.20    0.06
  -8   4   0    3.38    0.26
  -8  -4   0    3.32    0.25
   8   4   0    3.23    0.24
   8  -4   0    3.48    0.27
   8  -4   0    3.39    0.25
   8  -4   1    5.64    0.39
  -8  -4  -1    5.41    0.38
   8  -4   1    5.64    0.36
   8   4  -1    5.65    0.36
  -8   4   1    5.60    0.38
  -8  -4   1    5.22    0.34
   8  -4  -1    6.00    0.39
   8   4   1    5.63    0.36
   8   4   1    5.27    0.38
  -8  -4   1    5.92    0.36
   8  -4  -1    5.89    0.36
   8  -4   2    1.76    0.22
   8  -4   2    1.32    0.15
   8   4  -2    1.49    0.17
   8  -4   2    1.21    0.16
  -8   4   2    1.53    0.19
  -8   4   2    1.21    0.13
  -8  -4   2    0.95    0.14
   8  -4  -2    1.57    0.19
   8  -4  -2    1.52    0.17
  -8   4   3    2.34    0.16
   8  -4   3    2.35    0.26
   8   4  -3    1.88    0.19
  -8  -4  -3    2.49    0.26
  -8   4   3    2.19    0.23
  -8   4   3    3.05    0.32
  -8  -4   3    2.10    0.28
  -8  -4   3    1.83    0.18
  -8   4   4    4.60    0.33
   8  -4   4    5.02    0.28
  -8   4   4    3.98    0.31
   8  -4   4    4.87    0.36
   8  -4   4    4.41    0.27
  -8   4   4    4.01    0.38
  -8   4   4    4.76    0.39
  -8  -4  -4    4.63    0.36
  -8  -4   4    4.54    0.38
  -8  -4   4    4.56    0.29
   8   4   4    4.51    0.28
  -8  -4   4    4.59    0.36
  -8  -4   4    4.53    0.34
   8   4   4    4.71    0.38
  -8   4   5    2.00    0.23
  -8   4   5    1.84    0.26
  -8   4   5    2.14    0.29
  -8  -4  -5    2.48    0.27
   8  -4   5    2.14    0.18
   8  -4   5    2.22    0.16
   8   4   5    2.05    0.17
  -8  -4   5    2.93    0.29
  -8  -4   5    2.07    0.27
  -8  -4   5    2.49    0.26
  -8   4   6   -0.05    0.11
   8  -4   6    0.13    0.06
  -8   4   6    0.15    0.12
  -8   4   6    0.08    0.11
   8  -4   6    0.16    0.08
  -8  -4  -6    0.17    0.13
   8  -4   6    0.07    0.06
  -8  -4   6    0.08    0.10
   8   4   6    0.12    0.07
   8   4   6    0.08    0.07
  -8  -4   6    0.22    0.13
   8   4   6    0.10    0.06
  -8  -4   6    0.04    0.12
  -8  -4  -7    0.12    0.10
   8  -4   7    0.04    0.06
  -8   4   7    0.09    0.09
   8  -4   7    0.09    0.06
   8  -4   7   -0.01    0.04
  -8   4   7    0.08    0.10
  -8   4   7    0.15    0.08
  -8  -4   7    0.14    0.10
  -8  -4   7    0.02    0.08
   8   4   7    0.24    0.05
   8   4   7    0.05    0.04
   8   4   7   -0.02    0.06
   9  -4   0    0.85    0.13
   9   4   0    0.47    0.13
   9   4   0    0.53    0.12
  -9  -4   0    0.41    0.09
   9  -4   0    0.76    0.12
  -9   4   0    0.49    0.11
  -9   4   1    3.64    0.27
   9  -4   1    4.05    0.30
   9   4  -1    3.73    0.28
  -9  -4  -1    3.43    0.27
   9  -4   1    3.51    0.26
   9  -4  -1    3.78    0.27
   9  -4  -1    3.86    0.30
  -9  -4   1    3.50    0.25
   9   4   1    3.22    0.26
   9   4   1    3.56    0.29
  -9   4   2    4.07    0.28
  -9   4   2    4.65    0.35
  -9  -4  -2    3.56    0.32
  -9   4   2    4.03    0.34
   9  -4   2    3.88    0.30
  -9   4  -2    3.47    0.31
  -9  -4   2    3.42    0.33
   9  -4  -2    4.42    0.32
  -9  -4   2    4.10    0.30
  -9   4   3    2.14    0.29
  -9  -4  -3    2.23    0.26
   9  -4   3    2.66    0.28
  -9   4   3    2.73    0.22
  -9   4   3    2.26    0.23
  -9   4   3    2.13    0.24
   9  -4   3    1.92    0.17
  -9  -4   3    2.31    0.31
  -9   4  -3    2.04    0.25
   9   4   3    2.15    0.18
  -9  -4   3    2.41    0.29
  -9  -4   3    2.12    0.21
  -9  -4   3    2.09    0.26
  -9  -4   3    1.95    0.19
  -9   4   4    0.57    0.13
  -9   4   4    0.29    0.14
  -9  -4  -4    0.55    0.16
   9  -4   4    0.53    0.10
  -9   4   4    0.53    0.18
  -9   4   4    0.40    0.16
  -9  -4   4    0.27    0.12
  -9  -4   4    0.36    0.16
  -9  -4   4    0.62    0.17
   9   4   4    0.50    0.11
  -9  -4   4    0.34    0.16
  -9   4   5    0.61    0.17
  -9   4   5    0.69    0.18
   9  -4   5    0.68    0.11
   9  -4   5    0.67    0.09
  -9   4   5    0.61    0.14
  -9  -4  -5    0.61    0.15
   9   4   5    0.77    0.12
  -9  -4   5    0.40    0.16
  -9  -4   5    0.69    0.18
  -9  -4   5    0.82    0.18
  -9   4   6    0.17    0.11
   9  -4   6    0.24    0.08
   9  -4   6    0.24    0.06
  -9   4   6    0.14    0.11
  -9   4   6    0.25    0.11
  -9  -4  -6    0.18    0.11
  -9  -4   6    0.29    0.12
  -9  -4   6    0.22    0.12
  -9  -4   6    0.25    0.09
   9   4   6    0.26    0.08
   9   4   6    0.26    0.07
  -9   4   7    0.00    0.07
  -9   4   7    0.08    0.07
  -9  -4   7   -0.07    0.07
 -10  -4   0    0.07    0.07
  10  -4   0    0.35    0.11
 -10  -4   0    0.13    0.14
 -10  -4   0   -0.08    0.11
 -10   4   0    0.52    0.12
  10   4   0    0.05    0.09
 -10   4   0    0.01    0.08
 -10   4   0    0.43    0.14
 -10   4   1   -0.03    0.07
  10  -4   1    0.47    0.11
 -10   4   1    0.43    0.15
 -10  -4  -1    0.24    0.14
 -10  -4  -1    0.17    0.08
 -10   4   1    0.53    0.13
  10   4  -1    0.18    0.11
 -10  -4   1    0.00    0.05
 -10   4  -1    0.49    0.14
 -10  -4   1    0.12    0.12
 -10  -4   1   -0.15    0.14
  10   4   1    0.11    0.09
  10  -4  -1    0.27    0.11
 -10  -4   1    0.06    0.13
 -10  -4   1   -0.26    0.11
 -10   4   2    3.18    0.29
 -10   4   2    3.31    0.33
 -10   4   2    2.68    0.22
  10   4  -2    2.82    0.27
 -10  -4  -2    2.97    0.29
  10  -4   2    2.78    0.25
 -10   4   2    2.93    0.22
 -10  -4   2    3.10    0.33
 -10  -4   2    2.94    0.26
  10   4   2    2.84    0.21
 -10  -4   2    3.46    0.37
 -10   4  -2    2.89    0.27
  10  -4  -2    3.31    0.27
 -10  -4   2    2.82    0.22
 -10  -4   2    3.13    0.30
 -10   4   3    3.75    0.31
 -10   4   3    3.82    0.35
 -10   4   3    4.38    0.36
  10  -4   3    4.02    0.25
 -10  -4  -3    4.40    0.34
 -10   4   3    3.92    0.26
  10   4  -3    4.52    0.32
 -10  -4   3    4.01    0.31
  10   4   3    4.00    0.26
 -10  -4   3    3.70    0.34
 -10  -4   3    3.89    0.27
 -10   4  -3    3.70    0.31
 -10  -4   3    4.23    0.36
 -10   4   4    0.34    0.14
 -10   4   4    0.31    0.09
  10  -4   4    0.34    0.09
 -10   4   4    0.33    0.15
 -10  -4  -4    0.50    0.14
 -10   4   4    0.29    0.10
 -10   4   4    0.28    0.14
  10  -4  -4    0.10    0.09
 -10  -4   4    0.25    0.10
  10   4   4    0.43    0.10
 -10  -4   4    0.23    0.15
 -10  -4   4    0.63    0.16
 -10  -4   4    0.54    0.16
  10  -4   5    0.49    0.08
 -10  -4  -5    0.49    0.13
 -10   4   5    0.31    0.13
 -10   4   5    0.34    0.14
  10  -4   5    0.45    0.09
 -10   4   5    0.32    0.12
 -10  -4   5    0.40    0.14
  10   4   5    0.54    0.09
 -10  -4   5    0.62    0.15
 -10  -4   5    0.52    0.15
  10  -4   6    0.02    0.05
  10  -4   6    0.08    0.04
 -10  -4  -6    0.14    0.10
 -10   4   6    0.07    0.09
 -10   4   6    0.18    0.10
 -10   4   6    0.23    0.09
 -10  -4   6    0.19    0.10
 -10  -4   6    0.02    0.09
  10   4   6    0.11    0.06
  10   4   6    0.04    0.05
 -10  -4   6    0.10    0.08
  11  -4   0    0.09    0.09
  11   4   0    0.03    0.09
 -11   4   0    0.14    0.10
 -11  -4   0    0.01    0.12
 -11   4   0    0.20    0.13
 -11  -4   0   -0.19    0.10
  11  -4   0    0.17    0.10
 -11  -4   0    0.00    0.12
 -11  -4  -1    1.19    0.21
  11  -4   1    1.24    0.17
 -11   4   1    1.31    0.20
 -11   4   1    1.57    0.17
 -11   4   1    1.29    0.22
  11   4  -1    1.29    0.19
 -11  -4   1    1.65    0.25
 -11  -4   1    1.04    0.18
  11   4   1    1.48    0.19
 -11   4  -1    1.35    0.20
 -11  -4   1    1.09    0.16
 -11  -4   1    1.28    0.18
  11  -4  -1    1.46    0.19
  11   4  -2    0.47    0.13
 -11   4   2    0.94    0.14
 -11   4   2    1.25    0.20
 -11   4   2    0.88    0.18
  11  -4   2    0.77    0.13
 -11  -4  -2    0.54    0.16
 -11  -4   2    0.32    0.16
  11   4   2    0.55    0.10
 -11   4  -2    1.08    0.18
 -11  -4   2    0.60    0.16
  11  -4  -2    0.64    0.14
 -11  -4   2    0.62    0.19
 -11  -4   2    0.61    0.14
 -11  -4   2    0.49    0.13
 -11   4   3    0.98    0.15
 -11  -4  -3    0.62    0.16
  11   4  -3    0.72    0.14
 -11   4   3    0.78    0.12
 -11   4   3    0.65    0.17
  11  -4   3    0.62    0.10
 -11  -4   3    0.89    0.20
  11   4   3    0.82    0.11
 -11  -4   3    0.83    0.19
 -11  -4   3    0.85    0.14
 -11  -4   3    0.57    0.15
 -11   4  -3    0.80    0.16
  11  -4   4    1.02    0.11
 -11   4   4    0.78    0.17
 -11   4   4    0.91    0.17
 -11   4   4    0.78    0.14
 -11  -4  -4    0.82    0.16
  11  -4  -4    1.03    0.12
 -11  -4   4    0.83    0.18
 -11  -4   4    0.67    0.11
  11   4   4    0.89    0.12
 -11  -4   4    0.91    0.16
 -11  -4   4    1.06    0.18
  11  -4   5    0.39    0.08
 -11   4   5    0.28    0.11
 -11   4   5    0.27    0.09
 -11   4   5    0.21    0.10
 -11  -4  -5    0.24    0.11
  11  -4   5    0.25    0.06
 -11  -4   5    0.24    0.11
 -11  -4   5    0.27    0.11
 -11  -4   5    0.30    0.10
  11   4   5    0.22    0.07
 -11  -4   6    0.04    0.07
  12   4   0    0.82    0.15
 -12   4   0    0.86    0.18
 -12  -4   0    1.07    0.20
 -12  -4   0    0.80    0.15
 -12  -4   0    0.92    0.13
  12  -4   0    0.82    0.12
  12  -4   0    0.70    0.13
 -12  -4  -1    2.78    0.29
 -12   4   1    2.30    0.25
  12   4  -1    2.42    0.23
  12  -4   1    2.39    0.22
 -12   4   1    2.86    0.30
 -12  -4   1    2.90    0.26
  12  -4  -1    2.40    0.18
 -12  -4   1    2.33    0.19
 -12   4  -1    2.25    0.26
  12   4   1    2.20    0.22
  12  -4  -1    2.35    0.22
 -12  -4   1    3.38    0.34
  12   4  -2    1.22    0.17
 -12  -4  -2    1.16    0.19
 -12   4   2    1.09    0.20
 -12   4   2    1.48    0.19
  12  -4  -2    1.32    0.17
 -12   4  -2    1.44    0.20
 -12  -4   2    1.21    0.21
 -12  -4   2    1.27    0.18
 -12  -4   2    1.25    0.21
 -12  -4   2    1.40    0.16
  12  -4  -2    1.60    0.15
 -12  -4   2    1.47    0.16
 -12   4   3    0.62    0.11
 -12  -4  -3    0.70    0.15
 -12   4   3    0.69    0.16
  12  -4  -3    0.75    0.10
 -12  -4   3    0.57    0.13
 -12  -4   3    0.49    0.12
 -12  -4   3    0.60    0.11
 -12  -4   3    0.88    0.18
  12   4   3    0.71    0.10
 -12   4   4    0.07    0.09
 -12  -4  -4    0.03    0.10
  12  -4   4    0.03    0.05
 -12   4   4    0.17    0.11
  12   4   4    0.11    0.06
 -12  -4   4    0.11    0.11
  12  -4  -4    0.16    0.06
 -12  -4   4    0.06    0.07
 -12  -4   4    0.02    0.10
 -12  -4   4    0.04    0.10
 -12   4   5    0.08    0.08
  12  -4   5    0.16    0.05
 -12  -4   5    0.07    0.07
  12   4   5    0.07    0.05
 -12  -4   5    0.15    0.08
 -12  -4   5    0.12    0.07
 -13  -4   0    0.22    0.08
 -13  -4   0    0.39    0.13
 -13  -4   0    0.59    0.13
  13  -4   0    0.17    0.07
 -13   4   0    0.17    0.11
 -13  -4  -1    0.38    0.13
 -13   4   1    0.15    0.13
 -13   4   1    0.15    0.12
 -13  -4  -1    0.35    0.12
  13  -4  -1    0.18    0.07
 -13  -4   1    0.38    0.11
 -13  -4   1    0.28    0.13
 -13   4  -1    0.14    0.11
 -13  -4   1    0.39    0.10
 -13   4   2    0.19    0.11
 -13  -4  -2    0.22    0.11
 -13   4   2    0.28    0.11
 -13  -4   2    0.25    0.12
  13  -4  -2    0.20    0.07
 -13  -4   2    0.13    0.07
 -13  -4   2    0.31    0.12
 -13  -4  -3    0.18    0.10
 -13   4   3    0.17    0.10
 -13  -4   3    0.27    0.11
 -13  -4   3    0.23    0.07
 -13  -4   3    0.17    0.11
 -13  -4   3    0.14    0.10
  13  -4  -3    0.28    0.07
  13   4  -4    0.57    0.07
 -13  -4   4    0.44    0.08
 -13  -4   4    0.34    0.09
  14  -4   0    0.53    0.07
 -14  -4   0    0.59    0.13
 -14   4   0    0.51    0.12
 -14  -4   0    0.63    0.11
  14   4  -1    0.05    0.05
 -14  -4  -1    0.11    0.10
 -14  -4  -1    0.08    0.09
 -14   4   1    0.03    0.08
 -14   4   1    0.30    0.10
  14  -4  -1    0.05    0.05
 -14  -4   1    0.04    0.07
 -14  -4   1    0.11    0.09
 -14  -4  -2   -0.03    0.07
  14   4  -2    0.00    0.05
 -14   4   2    0.04    0.06
 -14  -4   2    0.13    0.08
  14  -4  -2    0.08    0.05
   0   5   0   -0.15    0.02
   0   5   0   -0.12    0.02
   0  -5   0   -0.16    0.02
   0  -5   0   -0.13    0.02
   0  -5   0   -0.15    0.02
   0   5   1  210.29    9.89
   0  -5  -1  202.33   10.49
   0  -5  -1  203.32   11.56
   0  -5  -1  190.88    9.88
   0  -5   1  211.22   10.49
   0   5   1  211.98   11.53
   0  -5   1  212.07    9.62
   0  -5   2   30.73    1.49
   0   5   2   31.98    1.53
   0   5   2   30.20    1.78
   0  -5   2   32.38    1.62
   0  -5   2   31.42    1.78
   0  -5  -2   31.57    1.49
   0  -5   3   23.54    1.16
   0   5   3   24.86    1.18
   0   5   3   25.02    1.37
   0  -5   3   22.39    1.24
   0  -5  -3   25.14    1.15
   0  -5   3   22.69    1.37
   0  -5  -4    6.98    0.37
   0  -5   4    6.84    0.35
   0   5   4    6.75    0.42
   0   5   4    6.33    0.38
   0   5  -4    7.00    0.37
   0  -5   5    0.43    0.13
   0  -5  -5    0.73    0.11
   0   5  -5    0.57    0.09
   0   5   5    0.56    0.11
   0   5   5    0.44    0.13
   0  -5   5    0.56    0.08
   0  -5   6    1.40    0.20
   0   5   6    1.51    0.21
   0   5   6    0.88    0.18
   0   5   6    1.44    0.12
   0  -5   6    1.10    0.18
   0   5   6    1.31    0.21
   0   5   6    1.41    0.21
   0  -5   7    0.37    0.08
   0   5   7    0.15    0.14
   0   5   7    0.33    0.16
   0   5   7    0.01    0.10
   0  -5   7    0.09    0.12
   0   5   7    0.13    0.12
   0  -5   7    0.39    0.14
   0  -5   8    0.63    0.08
   0   5   8    0.22    0.10
   0   5   8    0.21    0.08
   0   5   8    0.33    0.12
   1  -5   0    8.43    0.43
  -1  -5   0    7.91    0.47
   1  -5   0    8.36    0.47
  -1  -5   0    8.71    0.43
  -1   5   0    7.57    0.41
  -1  -5   0    8.48    0.40
   1   5   0    9.02    0.47
   1   5   0    8.30    0.47
  -1  -5   0    7.68    0.39
   1  -5   0    7.85    0.39
  -1  -5  -1   65.28    3.16
   1  -5   1   65.24    3.07
   1  -5   1   65.51    3.35
  -1  -5  -1   62.93    3.08
  -1   5   1   68.88    3.16
   1  -5  -1   69.78    3.68
   1  -5  -1   63.22    3.07
   1   5   1   66.51    3.16
  -1  -5   1   67.69    3.35
  -1  -5   1   67.73    3.07
   1  -5  -1   66.64    3.35
   1  -5  -1   60.61    3.15
   1   5   1   71.11    3.68
  -1   5  -1   57.15    3.67
  -1  -5  -2   13.31    0.61
   1  -5   2   13.16    0.61
   1  -5   2   11.63    0.61
   1  -5   2   13.08    0.66
  -1   5   2   13.34    0.63
   1  -5   2   12.41    0.61
  -1   5   2   12.91    0.73
   1  -5  -2   13.36    0.72
  -1   5  -2   10.80    0.71
   1   5   2   12.31    0.73
   1  -5  -2   12.49    0.61
   1   5   2   12.70    0.63
  -1  -5   2   12.70    0.73
   1  -5  -2   11.90    0.64
  -1  -5   2   12.63    0.66
   1   5   2   11.61    0.72
  -1  -5   2   12.47    0.60
  -1  -5  -3   35.65    1.66
  -1   5   3   35.54    1.98
  -1   5   3   35.47    1.70
   1  -5   3   34.25    1.68
   1   5   3   35.08    1.70
   1  -5  -3   35.20    1.97
  -1  -5   3   33.65    1.98
   1   5   3   34.30    1.98
   1  -5  -3   33.96    1.65
   1  -5   4   22.34    1.14
   1   5  -4   23.55    1.13
  -1   5   4   24.21    1.33
  -1   5   4   22.75    1.16
  -1   5   4   23.00    1.37
  -1  -5  -4   24.12    1.14
  -1   5  -4   23.95    1.14
   1  -5  -4   23.81    1.13
   1   5   4   23.54    1.35
   1   5   4   23.37    1.16
   1  -5  -4   21.95    1.34
  -1  -5   4   22.78    1.13
   1  -5   5    2.52    0.21
  -1  -5  -5    2.69    0.20
   1  -5   5    2.79    0.17
  -1   5   5    2.54    0.20
   1   5   5    3.04    0.20
   1   5   5    2.49    0.19
  -1  -5   5    2.95    0.17
  -1  -5   5    2.59    0.21
  -1   5  -5    2.97    0.20
   1   5   5    2.48    0.22
   1  -5   6    0.51    0.09
   1  -5   6    0.58    0.15
  -1   5   6    0.72    0.16
   1  -5   6    0.88    0.12
  -1   5   6    1.18    0.19
   1  -5   6    0.83    0.16
  -1   5   6    0.70    0.09
  -1   5   6    0.97    0.18
  -1   5   6    0.76    0.17
   1   5   6    1.03    0.18
  -1  -5   6    0.58    0.16
   1   5   6    0.92    0.10
  -1  -5   6    0.63    0.12
   1   5   6    0.96    0.17
   1   5   6    1.01    0.17
   1   5   6    0.86    0.18
  -1  -5   6    0.79    0.16
  -1   5   7    0.34    0.16
  -1   5   7    0.62    0.15
  -1   5   7    0.45    0.15
   1  -5   7    0.44    0.15
   1  -5   7    0.70    0.11
   1  -5   7    0.51    0.09
  -1   5   7    0.65    0.15
   1  -5   7    0.22    0.13
   1   5   7    0.59    0.09
  -1  -5   7    0.56    0.10
  -1  -5   7    0.25    0.13
  -1  -5   7    0.36    0.14
   1   5   7    0.71    0.14
   1   5   7    0.29    0.13
   1   5   7    0.46    0.15
  -1   5   8    0.29    0.09
  -1   5   8    0.36    0.12
   1  -5   8    0.37    0.07
   1  -5   8    0.17    0.06
  -1   5   8    0.28    0.13
  -1   5   8    0.32    0.11
   1   5   8    0.27    0.06
   1   5   8    0.15    0.06
  -1  -5   8    0.22    0.10
  -1  -5   8    0.18    0.11
   1   5   8    0.18    0.10
   2   5   0   22.99    1.18
  -2  -5   0   20.66    1.18
  -2  -5   0   20.02    0.99
   2  -5   0   22.06    1.08
  -2  -5   0   21.96    1.02
   2  -5   0   18.83    1.19
   2  -5   0   20.67    0.99
  -2   5   0   20.20    1.02
  -2  -5  -1   24.38    1.20
  -2   5   1   24.99    1.23
  -2  -5  -1   26.04    1.23
   2  -5   1   25.11    1.30
   2  -5   1   24.25    1.19
   2  -5   1   22.90    1.42
  -2  -5   1   25.59    1.19
   2   5   1   23.66    1.22
   2   5   1   26.39    1.43
  -2  -5   1   26.75    1.21
   2  -5  -1   23.57    1.18
   2  -5  -1   28.07    1.43
   2  -5  -1   25.54    1.30
  -2  -5  -2    9.32    0.44
   2  -5   2    8.90    0.52
  -2   5   2    9.06    0.52
   2  -5   2    9.02    0.47
  -2   5   2    9.57    0.46
   2  -5   2    8.64    0.44
   2  -5  -2    9.49    0.52
   2   5   2    7.90    0.51
   2  -5  -2    8.55    0.46
   2   5   2    8.39    0.53
  -2  -5   2    9.01    0.53
  -2  -5   2    8.61    0.43
   2  -5  -2    8.05    0.43
   2   5   2    9.05    0.45
   2  -5   3    3.97    0.25
  -2   5   3    4.31    0.29
   2  -5   3    4.02    0.22
  -2   5   3    4.30    0.25
  -2   5   3    5.11    0.28
  -2  -5  -3    3.96    0.24
  -2  -5   3    4.00    0.28
   2   5   3    4.48    0.25
   2   5   3    4.61    0.30
  -2   5  -3    4.24    0.24
   2  -5  -3    4.01    0.27
   2  -5  -3    3.46    0.23
   2  -5   4    2.43    0.15
  -2   5   4    2.43    0.21
  -2  -5  -4    2.61    0.17
  -2   5   4    2.45    0.18
  -2   5   4    2.25    0.16
   2   5   4    2.35    0.20
  -2  -5   4    2.47    0.14
   2   5   4    2.30    0.17
   2  -5  -4    2.25    0.18
  -2  -5   4    2.38    0.19
  -2   5  -4    2.62    0.17
   2  -5   5    1.96    0.15
  -2  -5  -5    2.24    0.18
  -2   5   5    1.86    0.17
   2  -5   5    2.33    0.22
   2   5   5    2.44    0.23
  -2   5  -5    2.01    0.17
   2   5   5    2.01    0.17
  -2  -5   5    2.31    0.14
   2   5   5    2.39    0.19
   2  -5   6    0.61    0.15
  -2   5   6    0.19    0.14
   2  -5   6    0.50    0.09
  -2   5   6    0.55    0.16
  -2   5   6    0.40    0.15
   2  -5   6    0.58    0.10
   2   5   6    0.64    0.15
  -2  -5   6    0.31    0.10
  -2  -5   6    0.35    0.14
   2   5   6    0.40    0.15
   2   5   6    0.33    0.09
   2   5   6    0.38    0.15
   2   5   6    0.33    0.09
  -2  -5   6    0.48    0.15
  -2   5   7   -0.05    0.13
  -2   5   7    0.00    0.10
   2  -5   7    0.17    0.07
   2  -5   7    0.11    0.07
  -2   5   7    0.05    0.11
  -2   5   7    0.17    0.14
   2   5   7    0.15    0.13
   2   5   7    0.00    0.12
  -2  -5   7    0.10    0.11
  -2  -5   7   -0.01    0.12
   2   5   7    0.04    0.06
   2   5   7    0.03    0.10
  -2  -5   7    0.09    0.07
  -2   5   8    0.06    0.12
   2  -5   8    0.13    0.05
  -2   5   8    0.08    0.11
  -2   5   8    0.09    0.09
  -2   5   8   -0.03    0.07
   2  -5   8    0.07    0.05
   2   5   8    0.15    0.10
   2   5   8    0.08    0.08
   2   5   8    0.16    0.06
  -2  -5   8   -0.02    0.10
  -2  -5   8    0.06    0.09
   3   5   0  147.32    7.43
  -3  -5   0  142.97    8.16
  -3  -5   0  147.74    6.81
  -3  -5   0  148.00    7.00
   3   5   0  156.12    8.16
   3  -5   0  140.81    6.81
  -3   5   0  141.76    8.20
  -3   5   0  147.08    7.01
   3  -5   0  147.49    7.43
   3  -5   0  137.20    8.16
   3  -5   1   18.92    1.15
  -3   5   1   21.31    1.00
   3  -5   1   19.69    1.05
  -3   5   1   19.74    1.15
   3  -5   1   17.68    1.14
   3  -5   1   19.44    0.96
  -3  -5  -1   20.36    0.99
  -3   5   1   20.80    1.16
  -3  -5  -1   18.34    1.15
  -3  -5  -1   20.21    0.96
   3   5  -1   20.79    1.14
   3   5  -1   20.72    1.05
   3  -5  -1   20.91    1.15
   3  -5  -1   21.65    1.05
   3   5   1   20.26    1.15
  -3  -5   1   21.55    0.98
   3   5   1   18.80    1.04
   3   5   1   19.22    0.98
   3  -5  -1   19.97    0.95
  -3  -5   1   21.56    0.95
  -3  -5   1   20.51    1.13
   3   5  -2   93.10    4.72
  -3   5   2   90.09    4.45
   3  -5   2   91.42    4.33
  -3   5   2   92.17    5.18
   3  -5   2   89.39    5.18
  -3  -5  -2   93.75    4.33
  -3   5   2   92.50    5.22
   3  -5   2   94.19    4.71
   3  -5  -2   94.09    5.18
  -3  -5   2   93.09    5.21
   3   5   2   91.23    5.19
   3   5   2   89.36    4.44
   3  -5  -2   92.75    4.71
  -3  -5   2   97.84    4.43
  -3  -5   2   87.38    4.31
  -3   5   3   24.19    1.45
  -3   5   3   24.88    1.42
   3   5  -3   24.19    1.30
  -3  -5  -3   26.44    1.21
  -3   5   3   25.45    1.24
   3  -5   3   25.04    1.43
   3   5   3   25.81    1.45
   3   5   3   25.02    1.24
  -3   5  -3   24.98    1.21
  -3  -5   3   24.54    1.45
   3  -5  -3   24.46    1.43
  -3  -5   3   25.05    1.21
  -3  -5  -4   14.34    0.70
   3   5  -4   13.92    0.78
  -3   5   4   13.02    0.83
  -3   5   4   12.72    0.70
  -3   5   4   14.14    0.78
  -3  -5   4   14.03    0.82
  -3   5  -4   14.29    0.70
   3   5   4   14.34    0.83
  -3  -5   4   13.03    0.67
   3  -5  -4   12.96    0.80
   3   5   4   12.90    0.70
  -3  -5  -5    1.64    0.17
  -3   5   5    1.59    0.18
   3  -5   5    1.88    0.20
   3   5   5    1.97    0.18
  -3   5  -5    1.68    0.15
  -3  -5   5    1.76    0.13
   3   5   5    2.25    0.21
   3   5   5    1.46    0.16
  -3   5   6    0.41    0.14
  -3   5   6    0.20    0.14
   3  -5   6    0.22    0.08
  -3   5   6    0.29    0.14
   3  -5   6    0.16    0.08
  -3  -5   6    0.29    0.14
   3   5   6    0.36    0.09
  -3  -5   6    0.21    0.09
   3   5   6    0.43    0.09
   3   5   6    0.34    0.12
   3   5   6    0.56    0.15
   3   5   6    0.39    0.14
  -3   5   7    0.33    0.15
   3  -5   7    0.31    0.08
  -3   5   7    0.32    0.15
   3  -5   7    0.29    0.08
  -3   5   7    0.16    0.12
  -3   5   7    0.34    0.14
   3   5   7    0.31    0.11
   3   5   7    0.37    0.08
  -3  -5   7    0.26    0.13
  -3  -5   7    0.20    0.12
   3   5   7    0.46    0.06
   3   5   7    0.23    0.12
  -3   5   8    0.15    0.08
   3  -5   8    0.11    0.05
  -3   5   8    0.18    0.12
   3  -5   8    0.25    0.06
  -3   5   8    0.10    0.09
  -3   5   8    0.19    0.11
  -3  -5   8    0.06    0.09
  -3  -5   8    0.10    0.10
   3   5   8    0.20    0.06
   3   5   8    0.09    0.08
   3   5   8    0.04    0.03
   4   5   0   10.36    0.55
  -4  -5   0   10.23    0.59
   4  -5   0    9.23    0.59
  -4   5   0   10.10    0.59
  -4   5   0    9.57    0.52
   4   5   0   10.94    0.59
   4  -5   0   10.37    0.49
  -4  -5   0   10.61    0.49
   4  -5   0    9.46    0.60
  -4   5   0    9.16    0.60
  -4  -5   0   10.80    0.51
  -4   5   1   52.72    2.91
  -4   5   1   49.23    2.89
  -4   5   1   52.53    2.49
   4   5  -1   53.30    2.64
   4  -5   1   50.72    2.64
  -4  -5  -1   49.19    2.42
  -4  -5  -1   48.01    2.89
   4   5  -1   53.70    2.88
   4  -5   1   51.20    2.41
  -4  -5  -1   50.64    2.49
   4  -5   1   46.78    2.89
  -4  -5   1   54.29    2.48
   4  -5  -1   54.63    2.90
   4   5   1   51.00    2.89
   4   5   1   48.08    2.63
   4  -5  -1   52.66    2.64
  -4  -5   1   52.34    2.88
   4  -5   2   14.46    0.85
  -4  -5  -2   14.58    0.71
  -4   5   2   14.38    0.84
   4   5  -2   14.65    0.83
  -4   5   2   14.88    0.74
   4  -5   2   14.73    0.77
   4   5  -2   15.13    0.78
  -4   5   2   14.21    0.86
  -4  -5   2   14.19    0.86
   4   5   2   14.95    0.86
   4  -5  -2   14.55    0.77
   4   5   2   12.95    0.76
  -4  -5   2   14.98    0.72
   4  -5  -2   14.39    0.85
  -4   5  -2   14.76    0.71
  -4   5   3    3.14    0.21
  -4   5   3    3.66    0.23
  -4  -5  -3    3.60    0.21
   4  -5   3    3.10    0.24
   4   5  -3    3.25    0.22
   4   5  -3    3.12    0.21
  -4   5   3    3.18    0.25
  -4   5  -3    3.33    0.21
  -4  -5   3    3.18    0.24
  -4  -5   3    3.48    0.19
   4  -5  -3    3.31    0.23
   4   5   3    3.59    0.26
   4   5   3    3.48    0.21
   4   5  -4    0.09    0.05
  -4   5   4    0.03    0.08
  -4   5   4    0.11    0.08
   4  -5   4    0.09    0.06
  -4  -5  -4    0.09    0.07
  -4  -5   4    0.02    0.08
  -4   5  -4    0.10    0.06
   4   5   4    0.18    0.09
   4   5   4    0.16    0.08
   4  -5  -4    0.07    0.07
  -4  -5   4    0.15    0.06
   4   5   5    3.28    0.27
   4  -5   6    1.26    0.14
  -4   5   6    1.46    0.22
  -4   5   6    1.33    0.20
   4  -5   6    1.19    0.15
   4  -5   6    1.52    0.17
  -4   5   6    1.98    0.25
  -4  -5   6    2.16    0.25
  -4  -5   6    1.07    0.20
  -4  -5   6    1.27    0.16
   4   5   6    1.60    0.14
   4   5   6    1.31    0.21
   4   5   6    1.53    0.15
  -4   5   7    0.52    0.15
  -4   5   7    0.87    0.17
   4  -5   7    0.70    0.11
  -4   5   7    0.79    0.17
   4  -5   7    0.71    0.09
  -4   5   7    0.78    0.18
  -4  -5   7    0.78    0.16
  -4  -5   7    0.38    0.13
   4   5   7    0.49    0.08
   4   5   7    0.56    0.14
   4   5   7    0.66    0.08
   4   5   7    0.62    0.12
  -4   5   8    0.10    0.11
   4  -5   8    0.13    0.05
  -4   5   8    0.04    0.10
   4  -5   8    0.05    0.05
  -4   5   8    0.07    0.08
  -4   5   8    0.01    0.08
   4   5   8    0.15    0.06
  -4  -5   8    0.07    0.09
   4   5   8    0.10    0.06
  -4  -5   8   -0.01    0.08
  -5  -5   0    1.97    0.14
  -5   5   0    1.82    0.14
   5   5   0    1.99    0.14
   5  -5   0    1.82    0.14
   5   5   0    1.89    0.14
  -5   5   0    1.77    0.16
  -5   5   0    1.78    0.15
   5  -5   0    1.74    0.14
  -5  -5   0    1.74    0.15
   5   5  -1   -0.03    0.04
  -5  -5  -1    0.07    0.04
  -5   5   1    0.03    0.05
  -5  -5  -1    0.03    0.05
  -5   5   1   -0.02    0.06
  -5   5   1    0.05    0.05
   5  -5   1    0.06    0.05
   5  -5   1    0.03    0.04
   5   5  -1    0.01    0.04
  -5  -5  -1    0.06    0.05
  -5   5  -1    0.04    0.03
  -5  -5   1    0.01    0.05
   5   5   1    0.01    0.05
  -5  -5   1    0.02    0.03
   5  -5  -1   -0.01    0.06
   5  -5  -1    0.01    0.04
   5   5   1   -0.04    0.04
  -5   5   2    1.08    0.11
  -5   5   2    0.96    0.12
  -5  -5  -2    0.96    0.10
   5   5  -2    1.00    0.11
  -5   5   2    0.93    0.12
   5  -5   2    0.72    0.09
   5  -5   2    0.92    0.12
   5   5  -2    0.89    0.09
   5  -5  -2    0.89    0.10
   5   5   2    0.96    0.10
  -5   5  -2    1.08    0.10
   5  -5  -2    0.89    0.11
  -5  -5   2    0.99    0.10
   5   5   2    1.01    0.13
  -5   5   3    4.09    0.32
   5  -5   3    4.71    0.32
   5   5  -3    4.82    0.29
  -5   5   3    4.89    0.29
  -5  -5  -3    4.32    0.27
   5   5  -3    4.53    0.29
  -5   5   3    4.51    0.28
   5  -5  -3    4.14    0.31
  -5  -5   3    4.32    0.32
  -5  -5   3    4.65    0.26
   5   5   3    5.15    0.34
  -5   5  -3    5.16    0.27
   5  -5   4    1.00    0.13
  -5  -5  -4    0.87    0.12
  -5   5   4    0.85    0.14
  -5   5  -4    0.79    0.11
  -5  -5   4    0.86    0.11
   5   5   4    0.92    0.15
   5  -5   5    0.29    0.09
  -5   5   5    0.10    0.13
  -5   5   5    0.26    0.08
   5  -5   5    0.45    0.08
   5   5   5    0.21    0.08
  -5  -5   5    0.23    0.14
   5   5   5    0.26    0.13
   5   5   5    0.13    0.10
  -5   5   6    0.61    0.17
  -5   5   6    0.37    0.15
   5  -5   6    0.29    0.10
   5  -5   6    0.62    0.10
   5  -5   6    0.54    0.07
  -5   5   6    0.58    0.16
   5  -5   6    0.39    0.11
  -5  -5   6    0.52    0.11
   5   5   6    0.59    0.10
  -5  -5   6    0.52    0.17
  -5  -5   6    0.59    0.16
   5   5   6    0.60    0.15
   5   5   6    0.64    0.10
   5  -5   7   -0.03    0.08
  -5   5   7    0.15    0.12
  -5   5   7    0.25    0.13
   5  -5   7    0.15    0.06
   5  -5   7    0.12    0.07
  -5   5   7    0.11    0.11
   5   5   7    0.30    0.06
   5   5   7    0.32    0.12
  -5  -5   7   -0.11    0.09
   5   5   7    0.40    0.09
   5   5   7    0.32    0.07
  -5  -5   7    0.18    0.12
  -5  -5   7    0.00    0.12
  -5   5   8    0.04    0.08
   5  -5   8    0.13    0.05
  -5   5   8    0.13    0.11
  -5   5   8    0.05    0.07
  -5  -5  -8    0.19    0.11
   5   5   8    0.03    0.06
  -5  -5   8    0.11    0.08
   5   5   8    0.14    0.05
   6  -5   0   10.90    0.58
  -6  -5   0   10.27    0.62
  -6  -5   0   10.13    0.54
   6   5   0   10.11    0.62
   6   5   0   10.86    0.58
  -6   5   0   10.07    0.63
  -6   5   1   28.99    1.71
  -6   5   1   30.59    1.48
   6   5  -1   31.97    1.57
  -6  -5  -1   30.05    1.71
   6  -5   1   27.82    1.67
   6  -5   1   29.27    1.71
   6   5  -1   27.91    1.69
  -6   5   1   30.69    1.72
   6  -5   1   29.94    1.56
   6  -5  -1   26.81    1.67
   6  -5  -1   31.49    1.57
  -6  -5   1   29.86    1.47
  -6  -5   1   30.60    1.69
   6   5   1   31.48    1.56
   6  -5  -1   28.82    1.70
   6  -5   2    1.80    0.18
  -6  -5  -2    1.67    0.15
   6  -5   2    1.83    0.15
  -6   5   2    1.80    0.16
  -6   5   2    1.63    0.16
   6   5  -2    1.57    0.14
   6  -5   2    1.85    0.16
  -6   5   2    1.87    0.16
   6   5  -2    1.84    0.15
   6  -5  -2    1.72    0.16
  -6  -5   2    1.91    0.14
   6  -5  -2    1.74    0.17
   6  -5  -2    1.95    0.15
   6   5  -3    4.11    0.27
   6   5  -3    4.13    0.27
  -6   5   3    4.43    0.27
   6  -5   3    4.67    0.32
  -6  -5  -3    4.10    0.26
  -6   5   3    3.92    0.27
  -6   5   3    3.63    0.30
   6   5   3    4.70    0.33
  -6  -5   3    3.86    0.24
   6  -5  -3    3.49    0.29
  -6   5  -3    4.38    0.25
   6  -5   4    4.41    0.32
   6   5   4    4.59    0.35
  -6   5  -4    4.48    0.28
   6  -5   5    3.03    0.21
   6  -5   5    2.53    0.23
  -6   5   5    3.26    0.30
   6  -5   5    2.99    0.19
  -6   5   5    3.29    0.32
  -6   5   5    2.82    0.20
   6  -5   5    2.89    0.21
  -6   5   5    3.39    0.26
  -6  -5   5    3.06    0.29
   6   5   5    3.27    0.27
   6   5   5    2.73    0.21
   6   5   5    3.63    0.29
  -6  -5   5    3.25    0.32
  -6  -5   5    3.02    0.29
   6   5   5    2.71    0.21
   6   5   5    2.84    0.21
  -6   5   6    1.06    0.21
   6  -5   6    0.74    0.10
   6  -5   6    0.70    0.12
  -6   5   6    0.77    0.18
  -6   5   6    0.42    0.15
   6  -5   6    0.69    0.12
   6  -5   6    0.80    0.09
  -6  -5   6    0.48    0.16
   6   5   6    0.75    0.10
  -6  -5   6    0.75    0.17
   6   5   6    0.64    0.11
  -6  -5   6    0.49    0.12
   6   5   6    0.75    0.11
  -6   5   7    0.19    0.11
  -6   5   7    0.17    0.12
   6  -5   7    0.17    0.07
   6  -5   7    0.16    0.09
   6  -5   7    0.20    0.07
  -6   5   7    0.13    0.11
  -6  -5  -7    0.30    0.14
  -6  -5   7    0.26    0.12
  -6  -5   7    0.00    0.11
  -6  -5   7    0.18    0.11
   6   5   7    0.14    0.06
   6   5   7    0.10    0.04
   6  -5   8    0.07    0.04
  -6  -5  -8    0.26    0.10
   6  -5   8    0.06    0.04
  -6   5   8    0.05    0.07
  -6   5   8   -0.01    0.09
  -6   5   8    0.05    0.06
   6   5   8    0.10    0.04
   7  -5   0    2.96    0.22
  -7  -5   0    2.81    0.20
   7   5   0    2.42    0.21
   7   5   0    2.86    0.20
   7  -5   0    2.58    0.20
  -7   5   0    2.61    0.22
  -7  -5   0    2.83    0.21
   7  -5   1    1.58    0.17
   7   5  -1    1.45    0.14
  -7   5   1    1.64    0.16
  -7  -5  -1    1.52    0.15
  -7   5   1    1.38    0.15
   7   5  -1    1.30    0.13
   7  -5   1    1.37    0.15
   7  -5  -1    1.34    0.15
   7   5   1    1.29    0.14
  -7  -5   1    1.46    0.15
  -7  -5   1    1.34    0.13
   7  -5  -1    1.68    0.17
  -7   5   2    1.30    0.16
   7  -5   2    1.47    0.18
   7   5  -2    1.03    0.12
   7  -5   2    1.34    0.14
  -7   5   2    1.33    0.13
   7   5  -2    1.53    0.15
  -7   5   2    1.01    0.15
   7  -5   2    1.59    0.15
   7  -5  -2    1.26    0.15
   7  -5  -2    1.36    0.16
   7  -5  -2    0.98    0.13
  -7  -5   2    1.20    0.14
   7   5  -3    1.86    0.17
   7  -5   3    2.20    0.22
  -7   5   3    2.19    0.19
  -7   5   3    2.11    0.16
   7   5   3    2.03    0.24
  -7  -5   3    1.63    0.16
   7  -5   4    0.70    0.11
   7  -5   4    0.63    0.11
  -7  -5  -4    0.92    0.18
   7  -5   4    0.89    0.15
  -7   5   4    0.84    0.19
  -7   5   4    0.95    0.14
  -7  -5   4    0.70    0.18
   7   5   4    0.57    0.14
   7   5   4    0.75    0.12
  -7  -5  -5    1.42    0.22
  -7   5   5    1.26    0.23
  -7   5   5    1.29    0.20
  -7   5   5    1.39    0.23
   7  -5   5    1.30    0.13
   7  -5   5    1.42    0.14
   7  -5   5    1.39    0.15
  -7  -5   5    1.05    0.22
  -7  -5   5    1.30    0.23
  -7  -5   5    1.43    0.20
   7   5   5    1.44    0.15
   7   5   5    1.10    0.13
  -7   5   6   -0.01    0.12
  -7   5   6    0.02    0.12
  -7   5   6    0.23    0.13
  -7  -5  -6   -0.06    0.13
   7  -5   6    0.02    0.06
   7  -5   6    0.11    0.06
   7  -5   6    0.04    0.08
   7  -5   6    0.07    0.07
   7   5   6    0.05    0.07
  -7  -5   6    0.06    0.13
  -7  -5   6    0.01    0.12
   7   5   6   -0.02    0.06
   7   5   6   -0.10    0.05
  -7  -5   6   -0.06    0.09
  -7   5   7    0.12    0.10
   7  -5   7    0.24    0.06
   7  -5   7    0.17    0.06
  -7  -5  -7    0.28    0.12
  -7   5   7    0.13    0.10
   7  -5   7    0.17    0.08
  -7   5   7    0.34    0.12
  -7  -5   7    0.40    0.11
   7   5   7    0.13    0.03
  -7  -5   7    0.44    0.13
  -7  -5   7    0.16    0.10
   7   5   7    0.27    0.06
   8   5   0    0.96    0.13
   8  -5   0    0.85    0.13
   8  -5   0    0.80    0.12
  -8  -5   0    0.99    0.12
  -8  -5  -1    2.61    0.22
  -8   5   1    2.81    0.22
   8  -5   1    2.59    0.21
   8   5  -1    2.85    0.22
   8  -5   1    2.84    0.24
   8  -5  -1    2.64    0.21
   8  -5  -1    3.22    0.25
  -8  -5   1    2.87    0.20
  -8  -5   1    2.37    0.20
   8   5   1    2.46    0.21
  -8   5   2    0.21    0.07
   8   5  -2    0.04    0.08
   8  -5   2    0.06    0.09
   8  -5   2    0.12    0.08
   8  -5   2    0.14    0.07
   8  -5  -2    0.10    0.08
   8  -5  -2    0.04    0.07
  -8  -5   2    0.14    0.09
  -8   5   3    2.29    0.24
  -8  -5  -3    2.53    0.27
   8   5  -3    2.04    0.20
  -8   5   3    2.32    0.28
  -8   5   3    2.58    0.17
   8  -5   3    2.26    0.24
  -8  -5   3    2.04    0.28
  -8  -5   3    2.00    0.19
  -8   5   4    1.19    0.22
  -8   5   4    1.38    0.22
  -8  -5  -4    1.54    0.22
   8  -5   4    1.15    0.13
  -8   5   4    1.12    0.16
   8  -5   4    0.99    0.16
  -8   5   4    1.07    0.19
   8  -5   4    1.23    0.14
   8  -5   4    1.34    0.14
   8   5   4    1.28    0.21
  -8  -5   4    1.10    0.21
  -8  -5   4    1.59    0.21
  -8  -5   4    0.93    0.17
  -8  -5   4    1.19    0.22
   8   5   4    1.08    0.14
   8  -5   5    2.32    0.16
  -8   5   5    1.39    0.23
  -8  -5  -5    2.16    0.25
  -8   5   5    2.21    0.28
   8  -5   5    2.19    0.18
  -8   5   5    1.76    0.22
  -8  -5   5    2.17    0.26
  -8  -5   5    2.72    0.27
   8   5   5    2.16    0.18
  -8  -5   5    1.64    0.26
   8  -5   6    0.52    0.10
   8  -5   6    0.47    0.07
  -8   5   6    0.62    0.16
  -8   5   6    0.44    0.13
   8  -5   6    0.61    0.09
  -8   5   6    0.43    0.14
  -8  -5  -6    0.43    0.14
  -8  -5   6    0.65    0.14
   8   5   6    0.37    0.08
  -8  -5   6    0.34    0.13
  -8  -5   6    0.51    0.14
   8   5   6    0.36    0.09
  -8   5   7    0.06    0.08
   8  -5   7    0.10    0.06
  -8   5   7    0.05    0.08
   8  -5   7   -0.02    0.06
   8  -5   7   -0.01    0.04
  -8   5   7    0.03    0.09
  -8  -5  -7    0.05    0.10
  -8  -5   7    0.06    0.08
   8   5   7    0.10    0.04
   8   5   7    0.01    0.06
  -8  -5   7    0.21    0.10
   8   5   7    0.07    0.04
   9  -5   0    2.67    0.23
   9  -5   0    2.86    0.25
  -9   5   0    3.29    0.25
  -9  -5   0    2.70    0.22
   9   5   0    2.82    0.23
   9   5  -1    0.27    0.10
  -9  -5  -1    0.33    0.09
  -9  -5  -1    0.41    0.15
  -9   5   1    0.27    0.09
   9  -5   1    0.21    0.08
   9  -5   1    0.39    0.10
   9   5   1    0.26    0.10
   9  -5  -1    0.28    0.10
  -9  -5   1    0.24    0.07
  -9  -5   1    0.26    0.14
   9   5   1    0.15    0.09
   9  -5  -1    0.19    0.08
   9  -5   2    2.74    0.23
  -9   5   2    3.04    0.32
  -9   5   2    2.73    0.27
  -9   5   2    2.64    0.21
  -9  -5  -2    2.67    0.26
   9   5   2    2.22    0.19
  -9  -5   2    2.50    0.30
   9  -5  -2    2.87    0.24
  -9  -5   2    2.59    0.23
  -9   5   3    0.48    0.16
  -9  -5  -3    0.13    0.14
  -9   5   3    0.23    0.15
   9  -5   3    0.26    0.09
   9  -5   3    0.19    0.12
  -9   5   3    0.31    0.14
  -9   5   3    0.27    0.12
   9   5   3    0.08    0.08
  -9  -5   3    0.13    0.13
  -9  -5   3    0.21    0.16
  -9  -5   3    0.24    0.15
  -9  -5   3    0.04    0.12
  -9  -5   3    0.23    0.11
  -9   5   4    0.59    0.18
   9  -5   4    0.67    0.11
  -9   5   4    0.69    0.18
  -9   5   4    0.51    0.15
   9  -5   4    0.72    0.11
  -9  -5  -4    0.63    0.17
  -9   5   4    0.79    0.14
  -9  -5   4    0.78    0.14
  -9  -5   4    0.64    0.17
  -9  -5   4    0.40    0.15
   9   5   4    0.83    0.13
  -9  -5   4    0.75    0.20
  -9   5   5    0.03    0.11
  -9   5   5    0.16    0.13
  -9  -5  -5    0.22    0.13
   9  -5   5    0.05    0.07
  -9   5   5   -0.12    0.10
   9  -5   5    0.12    0.07
  -9  -5   5    0.04    0.13
   9   5   5    0.13    0.08
  -9  -5   5    0.13    0.13
  -9  -5   5    0.08    0.12
  -9   5   6    0.08    0.10
  -9  -5  -6    0.30    0.12
  -9   5   6    0.04    0.10
   9  -5   6    0.13    0.07
   9  -5   6    0.16    0.05
  -9   5   6    0.13    0.11
   9   5   6    0.22    0.07
  -9  -5   6    0.01    0.08
   9   5   6    0.13    0.07
  -9  -5   6    0.11    0.11
  -9  -5   6    0.11    0.11
  -9   5   7    0.02    0.06
  -9   5   7    0.15    0.08
  -9  -5   7    0.08    0.08
 -10  -5   0    0.02    0.12
 -10  -5   0    0.21    0.15
 -10  -5   0    0.18    0.07
  10  -5   0    0.15    0.09
  10   5   0    0.12    0.10
 -10   5   0    0.12    0.13
 -10   5   0    0.08    0.10
 -10  -5   0    0.13    0.14
 -10  -5   0    0.22    0.13
 -10   5   0    0.14    0.09
  10  -5   1    0.53    0.13
 -10   5   1    0.72    0.12
 -10   5   1    0.44    0.16
 -10  -5  -1    0.43    0.10
 -10   5   1    0.50    0.13
  10   5  -1    0.76    0.15
 -10  -5   1    0.50    0.08
 -10  -5   1    0.62    0.14
 -10   5  -1    0.65    0.16
 -10  -5   1    0.39    0.16
 -10  -5   1    0.62    0.16
  10   5   1    0.75    0.14
  10  -5  -1    0.44    0.13
 -10  -5   1    0.55    0.17
  10  -5   2    1.08    0.15
 -10   5   2    1.11    0.19
 -10  -5  -2    1.43    0.22
 -10   5   2    1.48    0.17
 -10   5   2    1.17    0.22
  10   5  -2    1.34    0.20
  10   5   2    1.26    0.15
 -10  -5   2    1.14    0.20
 -10  -5   2    1.45    0.17
 -10  -5   2    1.26    0.17
 -10  -5   2    0.94    0.20
  10  -5  -2    0.97    0.16
 -10  -5   2    1.32    0.24
 -10  -5  -3    0.76    0.17
 -10   5   3    0.55    0.15
 -10   5   3    0.89    0.13
 -10   5   3    0.52    0.16
  10  -5   3    0.58    0.10
  10   5  -3    0.28    0.12
 -10  -5   3    0.22    0.16
 -10  -5   3    0.39    0.16
  10   5   3    0.47    0.10
 -10  -5   3    0.29    0.12
 -10  -5   3    0.18    0.16
 -10   5   4    1.45    0.15
 -10   5   4    1.21    0.21
 -10  -5  -4    1.78    0.22
  10  -5   4    1.40    0.14
 -10   5   4    1.00    0.20
 -10   5   4    0.92    0.16
  10  -5  -4    1.34    0.14
  10   5   4    1.31    0.15
 -10  -5   4    1.42    0.23
 -10  -5   4    1.88    0.23
 -10  -5   4    1.55    0.22
 -10  -5   4    1.19    0.15
 -10   5   5   -0.08    0.10
 -10   5   5    0.11    0.12
  10  -5   5    0.10    0.07
 -10   5   5    0.13    0.11
 -10  -5  -5    0.07    0.11
  10  -5   5    0.06    0.06
 -10  -5   5    0.13    0.11
 -10  -5   5    0.12    0.13
  10   5   5    0.11    0.07
 -10  -5   5    0.17    0.11
  10  -5   6   -0.01    0.04
 -10   5   6    0.05    0.09
  10  -5   6   -0.04    0.05
 -10  -5  -6    0.07    0.10
 -10   5   6   -0.07    0.08
 -10   5   6    0.00    0.08
  10   5   6    0.11    0.05
 -10  -5   6    0.00    0.08
 -10  -5   6    0.11    0.09
  10   5   6    0.00    0.05
 -10  -5   6    0.09    0.07
 -11   5   0    0.92    0.18
  11  -5   0    0.53    0.12
  11   5   0    0.80    0.15
 -11  -5   0    0.71    0.14
 -11  -5   0    0.64    0.16
 -11  -5   0    0.94    0.20
  11  -5   0    0.53    0.12
 -11   5   1    1.52    0.22
 -11   5   1    1.88    0.24
 -11  -5  -1    1.45    0.23
 -11   5   1    2.26    0.20
  11   5  -1    1.65    0.21
  11  -5   1    1.63    0.20
  11  -5  -1    1.94    0.18
 -11  -5   1    1.74    0.19
 -11  -5   1    2.11    0.28
  11  -5  -1    1.93    0.22
 -11   5  -1    1.92    0.23
 -11  -5   1    1.67    0.20
  11   5   1    1.55    0.20
 -11  -5   1    1.97    0.24
 -11  -5  -2    0.44    0.16
 -11   5   2    0.31    0.15
 -11   5   2    0.33    0.11
 -11   5   2    0.27    0.15
  11   5  -2    0.34    0.12
 -11  -5   2    0.41    0.15
  11  -5  -2    0.28    0.11
 -11  -5   2    0.26    0.14
  11  -5  -2    0.19    0.11
 -11  -5   2    0.25    0.11
 -11  -5   2    0.59    0.18
  11   5   2    0.21    0.09
 -11  -5   2    0.40    0.12
 -11   5   3    0.31    0.14
  11  -5   3    0.10    0.07
 -11  -5  -3    0.03    0.11
 -11   5   3    0.23    0.12
 -11   5   3    0.27    0.09
  11   5  -3    0.08    0.10
  11   5   3    0.12    0.07
 -11  -5   3    0.25    0.14
  11  -5  -3   -0.01    0.09
 -11  -5   3    0.15    0.11
 -11  -5   3   -0.06    0.12
 -11  -5   3    0.16    0.14
  11  -5   4    0.71    0.10
 -11   5   4    0.55    0.14
 -11  -5  -4    0.54    0.14
 -11   5   4    0.50    0.11
 -11   5   4    0.78    0.16
 -11  -5   4    0.74    0.16
  11   5   4    0.67    0.10
 -11  -5   4    0.47    0.15
  11  -5  -4    0.70    0.10
 -11  -5   4    0.60    0.11
 -11  -5   4    0.60    0.16
  11  -5   5    0.11    0.06
 -11   5   5    0.20    0.11
  11  -5   5    0.15    0.06
 -11  -5  -5    0.22    0.11
 -11   5   5    0.19    0.09
 -11   5   5    0.15    0.10
  11   5   5    0.12    0.06
 -11  -5   5    0.30    0.11
 -11  -5   5    0.14    0.09
 -11  -5   5    0.14    0.10
 -12  -5   0    0.77    0.15
 -12   5   0    0.44    0.14
  12   5   0    0.57    0.12
 -12  -5   0    0.52    0.11
 -12  -5   0    0.45    0.15
  12  -5   0    0.36    0.11
  12  -5   0    0.46    0.10
 -12   5   1    0.32    0.14
  12   5  -1    0.39    0.11
 -12  -5  -1    0.61    0.16
  12  -5   1    0.41    0.11
 -12   5   1    0.50    0.15
 -12  -5   1    0.70    0.13
 -12   5  -1    0.42    0.13
  12  -5  -1    0.40    0.11
  12  -5  -1    0.56    0.11
 -12  -5   1    0.33    0.15
 -12  -5   1    0.70    0.14
 -12  -5   1    0.77    0.16
  12   5   1    0.41    0.11
 -12   5   2    0.40    0.14
  12   5  -2    0.48    0.12
 -12   5   2    0.43    0.15
 -12  -5  -2    0.50    0.14
 -12  -5   2    0.77    0.13
 -12  -5   2    0.45    0.16
  12  -5  -2    0.56    0.11
 -12  -5   2    0.73    0.17
 -12  -5   2    0.46    0.15
 -12  -5   2    0.70    0.12
  12  -5  -2    0.55    0.12
 -12   5   3    0.49    0.12
 -12  -5  -3    0.52    0.14
 -12   5   3    0.30    0.13
 -12  -5   3    0.29    0.10
  12  -5  -3    0.51    0.09
 -12  -5   3    0.66    0.11
  12   5   3    0.42    0.08
 -12  -5   3    0.38    0.12
 -12  -5   3    0.60    0.16
 -12  -5  -4    0.27    0.11
  12  -5   4    0.13    0.06
 -12   5   4    0.24    0.11
 -12   5   4    0.17    0.12
  12   5   4    0.14    0.06
 -12  -5   4    0.19    0.11
  12  -5  -4    0.18    0.07
 -12  -5   4    0.12    0.10
 -12  -5   4    0.27    0.11
 -12  -5   4    0.20    0.07
 -12  -5   5    0.43    0.08
  12   5   5    0.48    0.06
 -13  -5   0    3.25    0.28
  13  -5   0    3.36    0.20
 -13   5   0    3.17    0.26
 -13  -5   0    3.26    0.25
 -13  -5   0    3.02    0.19
 -13   5   1    1.81    0.21
 -13   5   1    1.57    0.20
 -13  -5  -1    1.45    0.17
 -13  -5  -1    1.50    0.20
 -13  -5   1    1.52    0.16
 -13  -5   1    1.75    0.15
  13  -5  -1    1.61    0.13
 -13  -5   1    1.42    0.21
 -13  -5  -2    0.30    0.11
 -13   5   2    0.51    0.13
 -13   5   2    0.52    0.12
 -13  -5   2    0.25    0.12
 -13  -5   2    0.33    0.10
  13  -5  -2    0.39    0.08
 -13  -5   2    0.44    0.14
 -13  -5   2    0.22    0.08
 -13   5   3    0.45    0.11
 -13  -5  -3    0.43    0.11
 -13  -5   3    0.40    0.12
 -13  -5   3    0.35    0.08
  13  -5  -3    0.29    0.07
 -13  -5   3    0.16    0.10
 -13  -5   3    0.23    0.11
  13   5  -4    0.25    0.06
 -13  -5   4    0.16    0.08
 -13  -5   4    0.30    0.09
 -14  -5   0    0.60    0.10
 -14  -5   0    0.57    0.13
  14  -5   0    0.66    0.08
 -14   5   0    0.82    0.13
 -14  -5  -1    0.43    0.09
 -14   5   1    0.37    0.11
  14   5  -1    0.39    0.07
 -14  -5  -1    0.48    0.12
 -14  -5   1    0.49    0.12
  14  -5  -1    0.53    0.07
 -14  -5   1    0.49    0.08
 -14  -5  -2    0.12    0.08
 -14   5   2    0.21    0.07
  14   5  -2    0.13    0.06
  14  -5  -2    0.20    0.06
 -14  -5   2    0.15    0.09
   0  -6   0  102.74    6.09
   0  -6   0  119.94    5.55
   0   6   0  121.35    6.10
   0  -6   0  103.19    8.25
   0  -6   0   96.95    5.09
   0  -6   1    7.57    0.41
   0  -6  -1    7.94    0.42
   0  -6   1    9.02    0.45
   0  -6   1    8.45    0.41
   0   6   1    8.80    0.49
   0  -6  -1    8.73    0.44
   0  -6  -1    8.08    0.41
   0  -6  -1    8.52    0.49
   0   6   1    8.76    0.43
   0  -6  -2   36.64    2.01
   0   6   2   37.51    1.74
   0  -6   2   35.45    1.83
   0  -6   2   35.37    1.68
   0  -6  -2   34.89    1.69
   0   6   2   33.69    2.02
   0  -6   3   44.81    2.13
   0  -6   3   43.44    2.10
   0  -6   3   43.15    2.28
   0   6   3   45.72    2.16
   0  -6  -3   45.58    2.10
   0  -6  -3   44.99    2.51
   0   6   3   42.32    2.51
   0  -6  -4    0.08    0.06
   0   6  -4    0.13    0.05
   0  -6  -4    0.10    0.06
   0   6   4    0.05    0.07
   0  -6   4    0.11    0.04
   0   6   4    0.06    0.08
   0   6   5    1.71    0.20
   0  -6   5    2.15    0.13
   0   6   5    1.73    0.18
   0   6  -5    2.23    0.16
   0  -6   5    2.30    0.22
   0  -6  -5    1.89    0.17
   0   6   6   -0.02    0.13
   0   6   6    0.01    0.12
   0  -6   6    0.02    0.12
   0   6   6    0.10    0.13
   0   6   6    0.07    0.15
   0  -6   6    0.07    0.07
   0   6   6    0.02    0.07
   0  -6   7    1.70    0.16
   0   6   7    1.97    0.23
   0   6   7    1.91    0.24
   0  -6   7    1.66    0.21
   0   6   7    2.10    0.24
   0   6   7    1.73    0.23
   0   6   8    0.49    0.13
   0   6   8    0.59    0.13
   0   6   8    0.80    0.14
   0   6   8    0.49    0.08
   1   6   0  185.80   10.81
   1  -6   0  189.81    9.02
   1   6   0  217.56   10.81
   1  -6   0  179.76   10.81
   1  -6   0  190.10   14.63
  -1  -6   0  202.04    9.26
   1  -6   0  207.63    9.84
  -1   6   0  177.55    9.27
  -1  -6   0  190.93   10.81
  -1  -6   0  201.15    9.84
  -1  -6   0  182.30    9.02
  -1  -6  -1   11.70    0.69
  -1   6   1   11.83    0.60
  -1  -6  -1   11.40    0.59
  -1  -6  -1   12.33    0.63
   1  -6   1   12.03    0.63
   1  -6   1   11.19    0.68
  -1  -6  -1   12.55    0.58
   1  -6   1   12.20    0.58
   1  -6  -1   12.07    0.63
   1  -6  -1   11.73    0.59
   1  -6  -1   12.28    0.69
  -1  -6   1   13.79    0.63
  -1  -6   1   11.95    0.58
  -1   6  -1   10.86    0.68
   1   6   1   12.23    0.60
   1   6   1   11.81    0.69
   1  -6  -1   11.63    0.57
  -1   6   2   22.89    1.32
   1  -6   2   20.82    1.12
   1  -6   2   23.41    1.20
  -1   6   2   25.20    1.14
  -1  -6  -2   23.28    1.10
   1  -6   2   23.39    1.10
   1  -6  -2   22.20    1.18
   1  -6  -2   24.73    1.31
   1   6   2   22.42    1.32
   1  -6  -2   21.50    1.10
   1   6   2   21.88    1.31
   1   6   2   23.87    1.13
  -1  -6   2   23.59    1.20
  -1  -6   2   23.66    1.10
   1  -6   3    1.56    0.13
   1  -6   3    1.62    0.11
  -1  -6  -3    1.84    0.13
   1  -6   3    1.91    0.13
  -1   6   3    2.07    0.16
  -1   6   3    1.98    0.15
  -1  -6   3    1.51    0.13
  -1  -6   3    1.76    0.12
   1   6   3    2.05    0.17
  -1  -6   3    1.42    0.14
   1   6   3    2.02    0.14
   1  -6  -3    1.67    0.13
   1  -6  -3    1.60    0.13
   1  -6   4    2.79    0.16
  -1   6   4    3.26    0.24
  -1   6   4    2.88    0.20
  -1  -6  -4    3.05    0.19
   1   6  -4    2.77    0.18
   1  -6  -4    2.35    0.18
   1  -6  -4    2.53    0.20
  -1  -6   4    2.77    0.16
   1   6   4    3.31    0.23
  -1   6  -4    2.74    0.19
   1   6   4    2.82    0.20
  -1  -6  -5    2.31    0.19
   1  -6   5    2.19    0.22
  -1   6   5    2.21    0.18
   1  -6   5    2.48    0.15
   1   6   5    2.66    0.19
  -1  -6   5    2.47    0.15
   1   6   5    2.17    0.18
  -1   6  -5    2.60    0.18
   1   6   5    2.70    0.25
  -1  -6   5    2.21    0.19
  -1   6   6    3.31    0.28
  -1   6   6    2.83    0.28
  -1   6   6    2.48    0.18
   1  -6   6    2.46    0.21
   1  -6   6    2.93    0.24
   1  -6   6    2.21    0.19
  -1   6   6    2.76    0.24
   1   6   6    3.07    0.30
   1   6   6    2.79    0.27
   1   6   6    2.91    0.27
   1   6   6    2.65    0.21
   1   6   6    2.78    0.27
  -1  -6   6    2.48    0.21
  -1  -6   6    2.97    0.24
   1   6   6    2.73    0.19
  -1   6   7    1.26    0.20
   1  -6   7    1.40    0.14
  -1   6   7    1.21    0.21
   1  -6   7    1.07    0.17
   1  -6   7    0.95    0.12
  -1   6   7    1.09    0.18
  -1   6   7    1.14    0.19
   1   6   7    1.20    0.18
   1   6   7    1.05    0.18
   1   6   7    1.04    0.20
   1   6   7    0.66    0.15
  -1  -6   7    1.35    0.19
  -1  -6   7    0.72    0.16
   1   6   7    1.04    0.13
  -1  -6   7    1.23    0.13
  -1   6   8    0.00    0.09
  -1   6   8    0.02    0.11
   1  -6   8    0.02    0.05
  -1   6   8    0.03    0.08
   1  -6   8    0.10    0.05
  -1   6   8    0.17    0.13
   1   6   8    0.24    0.10
   1   6   8    0.12    0.06
   1   6   8    0.07    0.08
  -2  -6   0   30.19    1.77
  -2   6   0   28.87    1.52
   2  -6   0   31.75    1.61
   2  -6   0   31.76    1.77
   2  -6   0   31.13    1.47
  -2  -6   0   32.37    1.51
   2   6   0   34.39    1.77
  -2  -6   0   29.93    1.47
   2  -6   1   90.76    4.20
   2   6  -1   87.23    5.02
  -2  -6  -1   84.89    4.31
   2  -6   1   91.64    4.58
   2   6  -1   91.18    5.02
  -2  -6  -1   88.35    4.21
  -2   6   1   85.23    4.32
   2  -6   1   84.42    5.03
   2   6   1   90.30    4.32
   2  -6  -1   87.91    4.19
  -2  -6   1   92.63    4.30
   2   6   1   84.03    4.57
   2  -6  -1   92.40    4.58
   2  -6  -1   97.83    5.04
  -2  -6   1   88.69    4.20
   2   6   1   97.00    5.03
   2  -6   2   38.57    2.24
  -2   6   2   39.06    2.26
   2  -6   2   40.13    2.05
  -2   6   2   40.86    1.94
   2  -6   2   39.60    1.88
  -2  -6  -2   40.92    1.89
   2   6   2   38.80    2.26
   2  -6  -2   42.29    2.25
  -2  -6   2   39.36    1.88
   2   6   2   40.03    1.94
   2  -6  -2   38.54    1.87
   2  -6  -2   39.05    2.04
  -2  -6   2   40.42    2.27
  -2   6   3   29.62    1.47
   2  -6   3   29.52    1.54
  -2   6   3   29.66    1.70
  -2  -6  -3   31.77    1.43
   2   6   3   30.27    1.47
  -2  -6   3   29.23    1.41
  -2  -6   3   28.80    1.71
   2  -6  -3   28.12    1.42
   2   6   3   30.46    1.71
   2  -6  -3   30.29    1.70
  -2   6   4    1.65    0.19
  -2  -6  -4    1.68    0.14
  -2   6   4    1.77    0.15
  -2   6   4    1.82    0.14
  -2   6  -4    1.61    0.14
   2   6   4    1.70    0.14
   2   6   4    1.71    0.17
   2  -6  -4    1.38    0.14
   2  -6   5    2.47    0.23
  -2  -6  -5    2.41    0.19
  -2   6   5    2.23    0.19
   2   6   5    2.35    0.20
   2   6   5    2.10    0.18
   2   6   5    2.26    0.20
  -2  -6   5    2.28    0.14
  -2   6  -5    2.47    0.18
  -2   6   6    2.35    0.27
   2  -6   6    1.63    0.21
  -2   6   6    1.39    0.21
  -2   6   6    2.03    0.14
   2  -6   6    1.70    0.17
   2  -6   6    1.81    0.16
  -2   6   6    2.09    0.26
  -2  -6   6    1.56    0.21
   2   6   6    1.82    0.24
   2   6   6    1.69    0.21
  -2  -6   6    2.18    0.23
   2   6   6    1.80    0.23
   2   6   6    1.70    0.23
   2   6   6    1.92    0.16
   2   6   6    1.76    0.18
  -2  -6   6    1.59    0.18
  -2   6   7    0.34    0.16
  -2   6   7    0.37    0.13
  -2   6   7    0.34    0.15
   2  -6   7    0.55    0.09
  -2   6   7    0.27    0.13
   2  -6   7    0.46    0.10
   2   6   7    0.36    0.12
   2   6   7    0.34    0.07
   2   6   7    0.18    0.13
  -2  -6   7    0.31    0.13
   2   6   7    0.48    0.09
  -2  -6   7    0.40    0.14
   2   6   7    0.40    0.12
  -2   6   8    0.09    0.09
  -2   6   8    0.20    0.12
  -2   6   8    0.04    0.09
   2  -6   8    0.21    0.06
  -2   6   8    0.20    0.11
   2  -6   8    0.13    0.05
   2   6   8    0.13    0.08
   2   6   8    0.23    0.06
   2   6   8    0.07    0.09
  -2  -6   8    0.10    0.10
   3  -6   0    1.28    0.10
   3  -6   0    1.40    0.11
  -3  -6   0    1.25    0.09
   3  -6   0    1.31    0.09
   3   6   0    1.36    0.11
  -3   6   0    1.29    0.12
   3   6   0    1.47    0.10
  -3  -6   0    1.22    0.11
  -3  -6   0    1.18    0.10
  -3   6   1   38.58    1.95
  -3  -6  -1   37.75    1.89
  -3  -6  -1   40.06    1.94
   3   6  -1   40.34    2.25
  -3   6   1   39.76    2.27
   3  -6   1   41.25    2.06
  -3  -6  -1   37.65    2.26
   3  -6   1   39.55    1.89
   3  -6   1   38.41    2.26
   3   6   1   38.15    1.93
   3  -6  -1   42.03    2.06
   3  -6  -1   39.38    1.88
  -3  -6   1   40.80    2.24
  -3  -6   1   43.21    1.93
   3   6   1   41.90    2.26
  -3  -6   1   40.46    1.88
   3  -6  -1   42.28    2.26
   3   6   1   37.91    2.05
   3  -6   2   45.10    2.29
  -3   6   2   45.98    2.17
   3  -6   2   43.61    2.52
  -3   6   2   44.40    2.52
  -3  -6  -2   45.83    2.11
   3  -6   2   43.48    2.11
   3  -6  -2   45.08    2.52
  -3  -6   2   46.19    2.14
   3   6   2   44.43    2.16
   3  -6  -2   43.87    2.29
  -3  -6   2   41.97    2.09
  -3  -6   2   45.17    2.54
   3   6   2   43.63    2.53
   3  -6   3   22.28    1.22
   3   6  -3   22.82    1.22
  -3  -6  -3   24.55    1.14
  -3   6   3   22.45    1.36
   3  -6   3   23.61    1.33
  -3   6   3   23.85    1.34
  -3   6   3   23.38    1.16
   3  -6  -3   22.11    1.34
  -3   6  -3   23.86    1.14
   3   6   3   24.59    1.36
  -3  -6   3   22.55    1.35
   3   6   3   24.26    1.16
  -3  -6  -4    2.44    0.18
  -3   6   4    2.06    0.20
  -3   6   4    2.83    0.16
  -3   6   4    2.12    0.17
   3   6   4    2.63    0.21
  -3  -6   4    1.94    0.14
   3   6   4    2.31    0.17
  -3   6  -4    2.09    0.16
  -3  -6   4    1.96    0.19
   3  -6  -4    1.98    0.18
  -3   6   5    4.44    0.30
  -3  -6  -5    4.67    0.31
   3   6   5    4.47    0.30
   3   6   5    4.68    0.29
   3   6   5    4.71    0.34
  -3   6  -5    4.95    0.30
  -3  -6   5    4.94    0.26
   3  -6   6    0.19    0.07
   3  -6   6    0.27    0.08
  -3   6   6    0.19    0.13
  -3   6   6    0.16    0.13
  -3   6   6    0.01    0.12
  -3  -6   6    0.05    0.12
   3   6   6    0.09    0.13
  -3  -6   6    0.16    0.13
   3   6   6    0.29    0.08
   3   6   6    0.21    0.14
   3   6   6    0.25    0.12
   3   6   6    0.07    0.08
  -3   6   7    0.11    0.12
  -3   6   7    0.14    0.12
   3  -6   7    0.16    0.07
  -3   6   7   -0.02    0.13
  -3   6   7    0.14    0.14
   3  -6   7    0.18    0.07
   3   6   7    0.07    0.06
  -3  -6   7    0.04    0.12
   3   6   7    0.12    0.12
  -3  -6   7    0.10    0.12
   3   6   7    0.11    0.09
   3   6   7    0.17    0.07
   3  -6   8    0.19    0.06
   3  -6   8    0.14    0.05
  -3   6   8    0.19    0.10
  -3   6   8    0.14    0.11
  -3   6   8    0.26    0.11
  -3   6   8    0.23    0.09
   3   6   8    0.20    0.06
   3   6   8    0.22    0.08
  -3  -6   8    0.24    0.10
   3   6   8    0.11    0.09
   4  -6   0   13.72    0.66
  -4   6   0   12.50    0.81
   4  -6   0   14.58    0.74
   4   6   0   14.12    0.74
  -4   6   0   12.89    0.70
  -4  -6   0   14.33    0.69
  -4  -6   0   14.15    0.80
   4  -6   0   13.37    0.80
   4  -6   0   13.08    0.81
  -4   6   0   13.75    0.80
  -4  -6   0   14.36    0.66
   4   6   0   15.06    0.80
  -4   6   1   56.35    3.35
   4   6  -1   60.44    3.34
   4   6  -1   62.64    3.05
   4  -6   1   57.00    3.35
   4  -6   1   59.85    2.79
  -4   6   1   55.29    2.88
  -4   6   1   61.05    3.37
  -4  -6  -1   54.84    3.35
  -4  -6  -1   57.52    2.80
  -4  -6  -1   60.21    2.88
   4  -6   1   58.36    3.05
  -4  -6   1   62.93    2.86
  -4  -6   1   61.46    3.33
   4   6   1   56.64    3.04
   4   6   1   58.95    3.34
   4  -6  -1   62.92    3.35
   4  -6  -1   62.04    3.05
   4  -6   2   23.35    1.23
  -4   6   2   24.44    1.17
   4  -6   2   23.04    1.35
  -4   6   2   22.73    1.35
   4   6  -2   23.77    1.23
  -4   6   2   22.14    1.36
   4   6  -2   24.04    1.33
  -4  -6  -2   23.14    1.13
  -4  -6   2   24.44    1.14
   4   6   2   23.30    1.36
   4  -6  -2   23.06    1.35
   4  -6  -2   23.87    1.23
   4   6  -3    1.41    0.11
  -4   6   3    1.50    0.15
   4  -6   3    1.44    0.14
  -4  -6  -3    1.62    0.14
   4   6  -3    1.55    0.13
  -4   6   3    1.41    0.13
  -4   6  -3    1.65    0.13
  -4  -6   3    1.70    0.11
   4   6   3    1.36    0.16
   4  -6  -3    1.45    0.14
  -4  -6   3    1.43    0.15
  -4  -6  -4    0.61    0.11
  -4   6   4    0.46    0.11
   4   6  -4    0.41    0.07
  -4   6   4    0.37    0.11
   4  -6   4    0.46    0.08
  -4   6   4    0.58    0.07
  -4   6  -4    0.48    0.09
  -4  -6   4    0.37    0.11
  -4  -6   4    0.51    0.08
   4  -6  -4    0.39    0.09
   4   6   4    0.53    0.11
  -4   6   5    0.53    0.15
   4   6   5    0.44    0.12
   4   6   5    0.58    0.15
  -4   6   6    0.74    0.18
   4  -6   6    0.77    0.12
   4  -6   6    0.55    0.10
  -4   6   6    0.76    0.18
  -4   6   6    0.79    0.19
  -4  -6   6    0.53    0.15
   4   6   6    0.82    0.17
   4   6   6    0.74    0.11
  -4  -6   6    0.67    0.18
   4   6   6    0.71    0.11
  -4   6   7    0.33    0.14
  -4   6   7    0.18    0.13
   4  -6   7    0.21    0.07
  -4   6   7    0.19    0.12
  -4   6   7    0.13    0.11
   4  -6   7    0.14    0.07
  -4  -6   7    0.04    0.11
   4   6   7    0.25    0.07
   4   6   7    0.16    0.11
   4   6   7    0.23    0.06
  -4  -6   7    0.11    0.12
   4   6   7    0.17    0.09
  -4   6   8    0.02    0.11
  -4   6   8    0.02    0.08
  -4   6   8    0.12    0.10
   4  -6   8    0.03    0.04
  -4   6   8   -0.01    0.07
   4  -6   8    0.09    0.05
  -4  -6   8    0.03    0.07
   4   6   8    0.08    0.06
   4   6   8    0.05    0.05
  -5  -6   0   15.03    0.75
  -5   6   0   13.59    0.87
  -5   6   0   14.74    0.87
   5   6   0   15.25    0.80
  -5  -6   0   14.99    0.87
   5   6   0   15.43    0.87
   5  -6   0   15.41    0.80
  -5  -6  -1    5.12    0.27
   5  -6   1    5.07    0.30
  -5   6   1    5.02    0.33
   5   6  -1    5.36    0.31
  -5  -6  -1    5.16    0.33
   5   6  -1    5.03    0.31
  -5   6   1    5.03    0.33
   5  -6   1    5.13    0.33
  -5  -6  -1    4.79    0.29
  -5   6   1    4.98    0.30
  -5   6  -1    4.90    0.27
  -5  -6   1    5.43    0.28
   5  -6  -1    4.84    0.33
   5   6   1    4.89    0.32
   5   6   1    4.87    0.30
  -5  -6   1    5.14    0.31
   5  -6  -1    5.27    0.30
   5   6  -2    2.93    0.19
   5  -6   2    2.50    0.21
  -5   6   2    2.48    0.19
  -5   6   2    2.53    0.20
  -5  -6  -2    2.54    0.18
   5   6  -2    2.52    0.18
   5  -6   2    2.51    0.18
  -5   6   2    2.62    0.20
   5  -6  -2    2.46    0.18
   5  -6  -2    2.53    0.20
  -5   6  -2    2.61    0.17
  -5  -6   2    2.65    0.16
   5   6  -3    3.38    0.23
  -5  -6  -3    3.62    0.23
  -5   6   3    3.31    0.23
   5  -6   3    3.44    0.26
  -5   6   3    3.53    0.24
  -5   6   3    3.06    0.25
   5   6  -3    3.43    0.23
  -5   6  -3    3.42    0.22
   5  -6  -3    3.05    0.24
   5   6   3    4.03    0.29
  -5  -6   3    3.64    0.21
  -5  -6  -4    4.64    0.30
   5  -6   4    4.67    0.32
  -5   6   4    4.41    0.30
   5   6   4    4.69    0.35
  -5   6  -4    5.32    0.30
  -5  -6   4    4.81    0.27
   5  -6   5    2.60    0.17
   5  -6   5    2.57    0.19
  -5   6   5    2.97    0.28
  -5   6   5    2.25    0.19
   5   6   5    2.51    0.24
   5   6   5    2.29    0.20
  -5  -6   5    3.06    0.27
   5   6   5    2.58    0.19
   5   6   5    2.91    0.26
   5  -6   6    0.40    0.09
  -5   6   6    0.07    0.13
   5  -6   6    0.44    0.10
  -5   6   6    0.16    0.13
  -5   6   6    0.40    0.15
  -5  -6   6    0.37    0.15
   5   6   6    0.11    0.07
   5   6   6    0.27    0.14
  -5  -6   6    0.33    0.15
   5   6   6    0.18    0.07
   5  -6   7    0.14    0.09
  -5   6   7    0.19    0.11
   5  -6   7    0.09    0.07
   5  -6   7    0.07    0.06
  -5   6   7    0.13    0.12
  -5   6   7    0.26    0.14
  -5  -6   7    0.16    0.12
   5   6   7    0.14    0.06
  -5  -6   7    0.04    0.11
   5   6   7    0.11    0.06
  -5  -6   7   -0.07    0.12
   5   6   7    0.08    0.10
   5  -6   8    0.07    0.05
  -5   6   8    0.09    0.08
  -5   6   8    0.01    0.10
  -5   6   8    0.06    0.07
   5  -6   8    0.08    0.04
  -5  -6   8    0.05    0.07
   5   6   8    0.17    0.06
   5   6   8    0.13    0.04
   6   6   0   19.47    1.18
  -6   6   0   18.87    1.19
   6  -6   0   21.83    1.10
   6  -6   0   19.34    1.16
  -6  -6   0   19.75    1.03
  -6  -6   0   22.00    1.19
   6   6   0   22.38    1.09
   6  -6   1   13.87    0.76
  -6  -6  -1   13.70    0.82
   6  -6   1   13.85    0.81
   6   6  -1   14.56    0.76
  -6   6   1   13.53    0.82
   6   6  -1   12.67    0.81
  -6   6   1   14.09    0.72
   6  -6   1   13.60    0.83
  -6   6   1   14.01    0.82
   6   6   1   13.93    0.75
   6  -6  -1   14.17    0.82
   6  -6  -1   14.22    0.76
  -6  -6   1   14.29    0.71
  -6  -6   1   14.23    0.80
   6  -6  -1   12.74    0.80
  -6   6   2    1.84    0.16
   6  -6   2    1.78    0.18
   6  -6   2    1.77    0.16
   6   6  -2    1.82    0.14
   6  -6   2    1.50    0.14
  -6   6   2    1.92    0.16
  -6   6   2    1.44    0.16
  -6  -6  -2    1.64    0.15
   6   6  -2    1.69    0.15
  -6  -6   2    1.79    0.14
   6  -6  -2    1.73    0.15
   6  -6  -2    1.77    0.16
   6  -6  -2    1.61    0.16
   6   6  -3    1.38    0.14
  -6   6   3    1.06    0.15
   6  -6   3    1.54    0.17
  -6  -6  -3    0.89    0.13
  -6   6   3    1.31    0.12
  -6  -6   3    1.43    0.12
   6  -6  -3    0.99    0.15
  -6   6  -3    1.47    0.14
   6   6   3    1.34    0.17
   6  -6   4    3.77    0.29
  -6  -6  -4    3.41    0.26
   6   6   4    3.89    0.32
  -6   6  -4    4.10    0.25
  -6   6   5    0.20    0.08
   6  -6   5    0.05    0.07
  -6   6   5    0.20    0.14
  -6   6   5    0.23    0.14
   6  -6   5    0.21    0.07
   6  -6   5    0.21    0.08
  -6   6   5    0.39    0.15
   6  -6   5    0.18    0.09
   6   6   5    0.05    0.08
   6   6   5    0.42    0.14
  -6  -6   5    0.20    0.16
  -6  -6   5    0.11    0.11
   6   6   5    0.22    0.11
  -6  -6   5    0.09    0.13
   6   6   5    0.33    0.08
   6   6   5    0.39    0.09
   6  -6   6    0.21    0.07
   6  -6   6    0.17    0.06
   6  -6   6    0.13    0.08
   6  -6   6   -0.01    0.08
  -6   6   6    0.22    0.14
  -6   6   6    0.37    0.15
  -6   6   6    0.03    0.12
  -6  -6   6    0.08    0.09
  -6  -6   6    0.23    0.14
   6   6   6    0.42    0.09
   6   6   6    0.18    0.07
   6   6   6    0.18    0.09
  -6  -6   6    0.23    0.14
  -6  -6  -7    0.11    0.12
   6  -6   7    0.06    0.06
   6  -6   7    0.13    0.09
  -6   6   7    0.12    0.12
   6  -6   7    0.02    0.05
  -6   6   7   -0.03    0.10
  -6   6   7    0.07    0.10
  -6  -6   7    0.07    0.10
   6   6   7    0.10    0.06
  -6  -6   7    0.18    0.11
  -6  -6   7   -0.03    0.11
   6   6   7    0.09    0.06
   6  -6   8    0.17    0.05
  -6   6   8    0.09    0.06
  -6   6   8    0.05    0.07
  -6   6   8    0.12    0.09
   6  -6   8    0.10    0.04
  -6  -6  -8    0.15    0.09
   6   6   8    0.14    0.04
  -7   6   0    8.05    0.52
   7  -6   0    8.22    0.48
  -7  -6   0    8.56    0.51
   7   6   0    7.73    0.50
   7   6   0    8.59    0.48
  -7  -6   0    7.88    0.45
   7  -6   0    8.15    0.51
   7  -6   1    8.56    0.51
  -7   6   1    8.82    0.55
   7   6  -1    8.43    0.54
   7  -6   1    8.36    0.54
   7   6  -1    9.14    0.51
  -7  -6  -1    8.83    0.55
   7   6   1    8.74    0.51
   7  -6  -1    8.92    0.51
  -7  -6   1    9.60    0.53
   7  -6  -1    8.48    0.54
  -7  -6   1    8.80    0.48
   7   6  -2    0.17    0.08
  -7   6   2    0.15    0.08
   7  -6   2    0.24    0.07
   7  -6   2    0.32    0.10
  -7   6   2    0.29    0.08
   7  -6   2    0.21    0.08
  -7   6   2    0.22    0.11
   7  -6  -2    0.23    0.07
   7  -6  -2    0.19    0.09
   7  -6  -2    0.42    0.09
  -7  -6   2    0.23    0.08
   7  -6   3    0.62    0.13
  -7   6   3    0.60    0.13
   7   6  -3    0.51    0.10
  -7   6   3    0.63    0.09
  -7  -6   3    0.69    0.11
  -7   6   4    0.45    0.13
   7  -6   4    0.17    0.08
  -7  -6  -4    0.23    0.14
  -7   6   4    0.47    0.17
   7  -6   4    0.38    0.11
   7  -6   4    0.42    0.10
   7  -6   4    0.36    0.10
   7   6   4    0.21    0.13
  -7  -6   4    0.43    0.16
   7   6   4    0.37    0.10
  -7   6   5    0.35    0.16
   7  -6   5    0.45    0.09
  -7   6   5    0.27    0.09
  -7  -6  -5    0.55    0.16
  -7   6   5    0.29    0.15
   7  -6   5    0.43    0.10
  -7   6   5    0.33    0.15
   7  -6   5    0.43    0.08
  -7  -6   5    0.43    0.13
   7   6   5    0.20    0.09
  -7  -6   5    0.30    0.15
  -7  -6   5    0.81    0.20
   7   6   5    0.28    0.08
   7  -6   6    0.20    0.07
   7  -6   6    0.28    0.06
   7  -6   6    0.18    0.09
  -7   6   6    0.05    0.12
  -7   6   6    0.23    0.14
   7  -6   6    0.12    0.08
  -7  -6  -6    0.26    0.14
  -7   6   6    0.18    0.13
  -7  -6   6    0.07    0.09
  -7  -6   6    0.09    0.13
   7   6   6    0.13    0.07
   7   6   6    0.17    0.08
  -7  -6   6    0.29    0.14
   7   6   6    0.07    0.06
  -7  -6  -7    0.31    0.12
   7  -6   7    0.26    0.06
  -7   6   7    0.19    0.10
  -7   6   7    0.26    0.11
   7  -6   7    0.11    0.07
  -7   6   7    0.25    0.11
  -7  -6   7    0.18    0.10
  -7  -6   7    0.24    0.11
   7   6   7    0.13    0.03
   7   6   7    0.26    0.06
  -8  -6   0    4.00    0.27
   8   6   0    4.29    0.28
  -8   6   0    3.74    0.29
   8  -6   0    3.59    0.27
   8  -6   0    3.69    0.29
   8  -6   1    0.28    0.08
  -8   6   1    0.30    0.09
   8   6  -1    0.35    0.09
   8  -6   1    0.31    0.09
  -8  -6  -1    0.31    0.08
  -8  -6   1    0.33    0.10
   8   6   1    0.14    0.08
  -8  -6   1    0.28    0.06
   8  -6  -1    0.33    0.10
   8  -6  -1    0.38    0.09
  -8   6   2    4.47    0.30
   8  -6   2    4.46    0.34
   8  -6   2    4.41    0.31
   8  -6   2    4.19    0.29
   8   6  -2    4.47    0.30
   8  -6  -2    4.06    0.29
   8  -6  -2    4.32    0.31
  -8  -6   2    3.80    0.27
  -8   6   3    2.28    0.24
  -8   6   3    2.12    0.17
   8  -6   3    2.32    0.23
  -8   6   3    2.04    0.28
  -8  -6  -3    2.56    0.27
  -8  -6   3    1.68    0.25
   8   6   3    2.48    0.21
   8  -6   4    3.86    0.24
  -8   6   4    3.58    0.28
   8  -6   4    3.55    0.23
  -8  -6  -4    3.82    0.32
  -8   6   4    2.99    0.34
   8  -6   4    3.69    0.30
  -8   6   4    3.50    0.29
  -8   6   4    3.77    0.34
  -8  -6   4    4.00    0.32
  -8  -6   4    3.73    0.31
  -8  -6   4    3.84    0.34
  -8  -6   4    3.64    0.26
   8   6   4    3.60    0.24
   8   6   4    4.45    0.35
  -8   6   5    2.45    0.28
  -8  -6  -5    1.74    0.23
  -8   6   5    1.92    0.27
   8  -6   5    1.85    0.15
  -8   6   5    2.06    0.23
   8  -6   5    2.12    0.17
  -8  -6   5    1.87    0.26
  -8  -6   5    2.05    0.24
   8   6   5    1.96    0.17
  -8  -6   5    1.58    0.25
  -8   6   6    0.19    0.13
  -8   6   6    0.17    0.12
  -8   6   6    0.02    0.11
  -8  -6  -6    0.39    0.14
   8  -6   6    0.17    0.06
   8  -6   6    0.12    0.08
   8  -6   6    0.18    0.06
   8   6   6    0.14    0.06
   8   6   6    0.09    0.07
  -8  -6   6    0.13    0.12
   8   6   6    0.22    0.08
  -8  -6   6    0.07    0.09
  -8  -6   6    0.06    0.11
   8  -6   7    0.14    0.06
  -8   6   7    0.03    0.08
  -8   6   7    0.03    0.08
   8  -6   7    0.13    0.07
  -8   6   7    0.12    0.09
  -8  -6  -7    0.02    0.09
   8   6   7    0.08    0.04
  -8  -6   7    0.05    0.09
  -8  -6   7    0.05    0.08
   8   6   7    0.12    0.05
   8   6   7    0.08    0.06
  -9  -6   0    0.25    0.08
  -9   6   0    0.29    0.11
   9  -6   0    0.27    0.08
   9  -6   0    0.33    0.10
   9   6   0    0.35    0.11
  -9  -6  -1    1.52    0.15
   9  -6   1    1.32    0.17
   9   6  -1    1.68    0.19
  -9  -6  -1    1.28    0.20
   9  -6   1    1.27    0.16
  -9   6   1    1.37    0.17
  -9  -6   1    1.76    0.24
   9  -6  -1    1.44    0.17
   9  -6  -1    1.33    0.18
   9   6   1    1.28    0.17
   9   6   1    1.74    0.19
  -9  -6   1    1.32    0.12
   9  -6   2    3.67    0.28
  -9   6   2    3.76    0.32
  -9   6   2    3.34    0.31
  -9   6   2    3.56    0.26
  -9  -6  -2    3.26    0.30
   9   6   2    3.18    0.23
   9  -6  -2    3.92    0.29
  -9  -6   2    3.46    0.28
  -9  -6   2    3.19    0.31
  -9   6   3    0.13    0.15
  -9   6   3    0.19    0.14
   9  -6   3    0.35    0.09
   9  -6   3    0.19    0.12
  -9  -6  -3    0.31    0.15
  -9   6   3    0.27    0.12
  -9  -6   3    0.35    0.17
   9   6   3    0.26    0.10
  -9  -6   3    0.16    0.13
  -9  -6   3    0.30    0.14
  -9  -6   3    0.37    0.16
  -9   6   4   -0.05    0.13
   9  -6   4    0.06    0.08
  -9   6   4    0.10    0.12
   9  -6   4    0.00    0.07
  -9  -6  -4    0.23    0.14
  -9   6   4    0.11    0.11
  -9   6   4    0.31    0.15
  -9  -6   4    0.17    0.15
   9   6   4    0.00    0.08
  -9  -6   4    0.15    0.12
  -9  -6   4   -0.01    0.11
  -9  -6   4    0.09    0.15
  -9   6   5    0.41    0.14
  -9   6   5    0.31    0.13
  -9  -6  -5    0.44    0.13
   9  -6   5    0.55    0.09
  -9   6   5    0.35    0.15
   9  -6   5    0.60    0.10
  -9  -6   5    0.55    0.16
  -9  -6   5    0.36    0.16
  -9  -6   5    0.36    0.13
   9   6   5    0.65    0.11
  -9   6   6    0.29    0.11
  -9   6   6    0.19    0.12
  -9  -6  -6    0.12    0.11
  -9   6   6    0.22    0.11
   9  -6   6    0.20    0.05
  -9  -6   6    0.24    0.09
  -9  -6   6    0.40    0.13
   9   6   6    0.20    0.07
   9   6   6    0.21    0.07
  -9  -6   6    0.17    0.11
  -9   6   7    0.05    0.06
  -9   6   7    0.00    0.07
  -9  -6   7    0.07    0.07
 -10  -6   0    2.77    0.26
 -10   6   0    1.97    0.21
  10   6   0    2.32    0.24
  10  -6   0    2.30    0.20
  10  -6   0    2.47    0.23
 -10  -6   0    2.64    0.27
 -10   6   0    2.83    0.22
 -10  -6   0    1.66    0.20
 -10   6   0    2.59    0.27
 -10  -6   0    3.07    0.31
 -10  -6   0    2.16    0.19
  10  -6   1    0.34    0.11
 -10   6   1    0.34    0.15
 -10  -6  -1    0.34    0.09
 -10   6   1    0.49    0.13
 -10  -6  -1    0.45    0.17
 -10   6   1    0.49    0.11
  10  -6   1    0.50    0.11
 -10  -6   1    0.25    0.13
 -10  -6   1    0.21    0.15
 -10  -6   1    0.54    0.14
  10   6   1    0.29    0.11
 -10  -6   1    0.40    0.07
  10  -6  -1    0.51    0.13
 -10   6   2    0.63    0.16
 -10   6   2    0.54    0.13
 -10   6   2    0.77    0.19
 -10  -6  -2    0.75    0.18
 -10  -6   2    0.55    0.17
  10  -6  -2    0.52    0.12
 -10  -6   2    0.59    0.19
 -10  -6   2    0.57    0.14
 -10  -6   2    0.64    0.14
  10   6   2    0.65    0.12
 -10  -6   2    0.63    0.17
 -10   6   3    1.04    0.18
  10   6  -3    1.13    0.18
 -10   6   3    1.18    0.22
  10  -6   3    0.94    0.12
 -10  -6  -3    1.02    0.19
 -10   6   3    1.16    0.14
 -10  -6   3    0.77    0.19
 -10  -6   3    0.70    0.19
  10  -6  -3    0.66    0.13
 -10  -6   3    0.85    0.16
  10   6   3    1.36    0.15
 -10  -6   3    1.22    0.20
 -10   6   4    0.88    0.18
 -10   6   4    0.61    0.12
 -10   6   4    0.68    0.14
  10  -6   4    0.75    0.11
  10  -6   4    0.66    0.10
 -10  -6  -4    0.96    0.17
 -10   6   4    0.71    0.17
 -10  -6   4    0.89    0.18
  10   6   4    0.71    0.11
  10  -6  -4    0.65    0.11
 -10  -6   4    0.81    0.19
 -10  -6   4    0.69    0.13
 -10  -6   4    0.93    0.18
  10  -6   5    0.62    0.10
 -10  -6  -5    0.94    0.16
 -10   6   5    0.46    0.11
 -10   6   5    0.59    0.15
  10  -6   5    0.71    0.09
 -10   6   5    0.41    0.15
  10   6   5    0.75    0.11
 -10  -6   5    0.68    0.16
 -10  -6   5    0.75    0.16
 -10  -6   5    0.78    0.16
  10  -6   6    0.02    0.04
  10  -6   6    0.05    0.05
 -10   6   6    0.00    0.08
 -10   6   6    0.01    0.08
 -10   6   6    0.01    0.09
 -10  -6  -6   -0.02    0.09
  10   6   6    0.05    0.05
 -10  -6   6    0.18    0.10
 -10  -6   6    0.11    0.09
  10   6   6    0.11    0.05
 -11  -6   0    0.06    0.14
 -11   6   0    0.18    0.13
  11  -6   0    0.20    0.10
 -11  -6   0    0.13    0.12
 -11  -6   0   -0.06    0.10
  11  -6   0    0.26    0.10
  11   6   0    0.06    0.10
 -11  -6   0    0.08    0.14
 -11  -6  -1    1.90    0.25
  11   6  -1    2.37    0.25
 -11   6   1    1.46    0.22
 -11   6   1    2.13    0.19
  11  -6   1    1.76    0.21
 -11  -6   1    2.22    0.22
 -11  -6   1    1.63    0.22
 -11  -6   1    2.16    0.20
  11  -6  -1    2.16    0.23
  11  -6  -1    1.66    0.17
  11   6   1    1.68    0.20
 -11  -6   1    2.00    0.28
  11   6  -2    1.02    0.17
 -11   6   2    0.97    0.20
 -11   6   2    1.07    0.15
 -11  -6  -2    1.50    0.22
 -11   6   2    1.03    0.20
 -11  -6   2    1.08    0.21
 -11  -6   2    1.30    0.16
  11  -6  -2    1.20    0.15
 -11  -6   2    1.31    0.20
  11   6   2    1.14    0.13
 -11  -6   2    1.24    0.16
 -11  -6   2    1.14    0.20
  11  -6  -2    0.95    0.16
 -11  -6  -3    0.66    0.16
  11   6  -3    0.79    0.15
 -11   6   3    0.64    0.14
 -11   6   3    0.62    0.16
 -11  -6   3    0.70    0.16
 -11  -6   3    0.58    0.17
 -11  -6   3    0.53    0.12
 -11  -6   3    0.60    0.16
  11   6   3    0.43    0.09
  11  -6  -3    0.51    0.11
 -11   6   4    0.12    0.13
  11  -6   4    0.09    0.07
 -11  -6  -4    0.27    0.13
 -11   6   4   -0.02    0.10
  11  -6   4    0.09    0.07
 -11  -6   4    0.12    0.11
 -11  -6   4    0.04    0.12
  11  -6  -4    0.06    0.08
 -11  -6   4    0.11    0.08
 -11  -6   4    0.03    0.12
  11   6   4    0.02    0.06
 -11   6   5   -0.03    0.08
 -11   6   5   -0.03    0.09
 -11  -6  -5    0.15    0.10
 -11   6   5    0.07    0.11
  11  -6   5    0.08    0.06
  11  -6   5    0.07    0.06
 -11  -6   5    0.01    0.09
 -11  -6   5    0.11    0.10
  11   6   5    0.11    0.06
 -11  -6   5    0.10    0.09
  12   6   0    2.46    0.23
  12  -6   0    2.57    0.23
 -12  -6   0    2.18    0.18
 -12  -6   0    2.42    0.23
 -12  -6   0    2.60    0.28
  12  -6   0    2.35    0.18
 -12   6   1    4.46    0.35
 -12   6   1    4.59    0.34
 -12  -6  -1    4.57    0.36
  12   6  -1    4.98    0.35
  12  -6  -1    5.11    0.35
 -12  -6   1    3.89    0.30
 -12  -6   1    4.60    0.32
 -12  -6   1    4.78    0.38
  12   6   1    4.87    0.34
 -12  -6   1    4.88    0.29
  12  -6  -1    4.72    0.27
 -12   6   2    2.77    0.26
 -12  -6  -2    2.19    0.25
 -12   6   2    2.45    0.27
  12   6  -2    2.59    0.23
 -12  -6   2    2.51    0.25
 -12  -6   2    2.88    0.22
 -12  -6   2    2.43    0.19
  12  -6  -2    2.55    0.18
  12  -6  -2    2.58    0.22
 -12  -6   2    2.13    0.26
 -12  -6   2    2.10    0.27
 -12   6   3    1.26    0.18
 -12   6   3    1.25    0.14
 -12  -6  -3    1.30    0.19
 -12  -6   3    1.37    0.18
 -12  -6   3    0.80    0.17
 -12  -6   3    0.99    0.12
  12   6   3    1.37    0.13
  12  -6  -3    1.26    0.12
 -12  -6   3    0.62    0.12
 -12   6   4    0.16    0.12
  12  -6   4    0.05    0.06
 -12  -6  -4   -0.01    0.09
  12  -6   4    0.10    0.06
 -12   6   4    0.05    0.09
  12  -6  -4    0.06    0.06
 -12  -6   4    0.07    0.10
 -12  -6   4    0.11    0.10
 -12  -6   4   -0.03    0.10
  12   6   4    0.03    0.05
 -12  -6   4    0.08    0.07
  12   6   5    0.09    0.04
 -12  -6   5    0.07    0.06
 -12  -6   5    0.02    0.07
 -13  -6   0    0.24    0.07
  13  -6   0    0.44    0.08
 -13  -6   0    0.19    0.12
 -13  -6   0    0.25    0.11
 -13  -6  -1    0.30    0.12
 -13  -6  -1    0.44    0.12
 -13   6   1    0.41    0.14
 -13  -6   1    0.26    0.10
  13  -6  -1    0.45    0.09
 -13  -6   1    0.35    0.09
 -13  -6   1    0.39    0.14
 -13   6   2    0.07    0.10
 -13   6   2    0.25    0.10
 -13  -6  -2    0.10    0.10
  13  -6  -2    0.04    0.06
 -13  -6   2    0.21    0.11
 -13  -6   2    0.06    0.07
 -13  -6   2    0.08    0.11
 -13  -6   2    0.07    0.11
 -13  -6  -3    0.36    0.11
 -13   6   3    0.30    0.10
 -13  -6   3    0.27    0.11
 -13  -6   3    0.33    0.11
  13   6   3    0.33    0.06
  13  -6  -3    0.42    0.07
 -13  -6   3    0.17    0.11
 -13  -6   3    0.28    0.07
  13   6  -4    0.35    0.06
 -13  -6   4    0.32    0.07
 -14   6   0    0.34    0.11
  14  -6   0    0.19    0.06
 -14  -6   0    0.17    0.08
 -14  -6   0    0.13    0.09
 -14  -6  -1    0.09    0.09
 -14   6   1    0.07    0.08
 -14  -6  -1    0.04    0.09
  14   6  -1    0.02    0.05
  14  -6  -1    0.00    0.05
 -14  -6   1   -0.01    0.08
   0  -7   0   -0.14    0.05
   0  -7   0   -0.13    0.02
   0  -7   0   -0.12    0.03
   0  -7   0   -0.17    0.02
   0   7   0   -0.14    0.03
   0  -7   1   72.83    3.50
   0   7  -1   59.77    3.83
   0   7   1   70.79    3.30
   0  -7  -1   71.19    3.49
   0  -7   1   71.18    3.21
   0  -7  -1   65.84    3.29
   0   7   1   74.83    3.84
   0  -7  -1   67.11    3.84
   0  -7   1   59.17    3.29
   0  -7   1   66.63    3.83
   0   7  -1   73.18    3.83
   0  -7  -1   68.70    3.21
   0   7   2   33.05    1.91
   0  -7  -2   32.46    1.90
   0  -7  -2   32.12    1.59
   0  -7   2   35.10    1.59
   0   7   2   34.43    1.64
   0  -7   2   33.36    1.61
   0  -7   2   34.50    1.73
   0  -7   3    1.60    0.12
   0  -7   3    1.70    0.10
   0  -7  -3    1.64    0.13
   0  -7   3    1.72    0.13
   0   7   3    1.57    0.14
   0  -7  -3    1.40    0.13
   0   7   3    1.92    0.17
   0  -7   4    1.19    0.09
   0   7   4    1.25    0.14
   0  -7  -4    1.38    0.14
   0   7   4    1.31    0.14
   0  -7  -4    1.17    0.12
   0   7  -4    1.37    0.13
   0  -7   5    0.31    0.12
   0   7   5    0.25    0.07
   0   7  -5    0.27    0.07
   0   7   5    0.28    0.12
   0  -7   5    0.28    0.06
   0   7   5    0.23    0.10
   0  -7  -5    0.22    0.09
   0   7   6    0.30    0.14
   0   7   6    0.40    0.08
   0   7   6    0.09    0.15
   0  -7   6    0.26    0.08
   0  -7   6    0.37    0.15
   0  -7   6    0.46    0.10
   0   7   6    0.47    0.10
   0   7   6    0.14    0.13
   0   7   6    0.36    0.15
   0   7   7    0.45    0.16
   0   7   7    0.46    0.13
   0  -7   7    0.20    0.13
   0   7   7    0.54    0.15
   0  -7   7    0.15    0.07
   0   7   7    0.44    0.15
   0   7   8    0.48    0.08
   0   7   8    1.22    0.17
   0   7   8    0.74    0.13
   1   7   0    6.68    0.42
   1   7   0    8.44    0.42
  -1  -7   0    7.22    0.36
   1  -7   0    7.05    0.36
  -1  -7   0    8.13    0.39
  -1  -7   0    6.80    0.58
  -1  -7   0    7.44    0.36
   1  -7   0    6.61    0.42
   1  -7   0    7.12    0.58
   1  -7   0    7.46    0.39
   1  -7   1   39.81    1.85
  -1  -7  -1   40.62    2.01
   1  -7   1   41.85    2.02
  -1  -7  -1   37.61    1.85
  -1  -7  -1   40.61    2.21
  -1   7   1   40.02    1.91
   1  -7   1   36.82    2.21
  -1  -7  -1   39.75    1.90
  -1  -7   1   38.16    1.89
   1  -7  -1   41.15    2.22
   1  -7  -1   39.04    1.85
   1  -7  -1   38.05    1.90
  -1  -7   1   36.64    2.98
  -1  -7   1   39.94    1.85
   1  -7  -1   40.91    2.01
  -1   7  -1   35.10    2.21
  -1  -7   1   40.75    2.02
   1   7   1   41.49    2.21
   1   7   1   38.17    1.90
  -1   7   2   21.29    1.18
  -1   7   2   20.24    1.01
  -1  -7  -2   20.92    0.99
   1  -7   2   20.64    0.98
   1  -7   2   21.24    1.07
   1   7   2   19.43    1.01
   1   7   2   19.56    1.17
   1  -7  -2   20.06    0.98
  -1  -7   2   20.19    0.98
  -1  -7   2   20.56    1.07
   1   7   2   19.97    1.18
   1  -7  -2   21.29    1.17
  -1  -7  -3   13.32    0.65
   1  -7   3   12.60    0.64
  -1   7   3   13.83    0.67
  -1   7   3   12.77    0.76
   1  -7   3   13.35    0.63
   1  -7   3   13.08    0.69
   1   7   3   12.89    0.66
   1  -7  -3   12.46    0.75
   1   7   3   12.64    0.77
  -1  -7   3   12.61    0.63
   1  -7  -3   12.33    0.64
  -1  -7   3   12.93    0.69
   1  -7   4    5.08    0.27
  -1  -7  -4    5.19    0.30
  -1   7   4    4.79    0.31
  -1   7   4    5.33    0.34
   1   7  -4    5.16    0.29
  -1  -7   4    5.23    0.26
   1   7   4    5.33    0.35
   1  -7  -4    5.24    0.30
   1   7   4    5.36    0.31
  -1   7  -4    5.59    0.30
   1  -7  -4    4.89    0.33
   1  -7   5    3.45    0.25
  -1  -7  -5    3.61    0.25
  -1   7   5    3.43    0.25
   1   7   5    3.70    0.26
  -1  -7   5    3.51    0.26
  -1   7  -5    4.02    0.24
  -1  -7   5    3.98    0.20
   1   7   5    3.19    0.24
   1   7   5    3.47    0.26
  -1   7   6    0.47    0.08
  -1   7   6    0.33    0.15
   1  -7   6    0.37    0.10
  -1   7   6    0.30    0.14
   1  -7   6    0.19    0.08
   1  -7   6    0.57    0.15
  -1   7   6    0.35    0.15
  -1   7   6    0.25    0.14
   1   7   6    0.38    0.15
   1   7   6    0.44    0.14
   1   7   6    0.41    0.09
  -1  -7   6    0.43    0.14
   1   7   6    0.52    0.10
   1   7   6    0.52    0.16
  -1  -7   6    0.25    0.08
   1   7   6    0.38    0.14
  -1   7   7    0.24    0.13
   1  -7   7    0.24    0.07
  -1   7   7    0.30    0.12
  -1   7   7    0.25    0.16
   1  -7   7    0.42    0.09
  -1  -7   7    0.34    0.07
   1   7   7    0.24    0.06
  -1  -7   7    0.25    0.13
   1   7   7    0.31    0.12
   1   7   7    0.31    0.16
   1   7   7    0.39    0.08
   1   7   7    0.24    0.13
   1   7   7    0.17    0.12
  -1   7   8    0.11    0.11
  -1   7   8    0.12    0.10
   1  -7   8    0.14    0.06
   1  -7   8    0.31    0.06
  -1   7   8    0.12    0.09
  -1   7   8    0.54    0.14
   1   7   8    0.24    0.09
   1   7   8    0.17    0.06
   1   7   8    0.20    0.10
  -2   7   0   16.28    0.86
   2  -7   0   17.65    0.91
   2  -7   0   17.13    0.83
   2  -7   0   17.58    1.00
  -2  -7   0   16.78    0.99
  -2  -7   0   18.00    0.85
  -2  -7   0   17.41    0.83
   2   7   0   18.87    0.99
   2  -7   1   13.43    0.64
   2   7  -1   12.91    0.75
   2   7  -1   12.64    0.74
  -2   7   1   13.06    0.66
   2  -7   1   13.33    0.70
  -2  -7  -1   13.35    0.66
  -2  -7  -1   13.72    0.76
  -2  -7  -1   13.22    0.64
  -2   7   1   13.81    0.77
  -2  -7  -1   12.40    0.76
   2  -7   1   12.12    0.76
  -2  -7   1   13.01    0.70
   2  -7  -1   15.33    0.77
   2  -7  -1   13.82    0.69
   2   7   1   13.32    0.76
  -2  -7   1   13.16    0.63
  -2  -7   1   12.76    0.64
   2   7   1   12.54    0.65
  -2  -7   1   13.45    0.64
   2  -7  -1   12.72    0.63
   2  -7   2    8.51    0.42
   2  -7   2    8.56    0.46
   2  -7   2    8.08    0.49
  -2  -7  -2    8.14    0.43
  -2   7   2    8.21    0.51
  -2   7   2    8.85    0.44
   2  -7  -2    8.17    0.45
   2   7   2    8.13    0.52
   2  -7  -2    8.52    0.41
   2  -7  -2    8.35    0.50
   2   7   2    8.42    0.44
  -2  -7   2    8.80    0.42
   2  -7   3   23.92    1.14
   2  -7   3   23.70    1.23
  -2   7   3   23.09    1.36
  -2  -7  -3   24.93    1.15
  -2   7   3   24.44    1.18
   2  -7  -3   22.52    1.13
   2   7   3   23.20    1.17
  -2  -7   3   23.28    1.13
   2  -7  -3   23.70    1.36
   2   7   3   23.31    1.37
  -2   7   4    1.96    0.16
  -2  -7  -4    1.81    0.15
  -2   7   4    1.93    0.21
  -2   7   4    1.91    0.16
   2  -7  -4    1.69    0.15
   2   7   4    1.87    0.18
  -2   7  -4    1.89    0.15
   2   7   4    1.69    0.15
   2  -7   5    0.33    0.12
  -2  -7  -5    0.18    0.09
  -2   7   5    0.07    0.09
  -2  -7   5    0.16    0.05
   2   7   5    0.25    0.10
   2   7   5    0.12    0.12
  -2   7  -5    0.13    0.06
   2   7   5    0.15    0.09
  -2   7   6    0.57    0.16
  -2   7   6    0.40    0.15
  -2   7   6    0.52    0.16
   2  -7   6    0.40    0.08
   2  -7   6    0.43    0.14
   2  -7   6    0.55    0.09
  -2   7   6    0.43    0.08
   2   7   6    0.43    0.09
   2   7   6    0.44    0.14
  -2  -7   6    0.31    0.14
  -2  -7   6    0.51    0.10
   2   7   6    0.37    0.15
   2   7   6    0.51    0.10
   2   7   6    0.58    0.14
   2   7   6    0.13    0.16
  -2   7   7    0.18    0.12
  -2   7   7    0.16    0.12
   2  -7   7    0.11    0.06
   2  -7   7    0.19    0.07
  -2  -7  -7    0.04    0.16
  -2   7   7   -0.08    0.14
  -2   7   7    0.13    0.14
   2   7   7    0.06    0.10
   2   7   7    0.15    0.12
   2   7   7    0.20    0.07
   2   7   7    0.10    0.12
   2   7   7    0.32    0.15
  -2  -7   7    0.04    0.12
   2  -7   8    0.39    0.07
   2  -7   8    0.20    0.06
  -2   7   8    0.21    0.09
  -2   7   8    0.24    0.13
  -2   7   8    0.21    0.12
  -2   7   8    0.16    0.10
   2   7   8    0.10    0.09
   2   7   8    0.22    0.06
  -2  -7   8    0.27    0.11
   2   7   8    0.21    0.08
  -3   7   0   53.86    2.76
   3  -7   0   55.34    3.20
   3   7   0   60.59    3.20
   3  -7   0   57.97    2.92
  -3  -7   0   57.55    3.20
  -3  -7   0   55.91    2.67
   3  -7   0   55.83    2.67
  -3  -7   0   58.19    2.75
   3   7  -1   32.63    1.87
  -3  -7  -1   32.64    1.88
   3  -7   1   32.76    1.71
  -3   7   1   33.67    1.89
   3  -7   1   32.98    1.57
  -3   7   1   34.44    1.63
  -3  -7  -1   33.94    1.62
   3  -7   1   30.34    1.88
  -3  -7  -1   31.41    1.57
   3   7   1   31.87    1.71
   3  -7  -1   35.00    1.88
  -3  -7   1   33.35    1.86
   3  -7  -1   34.41    1.71
   3   7   1   35.44    1.88
  -3  -7   1   32.49    1.56
  -3  -7   1   34.76    1.60
   3  -7  -1   31.57    1.56
  -3  -7  -2   15.84    0.97
   3  -7   2   17.16    0.81
   3  -7   2   16.77    0.88
  -3   7   2   15.96    0.84
   3  -7   2   16.29    0.96
  -3  -7  -2   16.96    0.82
  -3   7   2   16.26    0.97
  -3  -7   2   16.81    0.80
  -3  -7   2   16.84    0.81
   3  -7  -2   17.19    0.97
   3  -7  -2   17.12    0.87
   3   7   2   16.98    0.83
   3   7   2   16.56    0.98
  -3   7   3   10.46    0.62
   3  -7   3   10.23    0.57
   3  -7   3   10.06    0.61
  -3   7   3    9.91    0.64
   3   7  -3   10.40    0.57
  -3  -7  -3   10.98    0.54
  -3   7   3   10.01    0.55
   3  -7  -3    9.94    0.62
   3   7   3   10.65    0.54
   3   7   3   11.52    0.65
  -3   7   4    3.36    0.22
  -3   7   4    2.83    0.25
  -3   7   4    3.36    0.22
  -3  -7  -4    3.44    0.22
   3   7   4    3.09    0.25
  -3   7  -4    3.34    0.21
   3   7   4    2.73    0.21
   3  -7  -4    2.97    0.23
  -3   7  -5    8.94    0.48
   3   7   5    8.75    0.56
   3   7   5    8.29    0.48
   3  -7   6    2.76    0.22
  -3   7   6    2.87    0.28
  -3   7   6    3.04    0.32
  -3   7   6    2.59    0.18
  -3   7   6    2.86    0.30
   3  -7   6    2.90    0.20
   3   7   6    2.71    0.28
   3   7   6    2.74    0.23
   3   7   6    2.37    0.20
  -3  -7   6    2.83    0.26
   3   7   6    2.60    0.20
  -3  -7   6    2.80    0.26
   3   7   6    2.89    0.27
   3  -7   7    1.01    0.12
  -3   7   7    0.98    0.18
  -3   7   7    0.69    0.16
   3  -7   7    0.94    0.11
  -3   7   7    1.03    0.19
  -3   7   7    0.91    0.18
   3   7   7    0.56    0.15
  -3  -7   7    1.07    0.17
   3   7   7    0.63    0.13
   3   7   7    0.91    0.11
   3   7   7    0.68    0.08
  -3  -7   7    0.76    0.15
   3  -7   8    0.11    0.05
  -3   7   8    0.24    0.12
   3  -7   8    0.08    0.05
  -3   7   8    0.11    0.11
  -3   7   8    0.01    0.08
  -3   7   8    0.04    0.09
   3   7   8    0.03    0.07
   3   7   8    0.11    0.09
   3   7   8    0.14    0.05
  -3  -7   8   -0.02    0.09
   4   7   0    4.43    0.26
  -4  -7   0    4.18    0.22
  -4  -7   0    4.30    0.27
  -4   7   0    3.72    0.28
  -4  -7   0    4.40    0.23
   4  -7   0    4.58    0.25
   4  -7   0    3.81    0.26
  -4   7   0    4.25    0.27
   4  -7   0    4.03    0.28
   4  -7   0    4.13    0.22
  -4   7   0    3.78    0.24
   4   7   0    4.35    0.25
   4  -7   1   11.13    0.68
  -4  -7  -1   11.40    0.68
  -4   7   1   11.36    0.69
  -4  -7  -1   11.37    0.57
  -4   7   1   11.62    0.69
   4   7  -1   11.72    0.67
   4  -7   1   11.63    0.62
   4  -7   1   11.68    0.57
   4   7  -1   11.86    0.62
  -4   7   1   12.07    0.60
  -4  -7  -1   11.19    0.59
   4   7   1   11.54    0.68
  -4  -7   1   11.53    0.66
   4  -7  -1   11.16    0.68
   4  -7  -1   11.60    0.62
  -4  -7   1   12.16    0.58
   4   7   1   11.10    0.62
  -4   7   2   24.58    1.46
   4   7  -2   24.46    1.42
  -4  -7  -2   25.45    1.22
   4  -7   2   24.99    1.32
   4  -7   2   24.71    1.44
  -4   7   2   24.95    1.45
   4   7  -2   25.51    1.32
  -4  -7  -2   23.42    1.45
  -4   7   2   26.78    1.26
   4  -7   2   25.79    1.21
  -4  -7   2   26.59    1.23
   4   7   2   25.14    1.46
   4  -7  -2   25.25    1.31
   4  -7  -2   24.90    1.45
   4  -7   3   15.37    0.90
  -4   7   3   15.16    0.89
  -4   7   3   13.98    0.92
   4   7  -3   14.62    0.87
  -4   7   3   15.35    0.79
   4  -7   3   15.54    0.82
  -4  -7  -3   15.77    0.77
   4   7  -3   15.71    0.82
   4  -7  -3   14.55    0.90
  -4   7  -3   15.86    0.77
  -4  -7   3   15.89    0.75
   4   7   3   15.84    0.92
   4   7  -4    6.02    0.38
  -4  -7  -4    6.63    0.37
  -4   7   4    6.56    0.39
  -4   7   4    6.02    0.37
  -4  -7   4    6.22    0.33
   4   7   4    6.66    0.44
  -4   7  -4    6.58    0.36
   4  -7   5    0.50    0.07
  -4   7   5    0.46    0.10
  -4   7   5    0.40    0.16
   4   7   5    0.42    0.15
   4   7   5    0.45    0.13
  -4   7   6    1.73    0.25
   4  -7   6    1.20    0.15
  -4   7   6    1.77    0.22
   4  -7   6    1.88    0.15
  -4   7   6    2.05    0.26
   4  -7   6    1.76    0.16
   4   7   6    1.32    0.15
  -4  -7   6    1.35    0.20
   4   7   6    1.78    0.16
   4   7   6    1.45    0.21
  -4   7   7    0.17    0.12
  -4   7   7    0.04    0.10
   4  -7   7    0.17    0.07
  -4   7   7    0.14    0.14
  -4   7   7    0.21    0.13
   4  -7   7    0.14    0.06
  -4  -7   7    0.22    0.12
   4   7   7    0.09    0.06
   4   7   7    0.09    0.09
   4   7   7    0.11    0.06
   4   7   7    0.18    0.11
  -4  -7   7    0.14    0.11
  -4   7   8    0.11    0.11
   4  -7   8    0.03    0.04
  -4   7   8    0.09    0.09
   4  -7   8    0.09    0.05
  -4   7   8    0.27    0.10
  -4   7   8    0.02    0.08
   4   7   8   -0.01    0.04
   4   7   8    0.03    0.06
   5  -7   0   11.88    0.62
  -5   7   0   10.98    0.66
  -5  -7   0   11.69    0.66
   5   7   0   11.65    0.61
  -5   7   0   10.47    0.67
  -5  -7   0   11.41    0.58
   5  -7   0   10.78    0.67
   5   7   0   11.00    0.66
   5  -7   1   13.82    0.83
   5   7  -1   14.87    0.76
   5   7  -1   13.32    0.81
  -5  -7  -1   14.61    0.69
  -5  -7  -1   13.75    0.72
   5  -7   1   14.49    0.76
  -5   7   1   13.72    0.83
  -5  -7  -1   13.56    0.83
  -5   7   1   14.08    0.84
  -5   7   1   14.20    0.73
   5  -7  -1   13.99    0.83
  -5  -7   1   14.69    0.81
   5   7   1   13.56    0.75
   5  -7  -1   15.01    0.76
  -5  -7   1   14.57    0.71
   5   7   1   13.41    0.82
  -5  -7  -2    1.87    0.17
  -5   7   2    1.79    0.17
   5   7  -2    1.95    0.14
  -5   7   2    1.84    0.16
  -5   7   2    1.75    0.17
   5  -7   2    2.05    0.15
   5   7  -2    2.06    0.16
   5  -7   2    1.88    0.18
  -5  -7  -2    1.90    0.16
  -5  -7   2    1.95    0.13
   5  -7  -2    1.98    0.17
   5  -7  -2    2.03    0.15
  -5   7  -2    2.07    0.14
  -5   7   3    1.16    0.14
  -5   7   3    1.23    0.13
  -5  -7  -3    1.21    0.14
  -5   7   3    1.00    0.14
   5   7  -3    1.08    0.10
   5  -7   3    1.29    0.14
   5   7  -3    1.19    0.13
   5   7   3    1.11    0.16
  -5  -7   3    1.17    0.11
   5  -7  -3    1.19    0.14
  -5   7  -3    1.08    0.12
  -5  -7  -4    3.50    0.25
  -5   7   4    4.01    0.24
  -5   7   4    3.76    0.26
   5  -7   4    3.38    0.26
   5   7   4    3.71    0.30
  -5  -7   4    3.50    0.22
  -5   7  -4    3.55    0.24
  -5   7   5    2.62    0.25
   5  -7   5    2.27    0.18
  -5   7   5    2.49    0.29
   5  -7   5    2.47    0.16
   5  -7   5    2.09    0.18
  -5   7   5    2.39    0.19
   5   7   5    2.73    0.28
  -5  -7   5    2.07    0.25
   5   7   5    2.27    0.23
   5   7   5    2.29    0.18
   5   7   5    2.12    0.19
   5   7   5    2.20    0.18
   5  -7   6    2.93    0.21
  -5   7   6    2.80    0.27
  -5   7   6    3.19    0.29
  -5   7   6    3.38    0.35
   5  -7   6    2.69    0.22
   5  -7   6    2.85    0.20
   5   7   6    2.41    0.20
   5   7   6    2.59    0.19
   5   7   6    2.88    0.27
  -5  -7   6    3.07    0.25
  -5  -7   6    2.83    0.27
  -5   7   7    0.15    0.12
  -5   7   7    0.16    0.13
   5  -7   7    0.18    0.09
  -5   7   7    0.11    0.11
   5  -7   7    0.15    0.07
   5  -7   7    0.20    0.07
   5   7   7    0.19    0.06
   5   7   7    0.22    0.06
  -5  -7   7    0.24    0.12
  -5  -7  -8    0.18    0.10
   5  -7   8    0.03    0.04
   5  -7   8    0.01    0.04
  -5   7   8    0.16    0.10
  -5   7   8    0.04    0.07
  -5   7   8    0.00    0.07
   5   7   8    0.06    0.04
   5   7   8    0.06    0.06
   6   7   0    0.15    0.06
  -6   7   0    0.12    0.07
   6   7   0    0.11    0.06
  -6  -7   0    0.03    0.05
   6  -7   0    0.04    0.05
  -6  -7   0    0.13    0.06
   6  -7   0    0.03    0.05
  -6   7   1    5.47    0.37
  -6  -7  -1    5.61    0.37
   6  -7   1    5.43    0.36
   6  -7   1    5.66    0.38
   6   7  -1    5.52    0.34
   6   7  -1    5.25    0.35
  -6   7   1    5.75    0.37
   6  -7   1    5.86    0.34
   6  -7  -1    5.62    0.34
   6  -7  -1    5.31    0.36
  -6  -7   1    6.05    0.34
   6   7   1    5.55    0.33
  -6  -7   1    5.88    0.32
  -6   7   2    5.75    0.35
   6  -7   2    5.33    0.34
  -6   7   2    5.51    0.38
  -6  -7  -2    5.77    0.32
   6  -7   2    5.98    0.39
  -6   7   2    5.86    0.37
   6   7  -2    5.59    0.35
   6  -7   2    5.28    0.37
   6   7  -2    6.16    0.35
  -6  -7  -2    5.65    0.38
   6  -7  -2    5.53    0.37
   6  -7  -2    5.54    0.38
  -6  -7   2    5.87    0.32
   6  -7  -2    5.82    0.34
  -6  -7  -3    1.39    0.16
   6  -7   3    1.92    0.18
  -6   7   3    1.75    0.19
  -6   7   3    1.76    0.15
   6   7  -3    1.54    0.15
   6  -7  -3    1.34    0.17
  -6   7  -3    1.41    0.14
   6   7   3    1.76    0.21
  -6  -7   3    1.65    0.13
   6  -7   4    1.66    0.19
   6   7   4    2.15    0.24
   6  -7   5    0.57    0.11
  -6   7   5    0.42    0.16
   6  -7   5    0.42    0.09
   6  -7   5    0.45    0.08
   6  -7   5    0.54    0.11
  -6   7   5    0.43    0.15
  -6   7   5    0.50    0.17
   6   7   5    0.57    0.11
  -6  -7   5    0.23    0.11
  -6  -7   5    0.35    0.15
   6   7   5    0.53    0.14
  -6  -7   5    0.23    0.17
   6   7   5    0.51    0.10
   6  -7   6    0.34    0.06
   6  -7   6    0.28    0.09
  -6   7   6    0.28    0.14
  -6   7   6    0.21    0.14
   6  -7   6    0.18    0.08
  -6   7   6    0.16    0.14
   6  -7   6    0.32    0.08
   6   7   6    0.33    0.10
  -6  -7   6    0.30    0.14
   6   7   6    0.17    0.08
   6   7   6    0.36    0.08
  -6  -7   6    0.12    0.14
   6  -7   7    0.06    0.08
  -6   7   7    0.17    0.12
  -6  -7  -7    0.08    0.11
  -6   7   7    0.09    0.11
   6  -7   7    0.05    0.06
   6  -7   7    0.11    0.06
  -6   7   7    0.20    0.11
  -6  -7   7    0.10    0.10
  -6  -7   7    0.01    0.11
   6   7   7    0.10    0.06
   6   7   7    0.08    0.06
  -6  -7  -8    0.08    0.09
  -6   7   8    0.06    0.06
   6  -7   8    0.08    0.04
  -6   7   8    0.06    0.09
   6  -7   8    0.10    0.04
   6   7   8    0.11    0.04
  -7  -7   0    0.93    0.11
   7   7   0    1.37    0.14
  -7   7   0    1.05    0.14
   7   7   0    0.91    0.12
   7  -7   0    0.91    0.12
  -7  -7   0    0.74    0.11
   7  -7   0    0.82    0.12
  -7  -7  -1    5.14    0.35
   7  -7   1    4.98    0.35
   7   7  -1    4.78    0.34
  -7   7   1    5.55    0.36
   7  -7   1    5.39    0.37
   7  -7   1    4.87    0.33
   7   7  -1    5.20    0.33
  -7  -7   1    5.37    0.33
  -7  -7   1    5.24    0.31
   7   7   1    5.34    0.33
   7  -7  -1    5.75    0.36
   7  -7  -1    5.23    0.33
   7  -7   2    1.41    0.18
   7   7  -2    1.27    0.14
  -7   7   2    0.94    0.14
   7  -7   2    1.17    0.14
  -7  -7  -2    1.03    0.14
   7  -7   2    0.98    0.12
  -7   7   2    1.54    0.15
   7  -7  -2    1.24    0.15
   7  -7  -2    1.12    0.14
  -7  -7   2    1.14    0.13
  -7   7   3    0.76    0.15
   7   7  -3    0.83    0.13
  -7   7   3    0.88    0.11
   7  -7   3    1.15    0.17
   7  -7   4    0.85    0.12
   7  -7   4    0.78    0.14
   7  -7   4    0.81    0.11
  -7  -7  -4    0.78    0.18
  -7   7   4    0.80    0.16
  -7   7   4    0.70    0.18
   7   7   4    0.83    0.13
  -7  -7   4    0.73    0.18
  -7  -7   4    0.75    0.18
   7   7   4    0.92    0.18
  -7   7   5    1.96    0.17
   7  -7   5    1.99    0.19
  -7   7   5    1.60    0.26
  -7  -7  -5    2.35    0.26
  -7   7   5    1.95    0.27
  -7   7   5    1.65    0.22
   7  -7   5    2.02    0.16
   7  -7   5    2.32    0.16
  -7  -7   5    1.86    0.26
   7   7   5    1.82    0.17
   7   7   5    2.18    0.19
  -7  -7   5    1.76    0.22
  -7  -7   5    1.77    0.25
   7  -7   6    0.19    0.06
  -7   7   6    0.25    0.13
   7  -7   6    0.31    0.08
  -7   7   6    0.33    0.13
  -7  -7  -6    0.10    0.13
   7  -7   6    0.22    0.08
   7  -7   6    0.31    0.10
  -7   7   6    0.28    0.14
   7   7   6    0.28    0.09
  -7  -7   6    0.33    0.14
   7   7   6    0.20    0.08
   7   7   6    0.15    0.07
  -7  -7   6    0.15    0.13
  -7  -7  -7    0.31    0.12
   7  -7   7    0.37    0.06
   7  -7   7    0.39    0.09
  -7   7   7    0.16    0.10
  -7   7   7    0.13    0.07
  -7   7   7    0.32    0.11
   7   7   7    0.17    0.04
  -7  -7   7    0.26    0.10
   7   7   7    0.31    0.06
  -7  -7   7    0.42    0.12
   8  -7   0    6.01    0.39
  -8   7   0    5.49    0.39
   8   7   0    5.77    0.36
  -8  -7   0    6.05    0.37
   8  -7   0    4.97    0.35
  -8  -7  -1   20.79    1.24
   8  -7   1   20.65    1.22
  -8   7   1   21.32    1.24
   8  -7   1   19.69    1.14
   8   7  -1   22.22    1.15
   8  -7  -1   21.43    1.15
   8  -7  -1   21.84    1.23
  -8  -7   1   19.10    1.07
   8   7   1   21.29    1.15
  -8  -7   1   22.71    1.22
   8  -7   2    1.97    0.19
  -8   7   2    1.86    0.17
  -8  -7  -2    1.85    0.18
   8   7  -2    1.89    0.18
   8  -7   2    2.28    0.24
   8  -7   2    1.58    0.17
   8  -7  -2    1.91    0.19
   8  -7  -2    1.71    0.17
  -8  -7  -3    1.66    0.23
   8  -7   3    1.84    0.15
  -8   7   3    1.82    0.16
  -8   7   3    1.51    0.21
  -8   7   3    1.61    0.25
   8  -7   3    2.18    0.24
  -8  -7   3    2.00    0.27
   8   7   3    2.14    0.19
  -8   7   4    0.46    0.14
  -8   7   4    0.33    0.13
   8  -7   4    0.32    0.08
  -8  -7  -4    0.54    0.17
  -8   7   4    0.66    0.18
   8  -7   4    0.54    0.10
  -8   7   4    0.41    0.16
   8   7   4    0.50    0.11
  -8  -7   4    0.50    0.18
   8   7   4    0.28    0.14
  -8  -7   4    0.33    0.16
  -8  -7   4    0.59    0.15
  -8  -7   4    0.15    0.13
  -8  -7  -5    0.30    0.14
  -8   7   5    0.30    0.14
   8  -7   5    0.29    0.10
  -8   7   5    0.28    0.13
   8  -7   5    0.39    0.08
  -8   7   5    0.30    0.08
  -8   7   5    0.37    0.16
  -8  -7   5    0.37    0.16
  -8  -7   5    0.18    0.12
   8   7   5    0.24    0.09
  -8  -7   5    0.22    0.16
  -8   7   6    0.38    0.13
  -8  -7  -6    0.17    0.13
   8  -7   6    0.36    0.07
  -8   7   6    0.27    0.13
  -8   7   6    0.18    0.13
   8  -7   6    0.32    0.07
   8  -7   6    0.38    0.10
   8   7   6    0.34    0.07
   8   7   6    0.37    0.09
   8   7   6    0.39    0.08
  -8  -7   6    0.26    0.13
  -8  -7   6    0.27    0.12
   8  -7   7    0.06    0.04
  -8  -7  -7    0.07    0.09
   8  -7   7    0.05    0.07
  -8   7   7    0.10    0.08
  -8   7   7    0.03    0.09
   8  -7   7    0.04    0.05
  -8   7   7    0.19    0.09
  -8  -7   7   -0.06    0.08
   8   7   7    0.10    0.04
  -8  -7   7    0.32    0.09
   9  -7   0    0.04    0.07
  -9  -7   0   -0.06    0.13
  -9  -7   0   -0.02    0.06
   9   7   0   -0.03    0.08
  -9   7   0   -0.07    0.08
   9  -7   0   -0.04    0.07
   9  -7   1    3.33    0.27
  -9   7   1    3.15    0.25
   9  -7   1    3.11    0.24
   9   7  -1    3.04    0.25
  -9  -7  -1    3.06    0.24
  -9  -7  -1    2.91    0.27
   9   7   1    3.03    0.26
  -9  -7   1    2.69    0.28
   9  -7  -1    3.21    0.27
  -9  -7   1    3.11    0.21
  -9  -7   1    3.47    0.28
   9   7   1    3.29    0.25
  -9   7   2    1.34    0.16
  -9   7   2    1.29    0.15
  -9   7   2    1.29    0.22
  -9  -7  -2    0.99    0.15
  -9   7   2    1.20    0.20
   9  -7   2    0.93    0.15
   9  -7   2    1.80    0.23
  -9  -7  -2    0.85    0.18
   9   7   2    1.30    0.16
  -9  -7   2    1.30    0.23
  -9  -7   2    1.56    0.23
   9  -7  -2    1.08    0.16
  -9  -7   2    1.17    0.16
  -9  -7   2    1.19    0.17
  -9   7   3    3.31    0.21
   9  -7   3    2.74    0.20
   9  -7   3    3.14    0.28
  -9  -7  -3    3.54    0.33
  -9   7   3    3.85    0.31
  -9   7   3    2.58    0.30
  -9   7   3    2.75    0.21
  -9  -7   3    3.57    0.32
  -9  -7   3    2.95    0.33
   9   7   3    2.92    0.22
  -9  -7   3    2.64    0.28
  -9  -7   3    2.65    0.23
   9  -7   4    0.12    0.07
  -9   7   4    0.03    0.11
  -9  -7  -4    0.03    0.13
  -9   7   4    0.08    0.14
   9  -7   4    0.08    0.08
  -9   7   4    0.17    0.14
  -9   7   4    0.30    0.13
  -9  -7   4    0.03    0.15
  -9  -7   4    0.15    0.12
  -9  -7   4    0.07    0.15
  -9  -7   4    0.13    0.12
   9   7   4    0.11    0.09
  -9   7   5    0.48    0.15
  -9  -7  -5    0.61    0.15
  -9   7   5    0.46    0.13
  -9   7   5    0.52    0.15
   9  -7   5    0.57    0.09
   9  -7   5    0.56    0.10
  -9  -7   5    0.71    0.17
  -9  -7   5    0.45    0.16
  -9  -7   5    0.80    0.16
   9   7   5    0.61    0.11
   9  -7   6   -0.01    0.06
   9  -7   6    0.07    0.05
  -9   7   6    0.09    0.11
  -9   7   6   -0.01    0.10
  -9  -7  -6    0.05    0.10
  -9   7   6    0.12    0.10
  -9  -7   6    0.08    0.10
  -9  -7   6   -0.07    0.10
   9   7   6    0.00    0.06
   9   7   6    0.05    0.06
  -9   7   7    0.16    0.08
  10  -7   0    3.20    0.22
 -10  -7   0    3.25    0.24
 -10  -7   0    3.46    0.31
 -10  -7   0    2.93    0.24
  10  -7   0    3.52    0.29
  10   7   0    3.88    0.30
 -10  -7   0    3.06    0.27
 -10  -7   0    3.70    0.30
 -10   7   0    3.31    0.28
 -10   7   1    0.44    0.12
 -10   7   1    0.26    0.10
 -10  -7  -1    0.43    0.10
 -10  -7  -1    0.27    0.15
  10  -7   1    0.46    0.11
  10  -7   1    0.29    0.10
  10   7   1    0.21    0.10
 -10  -7   1    0.43    0.17
 -10  -7   1    0.36    0.16
 -10  -7   1    0.40    0.13
 -10  -7   1    0.16    0.12
  10  -7  -1    0.46    0.12
  10  -7  -1    0.34    0.11
 -10   7   2    1.08    0.20
 -10  -7  -2    0.72    0.18
 -10   7   2    0.76    0.14
 -10   7   2    0.88    0.19
 -10  -7   2    0.73    0.17
  10  -7  -2    0.88    0.15
 -10  -7   2    0.94    0.15
 -10  -7   2    1.05    0.22
  10   7   2    0.84    0.14
 -10  -7   2    0.93    0.16
 -10  -7   2    1.03    0.20
  10  -7  -2    0.83    0.14
  10  -7   3    0.36    0.09
 -10   7   3    0.57    0.12
 -10  -7  -3    0.65    0.16
 -10   7   3    0.42    0.16
  10   7  -3    0.62    0.14
 -10   7   3    0.67    0.16
  10   7   3    0.69    0.12
 -10  -7   3    0.56    0.16
  10  -7  -3    0.43    0.11
 -10  -7   3    0.74    0.20
 -10  -7   3    0.69    0.14
 -10  -7   3    0.56    0.18
 -10   7   4    0.41    0.12
  10  -7   4    0.46    0.09
 -10  -7  -4    0.62    0.15
 -10   7   4    0.41    0.12
  10  -7   4    0.46    0.09
 -10   7   4    0.45    0.16
 -10   7   4    0.58    0.16
 -10  -7   4    0.41    0.11
  10  -7  -4    0.61    0.10
 -10  -7   4    0.72    0.17
  10   7   4    0.62    0.11
 -10  -7   4    0.42    0.16
 -10  -7   4    0.17    0.14
  10  -7   5    0.02    0.07
  10  -7   5   -0.05    0.06
 -10   7   5    0.07    0.10
 -10   7   5   -0.06    0.10
 -10  -7  -5    0.01    0.11
 -10   7   5    0.28    0.13
 -10  -7   5    0.05    0.11
 -10  -7   5    0.10    0.10
 -10  -7   5    0.03    0.12
  10   7   5    0.03    0.07
  10  -7   6    0.18    0.06
  10  -7   6    0.16    0.04
 -10   7   6    0.09    0.08
 -10   7   6    0.16    0.09
 -10   7   6    0.11    0.09
 -10  -7  -6    0.12    0.09
  10   7   6    0.11    0.06
  10   7   6    0.11    0.05
 -10  -7   6    0.08    0.09
 -10  -7   6    0.05    0.09
 -11  -7   0    0.38    0.15
 -11  -7   0    0.04    0.11
 -11  -7   0    0.07    0.13
 -11  -7   0    0.25    0.13
  11  -7   0    0.10    0.09
  11  -7   0    0.13    0.09
  11   7   0    0.21    0.11
 -11   7   1    3.77    0.33
 -11  -7  -1    4.13    0.34
  11  -7   1    3.83    0.25
  11   7  -1    4.44    0.34
  11  -7   1    4.51    0.33
  11  -7  -1    4.37    0.33
  11  -7  -1    4.42    0.26
 -11  -7   1    4.20    0.31
 -11  -7   1    3.91    0.31
  11   7   1    4.22    0.32
 -11  -7   1    4.68    0.28
 -11  -7   1    4.05    0.35
 -11   7   2    4.01    0.33
  11   7  -2    4.17    0.32
 -11   7   2    4.07    0.34
 -11  -7  -2    3.43    0.31
 -11  -7   2    3.49    0.32
 -11  -7   2    3.67    0.30
 -11  -7   2    3.88    0.27
 -11  -7   2    3.77    0.34
  11  -7  -2    4.23    0.30
  11   7   2    3.64    0.24
 -11  -7   2    3.94    0.26
  11  -7  -2    3.92    0.24
  11   7  -3    0.11    0.10
 -11   7   3    0.23    0.12
 -11  -7  -3    0.23    0.13
 -11   7   3    0.05    0.12
 -11  -7   3    0.09    0.13
 -11  -7   3    0.07    0.10
 -11  -7   3    0.24    0.13
  11   7   3    0.19    0.08
 -11  -7   3    0.18    0.14
  11  -7   4    0.65    0.10
 -11   7   4    0.74    0.15
 -11  -7  -4    0.74    0.15
 -11   7   4    0.68    0.10
  11  -7   4    0.62    0.10
 -11   7   4    0.62    0.17
  11   7   4    0.68    0.10
 -11  -7   4    0.68    0.16
 -11  -7   4    0.43    0.14
  11  -7  -4    0.72    0.10
 -11  -7   4    0.65    0.11
 -11  -7   4    0.84    0.16
 -11  -7  -5    0.34    0.11
 -11   7   5    0.18    0.09
 -11   7   5    0.30    0.10
 -11   7   5    0.30    0.11
  11  -7   5    0.38    0.07
  11  -7   5    0.28    0.07
  11   7   5    0.26    0.06
 -11  -7   5    0.27    0.10
 -11  -7   5    0.34    0.11
 -11  -7   5    0.22    0.09
  12  -7   0    0.29    0.09
 -12  -7   0    0.24    0.14
  12   7   0    0.19    0.10
 -12  -7   0    0.24    0.13
  12  -7   0    0.24    0.10
 -12  -7   0    0.16    0.10
 -12  -7   0    0.35    0.14
  12   7  -1    0.09    0.10
 -12  -7  -1    0.32    0.13
 -12   7   1    0.61    0.18
 -12  -7  -1    0.31    0.13
 -12  -7   1    0.43    0.15
 -12  -7   1    0.29    0.12
 -12  -7   1    0.39    0.11
  12   7   1    0.18    0.09
 -12  -7   1    0.48    0.16
  12  -7  -1    0.43    0.11
  12  -7  -1    0.69    0.11
 -12   7   2    0.93    0.16
  12   7  -2    0.70    0.13
 -12   7   2    0.95    0.17
 -12  -7  -2    0.49    0.15
  12  -7  -2    0.82    0.13
 -12  -7   2    0.55    0.14
 -12  -7   2    0.84    0.13
 -12  -7   2    0.59    0.15
 -12  -7   2    0.60    0.17
  12  -7  -2    0.85    0.11
 -12   7   3    0.62    0.12
 -12  -7  -3    0.30    0.12
 -12   7   3    0.68    0.14
 -12  -7   3    0.45    0.14
  12  -7  -3    0.61    0.09
  12   7   3    0.46    0.08
 -12  -7   3    0.45    0.13
 -12  -7   3    0.55    0.11
 -12  -7   3    0.29    0.10
 -12   7   4    0.15    0.09
  12  -7   4    0.04    0.05
 -12  -7  -4    0.26    0.10
  12  -7   4    0.14    0.07
 -12  -7   4    0.20    0.07
 -12  -7   4    0.18    0.11
 -12  -7   4    0.17    0.10
 -12  -7   4    0.24    0.10
  12  -7  -4    0.14    0.06
  12   7   4    0.17    0.06
 -12  -7   5    0.27    0.07
 -13  -7   0    1.38    0.17
 -13  -7   0    0.97    0.17
 -13  -7   0    0.94    0.12
 -13  -7  -1    1.27    0.19
 -13  -7  -1    1.12    0.15
 -13   7   1    1.43    0.18
 -13  -7   1    1.26    0.16
 -13  -7   1    1.28    0.14
  13  -7  -1    1.49    0.13
 -13  -7   1    1.71    0.22
 -13  -7   1    1.59    0.14
 -13  -7  -2    0.58    0.14
 -13   7   2    0.64    0.13
 -13  -7   2    0.63    0.12
 -13  -7   2    0.59    0.14
  13  -7  -2    0.55    0.09
 -13  -7   2    0.44    0.09
 -13  -7  -3    0.18    0.10
 -13   7   3    0.30    0.06
 -13  -7   3    0.21    0.10
 -13  -7   3    0.24    0.10
 -13  -7   3    0.23    0.07
  13   7   3    0.27    0.06
  13  -7  -3    0.19    0.06
 -13  -7   3    0.20    0.10
 -14  -7   0    0.12    0.08
 -14  -7   0    0.19    0.09
  14  -7   0    0.19    0.06
 -14  -7  -1    0.07    0.08
  14   7  -1    0.12    0.06
 -14  -7  -1    0.09    0.08
 -14   7   1    0.15    0.09
 -14  -7   1    0.02    0.08
  14  -7  -1    0.17    0.06
 -14  -7  -2    0.71    0.11
  14   7  -2    0.24    0.06
 -14  -7   2    0.20    0.09
  14  -7  -2    0.24    0.06
   0  -8   0    6.77    0.41
   0   8   0    7.83    0.41
   0  -8   0    7.40    0.38
   0  -8   0    6.95    0.35
   0  -8   0    6.66    0.56
   0  -8   0    6.73    0.41
   0   8  -1    4.29    0.29
   0  -8  -1    4.89    0.30
   0  -8  -1    4.92    0.25
   0   8   1    5.23    0.27
   0   8   1    5.61    0.30
   0  -8   1    4.98    0.26
   0  -8  -1    5.23    0.27
   0  -8  -1    5.06    0.26
   0  -8   1    4.24    0.25
   0   8  -1    5.26    0.29
   0  -8   1    5.34    0.28
   0   8   2   12.50    0.77
   0   8   2   13.71    0.66
   0  -8  -2   14.02    0.76
   0  -8  -2   12.35    0.64
   0  -8   2   12.80    0.63
   0  -8   2   12.26    0.63
   0  -8   2   13.60    0.69
   0   8   3    8.58    0.45
   0  -8   3    8.44    0.41
   0   8   3    8.18    0.52
   0  -8   3    8.49    0.43
   0  -8  -3    8.25    0.50
   0  -8  -3    8.28    0.43
   0  -8   3    8.01    0.46
   0  -8  -4    1.48    0.14
   0   8  -4    1.50    0.13
   0   8   4    1.57    0.14
   0  -8  -4    2.05    0.17
   0   8   4    1.64    0.17
   0  -8   4    1.60    0.10
   0   8   5    0.26    0.08
   0  -8   5    0.36    0.06
   0   8  -5    0.34    0.08
   0   8   5    0.36    0.11
   0   8   5    0.34    0.13
   0  -8  -5    0.25    0.10
   0  -8   5    0.40    0.13
   0   8   6    0.22    0.09
   0   8   6    0.25    0.14
   0  -8   6    0.03    0.07
   0   8   6    0.12    0.08
   0  -8   6    0.11    0.07
   0  -8   6    0.23    0.13
   0   8   6    0.23    0.14
   0   8   6    0.00    0.13
   0   8   6    0.07    0.14
   0   8   7    0.14    0.15
   0   8   7    0.23    0.12
   0  -8   7    0.03    0.12
   0   8   7    0.10    0.11
   0  -8   7    0.16    0.06
   0   8   7    0.17    0.13
   0  -8  -8    0.94    0.17
   0   8   8    0.85    0.16
   0   8   8    0.73    0.13
   1  -8   0   35.15    1.74
   1  -8   0   31.69    1.90
  -1  -8   0   32.25    2.57
  -1  -8   0   33.87    1.90
   1  -8   0   33.68    1.59
   1  -8   0   33.18    1.90
  -1  -8   0   34.64    1.63
   1   8   0   38.18    1.90
  -1  -8   0   34.54    1.74
  -1  -8   0   31.60    1.59
   1  -8   0   32.04    2.57
   1  -8   1   16.34    0.76
   1  -8   1   14.97    0.90
   1   8  -1   16.03    0.89
   1   8  -1   14.84    0.89
   1  -8   1   16.80    0.83
  -1  -8  -1   16.22    0.78
  -1  -8  -1   15.85    0.76
  -1  -8  -1   16.76    0.91
  -1   8   1   16.25    0.79
  -1  -8  -1   16.80    0.83
  -1  -8   1   16.40    0.76
  -1  -8   1   15.28    0.77
   1   8   1   15.10    0.78
  -1  -8   1   16.78    0.83
   1  -8  -1   15.16    0.78
   1  -8  -1   15.33    0.76
  -1  -8   1   14.85    1.21
   1  -8  -1   14.24    1.23
   1  -8  -1   15.88    0.91
   1  -8  -1   16.46    0.82
   1   8   1   16.88    0.91
  -1  -8  -2    6.60    0.35
   1  -8   2    6.72    0.37
  -1   8   2    6.40    0.41
  -1   8   2    6.63    0.36
  -1  -8  -2    6.74    0.40
   1  -8   2    6.28    0.34
  -1  -8   2    6.42    0.37
  -1  -8   2    6.75    0.33
   1   8   2    6.25    0.35
   1   8   2    6.46    0.42
   1  -8  -2    6.83    0.34
   1  -8  -2    6.61    0.40
   1  -8   3    8.35    0.45
  -1  -8  -3    8.18    0.50
  -1   8   3    8.09    0.51
   1  -8   3    8.52    0.42
  -1   8   3    8.24    0.44
  -1  -8  -3    8.38    0.43
   1   8   3    8.16    0.44
  -1  -8   3    8.02    0.42
   1   8   3    8.35    0.52
   1  -8  -3    7.86    0.49
   1  -8  -3    7.51    0.42
  -1  -8   3    8.21    0.45
  -1  -8  -4    0.19    0.07
  -1   8   4    0.22    0.07
  -1   8   4    0.16    0.08
  -1  -8  -4    0.25    0.08
   1   8  -4    0.05    0.05
   1   8   4    0.15    0.08
  -1   8  -4    0.16    0.06
   1   8   4    0.15    0.08
   1  -8  -4    0.17    0.07
   1  -8  -4    0.05    0.07
  -1   8   5    0.32    0.07
  -1  -8  -5    0.12    0.09
  -1   8   5    0.14    0.09
   1  -8   5    0.23    0.12
  -1   8  -5    0.22    0.07
  -1  -8   5    0.14    0.12
   1   8   5    0.20    0.10
   1   8   5    0.16    0.08
   1   8   5    0.04    0.12
  -1  -8   5    0.12    0.05
  -1   8   6    0.52    0.16
   1  -8   6    0.70    0.11
  -1   8   6    0.73    0.10
  -1   8   6    0.58    0.17
  -1   8   6    0.70    0.16
   1  -8   6    0.81    0.16
  -1   8   6    0.54    0.16
   1   8   6    0.54    0.16
   1   8   6    0.75    0.11
   1   8   6    0.77    0.18
  -1  -8   6    0.77    0.16
   1   8   6    0.75    0.17
   1   8   6    0.67    0.12
  -1  -8   6    1.04    0.11
   1   8   6    0.67    0.18
  -1   8   7    1.19    0.19
   1  -8   7    1.07    0.12
  -1   8   7    0.82    0.17
  -1   8   7    1.10    0.20
  -1   8   7    0.88    0.18
   1  -8   7    1.32    0.12
   1   8   7    1.22    0.19
   1   8   7    0.90    0.17
   1   8   7    0.77    0.16
  -1  -8   7    1.29    0.18
   1   8   7    1.03    0.12
   1   8   7    1.20    0.10
   1   8   7    1.17    0.20
  -1   8   8   -0.10    0.10
  -1   8   8    0.08    0.09
  -1   8   8    0.31    0.09
   1  -8   8    0.12    0.05
  -1  -8  -8    0.16    0.15
  -1   8   8    0.08    0.12
   1   8   8    0.16    0.09
   1   8   8    0.05    0.06
   1   8   8    0.13    0.10
   2   8   0   10.17    0.54
   2  -8   0    9.20    0.45
   2  -8   0    9.03    0.73
   2  -8   0    8.39    0.54
  -2  -8   0    9.83    0.46
  -2  -8   0    9.68    0.50
  -2   8   0    8.60    0.47
  -2  -8   0    9.18    0.54
  -2  -8   0    9.13    0.45
   2  -8   0    9.69    0.50
  -2  -8  -1    3.31    0.18
   2   8  -1    3.23    0.19
  -2  -8  -1    3.03    0.21
   2  -8   1    3.70    0.18
   2  -8   1    2.94    0.21
  -2  -8  -1    3.31    0.21
   2   8  -1    3.16    0.19
  -2  -8  -1    3.13    0.18
  -2   8   1    3.45    0.23
  -2   8   1    3.16    0.20
   2  -8   1    3.33    0.19
   2   8   1    3.42    0.21
   2   8   1    2.79    0.18
  -2  -8   1    3.08    0.17
   2  -8  -1    3.08    0.17
  -2  -8   1    3.30    0.20
   2  -8  -1    3.28    0.21
   2  -8  -1    3.38    0.19
  -2  -8   1    3.06    0.17
  -2  -8   1    3.16    0.17
   2  -8   2   14.32    0.74
  -2  -8  -2   13.01    0.81
   2  -8   2   14.02    0.80
   2  -8   2   13.93    0.68
  -2   8   2   14.45    0.82
  -2   8   2   13.75    0.71
  -2  -8  -2   14.04    0.69
  -2  -8   2   14.05    0.74
   2   8   2   13.94    0.70
  -2  -8   2   13.88    0.67
   2  -8  -2   13.28    0.73
   2   8   2   13.59    0.82
   2  -8  -2   13.71    0.67
   2  -8  -2   14.57    0.81
  -2   8   3    2.94    0.20
  -2   8   3    2.53    0.18
   2  -8   3    2.40    0.16
  -2  -8  -3    2.53    0.18
   2  -8   3    2.30    0.17
   2   8   3    2.69    0.22
   2  -8  -3    2.26    0.15
  -2  -8   3    2.68    0.16
   2  -8  -3    2.33    0.18
   2   8   3    2.19    0.17
  -2   8   4    1.67    0.17
  -2  -8  -4    1.70    0.16
  -2   8   4    1.61    0.19
  -2   8   4    1.40    0.14
  -2   8  -4    1.47    0.13
   2   8   4    1.45    0.17
   2  -8  -4    1.45    0.14
   2   8   4    1.49    0.15
   2  -8   5    3.33    0.25
  -2   8   5    3.85    0.26
  -2  -8  -5    3.65    0.26
   2   8   5    3.56    0.28
  -2   8  -5    4.11    0.26
   2   8   5    3.64    0.27
   2   8   5    3.80    0.25
   2  -8   6    1.96    0.18
  -2   8   6    2.23    0.17
  -2   8   6    1.66    0.26
  -2   8   6    1.95    0.25
   2  -8   6    1.96    0.17
  -2   8   6    2.21    0.24
  -2  -8   6    2.64    0.25
   2   8   6    2.41    0.20
   2   8   6    2.23    0.18
   2   8   6    2.23    0.25
   2   8   6    2.03    0.25
   2   8   6    2.61    0.27
   2   8   6    2.41    0.24
  -2   8   7    0.38    0.14
  -2   8   7    0.63    0.15
  -2  -8  -7    0.24    0.16
  -2   8   7    0.54    0.17
   2  -8   7    0.77    0.10
   2  -8   7    0.67    0.10
  -2   8   7    0.53    0.15
  -2  -8   7    0.56    0.15
   2   8   7    0.49    0.09
   2   8   7    0.41    0.14
   2   8   7    0.46    0.08
   2   8   7    0.45    0.12
  -2   8   8    0.28    0.10
  -2   8   8    0.27    0.12
   2  -8   8    0.22    0.06
  -2   8   8    0.31    0.10
   2  -8   8    0.44    0.07
  -2   8   8    0.24    0.12
   2   8   8    0.32    0.06
   2   8   8    0.27    0.10
   2   8   8    0.25    0.08
  -3  -8   0    4.70    0.24
   3  -8   0    4.80    0.24
  -3  -8   0    4.89    0.25
   3  -8   0    4.83    0.27
  -3  -8   0    4.84    0.29
   3  -8   0    4.34    0.29
   3   8   0    5.02    0.29
  -3   8   0    3.97    0.26
   3  -8   1   30.74    1.44
   3  -8   1   29.01    1.72
  -3  -8  -1   29.14    1.72
  -3   8   1   29.99    1.49
  -3   8   1   31.66    1.73
  -3  -8  -1   31.32    1.48
  -3  -8  -1   31.09    1.44
   3   8  -1   31.19    1.71
   3  -8   1   30.60    1.57
   3   8   1   32.70    1.72
  -3  -8   1   29.35    1.43
   3   8   1   27.88    1.56
  -3  -8   1   30.29    1.47
   3  -8  -1   29.15    1.43
   3  -8  -1   28.50    1.72
   3  -8  -1   32.00    1.57
  -3  -8   1   30.32    1.70
  -3   8   2    5.05    0.33
   3  -8   2    4.99    0.27
  -3  -8  -2    4.60    0.32
  -3   8   2    5.05    0.29
   3  -8   2    4.68    0.31
  -3  -8  -2    4.73    0.28
   3  -8   2    5.00    0.29
  -3  -8   2    5.10    0.25
   3  -8  -2    5.33    0.29
  -3  -8   2    5.09    0.26
   3  -8  -2    5.21    0.32
   3   8   2    4.99    0.34
  -3   8   3    7.96    0.48
  -3   8   3    7.88    0.43
  -3   8   3    7.63    0.50
  -3  -8  -3    7.73    0.42
   3  -8   3    7.46    0.46
   3  -8   3    7.97    0.44
   3   8   3    8.15    0.51
   3  -8  -3    7.89    0.48
  -3  -8  -4    2.03    0.18
  -3   8   4    2.18    0.17
  -3   8   4    1.74    0.20
  -3   8   4    2.08    0.17
   3   8   4    2.31    0.21
  -3   8  -4    2.23    0.16
   3  -8  -4    1.98    0.18
   3   8   5    0.93    0.15
   3   8   5    1.29    0.17
  -3   8   6    1.08    0.20
  -3   8   6    1.12    0.20
  -3   8   6    0.93    0.11
  -3   8   6    1.12    0.20
  -3  -8  -6    1.06    0.20
   3   8   6    1.31    0.19
  -3  -8   6    1.05    0.18
   3   8   6    0.99    0.13
   3   8   6    1.01    0.12
   3  -8   7    0.34    0.08
  -3   8   7    0.16    0.14
  -3   8   7    0.28    0.13
   3  -8   7    0.43    0.08
  -3   8   7    0.18    0.12
  -3   8   7    0.38    0.15
   3   8   7    0.36    0.07
  -3  -8   7    0.35    0.13
   3   8   7    0.43    0.13
   3   8   7    0.30    0.11
   3   8   7    0.34    0.08
   3  -8   8    0.05    0.05
  -3   8   8    0.13    0.09
   3  -8   8    0.19    0.05
  -3   8   8    0.02    0.08
  -3   8   8    0.03    0.11
  -3   8   8    0.18    0.11
   3   8   8    0.16    0.05
   3   8   8    0.14    0.07
   3   8   8    0.06    0.08
  -4  -8   0    1.66    0.12
   4   8   0    1.56    0.13
  -4  -8   0    1.62    0.13
   4  -8   0    1.81    0.13
  -4   8   0    1.64    0.14
  -4   8   0    1.38    0.15
   4  -8   0    1.61    0.11
   4   8   0    1.64    0.12
  -4  -8   0    1.57    0.11
  -4  -8  -1   21.03    1.24
   4   8  -1   22.62    1.14
   4  -8   1   20.34    1.24
  -4   8   1   21.63    1.25
  -4   8   1   21.78    1.25
  -4  -8  -1   21.26    1.07
  -4  -8  -1   21.15    1.04
   4  -8   1   21.58    1.04
   4  -8   1   22.05    1.14
   4   8  -1   22.01    1.23
  -4   8   1   22.79    1.08
  -4  -8   1   21.87    1.06
   4  -8  -1   22.07    1.14
   4  -8  -1   22.33    1.25
   4   8   1   21.31    1.13
  -4  -8   1   21.96    1.22
   4   8   1   20.01    1.24
  -4   8   2    5.91    0.41
   4   8  -2    5.67    0.37
  -4   8   2    6.55    0.36
   4   8  -2    6.35    0.36
   4  -8   2    6.40    0.36
   4  -8   2    5.96    0.39
  -4  -8  -2    5.97    0.34
  -4   8   2    6.28    0.40
  -4  -8  -2    6.24    0.40
   4  -8   2    6.31    0.33
   4  -8  -2    6.43    0.39
   4  -8  -2    6.32    0.35
   4   8   2    6.53    0.42
  -4  -8   2    6.31    0.32
   4   8  -3    3.46    0.24
  -4   8   3    3.83    0.26
   4  -8   3    4.17    0.27
   4  -8   3    4.26    0.26
  -4   8   3    3.90    0.30
  -4  -8  -3    3.83    0.25
  -4   8   3    4.23    0.28
   4   8  -3    4.24    0.26
   4  -8  -3    3.98    0.28
  -4  -8   3    3.81    0.21
   4   8   3    4.52    0.31
  -4   8  -3    4.15    0.24
  -4  -8  -4    0.15    0.09
  -4   8   4    0.28    0.06
  -4   8   4    0.43    0.10
  -4  -8   4    0.20    0.06
  -4   8  -4    0.19    0.06
   4   8   4    0.25    0.10
  -4   8   5    1.86    0.24
   4  -8   5    1.67    0.13
  -4   8   5    1.95    0.17
   4   8   5    1.95    0.24
   4   8   5    1.84    0.21
  -4   8   6    1.77    0.13
   4  -8   6    1.76    0.16
  -4   8   6    1.68    0.22
   4  -8   6    1.55    0.17
   4  -8   6    1.62    0.16
  -4   8   6    1.43    0.24
  -4   8   6    1.47    0.23
   4   8   6    1.69    0.22
  -4  -8   6    1.20    0.20
   4   8   6    1.72    0.17
   4   8   6    1.83    0.16
  -4  -8   6    1.74    0.20
  -4   8   7    1.09    0.19
   4  -8   7    0.70    0.10
  -4   8   7    1.17    0.19
  -4   8   7    0.65    0.16
  -4   8   7    1.03    0.18
   4  -8   7    1.05    0.12
   4   8   7    0.91    0.09
   4   8   7    0.57    0.14
   4   8   7    0.74    0.10
   4  -8   8    0.14    0.05
   4  -8   8    0.09    0.05
  -4   8   8    0.08    0.08
  -4   8   8    0.24    0.11
  -4   8   8    0.15    0.09
   4   8   8    0.11    0.07
   4   8   8    0.15    0.05
  -5   8   0    0.14    0.07
  -5  -8   0    0.17    0.05
   5   8   0    0.26    0.06
   5  -8   0    0.26    0.07
   5  -8   0    0.18    0.05
  -5  -8   0    0.19    0.06
   5   8   0    0.25    0.06
  -5  -8  -1   14.44    0.66
   5  -8   1   13.21    0.79
   5   8  -1   13.40    0.77
   5  -8   1   13.00    0.72
   5   8  -1   14.15    0.72
  -5   8   1   12.80    0.69
  -5   8   1   13.12    0.79
  -5  -8  -1   13.55    0.79
   5  -8   1   13.36    0.65
  -5  -8  -1   12.00    0.68
  -5   8   1   13.75    0.79
   5  -8  -1   14.09    0.72
  -5  -8   1   13.97    0.76
  -5  -8   1   12.79    0.67
   5  -8  -1   12.74    0.78
   5   8   1   12.79    0.78
   5   8   1   12.76    0.71
  -5  -8  -2   19.02    1.16
  -5   8   2   19.70    1.01
  -5   8   2   20.73    1.16
   5   8  -2   19.10    1.14
   5  -8   2   19.51    1.06
  -5  -8  -2   19.42    0.98
   5  -8   2   20.16    1.16
   5   8  -2   20.67    1.06
  -5   8   2   18.91    1.17
  -5   8  -2   20.08    0.97
   5  -8  -2   20.33    1.06
  -5  -8   2   20.85    0.98
   5  -8  -2   19.85    1.16
  -5   8   3    0.88    0.13
  -5   8   3    0.69    0.12
   5  -8   3    0.74    0.10
   5  -8   3    0.78    0.11
  -5   8   3    0.90    0.11
  -5  -8  -3    0.78    0.12
   5   8  -3    0.77    0.11
   5   8  -3    0.65    0.09
  -5   8  -3    0.80    0.10
  -5  -8   3    0.71    0.09
   5   8   3    0.88    0.14
   5  -8  -3    0.67    0.12
   5  -8   4    1.67    0.15
  -5   8   4    1.81    0.19
  -5  -8  -4    1.74    0.19
  -5   8   4    1.86    0.14
  -5   8  -4    1.89    0.16
   5   8   4    1.88    0.21
  -5  -8   4    1.56    0.14
   5  -8   5    0.57    0.11
   5  -8   5    0.49    0.09
   5  -8   5    0.49    0.07
  -5   8   5    0.47    0.10
  -5   8   5    0.31    0.15
  -5   8   5    0.57    0.15
   5  -8   5    0.40    0.10
  -5   8   5    0.69    0.18
   5   8   5    0.53    0.15
   5   8   5    0.38    0.12
  -5  -8   5    0.54    0.18
   5   8   5    0.40    0.09
   5   8   5    0.38    0.10
  -5  -8   5    0.38    0.14
  -5   8   6    0.38    0.15
  -5   8   6    0.58    0.15
   5  -8   6    0.36    0.10
  -5   8   6    0.36    0.15
   5  -8   6    0.37    0.09
   5   8   6    0.49    0.14
  -5  -8   6    0.25    0.14
  -5  -8   6    0.15    0.13
   5   8   6    0.37    0.09
  -5   8   7    0.68    0.15
   5  -8   7    0.45    0.11
  -5   8   7    0.49    0.14
   5  -8   7    0.41    0.08
   5  -8   7    0.28    0.06
  -5   8   7    0.48    0.13
   5   8   7    0.44    0.07
  -5  -8   7    0.31    0.11
   5   8   7    0.27    0.06
  -5   8   8    0.02    0.09
  -5  -8  -8    0.06    0.10
   5  -8   8    0.11    0.04
   5  -8   8    0.09    0.04
  -5   8   8    0.21    0.08
  -5   8   8    0.06    0.07
   5   8   8    0.09    0.05
  -6  -8   0    0.10    0.05
   6   8   0    0.19    0.07
  -6   8   0    0.11    0.07
   6   8   0    0.18    0.06
  -6  -8   0    0.11    0.07
   6  -8   0    0.12    0.05
   6  -8   0    0.09    0.06
  -6   8   1   12.64    0.79
   6   8  -1   12.58    0.78
  -6   8   1   13.34    0.80
   6  -8   1   13.33    0.80
   6  -8   1   12.29    0.77
   6  -8   1   13.25    0.73
   6   8  -1   14.16    0.73
  -6  -8  -1   13.36    0.79
   6  -8  -1   12.87    0.78
   6  -8  -1   13.28    0.73
  -6  -8   1   14.65    0.77
   6   8   1   13.28    0.72
  -6  -8   1   13.31    0.68
  -6   8   2    5.72    0.36
   6   8  -2    5.71    0.34
  -6   8   2    5.64    0.34
  -6  -8  -2    5.13    0.36
   6  -8   2    4.79    0.33
  -6   8   2    4.75    0.36
   6  -8   2    5.72    0.37
   6   8  -2    5.38    0.34
  -6  -8  -2    5.70    0.31
  -6  -8   2    5.46    0.30
   6  -8  -2    5.62    0.33
   6  -8  -2    5.29    0.35
   6  -8  -2    5.31    0.36
   6   8  -3    4.39    0.28
  -6   8   3    4.16    0.29
  -6   8   3    4.22    0.29
   6  -8   3    4.51    0.31
  -6  -8  -3    3.80    0.27
  -6   8  -3    4.54    0.26
   6  -8  -3    3.67    0.30
  -6  -8   3    4.42    0.25
   6  -8   4    0.07    0.07
  -6   8   4    0.11    0.05
   6   8   4    0.14    0.11
   6  -8   5    0.58    0.10
  -6   8   5    0.53    0.11
  -6   8   5    0.51    0.15
  -6   8   5    0.39    0.15
   6  -8   5    0.28    0.10
   6  -8   5    0.57    0.08
  -6   8   5    0.58    0.17
   6  -8   5    0.40    0.10
  -6  -8   5    0.69    0.19
   6   8   5    0.29    0.10
   6   8   5    0.39    0.09
  -6  -8   5    0.31    0.15
  -6  -8   5    0.38    0.12
   6   8   5    0.26    0.13
   6  -8   6    0.56    0.11
  -6   8   6    0.48    0.15
   6  -8   6    0.72    0.10
   6  -8   6    0.60    0.12
  -6   8   6    0.48    0.16
  -6   8   6    0.57    0.16
   6   8   6    0.46    0.09
   6   8   6    0.52    0.11
  -6  -8   6    0.46    0.15
  -6  -8   6    0.47    0.15
   6   8   6    0.61    0.10
   6  -8   7    0.01    0.06
  -6   8   7    0.44    0.12
  -6  -8  -7    0.05    0.11
   6  -8   7    0.14    0.09
  -6   8   7    0.04    0.11
   6  -8   7    0.08    0.05
  -6   8   7    0.10    0.11
   6   8   7    0.04    0.05
  -6  -8   7   -0.04    0.09
   6   8   7    0.03    0.05
  -6   8   8    0.19    0.09
   6  -8   8    0.17    0.04
  -6   8   8    0.13    0.06
   6   8   8    0.12    0.04
  -7  -8   0    6.58    0.37
   7   8   0    5.79    0.41
   7  -8   0    6.83    0.43
   7  -8   0    6.34    0.39
   7   8   0    6.44    0.39
  -7  -8   0    6.93    0.41
   7  -8   1    6.05    0.39
  -7   8   1    5.67    0.39
   7  -8   1    6.23    0.41
   7   8  -1    5.97    0.37
  -7  -8  -1    6.25    0.39
   7   8  -1    5.63    0.38
   7  -8   1    5.77    0.37
   7   8   1    5.64    0.36
  -7  -8   1    6.30    0.36
   7  -8  -1    5.84    0.37
  -7  -8   1    5.75    0.34
   7  -8  -1    6.06    0.40
  -7   8   2    0.04    0.07
   7  -8   2    0.09    0.07
  -7   8   2    0.19    0.08
  -7  -8  -2    0.22    0.08
   7   8  -2    0.18    0.08
   7  -8   2    0.02    0.06
   7  -8   2    0.11    0.09
  -7  -8   2    0.06    0.07
   7  -8  -2    0.14    0.08
   7  -8  -2    0.11    0.06
   7   8  -3    1.56    0.17
  -7   8   3    1.72    0.16
   7  -8   3    2.11    0.21
   7  -8   4    0.83    0.11
  -7   8   4    0.68    0.18
  -7   8   4    0.76    0.15
  -7  -8  -4    0.44    0.16
   7  -8   4    0.78    0.12
   7  -8   4    0.94    0.14
  -7   8   4    0.86    0.17
   7   8   4    1.17    0.20
  -7  -8   4    0.96    0.16
   7   8   4    0.80    0.13
  -7  -8   4    0.99    0.21
  -7  -8   4    0.77    0.19
   7  -8   5    2.19    0.17
  -7   8   5    1.94    0.27
  -7   8   5    2.27    0.27
  -7   8   5    2.33    0.19
   7  -8   5    2.41    0.19
   7  -8   5    2.30    0.16
  -7  -8  -5    2.08    0.25
  -7   8   5    2.44    0.24
  -7  -8   5    2.29    0.23
  -7  -8   5    1.96    0.26
  -7  -8   5    2.47    0.29
   7   8   5    2.18    0.18
   7   8   5    2.03    0.17
   7  -8   6    0.38    0.07
   7  -8   6    0.32    0.07
  -7  -8  -6    0.38    0.14
  -7   8   6    0.25    0.14
  -7   8   6    0.13    0.13
   7  -8   6    0.32    0.08
   7  -8   6    0.21    0.09
  -7   8   6    0.21    0.12
   7   8   6    0.26    0.08
   7   8   6    0.19    0.07
  -7  -8   6    0.35    0.13
  -7  -8   6    0.17    0.14
   7   8   6    0.36    0.10
   7  -8   7    0.53    0.09
  -7  -8  -7    0.40    0.12
   7  -8   7    0.41    0.07
  -7   8   7    0.53    0.12
  -7   8   7    0.43    0.12
   7   8   7    0.52    0.07
  -7  -8   7    0.53    0.12
  -7  -8   7    0.43    0.11
   8   8   0    4.08    0.29
  -8  -8   0    4.11    0.29
   8  -8   0    4.11    0.29
   8  -8   0    4.42    0.31
   8   8  -1    1.36    0.16
   8  -8   1    1.81    0.17
  -8   8   1    1.18    0.15
   8  -8   1    1.27    0.14
  -8  -8  -1    1.12    0.14
   8  -8  -1    0.98    0.13
  -8  -8   1    0.95    0.14
  -8  -8   1    1.32    0.11
   8   8   1    0.96    0.14
  -8   8   2    2.53    0.22
   8  -8   2    2.85    0.22
   8   8  -2    2.90    0.22
  -8  -8  -2    2.57    0.23
   8  -8   2    3.24    0.27
   8  -8  -2    2.62    0.21
   8  -8  -2    2.90    0.24
  -8  -8  -3    1.47    0.22
   8  -8   3    1.36    0.15
  -8   8   3    1.34    0.22
  -8   8   3    1.45    0.14
  -8   8   3    1.20    0.19
   8  -8   3    1.65    0.20
  -8  -8   3    1.16    0.22
   8   8   3    1.50    0.16
   8  -8   4    0.31    0.09
  -8   8   4    0.36    0.14
   8  -8   4    0.52    0.11
  -8  -8  -4    0.24    0.15
  -8   8   4    0.52    0.14
  -8   8   4    0.18    0.16
  -8   8   4    0.46    0.17
  -8  -8   4    0.52    0.19
  -8  -8   4    0.40    0.18
  -8  -8   4    0.36    0.13
   8   8   4    0.36    0.10
  -8  -8   4    0.41    0.14
  -8   8   5    0.21    0.13
  -8   8   5    0.37    0.13
  -8   8   5    0.25    0.09
  -8   8   5    0.14    0.14
   8  -8   5    0.23    0.09
   8  -8   5    0.17    0.07
  -8  -8  -5    0.07    0.13
  -8  -8   5   -0.02    0.14
  -8  -8   5    0.15    0.11
  -8  -8   5   -0.02    0.13
   8   8   5    0.18    0.08
  -8  -8  -6    0.31    0.13
   8  -8   6    0.00    0.05
  -8   8   6    0.46    0.14
   8  -8   6   -0.02    0.05
  -8   8   6    0.10    0.11
  -8   8   6    0.14    0.11
   8  -8   6    0.06    0.07
   8  -8   6    0.01    0.08
  -8  -8   6    0.03    0.12
   8   8   6    0.05    0.07
   8   8   6    0.14    0.07
  -8  -8   6    0.08    0.11
   8   8   6   -0.03    0.05
  -8   8   7    0.13    0.08
   8  -8   7    0.05    0.04
  -8  -8  -7    0.15    0.09
   8  -8   7    0.15    0.07
  -8   8   7    0.02    0.07
   8  -8   7    0.09    0.05
  -8   8   7    0.17    0.09
  -8  -8   7    0.03    0.08
   8   8   7    0.08    0.04
  -8  -8   7    0.10    0.08
  -9  -8   0    0.05    0.06
   9  -8   0    0.08    0.08
  -9  -8   0   -0.05    0.13
   9   8   0   -0.10    0.07
   9  -8   1    2.09    0.20
  -9  -8  -1    2.87    0.28
  -9  -8  -1    1.89    0.18
  -9   8   1    1.96    0.19
  -9  -8   1    2.44    0.29
   9   8   1    2.07    0.21
   9  -8  -1    1.51    0.19
  -9  -8   1    1.85    0.14
  -9  -8   1    1.87    0.21
  -9  -8  -2    2.20    0.22
  -9   8   2    2.50    0.21
  -9  -8  -2    3.26    0.31
  -9   8   2    2.61    0.28
   9  -8   2    2.70    0.28
  -9   8   2    2.42    0.20
  -9  -8   2    2.78    0.29
   9  -8  -2    2.20    0.19
  -9  -8   2    2.81    0.30
  -9  -8   2    2.80    0.32
   9   8   2    2.69    0.22
   9  -8  -2    2.61    0.23
  -9  -8   2    2.43    0.22
  -9  -8   2    2.43    0.22
  -9   8   3    1.27    0.16
   9  -8   3    1.09    0.14
  -9  -8  -3    1.09    0.19
  -9   8   3    1.32    0.22
  -9   8   3    1.38    0.20
  -9  -8   3    1.50    0.25
  -9  -8   3    1.36    0.20
   9   8   3    1.44    0.16
  -9  -8   3    1.37    0.22
  -9  -8   3    1.28    0.17
   9  -8  -3    1.03    0.14
  -9  -8  -4    0.60    0.17
  -9   8   4    0.60    0.17
   9  -8   4    0.43    0.10
  -9   8   4    0.35    0.13
  -9   8   4    0.30    0.16
   9  -8   4    0.52    0.09
  -9   8   4    0.42    0.13
   9   8   4    0.62    0.12
  -9  -8   4    0.38    0.17
  -9  -8   4    0.48    0.14
  -9  -8   4    0.56    0.14
  -9  -8   4    0.51    0.18
  -9   8   5   -0.04    0.10
   9  -8   5    0.01    0.07
  -9   8   5    0.14    0.12
   9  -8   5    0.06    0.07
  -9  -8  -5    0.11    0.12
  -9   8   5   -0.04    0.11
  -9  -8   5    0.11    0.13
  -9  -8   5    0.10    0.13
   9   8   5   -0.04    0.07
  -9  -8   5    0.06    0.10
   9  -8   6   -0.02    0.04
   9  -8   6    0.12    0.07
  -9   8   6    0.06    0.09
  -9   8   6    0.09    0.11
  -9   8   6    0.03    0.10
  -9  -8  -6    0.08    0.10
   9   8   6   -0.02    0.06
  -9  -8   6   -0.04    0.09
  -9  -8   6    0.14    0.11
   9   8   6   -0.04    0.06
 -10  -8   0    1.38    0.18
 -10   8   0    1.66    0.20
 -10  -8   0    1.59    0.24
 -10  -8   0    1.45    0.19
 -10  -8   0    1.07    0.20
 -10  -8   0    1.38    0.14
  10  -8   0    1.52    0.16
  10  -8   0    1.42    0.18
  10  -8   1    0.91    0.13
  10  -8   1    0.79    0.14
 -10   8   1    1.04    0.15
 -10  -8  -1    1.10    0.21
 -10  -8  -1    0.86    0.12
 -10  -8  -1    0.98    0.18
 -10  -8   1    0.51    0.18
 -10  -8   1    0.99    0.16
  10  -8  -1    0.80    0.13
 -10  -8   1    0.98    0.16
 -10  -8   1    1.05    0.20
  10   8   1    1.04    0.16
  10  -8  -1    1.04    0.16
 -10   8   2    2.53    0.28
 -10  -8  -2    3.07    0.31
 -10   8   2    2.75    0.30
 -10  -8   2    2.86    0.24
 -10  -8   2    3.02    0.31
 -10  -8   2    2.56    0.31
 -10  -8   2    2.71    0.22
  10   8   2    2.27    0.19
 -10  -8   2    2.64    0.30
  10  -8  -2    2.84    0.24
  10  -8  -2    2.27    0.19
  10  -8   3    0.82    0.12
 -10  -8  -3    1.20    0.21
 -10   8   3    0.88    0.17
 -10   8   3    0.82    0.19
  10  -8  -3    0.80    0.12
 -10  -8   3    0.82    0.20
  10   8   3    0.90    0.13
 -10  -8   3    1.17    0.21
 -10  -8   3    0.89    0.15
 -10  -8   3    1.12    0.20
 -10   8   4    0.09    0.12
 -10   8   4    0.10    0.10
 -10   8   4    0.10    0.14
 -10  -8  -4    0.22    0.13
  10  -8   4    0.16    0.08
  10  -8   4    0.17    0.08
 -10  -8   4   -0.01    0.13
  10   8   4    0.07    0.08
 -10  -8   4    0.17    0.12
 -10  -8   4    0.04    0.10
  10  -8  -4    0.16    0.08
 -10  -8   4   -0.02    0.13
 -10   8   5    0.21    0.11
 -10   8   5    0.12    0.11
 -10   8   5    0.07    0.12
  10  -8   5    0.17    0.07
  10  -8   5    0.16    0.07
 -10  -8  -5    0.06    0.11
  10   8   5    0.27    0.08
 -10  -8   5    0.18    0.13
 -10  -8   5   -0.02    0.10
 -10  -8   5    0.12    0.10
 -10   8   6   -0.01    0.08
 -10   8   6    0.02    0.07
 -10   8   6    0.04    0.08
  10  -8   6    0.02    0.05
 -10  -8  -6    0.05    0.09
  10   8   6    0.05    0.05
  10   8   6    0.06    0.05
 -10  -8   6    0.03    0.08
 -10  -8   6    0.08    0.09
 -11  -8   0    2.34    0.28
  11  -8   0    2.24    0.18
  11  -8   0    2.44    0.23
 -11  -8   0    2.29    0.25
 -11  -8   0    2.36    0.21
 -11  -8   0    2.94    0.26
  11   8   0    2.56    0.24
 -11  -8  -1    1.85    0.23
  11   8  -1    2.59    0.25
 -11  -8  -1    2.77    0.30
  11  -8   1    2.42    0.18
 -11  -8   1    2.43    0.29
  11  -8  -1    2.50    0.19
 -11  -8   1    2.63    0.24
 -11  -8   1    2.77    0.28
 -11  -8   1    2.50    0.22
  11  -8  -1    2.71    0.24
  11   8   1    2.45    0.23
 -11   8   2    0.66    0.17
 -11  -8  -2    0.48    0.15
  11   8  -2    0.31    0.12
 -11  -8   2    0.63    0.12
 -11  -8   2    0.41    0.16
 -11  -8   2    0.47    0.13
  11   8   2    0.33    0.09
 -11  -8   2    0.29    0.14
 -11  -8   2    0.26    0.16
  11  -8  -2    0.45    0.12
  11  -8  -2    0.62    0.11
 -11   8   3    0.57    0.14
 -11  -8  -3    0.32    0.13
 -11   8   3    0.32    0.13
  11   8  -3    0.49    0.12
  11  -8  -3    0.66    0.11
 -11  -8   3    0.53    0.16
 -11  -8   3    0.78    0.17
 -11  -8   3    0.41    0.12
 -11  -8   3    0.75    0.17
  11   8   3    0.66    0.10
 -11   8   4    0.03    0.08
  11  -8   4    0.24    0.07
  11  -8   4    0.13    0.08
 -11   8   4    0.28    0.12
 -11  -8  -4    0.01    0.11
  11  -8  -4    0.19    0.08
 -11  -8   4    0.15    0.11
 -11  -8   4    0.01    0.11
 -11  -8   4    0.09    0.13
 -11  -8   4    0.52    0.11
  11   8   4    0.14    0.07
  11  -8   5    0.24    0.06
  11  -8   5    0.21    0.06
 -11   8   5    0.23    0.09
 -11   8   5    0.26    0.11
 -11  -8  -5    0.26    0.10
 -11  -8   5    0.14    0.09
 -11  -8   5    0.19    0.10
 -11  -8   5    0.20    0.09
  11   8   5    0.17    0.06
 -12  -8   0    1.19    0.17
 -12  -8   0    1.35    0.18
  12  -8   0    1.44    0.14
  12   8   0    1.45    0.18
 -12  -8   0    1.18    0.15
 -12  -8   0    1.34    0.21
  12   8  -1    2.00    0.21
  12  -8   1    1.87    0.15
 -12  -8  -1    1.62    0.20
 -12   8   1    1.86    0.23
 -12  -8  -1    2.55    0.27
 -12  -8   1    2.21    0.19
 -12  -8   1    2.10    0.26
  12  -8  -1    2.13    0.16
 -12  -8   1    2.39    0.21
  12   8   1    1.96    0.20
 -12  -8   1    1.77    0.21
  12   8  -2    0.90    0.15
 -12  -8  -2    1.32    0.19
 -12   8   2    0.90    0.17
  12   8   2    0.80    0.11
 -12  -8   2    0.91    0.16
  12  -8  -2    1.03    0.12
 -12  -8   2    1.10    0.14
 -12  -8   2    0.72    0.17
 -12  -8   2    0.65    0.15
 -12   8   3    0.20    0.11
 -12  -8  -3    0.29    0.12
  12   8   3    0.31    0.08
 -12  -8   3    0.06    0.11
 -12  -8   3    0.21    0.09
  12  -8  -3    0.33    0.08
 -12  -8   3    0.23    0.13
 -12  -8   3    0.18    0.08
  12  -8   4    0.14    0.06
 -12   8   4    0.07    0.08
 -12  -8  -4   -0.03    0.09
 -12  -8   4    0.08    0.09
 -12  -8   4    0.07    0.10
  12   8   4    0.10    0.06
 -12  -8   4    0.10    0.06
  12  -8  -4    0.09    0.06
 -12  -8   4   -0.04    0.09
 -13  -8   0   -0.08    0.10
 -13  -8   0    0.07    0.10
  13  -8   0    0.11    0.07
 -13  -8  -1    0.58    0.13
 -13  -8  -1    0.50    0.13
 -13   8   1    0.57    0.15
 -13  -8   1    0.37    0.09
  13  -8  -1    0.62    0.09
 -13  -8   1    0.33    0.12
 -13  -8   1    0.49    0.12
 -13  -8   1    0.46    0.09
 -13   8   2    0.05    0.09
 -13  -8  -2   -0.01    0.09
  13  -8  -2    0.09    0.06
 -13  -8   2    0.17    0.11
 -13  -8   2    0.07    0.11
 -13  -8   2    0.16    0.07
 -13  -8   2    0.06    0.10
 -13   8   3    0.03    0.06
 -13  -8  -3    0.18    0.09
  13  -8  -3    0.12    0.06
 -13  -8   3    0.11    0.09
 -13  -8   3    0.21    0.10
 -13  -8   3    0.15    0.07
 -13  -8   3   -0.04    0.08
  13   8   3    0.21    0.05
 -14  -8   0    0.17    0.09
 -14  -8   0    0.19    0.08
  14  -8   0    0.20    0.06
  14   8  -1    0.22    0.06
 -14   8   1    0.30    0.09
 -14  -8  -1    0.22    0.09
 -14  -8  -1    0.43    0.10
 -14  -8   1    0.30    0.10
  14  -8  -1    0.24    0.06
  14   8  -2    0.11    0.05
 -14  -8   2    0.01    0.04
  14  -8  -2    0.16    0.05
   0   9   0   -0.06    0.04
   0  -9   0    0.02    0.06
   0  -9   0   -0.04    0.03
   0  -9   0   -0.03    0.04
   0  -9   0    0.04    0.04
   0  -9   0   -0.08    0.02
   0  -9   1    0.02    0.04
   0   9   1    0.00    0.05
   0   9  -1    0.01    0.03
   0  -9   1   -0.01    0.03
   0  -9  -1    0.02    0.03
   0   9   1   -0.01    0.04
   0  -9  -1    0.02    0.04
   0  -9  -1    0.00    0.03
   0  -9   1   -0.02    0.04
   0  -9  -1   -0.03    0.04
   0   9   2    5.57    0.31
   0  -9   2    4.83    0.28
   0  -9   2    5.66    0.29
   0  -9  -2    5.48    0.34
   0  -9   2    5.95    0.32
   0   9   2    5.55    0.36
   0  -9  -2    5.44    0.29
   0   9   3    4.53    0.28
   0  -9   3    4.80    0.26
   0  -9  -3    4.85    0.31
   0  -9  -3    4.67    0.27
   0   9   3    4.60    0.32
   0  -9   3    4.66    0.28
   0   9   4    0.08    0.08
   0  -9  -4    0.08    0.07
   0  -9  -4    0.06    0.07
   0   9   4    0.12    0.08
   0  -9   5    5.24    0.32
   0   9  -5    5.35    0.31
   0  -9  -5    4.95    0.32
   0   9   5    5.18    0.35
   0   9   5    5.26    0.32
   0   9   5    4.76    0.32
   0   9   6    0.24    0.16
   0   9   6    0.09    0.08
   0   9   6    0.24    0.13
   0  -9   6    0.25    0.07
   0  -9   6    0.18    0.13
   0   9   6    0.07    0.07
   0  -9   6    0.28    0.08
   0   9   6    0.14    0.13
   0   9   6    0.08    0.13
   0   9   7    0.86    0.18
   0   9   7   -0.03    0.11
   0  -9   7    0.07    0.05
   0   9   7    0.19    0.14
   0   9   7   -0.09    0.13
   0  -9   7   -0.04    0.12
   0   9   7   -0.05    0.06
   0   9   8    0.93    0.14
   0  -9  -8    0.94    0.15
  -1  -9   0   12.54    0.61
   1   9   0   12.06    0.66
   1  -9   0   11.23    0.89
   1  -9   0   10.88    0.66
  -1  -9   0   11.33    0.55
  -1  -9   0   11.99    0.56
   1  -9   0   11.22    0.55
   1  -9   0   11.68    0.61
   1  -9   0   10.38    0.65
  -1  -9   0   10.91    0.89
  -1  -9   0   11.46    0.66
   1  -9   1    2.55    0.14
   1  -9   1    2.46    0.16
  -1  -9  -1    2.38    0.17
  -1   9   1    2.27    0.16
   1   9  -1    2.61    0.15
  -1  -9  -1    2.58    0.15
  -1  -9  -1    2.51    0.14
  -1  -9  -1    2.25    0.14
  -1  -9  -1    2.54    0.16
   1   9  -1    2.33    0.15
   1  -9   1    2.68    0.16
  -1  -9   1    2.35    0.14
   1  -9  -1    2.70    0.15
   1   9   1    2.45    0.16
   1  -9  -1    2.87    0.15
  -1  -9   1    2.08    0.21
  -1  -9   1    2.37    0.14
  -1  -9   1    2.39    0.16
   1  -9  -1    2.24    0.14
   1   9   1    2.27    0.15
  -1   9  -1    1.93    0.15
   1  -9  -1    2.23    0.25
   1  -9  -1    2.46    0.17
  -1   9   2   11.61    0.62
   1  -9   2   12.76    0.65
  -1   9   2   11.54    0.72
  -1  -9  -2   11.94    0.71
   1  -9   2   12.15    0.59
  -1  -9  -2   11.66    0.60
   1   9   2   11.95    0.72
   1  -9  -2   12.39    0.59
   1   9   2   11.69    0.61
  -1  -9   2   12.82    0.59
  -1  -9   2   11.92    0.65
   1  -9  -2   12.35    0.71
   1  -9   3   14.80    0.78
   1  -9   3   14.49    0.72
  -1   9   3   13.86    0.87
  -1   9   3   15.06    0.75
  -1  -9  -3   15.33    0.86
  -1  -9  -3   14.42    0.73
  -1  -9   3   14.72    0.72
   1  -9  -3   14.59    0.72
   1  -9  -3   14.56    0.86
   1   9   3   14.63    0.88
  -1  -9   3   14.27    0.78
   1   9   3   14.87    0.75
  -1   9   4    4.55    0.32
  -1  -9  -4    4.97    0.29
  -1  -9  -4    4.99    0.32
  -1   9   4    4.44    0.29
   1  -9  -4    4.55    0.28
   1   9   4    4.70    0.33
  -1   9  -4    5.13    0.29
   1   9   4    4.54    0.29
   1  -9  -4    4.69    0.32
   1  -9   5    2.22    0.19
  -1   9   5    2.32    0.18
  -1  -9  -5    2.33    0.22
  -1   9   5    2.43    0.20
   1   9   5    2.53    0.24
  -1   9  -5    2.65    0.19
   1   9   5    2.05    0.19
   1   9   5    2.07    0.20
   1  -9   6    2.05    0.16
  -1   9   6    1.43    0.21
   1  -9   6    2.11    0.16
  -1   9   6    1.56    0.23
  -1   9   6    1.81    0.23
   1  -9   6    2.01    0.22
  -1   9   6    1.50    0.22
  -1   9   6    1.79    0.15
   1   9   6    1.66    0.21
  -1  -9   6    1.98    0.22
   1   9   6    1.58    0.22
   1   9   6    1.88    0.24
   1   9   6    1.50    0.17
   1   9   6    1.70    0.16
   1   9   6    1.36    0.22
  -1   9   7    0.92    0.17
  -1   9   7    0.70    0.16
  -1   9   7    1.07    0.20
  -1   9   7    0.84    0.17
   1  -9   7    0.74    0.10
   1  -9   7    1.20    0.11
   1   9   7    0.89    0.11
   1   9   7    0.81    0.09
   1   9   7    0.74    0.17
   1   9   7    0.82    0.16
   1   9   7    0.74    0.16
   1   9   7    0.89    0.17
  -1  -9   7    0.97    0.17
  -1   9   8   -0.01    0.10
   1  -9   8    0.05    0.05
  -1   9   8   -0.09    0.11
  -1   9   8    0.02    0.09
  -1  -9  -8   -0.08    0.14
  -1   9   8   -0.03    0.08
   1   9   8    0.03    0.08
   1   9   8    0.18    0.10
   1   9   8    0.04    0.05
   2  -9   0   20.33    1.66
  -2  -9   0   20.81    1.03
  -2  -9   0   21.83    1.23
  -2  -9   0   22.74    1.13
   2  -9   0   21.55    1.03
  -2  -9   0   22.00    1.05
   2  -9   0   21.71    1.12
   2  -9   0   19.87    1.23
   2   9   0   23.47    1.23
  -2  -9  -1   17.95    1.01
   2   9  -1   18.06    0.99
   2  -9   1   16.25    1.00
  -2  -9  -1   18.00    0.84
  -2  -9  -1   16.75    0.86
   2   9  -1   16.92    0.99
  -2  -9  -1   17.13    1.00
   2  -9   1   17.06    0.92
  -2   9   1   17.51    1.02
  -2   9   1   17.87    0.88
   2  -9   1   17.43    0.84
   2  -9  -1   17.54    0.83
   2   9   1   17.97    1.00
   2  -9  -1   17.76    1.01
   2  -9  -1   18.31    0.92
  -2  -9   1   17.68    0.85
  -2  -9   1   17.71    0.84
  -2  -9  -2   17.80    1.07
   2  -9   2   18.63    0.90
  -2  -9  -2   17.78    0.90
  -2  -9  -2   18.57    1.07
   2  -9   2   18.15    1.05
  -2   9   2   19.57    0.93
  -2   9   2   18.75    1.08
   2  -9   2   19.05    0.98
  -2  -9   2   18.55    0.98
   2  -9  -2   18.22    0.89
   2   9   2   18.45    1.08
   2  -9  -2   18.78    1.07
  -2  -9   2   18.47    0.89
   2  -9  -2   18.27    0.96
   2   9   2   18.80    0.92
  -2   9   3    2.61    0.19
  -2  -9  -3    2.52    0.19
   2  -9   3    2.33    0.17
   2  -9   3    2.68    0.17
  -2  -9  -3    2.22    0.18
  -2   9   3    2.56    0.20
  -2  -9   3    2.54    0.16
   2   9   3    2.25    0.17
   2  -9  -3    2.60    0.16
   2  -9  -3    2.59    0.19
   2   9   3    2.45    0.22
  -2  -9  -4    1.48    0.15
  -2  -9  -4    1.92    0.17
  -2   9   4    1.40    0.15
  -2   9   4    1.50    0.19
  -2   9   4    1.58    0.17
   2   9   4    1.53    0.16
   2   9   4    1.37    0.17
  -2   9  -4    1.52    0.13
   2  -9  -4    1.48    0.15
  -2  -9  -5    0.39    0.12
   2  -9   5    0.64    0.14
  -2   9   5    0.68    0.08
   2   9   5    0.38    0.11
  -2   9  -5    0.73    0.12
   2   9   5    0.60    0.15
  -2   9   6    0.36    0.16
   2  -9   6    0.28    0.08
   2  -9   6    0.28    0.08
  -2   9   6    0.30    0.08
  -2   9   6    0.37    0.14
  -2   9   6    0.45    0.15
   2   9   6    0.38    0.10
  -2  -9   6    0.28    0.13
   2   9   6    0.49    0.14
   2   9   6    0.44    0.15
   2   9   6    0.79    0.19
   2   9   6    0.30    0.09
  -2   9   7    0.21    0.12
  -2   9   7    0.31    0.13
   2  -9   7    0.19    0.07
   2  -9   7    0.25    0.07
  -2  -9  -7    0.04    0.15
  -2   9   7    0.28    0.14
  -2   9   7    0.05    0.14
   2   9   7    0.32    0.08
   2   9   7    0.21    0.12
   2   9   7    0.27    0.11
   2   9   7    0.22    0.07
  -2  -9   7    0.12    0.12
  -2   9   8    0.12    0.08
   2  -9   8    0.20    0.05
   2  -9   8    0.18    0.05
  -2   9   8    0.03    0.10
  -2   9   8    0.13    0.12
  -2   9   8    0.19    0.10
   2   9   8    0.11    0.09
   2   9   8    0.13    0.05
   2   9   8    0.09    0.07
  -3  -9   0    5.45    0.33
   3   9   0    5.68    0.32
   3  -9   0    5.27    0.30
   3  -9   0    5.25    0.27
  -3  -9   0    5.33    0.28
   3  -9   0    4.92    0.45
  -3  -9   0    5.30    0.27
  -3   9   1   11.98    0.61
  -3   9   1   11.44    0.71
  -3  -9  -1   11.72    0.60
   3  -9   1   12.13    0.58
  -3  -9  -1   11.68    0.70
  -3  -9  -1   12.05    0.58
   3  -9   1   12.24    0.64
   3   9  -1   12.24    0.68
   3  -9   1   11.15    0.69
   3  -9  -1   12.06    0.70
   3  -9  -1   11.76    0.57
  -3  -9   1   12.12    0.58
  -3  -9   1   11.63    0.58
   3  -9  -1   12.48    0.63
   3   9   1   11.85    0.69
   3   9   1   11.28    0.63
  -3   9   2   60.65    2.80
  -3  -9  -2   55.87    2.71
   3  -9   2   59.01    2.95
  -3  -9  -2   53.85    3.24
  -3   9   2   56.77    3.25
   3  -9   2   55.12    3.23
   3  -9   2   57.55    2.71
   3   9   2   57.31    3.26
  -3  -9   2   59.36    2.70
   3  -9  -2   58.55    2.94
   3  -9  -2   56.41    3.24
   3  -9   3   13.10    0.69
   3  -9   3   12.64    0.64
   3  -9   3   12.20    0.73
  -3  -9  -3   12.64    0.65
  -3   9   3   12.34    0.67
  -3   9   3   12.96    0.76
   3   9   3   13.11    0.78
   3  -9  -3   12.93    0.76
  -3   9   4    3.39    0.24
  -3  -9  -4    3.46    0.24
  -3   9   4    3.04    0.27
  -3   9   4    3.24    0.23
   3   9   4    3.63    0.28
  -3   9  -4    3.53    0.23
   3  -9  -4    3.09    0.25
   3   9   5    1.69    0.20
   3   9   5    1.55    0.22
   3   9   5    1.97    0.21
  -3   9   6    5.21    0.38
  -3   9   6    4.95    0.28
   3  -9   6    4.82    0.30
  -3  -9  -6    5.30    0.36
  -3   9   6    4.75    0.40
   3  -9   6    4.70    0.32
   3  -9   6    4.58    0.29
  -3   9   6    5.05    0.34
   3   9   6    5.25    0.38
   3   9   6    4.99    0.29
   3   9   6    4.36    0.30
  -3   9   7    1.42    0.21
   3  -9   7    1.37    0.13
   3  -9   7    1.33    0.13
  -3  -9  -7    1.02    0.18
  -3   9   7    1.54    0.22
  -3   9   7    1.24    0.19
  -3   9   7    1.48    0.20
   3   9   7    1.44    0.14
   3   9   7    1.01    0.17
   3   9   7    1.38    0.18
  -3   9   8    0.14    0.09
  -3   9   8   -0.04    0.08
  -3   9   8    0.12    0.10
   3  -9   8    0.09    0.04
   3  -9   8    0.14    0.05
  -3   9   8    0.25    0.12
   3   9   8    0.13    0.05
   3   9   8    0.10    0.07
   3   9   8    0.03    0.08
  -4   9   0   14.06    0.82
   4  -9   0   14.07    0.68
  -4  -9   0   13.55    0.68
   4   9   0   14.58    0.75
  -4  -9   0   14.36    0.82
  -4  -9   0   13.44    0.70
   4  -9   0   14.58    0.76
   4   9   0   14.21    0.82
   4  -9   1   29.42    1.73
   4   9  -1   30.60    1.72
  -4  -9  -1   30.34    1.49
   4  -9   1   30.47    1.44
   4   9  -1   30.31    1.58
   4  -9   1   31.51    1.58
  -4  -9  -1   31.10    1.45
  -4  -9  -1   30.43    1.73
  -4   9   1   28.99    1.50
  -4   9   1   29.72    1.74
  -4  -9   1   29.10    1.44
   4  -9  -1   31.99    1.74
  -4  -9   1   30.16    1.48
   4  -9  -1   30.91    1.58
   4   9   1   29.07    1.73
  -4  -9   1   31.47    1.71
   4   9   1   30.31    1.58
   4  -9   2   19.66    1.12
  -4   9   2   18.80    0.98
  -4   9   2   19.51    1.13
  -4  -9  -2   18.76    0.95
  -4  -9  -2   19.09    1.13
   4  -9   2   19.52    1.03
   4   9  -2   19.02    1.10
   4  -9   2   18.98    0.94
  -4   9   2   18.90    1.14
   4   9  -2   20.30    1.03
   4  -9  -2   17.98    1.12
  -4  -9   2   20.44    0.95
   4  -9  -2   20.32    1.02
   4   9  -3   15.49    0.91
   4   9  -3   16.25    0.86
  -4   9   3   16.03    0.83
  -4   9   3   15.01    0.96
   4  -9   3   16.39    0.86
  -4   9   3   16.20    0.94
  -4  -9  -3   15.28    0.80
   4  -9   3   16.18    0.93
  -4   9  -3   16.79    0.80
  -4  -9   3   15.59    0.78
   4  -9  -3   15.25    0.94
   4   9   3   16.90    0.97
  -4   9   4   12.09    0.69
  -4   9   4   13.29    0.76
  -4  -9  -4   12.50    0.68
  -4   9  -4   13.82    0.68
   4   9   4   12.51    0.80
   4  -9   5    0.11    0.08
   4  -9   5    0.26    0.06
  -4   9   5    0.26    0.10
  -4   9   5    0.24    0.14
   4   9   5    0.18    0.10
   4   9   5    0.30    0.14
   4   9   5    0.24    0.09
   4  -9   6    0.44    0.09
  -4   9   6    0.38    0.15
   4  -9   6    0.31    0.08
  -4  -9  -6    0.27    0.18
  -4   9   6    0.29    0.14
  -4   9   6    0.42    0.08
  -4   9   6    0.31    0.15
   4  -9   6    0.78    0.12
   4   9   6    0.53    0.10
   4   9   6    0.44    0.14
   4   9   6    0.33    0.09
  -4   9   7    0.14    0.11
  -4   9   7    0.27    0.14
  -4   9   7    0.21    0.12
   4  -9   7    0.19    0.06
   4  -9   7    0.08    0.06
  -4   9   7    0.05    0.12
   4   9   7    0.25    0.07
   4   9   7    0.26    0.07
   4   9   7    0.12    0.11
  -4   9   8    0.10    0.08
   4  -9   8    0.00    0.04
  -4   9   8    0.06    0.10
  -4   9   8    0.02    0.08
   4  -9   8   -0.01    0.04
   4   9   8    0.02    0.06
   4   9   8   -0.01    0.04
  -5  -9   0    3.14    0.20
  -5  -9   0    3.47    0.22
   5  -9   0    3.32    0.22
   5   9   0    3.46    0.22
   5  -9   0    2.96    0.24
   5   9   0    3.42    0.22
  -5   9   1   25.62    1.49
  -5  -9  -1   26.40    1.23
   5  -9   1   26.07    1.48
  -5  -9  -1   25.01    1.48
   5  -9   1   25.49    1.23
   5  -9   1   25.32    1.35
  -5   9   1   25.63    1.48
   5   9  -1   25.82    1.35
  -5  -9  -1   25.41    1.27
   5  -9  -1   26.48    1.35
   5   9   1   24.12    1.47
  -5  -9   1   27.13    1.45
   5   9   1   25.13    1.34
  -5  -9   1   25.20    1.26
   5  -9   2   15.92    0.88
  -5   9   2   15.84    0.98
   5   9  -2   16.36    0.89
  -5   9   2   16.64    0.85
  -5   9   2   16.09    0.97
  -5  -9  -2   16.65    0.82
   5   9  -2   16.04    0.94
  -5  -9  -2   16.44    0.97
   5  -9   2   16.91    0.97
   5  -9  -2   16.80    0.88
  -5  -9   2   16.74    0.82
   5  -9  -2   16.54    0.97
  -5  -9  -3    2.53    0.19
   5  -9   3    2.53    0.19
   5   9  -3    2.39    0.19
  -5   9   3    2.12    0.21
  -5   9   3    2.62    0.20
  -5   9   3    2.38    0.20
   5  -9   3    2.53    0.20
   5   9  -3    2.50    0.17
   5   9   3    2.59    0.24
   5  -9  -3    2.22    0.20
  -5   9  -3    2.81    0.18
  -5  -9   3    2.43    0.16
  -5   9   4    3.33    0.22
  -5  -9  -4    3.04    0.24
  -5   9   4    3.07    0.24
   5  -9   4    2.95    0.21
   5   9   4    3.04    0.28
  -5  -9   4    3.00    0.19
  -5   9  -4    3.22    0.22
  -5   9   5    2.72    0.26
  -5  -9  -5    2.14    0.26
   5  -9   5    2.42    0.20
   5  -9   5    2.70    0.19
   5  -9   5    2.48    0.16
   5  -9   5    2.51    0.19
  -5   9   5    2.80    0.30
  -5   9   5    2.63    0.32
  -5   9   5    2.45    0.21
   5   9   5    2.96    0.26
  -5  -9   5    2.38    0.27
   5   9   5    2.54    0.19
   5   9   5    2.36    0.25
   5   9   5    2.31    0.19
   5  -9   6    2.19    0.17
   5  -9   6    2.08    0.18
  -5   9   6    2.01    0.28
  -5   9   6    2.33    0.27
  -5   9   6    2.40    0.24
   5  -9   6    2.47    0.19
   5   9   6    2.17    0.17
   5   9   6    1.90    0.17
   5   9   6    1.78    0.23
   5  -9   7    0.09    0.06
  -5   9   7   -0.07    0.11
  -5   9   7   -0.02    0.10
   5  -9   7    0.14    0.09
   5  -9   7    0.06    0.06
  -5   9   7    0.09    0.12
   5   9   7   -0.03    0.05
   5   9   7    0.11    0.06
  -5  -9  -8    0.12    0.09
  -5   9   8    0.06    0.09
   5  -9   8    0.05    0.04
   5  -9   8    0.07    0.04
  -5   9   8    0.10    0.07
  -5   9   8    0.03    0.07
   5   9   8    0.09    0.04
   6   9   0   12.85    0.67
  -6  -9   0   12.52    0.72
   6   9   0   11.57    0.72
  -6  -9   0   11.77    0.63
   6  -9   0   12.03    0.67
   6  -9   0   11.82    0.71
  -6   9   1    3.53    0.26
  -6   9   1    3.77    0.27
   6  -9   1    3.50    0.24
   6   9  -1    3.46    0.24
   6  -9   1    3.50    0.26
   6  -9   1    3.54    0.27
   6   9  -1    3.71    0.24
  -6  -9  -1    3.89    0.26
  -6  -9   1    3.52    0.22
   6  -9  -1    3.64    0.24
   6   9   1    3.35    0.24
  -6  -9   1    3.82    0.23
   6  -9  -1    3.76    0.26
  -6  -9  -2    1.36    0.13
  -6   9   2    1.37    0.15
  -6   9   2    0.89    0.14
   6   9  -2    1.14    0.11
   6  -9   2    1.15    0.13
   6  -9   2    1.41    0.16
   6   9  -2    1.44    0.15
  -6  -9  -2    1.00    0.13
   6  -9  -2    1.33    0.13
  -6  -9   2    1.09    0.12
   6  -9  -2    1.52    0.15
   6   9  -3    0.29    0.08
  -6   9   3    0.28    0.08
  -6   9   3    0.28    0.12
   6  -9   3    0.35    0.10
  -6  -9  -3    0.31    0.10
  -6   9  -3    0.35    0.07
  -6  -9   3    0.24    0.08
   6  -9   4    1.95    0.15
  -6   9   4    2.12    0.16
   6  -9   4    1.97    0.18
   6   9   4    2.29    0.25
   6  -9   5    0.78    0.12
   6  -9   5    0.64    0.10
  -6   9   5    0.91    0.13
  -6   9   5    0.81    0.18
   6  -9   5    0.71    0.09
  -6   9   5    0.79    0.16
   6  -9   5    0.71    0.12
  -6   9   5    0.91    0.21
   6   9   5    0.60    0.15
   6   9   5    0.81    0.11
  -6  -9   5    0.64    0.17
  -6  -9   5    0.64    0.19
   6   9   5    1.23    0.14
   6  -9   6    0.06    0.06
   6  -9   6    0.13    0.09
  -6   9   6    0.05    0.14
  -6   9   6    0.28    0.13
   6  -9   6    0.05    0.07
  -6   9   6    0.09    0.13
   6   9   6    0.00    0.06
  -6  -9   6    0.06    0.12
   6   9   6    0.10    0.07
  -6  -9   6    0.20    0.14
  -6   9   7    0.11    0.10
  -6   9   7    0.21    0.12
  -6   9   7    0.15    0.11
  -6  -9  -7    0.24    0.12
   6  -9   7    0.09    0.04
   6  -9   7    0.39    0.10
   6  -9   7    0.18    0.06
   6   9   7    0.19    0.06
   6   9   7    0.19    0.06
  -6   9   8    0.09    0.08
  -6   9   8    0.16    0.06
   6  -9   8    0.12    0.04
   6   9   8    0.14    0.04
   7  -9   0    4.94    0.32
  -7  -9   0    4.92    0.31
   7   9   0    5.13    0.32
   7   9   0    4.81    0.34
   7  -9   0    5.44    0.35
  -7  -9   0    5.34    0.33
  -7   9   1    3.56    0.27
   7   9  -1    3.72    0.25
   7  -9   1    3.88    0.27
  -7  -9  -1    3.77    0.27
   7   9  -1    3.31    0.25
   7  -9   1    4.00    0.29
   7  -9   1    3.17    0.25
  -7  -9   1    3.39    0.23
   7   9   1    3.56    0.25
  -7  -9   1    3.84    0.23
   7  -9  -1    3.65    0.25
   7  -9  -1    3.70    0.27
  -7   9   2    1.04    0.13
   7  -9   2    1.21    0.16
   7   9  -2    1.03    0.13
  -7  -9  -2    0.86    0.13
   7  -9   2    0.81    0.12
   7  -9  -2    0.75    0.12
   7  -9  -2    0.78    0.11
  -7  -9   2    1.15    0.13
   7   9  -3    0.63    0.12
   7  -9   3    0.82    0.14
  -7   9   3    0.68    0.11
   7  -9   4    3.32    0.23
   7  -9   4    3.39    0.22
  -7   9   4    3.23    0.29
  -7   9   4    3.37    0.27
  -7  -9  -4    3.08    0.30
  -7   9   4    3.30    0.37
  -7   9   4    3.25    0.31
   7  -9   4    3.07    0.26
  -7  -9   4    3.36    0.31
  -7  -9   4    4.27    0.29
   7   9   4    3.48    0.23
  -7  -9   4    3.41    0.24
   7   9   4    3.56    0.32
  -7  -9   4    3.71    0.34
   7  -9   5    0.65    0.11
   7  -9   5    0.58    0.12
  -7  -9  -5    0.53    0.16
  -7   9   5    0.77    0.19
  -7   9   5    0.68    0.12
  -7   9   5    0.62    0.15
   7  -9   5    0.52    0.09
   7  -9   5    0.58    0.10
  -7   9   5    0.42    0.15
  -7  -9   5    0.55    0.14
   7   9   5    0.62    0.11
  -7  -9   5    0.67    0.18
   7   9   5    0.59    0.10
  -7  -9   5    0.50    0.18
  -7   9   6    0.39    0.14
  -7   9   6    0.44    0.15
   7  -9   6    0.55    0.11
  -7  -9  -6    0.42    0.15
  -7   9   6    0.53    0.15
   7  -9   6    0.46    0.09
   7  -9   6    0.58    0.09
  -7  -9   6    0.53    0.16
  -7  -9   6    0.34    0.14
   7   9   6    0.56    0.09
   7   9   6    0.47    0.10
   7   9   6    0.42    0.08
  -7   9   7    0.07    0.09
  -7  -9  -7    0.05    0.10
  -7   9   7    0.18    0.11
   7  -9   7    0.03    0.06
   7  -9   7    0.13    0.08
   7  -9   7    0.07    0.05
  -7   9   7    0.16    0.10
   7   9   7    0.17    0.05
  -7  -9   7   -0.03    0.09
   7   9   7    0.10    0.05
   8  -9   0    4.17    0.29
  -8  -9   0    4.29    0.29
   8   9   0    4.13    0.29
   8  -9   0    4.54    0.32
  -8   9   1    9.84    0.61
   8  -9   1    9.49    0.60
   8  -9   1    8.82    0.56
   8   9  -1    9.72    0.57
  -8  -9  -1    9.95    0.60
   8   9   1    9.58    0.56
   8  -9  -1    9.50    0.57
  -8  -9   1   10.10    0.57
  -8  -9   1    8.88    0.53
   8  -9  -1   10.54    0.61
   8  -9   2    1.30    0.16
  -8  -9  -2    1.42    0.17
   8   9  -2    1.51    0.17
  -8   9   2    1.49    0.16
   8  -9   2    2.18    0.23
   8  -9  -2    1.68    0.16
   8  -9  -2    1.74    0.18
   8  -9   3    0.09    0.09
  -8   9   3    0.28    0.15
  -8   9   3    0.33    0.15
  -8   9   3    0.15    0.07
  -8  -9  -3    0.11    0.14
   8  -9   3    0.10    0.08
  -8  -9   3    0.18    0.15
  -8  -9   3    0.08    0.12
  -8  -9   3    0.03    0.15
  -8  -9   3   -0.09    0.11
   8   9   3    0.24    0.09
   8  -9   4    1.05    0.12
  -8  -9  -4    1.32    0.21
  -8   9   4    1.00    0.17
  -8   9   4    1.42    0.22
   8  -9   4    1.17    0.14
  -8   9   4    1.09    0.23
  -8   9   4    0.93    0.17
  -8  -9   4    1.42    0.20
  -8  -9   4    0.89    0.21
   8   9   4    1.17    0.15
  -8  -9   4    1.09    0.16
  -8  -9   4    1.15    0.22
   8  -9   5    0.58    0.11
  -8   9   5    0.50    0.17
  -8  -9  -5    0.49    0.16
  -8   9   5    0.33    0.14
  -8   9   5    0.59    0.11
  -8   9   5    0.39    0.13
   8  -9   5    0.58    0.09
  -8  -9   5    0.47    0.17
   8   9   5    0.50    0.11
  -8  -9   5    0.58    0.16
  -8  -9   5    0.78    0.15
   8  -9   6    0.17    0.08
  -8   9   6   -0.06    0.10
   8  -9   6   -0.03    0.05
   8  -9   6    0.09    0.08
  -8  -9  -6    0.11    0.12
  -8   9   6   -0.07    0.10
  -8   9   6    0.10    0.12
   8   9   6   -0.02    0.06
   8   9   6    0.00    0.06
   8   9   6    0.16    0.06
  -8  -9   6    0.04    0.11
  -8  -9   6    0.26    0.13
   8  -9   7    0.07    0.04
  -8   9   7   -0.05    0.06
  -8   9   7    0.02    0.08
  -8   9   7    0.06    0.08
   8  -9   7    0.00    0.06
   8  -9   7    0.03    0.05
  -8  -9  -7    0.04    0.08
  -8  -9   7   -0.09    0.08
   8   9   7    0.04    0.04
   8   9   7    0.03    0.04
  -9  -9   0    5.76    0.41
  -9  -9   0    5.89    0.44
   9  -9   0    6.87    0.44
  -9  -9   0    6.45    0.41
  -9  -9  -1    1.73    0.23
  -9  -9  -1    1.01    0.14
   9  -9   1    1.16    0.16
  -9   9   1    1.38    0.17
   9   9   1    1.40    0.15
   9  -9  -1    1.59    0.19
  -9  -9   1    1.25    0.21
  -9  -9   1    1.38    0.18
  -9   9   2    1.64    0.17
  -9   9   2    1.92    0.18
  -9  -9  -2    1.42    0.21
  -9  -9  -2    1.34    0.17
   9  -9   2    1.69    0.22
  -9  -9  -2    1.68    0.23
  -9  -9   2    1.76    0.18
  -9  -9   2    1.52    0.17
   9  -9  -2    1.36    0.18
   9  -9  -2    1.70    0.17
   9   9   2    1.93    0.18
  -9  -9   2    1.65    0.23
  -9  -9   2    1.82    0.24
  -9  -9   2    1.86    0.26
  -9   9   3    2.19    0.24
  -9  -9  -3    2.05    0.25
  -9   9   3    2.75    0.29
   9  -9   3    1.91    0.18
  -9  -9   3    2.39    0.26
   9  -9  -3    1.97    0.18
  -9  -9   3    1.82    0.20
  -9  -9   3    2.14    0.27
   9   9   3    2.20    0.20
  -9  -9   3    1.57    0.25
  -9   9   4    0.03    0.13
   9  -9   4    0.12    0.08
   9  -9   4    0.04    0.07
  -9   9   4    0.04    0.11
  -9  -9  -4   -0.18    0.12
  -9  -9   4    0.10    0.15
   9   9   4    0.03    0.08
  -9  -9   4   -0.10    0.11
  -9  -9   4    0.09    0.11
  -9  -9   4    0.00    0.14
  -9   9   5    0.06    0.11
   9  -9   5    0.04    0.06
  -9   9   5    0.04    0.12
   9  -9   5    0.11    0.08
  -9   9   5    0.12    0.11
  -9  -9  -5    0.16    0.12
  -9  -9   5   -0.02    0.12
   9   9   5    0.04    0.07
  -9  -9   5    0.18    0.11
  -9  -9   5   -0.01    0.13
  -9   9   6   -0.03    0.09
  -9  -9  -6   -0.05    0.09
  -9   9   6   -0.01    0.10
   9  -9   6   -0.09    0.06
  -9   9   6   -0.05    0.09
   9   9   6    0.01    0.06
  -9  -9   6   -0.05    0.10
   9   9   6   -0.11    0.06
  -9  -9   6    0.17    0.10
 -10  -9   0    2.69    0.23
 -10  -9   0    2.10    0.24
  10  -9   0    2.84    0.24
  10  -9   0    2.23    0.18
 -10  -9   0    3.57    0.35
 -10  -9   0    2.36    0.26
 -10  -9   0    2.15    0.18
 -10  -9  -1    0.26    0.14
 -10   9   1    0.18    0.09
  10  -9   1    0.10    0.10
  10  -9   1    0.11    0.09
 -10  -9  -1    0.24    0.14
  10  -9  -1    0.23    0.10
 -10  -9   1    0.27    0.16
  10   9   1    0.16    0.11
 -10  -9   1    0.06    0.14
 -10  -9   1   -0.08    0.12
  10  -9  -1    0.18    0.10
 -10  -9   1    0.16    0.14
  10   9   1    0.23    0.09
 -10  -9   1    0.10    0.11
 -10   9   2    0.78    0.19
 -10  -9  -2    0.74    0.18
  10  -9  -2    0.86    0.14
 -10  -9   2    0.70    0.17
  10   9   2    0.88    0.13
 -10  -9   2    0.74    0.19
  10  -9  -2    0.98    0.13
 -10  -9   2    0.73    0.14
 -10  -9   2    0.95    0.20
 -10  -9   2    0.91    0.16
 -10   9   3    0.56    0.16
 -10  -9  -3    0.47    0.15
  10  -9   3    0.28    0.09
 -10   9   3    0.75    0.16
  10  -9  -3    0.61    0.11
  10   9   3    0.56    0.12
 -10  -9   3    0.54    0.18
 -10  -9   3    0.36    0.14
 -10  -9   3    0.80    0.20
 -10  -9   3    0.63    0.14
 -10   9   4    0.29    0.11
  10  -9   4    0.02    0.07
  10  -9   4    0.03    0.07
 -10  -9  -4   -0.08    0.11
 -10   9   4    0.12    0.12
 -10  -9   4    0.10    0.11
 -10  -9   4    0.06    0.14
  10   9   4    0.00    0.07
  10  -9  -4    0.04    0.08
 -10  -9   4   -0.03    0.13
 -10  -9   4    0.09    0.10
 -10   9   5    0.01    0.10
  10  -9   5    0.07    0.06
 -10  -9  -5    0.21    0.12
  10  -9   5    0.13    0.07
 -10   9   5    0.10    0.12
 -10   9   5    0.17    0.11
 -10  -9   5   -0.02    0.09
  10   9   5    0.13    0.07
 -10  -9   5    0.25    0.11
 -10  -9   5    0.15    0.12
 -10  -9  -6    0.25    0.09
 -10   9   6    0.47    0.10
 -10   9   6    0.18    0.08
  10  -9   6    0.19    0.06
 -10  -9   6    0.29    0.10
  10   9   6    0.26    0.06
 -11  -9   0    0.06    0.14
  11   9   0    0.32    0.11
  11  -9   0    0.26    0.10
  11  -9   0    0.28    0.10
 -11  -9   0    0.28    0.13
 -11  -9   0    0.27    0.15
 -11  -9   0    0.25    0.12
 -11  -9  -1    2.86    0.27
 -11  -9  -1    2.60    0.27
 -11  -9  -1    3.49    0.30
  11  -9   1    3.13    0.21
  11   9  -1    3.63    0.29
 -11  -9   1    3.15    0.24
  11   9   1    3.31    0.28
  11  -9  -1    3.39    0.22
 -11  -9   1    3.24    0.28
 -11  -9   1    3.76    0.27
  11  -9  -1    3.55    0.28
 -11  -9   1    3.07    0.30
 -11   9   2    3.21    0.30
 -11  -9  -2    2.98    0.29
  11   9  -2    3.65    0.29
  11   9   2    3.37    0.22
 -11  -9   2    3.20    0.31
 -11  -9   2    3.75    0.33
  11  -9  -2    3.92    0.28
 -11  -9   2    3.41    0.25
  11  -9  -2    3.49    0.22
 -11  -9   2    3.12    0.30
  11   9  -3    0.12    0.10
 -11   9   3    0.12    0.12
 -11  -9  -3    0.04    0.11
 -11  -9   3    0.14    0.12
 -11  -9   3    0.13    0.11
 -11  -9   3    0.14    0.14
  11  -9  -3    0.13    0.09
 -11  -9   3    0.22    0.14
  11   9   3    0.14    0.07
  11  -9   4    0.56    0.09
 -11  -9  -4    0.70    0.14
 -11   9   4    0.70    0.14
  11  -9   4    0.62    0.09
 -11   9   4    0.54    0.09
 -11  -9   4    0.95    0.16
  11  -9  -4    0.74    0.10
 -11  -9   4    0.66    0.15
 -11  -9   4    0.86    0.12
  11   9   4    0.58    0.10
 -11  -9   4    0.44    0.14
 -11  -9  -5    0.20    0.09
 -11   9   5    0.25    0.09
  11  -9   5    0.19    0.07
  11  -9   5    0.34    0.06
 -11   9   5    0.23    0.11
 -11  -9   5    0.28    0.09
  11   9   5    0.31    0.06
 -11  -9   5    0.39    0.11
 -11  -9   5    0.14    0.09
  12   9   0    0.04    0.09
 -12  -9   0    0.34    0.14
 -12  -9   0    0.23    0.10
 -12  -9   0    0.11    0.11
 -12  -9   0    0.16    0.14
  12  -9   0    0.19    0.08
  12   9  -1    0.20    0.10
  12  -9   1    0.30    0.08
 -12  -9  -1    0.19    0.13
 -12  -9  -1    0.20    0.13
 -12  -9   1    0.12    0.10
 -12  -9   1    0.19    0.13
  12  -9  -1    0.22    0.09
 -12  -9   1    0.18    0.11
  12   9   1    0.21    0.09
 -12  -9   1    0.16    0.13
  12   9  -2    0.17    0.09
 -12  -9  -2    0.28    0.12
 -12   9   2    0.59    0.15
 -12  -9   2    0.18    0.10
 -12  -9   2    0.25    0.13
  12   9   2    0.37    0.08
 -12  -9   2    0.37    0.15
  12  -9  -2    0.16    0.08
 -12  -9   2    0.45    0.15
 -12   9   3    0.60    0.12
 -12  -9  -3    0.59    0.13
 -12  -9   3    0.57    0.13
 -12  -9   3    0.61    0.15
 -12  -9   3    0.21    0.08
 -12  -9   3    0.43    0.10
  12   9   3    0.40    0.08
  12  -9  -3    0.59    0.09
  12  -9   4    0.60    0.08
 -12  -9  -4    0.71    0.13
 -12  -9   4    0.41    0.08
  12  -9  -4    0.53    0.07
 -12  -9   4    0.44    0.11
  12   9   4    0.41    0.07
 -12  -9   4    0.49    0.11
 -13  -9   0    0.08    0.10
 -13  -9   0   -0.05    0.11
 -13  -9   0    0.08    0.11
  13  -9   0    0.06    0.06
 -13  -9  -1    0.84    0.15
 -13   9   1    0.82    0.15
 -13  -9  -1    0.59    0.11
 -13  -9   1    0.74    0.10
 -13  -9   1    0.73    0.15
  13  -9  -1    0.80    0.10
 -13  -9   1    0.56    0.10
 -13   9   2    1.20    0.14
 -13  -9  -2    1.34    0.17
 -13  -9   2    0.73    0.13
  13  -9  -2    1.10    0.11
 -13  -9   2    0.84    0.15
 -13  -9   2    1.12    0.12
 -13  -9  -3    0.16    0.09
 -13   9   3    0.15    0.07
  13   9   3    0.10    0.05
 -13  -9   3    0.22    0.10
 -13  -9   3    0.17    0.10
 -13  -9   3    0.17    0.09
 -13  -9   3    0.13    0.06
  13  -9  -3    0.11    0.06
 -14  -9   0    0.05    0.06
 -14  -9   0    0.08    0.08
  14  -9   0    0.11    0.05
  14   9  -1    0.19    0.06
 -14  -9  -1    0.26    0.09
 -14  -9  -1    0.26    0.08
  14  -9  -1    0.14    0.05
 -14  -9   1    0.22    0.09
  14  -9  -2    0.05    0.05
 -14  -9   2    0.07    0.04
   0 -10   0  101.24    4.99
   0 -10   0   97.74    5.48
   0 -10   0   90.21    4.57
   0 -10   0   92.02    7.41
   0  10   0  107.13    5.48
   0 -10  -1    1.02    0.09
   0 -10  -1    0.93    0.09
   0  10  -1    1.01    0.08
   0 -10  -1    0.87    0.08
   0  10   1    0.90    0.09
   0  10   1    1.06    0.10
   0 -10   1    0.85    0.08
   0 -10  -1    0.86    0.08
   0  10  -1    0.77    0.08
   0 -10  -1    0.93    0.09
   0  10  -2    1.45    0.10
   0 -10  -2    1.63    0.12
   0 -10   2    1.56    0.11
   0  10   2    1.53    0.13
   0 -10   2    1.50    0.13
   0 -10  -2    1.65    0.13
   0  10   2    1.63    0.16
   0 -10  -3    0.36    0.08
   0  10   3    0.28    0.09
   0 -10  -3    0.46    0.08
   0 -10   3    0.37    0.07
   0  10   3    0.45    0.09
   0 -10   3    0.30    0.06
   0 -10  -4    0.11    0.07
   0  10   4    0.11    0.08
   0  10   4    0.18    0.08
   0 -10  -4   -0.01    0.07
   0 -10  -5    1.59    0.17
   0  10   5    1.78    0.19
   0  10   5    2.09    0.19
   0  10   5    2.12    0.22
   0  10  -5    2.03    0.17
   0 -10   6    0.20    0.07
   0  10   6    0.00    0.13
   0  10   6    0.12    0.13
   0 -10   6    0.03    0.12
   0  10   6    0.21    0.08
   0  10   6    0.06    0.15
   0  10   6    0.27    0.09
   0  10   6    0.17    0.14
   0  10   7    0.20    0.14
   0  10   7    0.23    0.07
   0  10   7    0.14    0.13
   0  10   7    0.39    0.14
   0  10   7    0.18    0.15
   0 -10  -8    0.60    0.16
   0  10   8    0.43    0.11
  -1 -10   0    2.69    0.14
  -1 -10   0    2.71    0.16
   1 -10   0    2.00    0.16
   1  10   0    2.59    0.17
  -1 -10   0    2.42    0.25
  -1 -10   0    2.63    0.17
  -1 -10   0    2.57    0.14
   1 -10   0    2.59    0.15
   1 -10   0    2.71    0.16
   1 -10   0    2.42    0.24
   1 -10   1    5.71    0.33
   1  10  -1    6.29    0.34
  -1 -10  -1    5.90    0.30
   1 -10   1    5.95    0.30
  -1 -10  -1    5.90    0.36
  -1 -10  -1    5.93    0.31
  -1 -10  -1    5.66    0.36
  -1  10   1    6.02    0.32
  -1 -10  -1    6.18    0.33
   1  10  -1    5.63    0.35
  -1 -10   1    5.93    0.30
   1 -10  -1    6.30    0.33
   1 -10  -1    5.93    0.31
   1 -10  -1    5.22    0.49
   1 -10  -1    6.02    0.30
   1  10   1    6.59    0.36
   1 -10  -1    5.68    0.36
   1 -10  -1    5.62    0.36
  -1 -10   1    5.64    0.47
  -1  10   2   32.62    1.59
  -1 -10  -2   32.20    1.83
  -1 -10  -2   29.55    1.83
  -1 -10  -2   34.07    1.54
   1 -10   2   33.00    1.67
   1 -10   2   33.73    1.54
  -1  10   2   31.04    1.84
   1 -10  -2   30.81    1.83
   1  10   2   31.71    1.85
   1 -10  -2   32.92    1.53
  -1 -10   2   32.64    1.67
   1  10   2   32.86    1.58
  -1 -10   2   31.32    1.53
  -1  10   3    0.38    0.09
   1 -10   3    0.20    0.06
  -1 -10  -3    0.23    0.07
  -1  10   3    0.27    0.08
  -1 -10  -3    0.20    0.07
   1 -10   3    0.12    0.05
   1  10   3    0.32    0.09
   1 -10  -3    0.23    0.07
   1 -10  -3    0.25    0.06
  -1 -10   3    0.17    0.06
   1  10   3    0.27    0.09
  -1 -10   3    0.23    0.05
  -1  10   4    4.75    0.33
  -1  10   4    4.92    0.30
  -1 -10  -4    4.58    0.29
  -1 -10  -4    4.38    0.32
   1 -10  -4    4.69    0.32
   1 -10  -4    4.57    0.27
   1  10   4    4.48    0.29
   1  10   4    4.92    0.34
  -1 -10  -5    0.34    0.11
  -1  10   5    0.69    0.13
  -1  10   5    0.75    0.11
  -1  10  -5    0.77    0.11
   1  10   5    0.51    0.15
   1  10   5    0.51    0.12
  -1  10   6    2.14    0.18
   1 -10   6    2.25    0.23
   1 -10   6    2.21    0.17
  -1  10   6    2.11    0.25
   1 -10   6    2.38    0.18
  -1  10   6    2.57    0.27
  -1  10   6    2.00    0.24
  -1  10   6    2.06    0.27
   1  10   6    2.40    0.24
   1  10   6    2.58    0.28
   1  10   6    2.36    0.26
   1  10   6    2.37    0.19
   1  10   6    2.35    0.19
   1  10   6    2.41    0.28
   1 -10   7    1.10    0.10
   1 -10   7    0.76    0.10
  -1  10   7    0.87    0.17
  -1  10   7    1.04    0.18
  -1  10   7    1.08    0.19
  -1  10   7    0.75    0.16
   1  10   7    0.65    0.16
   1  10   7    0.66    0.15
   1  10   7    0.59    0.16
   1  10   7    0.91    0.11
   1  10   7    0.96    0.17
   1  10   7    0.70    0.09
  -1  10   8   -0.05    0.08
  -1  10   8    0.10    0.09
  -1  10   8    0.06    0.10
  -1 -10  -8    0.01    0.14
  -1  10   8    0.10    0.11
   1 -10   8    0.00    0.04
   1  10   8    0.09    0.05
   1  10   8    0.01    0.08
   1  10   8   -0.05    0.08
   2 -10   0    0.00    0.03
   2 -10   0    0.02    0.04
  -2 -10   0    0.02    0.04
  -2 -10   0    0.07    0.03
   2 -10   0    0.04    0.07
  -2 -10   0    0.05    0.04
  -2 -10   0    0.06    0.04
   2  10   0    0.00    0.04
   2 -10   1   15.71    0.82
  -2  10   1   14.47    0.78
   2  10  -1   16.24    0.88
   2 -10   1   14.81    0.89
  -2 -10  -1   15.62    0.77
  -2 -10  -1   15.73    0.75
   2 -10   1   15.49    0.75
  -2  10   1   15.66    0.91
  -2 -10  -1   14.50    0.89
  -2 -10   1   15.95    0.76
   2 -10  -1   15.96    0.90
  -2 -10   1   15.36    0.75
   2 -10  -1   16.13    0.82
  -2 -10   1   16.20    0.82
   2  10   1   15.69    0.89
   2 -10  -1   14.72    0.90
   2 -10  -1   15.11    0.74
  -2  10   2   12.29    0.74
   2 -10   2   11.84    0.71
  -2 -10  -2   11.41    0.72
   2 -10   2   12.91    0.61
  -2  10   2   12.58    0.64
   2 -10   2   12.51    0.66
  -2 -10  -2   12.58    0.62
  -2 -10   2   12.22    0.60
  -2 -10   2   12.16    0.66
   2 -10  -2   13.02    0.73
   2  10   2   11.94    0.74
   2 -10  -2   12.15    0.60
  -2  10   3    3.98    0.29
  -2 -10  -3    4.05    0.25
   2 -10   3    3.90    0.23
  -2  10   3    4.08    0.26
   2 -10   3    3.90    0.25
   2 -10  -3    4.07    0.27
  -2 -10   3    4.09    0.23
   2 -10  -3    3.86    0.22
   2  10   3    4.06    0.30
  -2  10   4    0.95    0.14
  -2  10   4    0.78    0.12
  -2 -10  -4    0.99    0.14
   2  10   4    0.78    0.14
   2 -10  -4    0.93    0.13
  -2  10  -4    1.04    0.12
  -2  10   5    3.26    0.23
   2  10   5    2.89    0.24
   2  10   5    3.30    0.27
  -2  10   6    1.09    0.20
  -2  10   6    1.16    0.22
   2 -10   6    1.32    0.14
  -2  10   6    1.35    0.21
   2 -10   6    1.40    0.13
  -2  10   6    1.44    0.14
   2  10   6    1.29    0.22
   2  10   6    1.10    0.19
   2  10   6    1.14    0.14
   2  10   6    1.44    0.15
   2  10   6    1.51    0.21
   2 -10   7    0.09    0.06
  -2  10   7    0.12    0.13
  -2  10   7    0.09    0.14
   2 -10   7    0.04    0.06
  -2  10   7    0.12    0.13
  -2 -10  -7   -0.01    0.16
  -2  10   7   -0.04    0.10
   2  10   7    0.10    0.07
   2  10   7    0.10    0.07
   2  10   7    0.00    0.10
   2  10   7    0.15    0.10
  -2 -10  -8    0.16    0.14
  -2  10   8    0.17    0.10
   2 -10   8    0.13    0.05
  -2  10   8    0.15    0.11
  -2  10   8    0.12    0.09
  -2  10   8    0.12    0.09
   2  10   8    0.12    0.07
   2  10   8    0.07    0.05
   2  10   8    0.11    0.08
  -3 -10   0   11.06    0.54
   3 -10   0   10.11    0.87
  -3 -10   0   11.00    0.55
   3 -10   0   11.50    0.59
   3 -10   0   10.81    0.54
   3  10   0   11.31    0.64
  -3 -10   0   11.14    0.64
  -3  10   1   24.48    1.29
   3 -10   1   26.22    1.25
   3 -10   1   26.54    1.36
  -3 -10  -1   25.71    1.49
   3  10  -1   27.30    1.48
   3 -10   1   24.63    1.49
  -3  10   1   26.67    1.51
  -3 -10  -1   26.61    1.28
  -3 -10  -1   26.43    1.25
   3 -10  -1   27.71    1.36
  -3 -10   1   27.01    1.27
   3  10   1   25.41    1.49
   3  10   1   24.83    1.36
   3 -10  -1   26.56    1.49
  -3 -10   1   25.77    1.24
   3 -10  -1   26.03    1.24
   3  10  -2    4.11    0.27
   3 -10   2    4.46    0.30
  -3  10   2    4.81    0.32
   3 -10   2    4.72    0.26
  -3  10   2    4.65    0.28
  -3 -10  -2    4.84    0.27
  -3 -10  -2    4.43    0.31
   3 -10   2    5.08    0.29
   3 -10  -2    4.88    0.31
   3 -10  -2    5.12    0.27
  -3 -10   2    4.67    0.24
  -3 -10   2    4.94    0.25
   3  10   2    5.16    0.34
  -3 -10  -3    1.24    0.14
  -3  10   3    0.93    0.12
  -3  10   3    1.14    0.14
   3 -10   3    1.16    0.19
   3 -10   3    1.12    0.12
   3 -10   3    1.03    0.11
   3 -10  -3    0.99    0.13
   3  10   3    0.93    0.14
   3 -10   4    4.53    0.45
  -3  10   4    4.72    0.31
  -3 -10  -4    4.84    0.30
  -3  10   4    5.17    0.33
   3 -10  -4    4.29    0.33
  -3  10  -4    4.91    0.29
   3  10   4    4.89    0.36
  -3  10   5    0.52    0.16
  -3  10   5    0.94    0.13
  -3  10   5    0.61    0.08
   3  10   5    0.45    0.13
   3  10   5    0.57    0.15
  -3 -10  -6    0.73    0.20
  -3  10   6    0.63    0.16
  -3  10   6    0.49    0.15
  -3  10   6    0.41    0.09
   3 -10   6    0.41    0.09
  -3  10   6    0.64    0.16
   3 -10   6    0.66    0.13
   3 -10   6    0.45    0.09
   3  10   6    0.76    0.11
   3  10   6    0.82    0.16
   3  10   6    0.64    0.10
  -3  10   7    0.55    0.15
  -3  10   7    0.79    0.18
   3 -10   7    0.18    0.07
  -3  10   7    0.38    0.14
  -3  10   7    0.37    0.13
  -3 -10  -7    0.23    0.17
   3 -10   7    0.43    0.08
   3  10   7    0.37    0.08
   3  10   7    0.47    0.13
   3  10   7    0.37    0.08
  -3  10   8    0.13    0.11
  -3  10   8    0.06    0.08
  -3  10   8    0.05    0.08
   3 -10   8    0.12    0.05
   3 -10   8    0.19    0.05
   3  10   8    0.01    0.08
   3  10   8    0.09    0.07
   3  10   8    0.09    0.05
  -4 -10   0    7.47    0.38
  -4 -10   0    7.11    0.44
   4 -10   0    7.52    0.41
  -4 -10   0    7.41    0.37
   4  10   0    7.23    0.44
   4  10   0    7.16    0.41
   4 -10   0    7.24    0.37
  -4 -10  -1   63.51    2.84
  -4 -10  -1   58.19    2.92
   4  10  -1   62.32    3.11
   4 -10   1   59.83    3.11
   4 -10   1   60.50    2.84
  -4 -10  -1   59.47    3.41
   4 -10   1   59.55    3.41
   4  10  -1   62.92    3.40
  -4  10   1   60.04    3.42
  -4 -10   1   57.33    2.83
  -4 -10   1   61.21    3.38
   4  10   1   58.66    3.10
   4  10   1   59.14    3.40
   4 -10  -1   62.52    3.10
  -4 -10   1   59.09    2.91
   4 -10   2   10.52    0.57
   4  10  -2    9.91    0.60
  -4 -10  -2   10.42    0.53
   4  10  -2   10.93    0.58
  -4  10   2   10.79    0.56
  -4 -10  -2   10.14    0.63
  -4  10   2    9.94    0.64
  -4  10   2   10.20    0.63
   4 -10   2   10.73    0.62
   4 -10   2   10.37    0.52
   4 -10  -2   10.53    0.56
   4 -10  -2    9.77    0.62
  -4 -10   2   10.54    0.52
   4  10  -3    0.14    0.05
   4  10  -3    0.27    0.08
   4 -10   3    0.38    0.17
  -4 -10  -3    0.22    0.08
  -4  10   3    0.14    0.09
  -4  10   3    0.34    0.08
   4 -10   3    0.18    0.06
   4 -10   3    0.18    0.07
  -4  10   3    0.19    0.10
   4  10   3    0.37    0.11
  -4 -10   3    0.23    0.05
   4 -10  -3    0.24    0.09
  -4  10   4    2.54    0.19
  -4  10   4    2.12    0.20
   4  10   4    2.43    0.24
  -4  10  -4    2.32    0.18
   4 -10   5    0.42    0.06
  -4  10   5    0.39    0.11
  -4  10   5    0.57    0.15
   4 -10   5    0.48    0.11
   4  10   5    0.36    0.12
   4  10   5    0.52    0.16
  -4  10   6    2.18    0.24
  -4 -10  -6    1.83    0.24
  -4  10   6    1.88    0.24
  -4  10   6    2.25    0.17
   4 -10   6    1.88    0.16
   4 -10   6    1.65    0.16
   4 -10   6    1.94    0.19
  -4  10   6    1.92    0.26
   4  10   6    2.08    0.17
   4  10   6    1.88    0.18
  -4  10   7    0.26    0.14
   4 -10   7    0.31    0.07
   4 -10   7    0.39    0.08
  -4  10   7    0.33    0.15
   4 -10   7    0.66    0.12
  -4  10   7    0.34    0.13
  -4  10   7    0.42    0.14
   4  10   7    0.21    0.11
   4  10   7    0.35    0.07
   4  10   7    0.27    0.07
   4 -10   8    0.19    0.04
   4 -10   8    0.03    0.04
  -4  10   8    0.08    0.08
  -4  10   8    0.04    0.08
  -4  10   8    0.15    0.10
   4  10   8    0.09    0.05
   5  10   0    0.41    0.08
  -5 -10   0    0.44    0.08
   5 -10   0    0.47    0.09
  -5 -10   0    0.47    0.07
   5 -10   0    0.42    0.08
   5  10   0    0.57    0.09
  -5 -10  -1    4.85    0.32
   5 -10   1    4.94    0.33
   5 -10   1    5.00    0.27
  -5  10   1    5.00    0.34
  -5 -10  -1    5.10    0.27
   5 -10   1    4.74    0.30
   5  10  -1    4.95    0.31
   5  10  -1    5.11    0.30
  -5  10   1    4.79    0.33
  -5 -10  -1    4.63    0.28
   5  10   1    4.73    0.30
   5  10   1    4.91    0.32
  -5 -10   1    4.71    0.27
  -5 -10   1    5.24    0.30
   5 -10  -1    5.03    0.30
  -5  10   2    1.12    0.14
   5 -10   2    0.85    0.11
  -5  10   2    0.78    0.12
   5 -10   2    1.17    0.11
   5  10  -2    0.99    0.12
  -5  10   2    1.11    0.14
   5  10  -2    0.96    0.09
  -5 -10  -2    1.01    0.12
   5 -10   2    1.05    0.13
  -5 -10  -2    1.22    0.12
  -5 -10   2    0.90    0.09
   5 -10  -2    0.92    0.11
   5  10  -3    2.86    0.21
   5 -10   3    2.76    0.20
  -5 -10  -3    2.83    0.20
  -5  10   3    2.74    0.21
   5  10  -3    2.83    0.19
   5 -10   3    2.79    0.22
  -5  10   3    2.56    0.21
  -5  10   3    2.30    0.22
  -5  10  -3    3.02    0.20
   5 -10  -3    2.28    0.22
  -5 -10   3    2.74    0.17
  -5  10   4    3.40    0.23
  -5  10   4    2.72    0.24
  -5 -10  -4    2.87    0.23
  -5 -10   4    2.80    0.19
   5  10   4    3.19    0.28
  -5  10  -4    3.50    0.23
   5 -10   5    1.14    0.13
  -5  10   5    1.12    0.15
  -5  10   5    1.21    0.21
  -5 -10  -5    1.21    0.22
   5 -10   5    1.19    0.11
  -5  10   5    1.28    0.19
  -5  10   5    2.19    0.28
   5 -10   5    1.47    0.16
   5 -10   5    1.05    0.14
   5  10   5    1.19    0.20
   5  10   5    1.14    0.14
   5  10   5    0.94    0.17
  -5  10   6    0.54    0.15
  -5  10   6    0.24    0.14
   5 -10   6    0.32    0.09
  -5 -10  -6    0.34    0.18
  -5  10   6    0.46    0.16
   5 -10   6    0.36    0.11
   5 -10   6    0.21    0.08
  -5  10   6    0.36    0.08
   5  10   6    0.32    0.13
   5  10   6    0.34    0.09
   5  10   6    0.49    0.10
  -5  10   7    0.08    0.12
  -5  10   7   -0.13    0.11
   5 -10   7    0.04    0.06
  -5  10   7    0.10    0.12
   5 -10   7    0.01    0.05
   5 -10   7   -0.07    0.08
  -5  10   7    0.49    0.14
   5  10   7    0.05    0.06
   5  10   7    0.01    0.05
  -5  10   8    0.11    0.07
  -5  10   8    0.12    0.09
   5 -10   8    0.04    0.04
   5 -10   8    0.05    0.04
  -5 -10  -8   -0.02    0.08
   5  10   8    0.03    0.04
  -6 -10   0    1.28    0.12
   6  10   0    1.19    0.12
   6  10   0    1.40    0.13
  -6 -10   0    1.24    0.13
   6 -10   0    1.15    0.13
   6 -10   0    0.95    0.12
   6 -10   1    0.50    0.09
   6 -10   1    0.51    0.10
   6  10  -1    0.70    0.10
   6 -10   1    0.71    0.11
  -6 -10  -1    0.56    0.09
   6  10  -1    0.55    0.09
  -6 -10   1    0.65    0.07
   6  10   1    0.69    0.10
  -6 -10   1    0.52    0.09
   6 -10  -1    0.65    0.10
   6 -10  -1    0.62    0.10
   6 -10   2    5.31    0.36
  -6  10   2    4.53    0.35
   6  10  -2    5.00    0.32
  -6  10   2    5.39    0.35
   6 -10   2    4.74    0.32
  -6 -10  -2    5.21    0.29
   6  10  -2    5.21    0.32
  -6 -10  -2    4.96    0.35
   6 -10  -2    5.31    0.32
  -6 -10   2    5.04    0.29
   6 -10  -2    5.17    0.34
  -6  10   3    0.57    0.10
   6 -10   3    0.50    0.10
  -6 -10  -3    0.50    0.10
   6  10  -3    0.74    0.11
   6 -10   3    0.61    0.12
  -6  10  -3    0.46    0.09
  -6 -10   3    0.42    0.09
  -6  10   4    1.11    0.16
  -6  10   4    1.27    0.13
  -6  10   4    1.33    0.21
   6 -10   4    1.13    0.12
   6 -10   4    1.21    0.13
   6 -10   4    0.90    0.13
   6  10   4    1.21    0.19
   6 -10   5    0.70    0.10
  -6  10   5    0.59    0.16
  -6 -10  -5    0.39    0.19
   6 -10   5    0.66    0.09
  -6  10   5    0.71    0.16
  -6  10   5    0.57    0.12
   6 -10   5    0.53    0.11
   6 -10   5    0.80    0.12
  -6  10   5    0.46    0.17
   6  10   5    0.66    0.11
  -6 -10   5    0.68    0.19
   6  10   5    0.77    0.12
  -6  10   6    0.26    0.14
   6 -10   6    0.25    0.07
  -6  10   6    0.19    0.12
   6 -10   6    0.13    0.07
  -6 -10  -6    0.17    0.13
  -6  10   6    0.08    0.12
   6 -10   6    0.31    0.10
   6  10   6    0.18    0.08
  -6 -10   6    0.02    0.13
   6  10   6    0.17    0.07
   6 -10   7    0.19    0.06
  -6  10   7    0.29    0.11
   6 -10   7    0.11    0.06
  -6  10   7    0.17    0.11
  -6 -10  -7    0.33    0.13
  -6  10   7    0.18    0.12
   6 -10   7    0.11    0.08
   6  10   7    0.13    0.06
   6  10   7    0.16    0.06
  -7 -10   0    3.13    0.21
  -7 -10   0    2.52    0.20
   7  10   0    2.82    0.22
   7  10   0    3.13    0.22
   7 -10   0    2.68    0.21
   7 -10   0    3.06    0.24
  -7  10   1    0.38    0.10
  -7 -10  -1    0.30    0.08
   7 -10   1    0.38    0.09
   7 -10   1    0.36    0.10
   7  10  -1    0.23    0.08
   7 -10   1    0.38    0.09
   7 -10  -1    0.42    0.09
   7  10   1    0.48    0.09
  -7 -10   1    0.35    0.09
   7 -10  -1    0.39    0.09
  -7 -10   1    0.37    0.06
  -7 -10  -2    0.08    0.08
   7  10  -2    0.10    0.07
   7 -10   2    0.04    0.06
  -7  10   2    0.06    0.07
   7 -10   2    0.06    0.08
   7 -10  -2    0.09    0.07
  -7 -10   2    0.07    0.07
   7 -10  -2    0.04    0.06
   7  10  -3    2.61    0.22
   7 -10   3    2.74    0.24
  -7  10   3    2.74    0.22
   7 -10   4    0.87    0.13
  -7 -10  -4    0.84    0.21
   7 -10   4    1.03    0.12
  -7  10   4    1.12    0.17
  -7  10   4    0.96    0.17
  -7 -10  -4    0.92    0.18
   7 -10   4    1.04    0.14
  -7  10   4    1.09    0.11
  -7  10   4    0.98    0.20
  -7 -10   4    1.04    0.21
  -7 -10   4    0.82    0.20
   7  10   4    1.05    0.14
  -7 -10   4    1.11    0.17
   7  10   4    1.03    0.19
  -7 -10   4    1.05    0.16
  -7  10   5    0.13    0.13
  -7  10   5    0.15    0.15
   7 -10   5    0.11    0.07
  -7  10   5    0.24    0.13
  -7  10   5    0.11    0.10
  -7 -10  -5    0.02    0.13
   7 -10   5    0.06    0.09
   7 -10   5    0.22    0.09
   7 -10   5    0.11    0.07
   7  10   5    0.15    0.08
  -7 -10   5    0.26    0.17
   7  10   5    0.30    0.10
  -7 -10   5    0.16    0.10
  -7 -10   5    0.13    0.14
  -7  10   6    0.17    0.12
  -7  10   6    0.27    0.12
   7 -10   6    0.29    0.07
  -7  10   6    0.24    0.13
   7 -10   6    0.14    0.07
   7 -10   6    0.40    0.10
  -7 -10  -6    0.37    0.14
   7  10   6    0.11    0.08
   7  10   6    0.34    0.08
  -7 -10   6   -0.04    0.12
   7  10   6    0.19    0.07
   7 -10   7    0.20    0.08
  -7  10   7    0.18    0.10
  -7 -10  -7    0.22    0.10
   7 -10   7    0.19    0.05
  -7  10   7    0.01    0.10
   7 -10   7    0.21    0.06
  -7  10   7    0.08    0.09
   7  10   7    0.18    0.05
  -8 -10   0    4.21    0.28
   8 -10   0    3.83    0.28
   8  10   0    3.98    0.28
   8 -10   0    3.96    0.30
  -8 -10  -1    1.86    0.18
  -8  10   1    1.95    0.19
   8  10  -1    1.84    0.18
   8 -10   1    2.22    0.18
   8 -10   1    2.23    0.20
   8  10   1    1.88    0.18
   8 -10  -1    1.83    0.17
  -8 -10   1    1.66    0.18
   8 -10  -1    2.01    0.20
  -8 -10   1    1.87    0.14
   8 -10   2    0.02    0.09
  -8 -10  -2    0.03    0.13
  -8 -10  -2    0.09    0.08
   8 -10   2    0.01    0.07
   8  10  -2    0.05    0.08
  -8  10   2    0.04    0.07
   8 -10  -2    0.05    0.07
   8 -10  -2   -0.02    0.06
  -8  10   3    0.43    0.16
   8 -10   3    0.56    0.13
  -8 -10  -3    0.64    0.16
   8 -10   3    0.58    0.11
  -8  10   3    0.57    0.11
  -8 -10  -3    0.43    0.17
   8 -10  -3    0.34    0.10
  -8 -10   3    0.28    0.17
  -8 -10   3    0.62    0.18
  -8 -10   3    0.48    0.13
  -8 -10   3    0.75    0.16
   8  10   3    0.54    0.11
   8 -10   4    0.96    0.11
  -8  10   4    0.81    0.18
  -8 -10  -4    1.00    0.19
  -8  10   4    0.88    0.16
   8 -10   4    1.05    0.14
  -8 -10   4    0.80    0.21
  -8 -10   4    0.79    0.18
  -8 -10   4    0.60    0.15
   8  10   4    0.78    0.13
  -8 -10   4    0.93    0.17
  -8  10   5    0.77    0.12
  -8  10   5    0.64    0.14
   8 -10   5    0.79    0.12
   8 -10   5    0.80    0.10
  -8 -10  -5    0.69    0.17
  -8  10   5    0.84    0.19
  -8  10   5    0.76    0.16
  -8 -10   5    0.42    0.17
  -8 -10   5    0.71    0.17
   8  10   5    0.90    0.13
  -8 -10   5    0.81    0.15
   8 -10   6    0.01    0.05
  -8  10   6   -0.07    0.10
   8 -10   6    0.01    0.07
  -8  10   6    0.00    0.12
  -8  10   6   -0.10    0.09
  -8 -10  -6    0.05    0.11
   8 -10   6    0.08    0.07
  -8 -10   6    0.13    0.11
   8  10   6   -0.01    0.05
   8  10   6    0.00    0.06
   8  10   6    0.15    0.07
  -8 -10   6   -0.01    0.10
  -8 -10  -7    0.03    0.08
   8 -10   7    0.04    0.06
   8 -10   7    0.05    0.05
  -8  10   7    0.02    0.08
  -8  10   7    0.04    0.08
   8 -10   7    0.04    0.03
   8  10   7    0.08    0.04
   8  10   7    0.02    0.04
  -9 -10   0    0.24    0.07
  -9 -10   0    0.14    0.13
   9 -10   0    0.28    0.09
  -9 -10   0    0.12    0.14
  -9 -10  -1    0.84    0.12
  -9  10   1    1.03    0.15
   9 -10   1    0.68    0.13
  -9 -10  -1    0.89    0.18
   9  10   1    0.97    0.13
  -9 -10   1    1.29    0.21
   9 -10  -1    0.80    0.13
  -9 -10   1    1.15    0.21
   9 -10  -1    0.88    0.14
  -9 -10   1    0.95    0.15
  -9  10   2    0.80    0.13
  -9 -10  -2    0.83    0.18
  -9 -10  -2    0.99    0.18
   9 -10   2    0.88    0.17
  -9 -10  -2    0.67    0.13
  -9 -10   2    0.81    0.18
   9 -10  -2    0.64    0.13
   9  10   2    0.79    0.13
  -9 -10   2    0.75    0.19
  -9 -10   2    1.04    0.15
  -9 -10   2    0.74    0.19
  -9 -10   2    0.76    0.13
   9 -10  -2    0.90    0.13
  -9 -10  -3    0.28    0.15
  -9 -10  -3    0.46    0.15
   9 -10   3    0.18    0.09
  -9  10   3    0.44    0.16
  -9 -10   3    0.18    0.13
   9 -10  -3    0.24    0.10
  -9 -10   3    0.18    0.16
  -9 -10   3    0.21    0.15
   9  10   3    0.28    0.10
  -9 -10   3    0.32    0.13
   9 -10   4    0.67    0.10
  -9  10   4    0.73    0.17
  -9 -10  -4    0.50    0.15
  -9  10   4    0.86    0.16
   9 -10   4    0.62    0.11
  -9 -10   4    0.83    0.19
  -9 -10   4    0.75    0.15
   9  10   4    0.93    0.13
  -9 -10   4    0.56    0.19
  -9 -10   4    1.25    0.19
  -9  10   5    0.24    0.12
  -9  10   5    0.27    0.08
   9 -10   5    0.30    0.08
  -9 -10  -5    0.15    0.12
   9 -10   5    0.28    0.09
  -9  10   5    0.28    0.15
  -9  10   5    0.24    0.12
  -9 -10   5    0.25    0.13
   9  10   5    0.32    0.09
  -9 -10   5    0.10    0.14
  -9 -10   5    0.41    0.13
  -9  10   6    0.28    0.10
   9 -10   6    0.10    0.06
  -9  10   6   -0.01    0.10
  -9 -10  -6    0.08    0.10
  -9  10   6    0.07    0.09
   9  10   6   -0.01    0.06
  -9 -10   6    0.09    0.10
  -9 -10   6    0.13    0.09
   9  10   6   -0.04    0.06
 -10 -10   0    0.97    0.20
 -10 -10   0    1.09    0.18
  10 -10   0    1.37    0.15
  10 -10   0    1.07    0.16
 -10 -10   0    1.02    0.16
 -10 -10   0    1.23    0.21
 -10 -10  -1    0.54    0.16
  10 -10   1    0.26    0.10
 -10 -10  -1    0.34    0.16
  10  10   1    0.48    0.11
  10 -10  -1    0.20    0.10
 -10 -10   1    0.17    0.14
  10 -10  -1    0.20    0.10
 -10 -10   1    0.23    0.12
  10  10   1    0.45    0.13
 -10 -10   1    0.53    0.17
 -10 -10   1    0.36    0.13
 -10 -10   1    0.53    0.18
 -10  10   2    1.54    0.23
 -10 -10  -2    0.50    0.16
 -10 -10  -2    1.21    0.20
  10 -10  -2    1.05    0.15
 -10 -10   2    1.19    0.15
 -10 -10   2    0.88    0.19
 -10 -10   2    1.14    0.21
  10  10   2    1.14    0.15
  10 -10  -2    0.97    0.13
 -10 -10   2    0.90    0.16
 -10 -10   2    1.21    0.23
  10 -10   3    0.39    0.09
 -10  10   3    0.61    0.16
 -10 -10  -3    0.46    0.16
 -10 -10   3    0.67    0.16
  10  10   3    0.55    0.11
  10 -10  -3    0.53    0.11
 -10 -10   3    0.48    0.17
 -10 -10   3    0.49    0.17
 -10 -10   3    0.51    0.13
 -10  10   4    0.04    0.10
 -10 -10  -4    0.17    0.13
  10 -10   4    0.24    0.08
  10 -10   4    0.03    0.07
 -10 -10   4    0.02    0.10
 -10 -10   4   -0.03    0.11
  10  10   4    0.12    0.08
 -10 -10   4    0.14    0.15
 -10 -10   4    0.08    0.13
  10 -10   5    0.66    0.09
 -10  10   5    0.51    0.12
 -10 -10  -5    0.50    0.13
  10 -10   5    0.43    0.09
 -10 -10   5    0.84    0.14
 -10 -10   5    0.77    0.15
  10  10   5    0.76    0.10
 -10 -10   5    0.56    0.14
 -10 -10  -6    0.22    0.09
 -10  10   6    0.13    0.09
  10 -10   6    0.23    0.06
  10  10   6    0.25    0.06
 -10 -10   6    0.21    0.09
  11 -10   0    0.23    0.10
 -11 -10   0    0.21    0.13
  11  10   0    0.29    0.12
 -11 -10   0    0.40    0.12
 -11 -10   0    0.27    0.15
 -11 -10   0    0.28    0.15
  11 -10   1    1.57    0.15
 -11 -10  -1    1.34    0.19
  11  10  -1    1.71    0.21
 -11 -10  -1    1.22    0.18
 -11 -10  -1    1.46    0.21
 -11 -10   1    1.62    0.22
  11  10   1    1.66    0.20
 -11 -10   1    1.55    0.19
 -11 -10   1    1.86    0.27
 -11 -10   1    1.84    0.19
  11 -10  -1    2.02    0.17
  11  10  -2    0.67    0.15
 -11  10   2    0.88    0.18
 -11 -10  -2    0.98    0.19
 -11 -10   2    0.81    0.18
 -11 -10   2    0.65    0.16
  11  10   2    0.80    0.12
 -11 -10   2    0.73    0.14
 -11 -10   2    0.67    0.18
  11 -10  -2    0.98    0.12
 -11 -10  -3    1.10    0.18
  11  10  -3    0.87    0.15
 -11  10   3    1.09    0.17
  11 -10  -3    0.88    0.12
 -11 -10   3    1.12    0.19
 -11 -10   3    0.89    0.18
 -11 -10   3    1.14    0.20
  11  10   3    0.98    0.13
 -11 -10   3    1.20    0.15
 -11  10   4    0.26    0.09
  11 -10   4    0.39    0.09
 -11 -10  -4    0.09    0.10
  11 -10   4    0.17    0.07
 -11 -10   4    0.22    0.12
  11 -10  -4    0.28    0.08
  11  10   4    0.18    0.07
 -11 -10   4    0.21    0.13
 -11 -10   4    0.21    0.11
 -11 -10   4    0.30    0.09
  11 -10   5    0.05    0.05
 -11  10   5    0.09    0.10
 -11 -10  -5    0.10    0.09
  11 -10   5    0.11    0.06
 -11 -10   5   -0.12    0.08
 -11 -10   5    0.16    0.07
  11  10   5    0.09    0.05
 -11 -10   5    0.13    0.09
  12 -10   0    0.07    0.08
 -12 -10   0    0.02    0.11
 -12 -10   0   -0.01    0.12
 -12 -10   0    0.07    0.11
 -12 -10   0    0.02    0.10
  12  10   0   -0.02    0.08
 -12 -10  -1    0.62    0.13
 -12 -10  -1    0.44    0.12
  12  10  -1    0.72    0.13
  12 -10   1    0.52    0.09
 -12 -10  -1    0.84    0.17
 -12 -10   1    0.68    0.13
  12 -10  -1    0.85    0.11
 -12 -10   1    0.98    0.19
 -12 -10   1    0.84    0.15
 -12  10   2    0.61    0.15
 -12 -10  -2    0.48    0.14
 -12 -10   2    0.37    0.10
 -12 -10   2    0.49    0.15
 -12 -10   2    0.51    0.15
 -12 -10   2    0.44    0.15
  12  10   2    0.52    0.09
  12 -10  -2    0.49    0.09
 -12  10   3    0.53    0.11
 -12 -10  -3    0.59    0.14
 -12 -10   3    0.40    0.09
 -12 -10   3    0.44    0.13
  12  10   3    0.60    0.09
 -12 -10   3    0.70    0.15
 -12 -10   3    0.25    0.07
  12 -10  -3    0.72    0.09
 -12 -10  -4    0.20    0.10
  12 -10   4    0.12    0.06
  12  10   4    0.16    0.06
 -12 -10   4    0.19    0.10
  12 -10  -4    0.26    0.06
 -12 -10   4    0.04    0.06
 -12 -10   4    0.24    0.11
 -12 -10   4    0.12    0.09
 -13 -10   0    0.14    0.11
 -13 -10   0   -0.06    0.09
 -13 -10   0   -0.04    0.08
  13 -10   0   -0.08    0.05
 -13 -10  -1    0.14    0.10
 -13 -10  -1    0.25    0.10
 -13  10   1    0.24    0.12
  13 -10  -1    0.20    0.07
 -13 -10   1    0.25    0.08
 -13 -10   1    0.10    0.11
 -13 -10   1    0.05    0.11
 -13 -10  -2    0.10    0.09
 -13 -10  -2    0.03    0.10
 -13  10   2   -0.04    0.09
 -13 -10   2   -0.04    0.09
  13 -10  -2    0.11    0.06
 -13 -10   2    0.20    0.11
 -13 -10   2    0.22    0.11
 -13 -10   2    0.04    0.07
 -13  10   3    0.01    0.06
 -13 -10  -3    0.05    0.08
  13 -10  -3    0.00    0.05
 -13 -10   3    0.01    0.06
 -13 -10   3   -0.03    0.08
  13  10   3   -0.02    0.04
 -13 -10   3    0.05    0.09
 -13 -10   3    0.05    0.08
  14 -10   0   -0.01    0.05
 -14 -10   0    0.01    0.08
 -14 -10  -1    0.33    0.09
 -14 -10   1    0.19    0.05
  14 -10  -1    0.31    0.06
   0 -11   0    0.00    0.04
   0 -11   0    0.05    0.07
   0 -11   0    0.03    0.04
   0  11   0   -0.02    0.04
   0 -11   0    0.00    0.03
   0 -11  -1    4.09    0.28
   0 -11  -1    4.36    0.24
   0 -11  -1    4.11    0.28
   0 -11   1    4.42    0.24
   0  11   1    4.81    0.28
   0  11  -1    4.55    0.27
   0 -11  -1    4.61    0.25
   0 -11  -1    4.34    0.23
   0 -11  -2    7.23    0.43
   0 -11   2    7.32    0.36
   0  11   2    7.21    0.39
   0  11   2    6.63    0.45
   0 -11   2    7.05    0.40
   0  11  -2    6.81    0.41
   0 -11  -2    6.93    0.36
   0 -11  -3    1.92    0.16
   0 -11   3    2.16    0.14
   0 -11   3    1.77    0.15
   0  11   3    2.18    0.17
   0  11   3    1.83    0.19
   0 -11  -3    2.02    0.15
   0  11   4    1.91    0.17
   0  11   4    1.74    0.19
   0 -11  -4    1.77    0.16
   0 -11   4    2.07    0.15
   0 -11  -4    1.94    0.17
   0  11   5   12.50    0.80
   0  11   5   13.05    0.70
   0  11  -5   14.42    0.70
   0  11   6    3.57    0.24
   0  11   6    4.12    0.30
   0 -11   6    3.51    0.23
   0  11   6    3.24    0.27
   0 -11   6    3.47    0.23
   0  11   6    3.76    0.25
   0  11   6    2.93    0.31
   0  11   6    3.62    0.31
   0  11   7    0.12    0.12
   0  11   7   -0.10    0.14
   0  11   7    0.06    0.11
   0  11   7    0.05    0.11
   0  11   7    0.10    0.07
   0  11   8    0.12    0.09
   0  11   8    0.13    0.09
   0 -11  -8    0.18    0.14
  -1 -11   0    2.77    0.29
  -1 -11   0    2.97    0.20
   1 -11   0    3.31    0.19
   1 -11   0    3.14    0.17
  -1 -11   0    3.14    0.17
   1 -11   0    2.74    0.28
  -1 -11   0    3.05    0.17
   1  11   0    3.12    0.20
  -1 -11   0    3.37    0.19
   1  11  -1    6.93    0.39
   1 -11   1    7.07    0.37
  -1 -11  -1    6.18    0.33
  -1 -11  -1    6.60    0.40
   1 -11   1    6.59    0.34
  -1 -11  -1    6.95    0.35
  -1 -11  -1    6.92    0.37
   1 -11  -1    6.29    0.34
  -1 -11   1    6.38    0.53
  -1 -11   1    6.71    0.37
   1  11   1    6.88    0.40
   1 -11  -1    6.91    0.33
   1 -11  -1    6.09    0.40
   1 -11  -1    6.87    0.37
   1 -11  -1    6.44    0.40
   1 -11  -1    6.32    0.55
  -1 -11   1    6.65    0.34
   1 -11   2   19.24    1.01
  -1 -11  -2   19.06    1.11
  -1  11   2   18.57    1.12
  -1 -11  -2   20.07    0.93
   1 -11   2   19.49    0.93
  -1 -11  -2   18.20    1.11
  -1  11   2   19.75    0.97
   1 -11  -2   19.56    1.11
   1  11   2   19.23    1.13
  -1 -11   2   17.80    1.47
  -1 -11   2   20.44    0.93
   1 -11  -2   19.17    0.92
  -1 -11   2   19.65    1.02
  -1 -11  -3    7.14    0.46
   1 -11   3    7.31    0.42
  -1 -11  -3    7.54    0.40
  -1  11   3    7.22    0.47
   1 -11   3    7.34    0.39
  -1  11   3    7.35    0.42
   1 -11  -3    7.46    0.38
   1  11   3    7.57    0.49
   1  11   3    7.62    0.41
  -1 -11   3    7.41    0.42
  -1 -11   3    7.63    0.39
   1 -11  -3    6.99    0.46
  -1 -11  -4    7.91    0.44
  -1  11   4    8.21    0.46
  -1  11   4    7.76    0.52
  -1 -11   4    8.33    0.43
   1 -11  -4    8.25    0.52
   1 -11  -4    8.17    0.43
   1  11   4    8.05    0.53
  -1 -11  -5    1.50    0.18
  -1  11   5    1.91    0.18
   1  11   5    1.91    0.20
  -1  11   6    1.40    0.15
  -1  11   6    1.61    0.22
  -1  11   6    1.43    0.22
   1 -11   6    1.72    0.14
  -1  11   6    1.57    0.21
   1 -11   6    1.56    0.15
  -1  11   6    1.70    0.24
   1  11   6    1.33    0.22
   1  11   6    1.61    0.16
   1  11   6    1.49    0.20
   1  11   6    1.71    0.17
   1  11   6    1.43    0.21
  -1  11   7    0.18    0.14
  -1  11   7    0.20    0.12
  -1  11   7    0.34    0.13
   1 -11   7    0.27    0.07
  -1  11   7    0.24    0.07
   1 -11   7    0.30    0.07
  -1  11   7    0.31    0.14
   1  11   7    0.45    0.15
   1  11   7    0.33    0.13
   1  11   7    0.26    0.11
   1  11   7    0.21    0.08
   1  11   7    0.25    0.08
   1  11   7    0.38    0.14
   1 -11   8   -0.06    0.04
  -1  11   8   -0.04    0.09
  -1  11   8    0.09    0.11
  -1  11   8   -0.10    0.08
  -1  11   8   -0.12    0.08
  -1 -11  -8   -0.01    0.14
   1  11   8   -0.03    0.08
   1  11   8    0.08    0.05
   1  11   8    0.01    0.07
  -2 -11   0    4.65    0.24
  -2 -11   0    4.54    0.24
   2 -11   0    4.84    0.27
   2  11   0    4.81    0.28
   2 -11   0    4.23    0.24
   2 -11   0    4.21    0.39
  -2 -11   0    4.84    0.27
  -2 -11   0    4.54    0.28
   2 -11   1   28.71    1.70
  -2 -11  -1   29.54    1.43
   2 -11   1   31.40    1.56
  -2 -11  -1   28.94    1.71
   2  11  -1   30.87    1.69
  -2  11   1   29.10    1.72
  -2 -11  -1   30.20    1.47
   2 -11   1   30.10    1.43
   2  11   1   29.54    1.71
   2 -11  -1   29.20    1.71
  -2 -11   1   30.24    1.43
   2 -11  -1   31.75    1.56
  -2 -11   1   30.13    1.45
   2 -11  -1   30.25    1.42
  -2 -11   1   30.84    1.56
   2 -11  -1   29.36    1.71
   2 -11   2    7.50    0.42
  -2 -11  -2    6.88    0.46
   2 -11   2    7.91    0.39
  -2  11   2    7.80    0.41
  -2 -11  -2    7.38    0.39
  -2  11   2    7.59    0.47
   2 -11   2    7.01    0.43
  -2 -11   2    7.82    0.42
  -2 -11   2    7.03    0.58
   2  11   2    7.50    0.48
   2 -11  -2    7.49    0.46
   2 -11  -2    7.42    0.37
  -2 -11   2    7.59    0.38
   2 -11   3    8.34    0.44
  -2  11   3    8.16    0.46
  -2  11   3    8.29    0.53
   2 -11   3    7.96    0.47
  -2 -11  -3    8.61    0.45
  -2 -11   3    8.59    0.43
   2 -11  -3    8.29    0.42
   2  11   3    8.28    0.54
   2 -11  -3    8.17    0.51
  -2 -11  -4    6.65    0.38
  -2  11   4    6.45    0.39
  -2  11   4    6.64    0.43
   2 -11  -4    6.52    0.43
   2  11   4    6.83    0.46
  -2  11   5    0.91    0.12
   2  11   5    0.95    0.16
   2 -11   6    1.16    0.14
  -2  11   6    1.56    0.21
   2 -11   6    1.65    0.15
  -2  11   6    1.35    0.14
  -2  11   6    1.53    0.22
  -2  11   6    1.46    0.22
  -2  11   6    1.33    0.23
   2  11   6    1.36    0.21
   2  11   6    1.23    0.15
   2  11   6    1.59    0.23
   2  11   6    1.40    0.16
   2 -11   7    0.05    0.05
  -2  11   7    0.03    0.12
  -2  11   7    0.23    0.13
  -2  11   7   -0.20    0.12
  -2 -11  -7    0.27    0.17
   2 -11   7    0.14    0.06
  -2  11   7    0.01    0.10
   2  11   7   -0.04    0.10
   2  11   7    0.03    0.06
   2  11   7    0.05    0.07
   2 -11   8    0.06    0.05
  -2  11   8   -0.02    0.08
  -2  11   8   -0.02    0.08
  -2 -11  -8   -0.04    0.13
  -2  11   8    0.13    0.11
   2  11   8    0.11    0.05
   2  11   8    0.06    0.07
   2  11   8    0.16    0.09
   3 -11   0    7.05    0.62
  -3 -11   0    7.81    0.40
   3  11   0    7.89    0.46
  -3 -11   0    7.44    0.38
   3 -11   0    7.62    0.43
  -3 -11   0    8.24    0.46
   3 -11   0    7.64    0.39
   3 -11   1    4.92    0.26
  -3 -11  -1    5.13    0.26
   3 -11   1    5.10    0.29
  -3 -11  -1    4.63    0.27
   3  11  -1    5.00    0.29
   3 -11   1    4.82    0.31
  -3  11   1    4.78    0.33
  -3 -11  -1    4.60    0.31
  -3 -11   1    4.70    0.26
   3 -11  -1    4.92    0.28
   3  11   1    4.95    0.31
  -3 -11   1    4.82    0.26
   3 -11  -1    4.71    0.25
   3 -11   2   15.87    0.75
  -3  11   2   15.96    0.79
  -3  11   2   15.78    0.91
   3  11  -2   14.43    0.87
  -3 -11  -2   16.02    0.76
   3 -11   2   15.05    0.82
   3 -11   2   14.61    0.88
  -3 -11  -2   14.61    0.90
  -3 -11   2   15.24    0.75
   3 -11  -2   15.46    0.81
   3 -11  -2   15.14    0.90
  -3 -11   2   15.36    0.74
  -3  11   3    4.54    0.29
   3 -11   3    4.73    0.29
  -3  11   3    4.71    0.33
  -3 -11  -3    4.70    0.28
   3 -11   3    5.14    0.28
   3 -11   3    4.33    0.41
   3 -11  -3    4.59    0.32
   3  11   3    4.96    0.35
  -3  11   4    2.18    0.20
  -3 -11  -4    2.42    0.20
  -3  11   4    2.59    0.21
   3 -11   4    2.57    0.34
   3  11   4    2.80    0.25
  -3  11  -4    2.50    0.19
   3 -11  -4    2.30    0.21
  -3  11   5    0.37    0.08
  -3  11   5    0.44    0.11
  -3  11   5    0.11    0.13
   3  11   5    0.21    0.11
   3  11   5    0.31    0.14
  -3  11   6    1.97    0.17
  -3  11   6    2.18    0.28
   3 -11   6    1.83    0.19
   3 -11   6    2.05    0.17
  -3  11   6    2.20    0.24
   3 -11   6    1.81    0.16
  -3 -11  -6    2.16    0.26
  -3  11   6    1.95    0.24
   3  11   6    1.92    0.18
   3  11   6    1.84    0.23
   3  11   6    1.98    0.18
  -3  11   7    0.39    0.15
   3 -11   7    0.70    0.09
  -3  11   7    0.47    0.13
  -3  11   7    0.47    0.15
   3 -11   7    0.51    0.08
  -3 -11  -7    0.45    0.15
  -3  11   7    0.73    0.15
   3  11   7    0.40    0.08
   3  11   7    0.57    0.08
   3  11   7    0.58    0.14
   3 -11   8    0.15    0.05
  -3  11   8    0.17    0.11
   3 -11   8    0.19    0.05
  -3  11   8    0.14    0.09
  -3  11   8    0.11    0.08
   3  11   8    0.12    0.05
   3  11   8    0.15    0.07
   3  11   8    0.14    0.08
   4  11   0   21.46    1.30
  -4 -11   0   22.90    1.09
  -4 -11   0   22.87    1.12
   4 -11   0   21.98    1.09
  -4 -11   0   23.70    1.30
   4  11   0   23.90    1.20
   4 -11   0   22.67    1.20
   4  11  -1   19.76    1.13
   4 -11   1   19.44    1.05
  -4 -11  -1   20.32    0.99
  -4  11   1   19.87    1.16
   4 -11   1   19.97    0.95
   4 -11   1   19.32    1.14
  -4 -11  -1   20.63    0.95
  -4 -11  -1   20.08    1.14
  -4 -11   1   20.01    1.11
   4 -11  -1   20.02    1.04
  -4 -11   1   19.32    0.97
  -4 -11   1   19.56    0.95
   4  11   1   18.57    1.14
   4  11   1   19.44    1.04
   4 -11   2    2.56    0.17
  -4  11   2    1.99    0.18
   4 -11   2    2.56    0.18
   4 -11   2    2.48    0.19
   4  11  -2    2.66    0.17
  -4 -11  -2    2.46    0.17
   4 -11   2    2.30    0.29
  -4 -11  -2    2.26    0.20
  -4  11   2    2.53    0.21
   4 -11  -2    2.51    0.17
  -4 -11   2    2.65    0.15
   4 -11  -2    2.49    0.20
   4  11  -3    2.13    0.15
   4  11  -3    2.36    0.18
   4 -11   3    2.37    0.18
  -4 -11  -3    2.32    0.18
  -4  11   3    2.22    0.19
   4 -11   3    2.74    0.29
   4 -11   3    2.47    0.17
  -4  11   3    2.36    0.20
  -4  11   3    1.99    0.21
   4 -11  -3    2.02    0.19
  -4 -11   3    2.19    0.14
   4  11   3    2.27    0.23
  -4  11   4    2.49    0.22
  -4 -11  -4    2.50    0.21
  -4  11   4    2.72    0.21
   4  11   4    2.65    0.25
  -4  11  -4    2.52    0.20
  -4  11   5    0.02    0.13
   4 -11   5    0.16    0.08
   4 -11   5    0.10    0.09
  -4  11   5    0.13    0.10
  -4 -11  -5    0.22    0.17
   4 -11   5    0.11    0.07
  -4  11   5    0.10    0.13
   4  11   5    0.29    0.14
   4  11   5   -0.02    0.06
   4  11   5    0.12    0.11
   4 -11   6    0.19    0.07
  -4  11   6    0.15    0.14
  -4 -11  -6    0.02    0.17
  -4  11   6    0.21    0.14
  -4  11   6    0.26    0.15
   4 -11   6    0.06    0.07
   4 -11   6    0.07    0.10
  -4  11   6    0.21    0.08
   4  11   6    0.11    0.12
   4  11   6    0.30    0.10
   4  11   6    0.23    0.08
   4 -11   7    0.25    0.10
  -4  11   7    0.22    0.14
  -4  11   7    0.14    0.10
  -4  11   7    0.32    0.14
  -4  11   7    0.05    0.12
   4 -11   7    0.19    0.06
   4 -11   7    0.20    0.06
  -4 -11  -7    0.20    0.16
   4  11   7    0.25    0.07
   4  11   7    0.07    0.10
   4  11   7    0.15    0.07
   4 -11   8    0.13    0.04
  -4 -11  -8    0.18    0.10
  -4  11   8    0.07    0.08
   4 -11   8    0.10    0.04
  -4  11   8    0.14    0.10
  -4  11   8    0.15    0.08
   4  11   8    0.20    0.05
  -5 -11   0   18.83    0.97
   5  11   0   19.20    1.13
   5 -11   0   18.28    1.11
   5  11   0   20.33    1.04
  -5 -11   0   20.45    1.13
   5 -11   0   19.21    1.14
   5 -11   0   20.45    1.04
   5  11  -1   20.57    1.21
  -5 -11  -1   21.89    1.22
  -5 -11  -1   20.69    1.05
   5 -11   1   21.59    1.02
  -5  11   1   20.99    1.23
   5  11  -1   21.89    1.12
  -5 -11  -1   21.77    1.02
   5 -11   1   21.07    1.12
  -5  11   1   21.25    1.23
   5 -11   1   20.88    1.22
  -5 -11   1   22.17    1.19
   5 -11  -1   22.15    1.12
   5  11   1   19.34    1.21
   5 -11  -1   19.35    1.19
  -5 -11   1   20.25    1.04
   5  11   1   20.24    1.11
   5 -11   2    2.44    0.19
   5  11  -2    2.11    0.16
   5 -11   2    2.30    0.15
  -5 -11  -2    2.12    0.19
  -5  11   2    2.21    0.20
  -5  11   2    2.02    0.19
   5  11  -2    2.32    0.18
   5 -11   2    2.03    0.17
  -5 -11  -2    2.03    0.15
  -5 -11   2    2.11    0.14
   5 -11  -2    2.23    0.16
   5  11  -3   18.60    1.07
  -5 -11  -3   18.49    0.93
  -5  11   3   18.10    1.10
   5 -11   3   17.28    1.01
   5 -11   3   19.22    1.09
   5  11  -3   19.08    1.01
  -5  11  -3   19.07    0.94
  -5 -11   3   19.26    0.92
  -5  11   4    5.36    0.35
   5  11   4    4.96    0.40
  -5 -11  -5    0.18    0.17
  -5  11   5    0.34    0.14
  -5  11   5    0.22    0.14
  -5  11   5    0.14    0.10
   5 -11   5    0.19    0.08
   5 -11   5    0.07    0.07
  -5  11   5    0.31    0.16
   5 -11   5    0.31    0.10
   5 -11   5    0.30    0.07
   5  11   5    0.21    0.12
   5  11   5    0.19    0.08
   5  11   5    0.16    0.14
  -5  11   6    0.32    0.09
   5 -11   6    0.38    0.11
  -5  11   6    0.27    0.13
   5 -11   6    0.19    0.08
   5 -11   6    0.35    0.08
  -5  11   6    0.37    0.15
  -5  11   6    0.31    0.15
  -5 -11  -6    0.15    0.17
   5  11   6    0.37    0.09
   5  11   6    0.29    0.10
   5  11   6    0.38    0.13
  -5  11   7    0.04    0.12
  -5  11   7    0.05    0.11
   5 -11   7    0.03    0.05
   5 -11   7    0.01    0.09
   5 -11   7    0.09    0.06
  -5  11   7   -0.01    0.10
  -5  11   7    0.00    0.11
   5  11   7    0.19    0.06
   5  11   7    0.07    0.06
  -5  11   8    0.11    0.07
  -5  11   8    0.07    0.09
  -5 -11  -8   -0.03    0.08
   5 -11   8    0.07    0.04
   5 -11   8    0.03    0.03
   5  11   8    0.06    0.04
   6 -11   0    6.39    0.40
  -6 -11   0    6.75    0.39
   6 -11   0    6.18    0.37
   6  11   0    5.56    0.39
   6  11   0    6.39    0.37
  -6 -11   0    5.76    0.35
   6 -11   1    0.41    0.08
   6  11  -1    0.39    0.08
  -6  11   1    0.74    0.12
   6  11  -1    0.39    0.09
  -6 -11  -1    0.44    0.09
   6 -11   1    0.57    0.11
   6  11   1    0.56    0.09
  -6 -11   1    0.50    0.09
   6 -11  -1    0.55    0.09
  -6 -11   1    0.52    0.06
   6 -11  -1    0.53    0.10
  -6  11   2    0.57    0.11
   6 -11   2    0.31    0.08
   6  11  -2    0.58    0.09
  -6 -11  -2    0.57    0.09
  -6 -11  -2    0.64    0.11
  -6  11   2    0.43    0.10
   6  11  -2    0.59    0.10
   6 -11   2    0.77    0.12
   6 -11  -2    0.51    0.09
   6 -11  -2    0.48    0.09
  -6 -11   2    0.53    0.09
   6 -11   3    1.71    0.16
   6 -11   3    2.04    0.19
   6  11  -3    1.76    0.17
  -6 -11  -3    1.64    0.17
  -6  11   3    1.72    0.17
  -6 -11   3    1.83    0.14
  -6  11  -3    2.12    0.16
   6 -11   4    5.07    0.29
  -6  11   4    5.43    0.33
  -6  11   4    5.10    0.35
   6 -11   4    5.00    0.28
  -6 -11  -4    3.93    0.35
   6  11   4    5.18    0.40
   6  11   4    4.45    0.29
   6 -11   5    1.18    0.15
  -6  11   5    1.38    0.16
   6 -11   5    1.27    0.12
  -6  11   5    1.28    0.19
  -6  11   5    1.29    0.23
   6 -11   5    1.62    0.16
   6 -11   5    1.51    0.15
  -6 -11  -5    1.10    0.21
  -6  11   5    1.34    0.21
   6  11   5    1.39    0.16
  -6 -11   5    1.04    0.21
   6  11   5    1.33    0.15
   6 -11   6    0.91    0.14
  -6  11   6    0.58    0.15
  -6  11   6    0.88    0.10
  -6  11   6    0.98    0.19
  -6  11   6    0.88    0.17
   6 -11   6    1.03    0.12
  -6 -11  -6    0.67    0.16
   6 -11   6    1.23    0.13
   6  11   6    0.76    0.11
   6  11   6    0.69    0.10
  -6  11   7    0.05    0.11
  -6  11   7    0.02    0.10
   6 -11   7    0.03    0.05
  -6  11   7    0.06    0.09
   6 -11   7    0.15    0.08
   6 -11   7    0.13    0.06
  -6 -11  -7   -0.06    0.10
   6  11   7    0.05    0.05
   6  11   7    0.10    0.05
   7 -11   0    3.90    0.29
  -7 -11   0    4.04    0.26
   7  11   0    3.43    0.28
   7 -11   0    3.76    0.27
   7  11   0    4.27    0.27
  -7 -11   0    4.39    0.27
   7 -11   1    3.40    0.25
   7 -11   1    3.97    0.29
  -7 -11  -1    3.68    0.27
  -7  11   1    3.76    0.29
   7  11  -1    4.06    0.26
   7  11   1    3.64    0.25
   7 -11  -1    3.61    0.26
  -7 -11   1    3.39    0.24
   7 -11  -1    3.98    0.28
  -7 -11  -2    0.68    0.12
   7  11  -2    0.86    0.13
   7 -11   2    0.65    0.11
   7 -11   2    1.04    0.15
  -7  11   2    0.96    0.13
  -7 -11   2    0.51    0.10
   7 -11  -2    0.82    0.12
   7 -11  -2    0.83    0.12
  -7 -11  -3    2.27    0.25
  -7  11   3    2.56    0.20
   7 -11   3    2.40    0.22
   7  11  -3    2.09    0.20
  -7  11   4    2.27    0.23
  -7 -11  -4    1.77    0.26
  -7  11   4    2.29    0.17
  -7  11   4    1.86    0.22
   7 -11   4    2.09    0.16
   7 -11   4    1.89    0.17
   7 -11   4    1.86    0.18
  -7 -11  -4    1.56    0.22
  -7 -11   4    2.09    0.20
  -7 -11   4    2.11    0.22
   7  11   4    2.07    0.19
  -7 -11   4    1.79    0.26
  -7  11   5    0.20    0.15
   7 -11   5   -0.02    0.06
  -7  11   5    0.08    0.12
  -7 -11  -5   -0.01    0.13
   7 -11   5   -0.09    0.05
   7 -11   5    0.15    0.09
  -7  11   5    0.08    0.10
  -7  11   5   -0.03    0.12
  -7 -11  -5   -0.18    0.16
   7 -11   5    0.06    0.08
   7  11   5    0.15    0.07
   7  11   5    0.07    0.09
  -7 -11   5   -0.07    0.14
   7 -11   6    0.26    0.10
   7 -11   6    0.34    0.08
  -7  11   6    0.49    0.16
  -7  11   6    0.43    0.12
   7 -11   6    0.42    0.08
  -7  11   6    0.41    0.13
  -7 -11  -6    0.43    0.14
   7  11   6    0.35    0.09
   7  11   6    0.57    0.09
   7  11   6    0.46    0.08
  -7 -11   6    0.35    0.14
  -7  11   7    0.14    0.10
  -7  11   7    0.12    0.10
   7 -11   7    0.00    0.07
   7 -11   7    0.02    0.04
  -7 -11  -7    0.06    0.09
  -7  11   7    0.10    0.08
   7 -11   7    0.09    0.06
   7  11   7    0.14    0.05
   7  11   7    0.12    0.05
   8 -11   0    8.21    0.51
   8  11   0    7.90    0.48
   8 -11   0    7.35    0.47
  -8 -11   0    7.87    0.49
  -8  11   1    8.00    0.53
   8 -11   1    7.62    0.49
  -8 -11  -1    8.04    0.52
   8  11  -1    8.67    0.50
   8 -11   1    8.34    0.54
   8 -11  -1    7.69    0.49
   8  11   1    8.39    0.49
   8 -11  -1    8.29    0.52
   8 -11   2    2.49    0.24
  -8 -11  -2    2.45    0.22
  -8 -11  -2    2.95    0.28
  -8  11   2    2.49    0.22
  -8 -11   2    2.55    0.20
   8 -11  -2    2.22    0.20
  -8 -11   2    2.80    0.31
   8 -11  -2    2.50    0.22
  -8  11   3    1.05    0.14
   8 -11   3    0.85    0.12
   8 -11   3    0.93    0.13
   8 -11   3    1.11    0.16
  -8  11   3    1.16    0.19
  -8 -11  -3    0.99    0.18
  -8 -11  -3    0.74    0.19
  -8 -11   3    1.04    0.16
  -8 -11   3    0.97    0.21
   8 -11  -3    0.75    0.12
[truncated: 405,077 more chars]
