# Supplementary material for: Vlasouliolides A-D, four rare C17/C15 sesquiterpene lactone dimers with potential anti-inflammatory activity from Vladimiria souliei
Source: Sci Rep. 2017 Mar 3;7:43837. doi: 10.1038/srep43837 (PMC5335558; doi:10.1038/srep43837)
Supplement: Supplementary Dataset 3 [file srep43837-s4.zip]

Archive with 5 entries (4 files):
- Structure tiff/Compound 1.tif
- Structure tiff/Compound 2.tif
- Structure tiff/Compound 3.tif
- Structure tiff/Compound 4.tif
- Structure tiff/
